# Supplementary material for: Turnover of retroelements and satellite DNA drives centromere reorganization over short evolutionary timescales in Drosophila
Source: PLoS Biol. 2024 Nov 21;22(11):e3002911. doi: 10.1371/journal.pbio.3002911 (PMC11620609; doi:10.1371/journal.pbio.3002911)
Supplement: S1 Table — (XLSX) [file pbio.3002911.s012.xlsx]

## Sheet: Maur.q0
chrom string	chromStart int	chromEnd int	name string	score int	strand	signalValue	summit	localIDR float -log10(Local IDR value)	globalIDR float -log10(Global IDR value)	rep1_chromStart int	rep1_chromEnd int	rep1_signalValue	rep1_summit	rep2_chromStart int	rep2_chromEnd int	rep2_signalValue	rep2_summit
Segkk392	2623451	2624101	.	1000	.	97.03225	355	3.09	3.09	2623451	2624101	97.03225	355	2623451	2624099	97.03225	356
Segkk390	11678329	11679274	.	1000	.	96.74098	461	3.09	3.09	11678329	11679274	136.42546	461	11678329	11679274	96.74098	462
Segkk392	2625262	2625932	.	1000	.	87.59124	384	2.93	3.03	2625262	2625932	94.92033	384	2625262	2625929	87.59124	384
Contig51	11676	16319	.	1000	.	65.23380	715	2.78	2.95	11676	16319	67.23288	704	11862	16319	65.23380	541
Segkk392	7899015	7899643	.	1000	.	56.29873	341	2.71	2.89	7899015	7899643	56.29873	348	7899015	7899643	56.29873	334
Contig44	1926	2874	.	1000	.	41.59675	351	2.55	2.76	1926	2874	41.59675	349	1926	2874	42.71572	354
Segkk389	7817298	7818137	.	1000	.	36.22577	627	2.55	2.76	7817329	7818137	45.63981	582	7817298	7818137	36.22577	642
Segkk390	8564787	8565695	.	1000	.	30.09674	446	2.47	2.71	8564787	8565695	38.89883	448	8564787	8565680	30.09674	445
Contig51	5990	7025	.	1000	.	28.94604	408	2.40	2.67	5990	7025	33.69896	433	5990	7025	28.94604	384
Segkk390	5476589	5477291	.	1000	.	27.67999	184	2.35	2.62	5476599	5477291	27.67999	175	5476589	5477238	27.67999	183
Contig6	407130	409156	.	1000	.	26.81405	1183	2.13	2.42	407140	409156	88.56499	1164	407130	409156	26.81405	1193
Y_scaffold3	2469741	2470733	.	1000	.	26.13719	433	2.34	2.59	2469741	2470733	28.03757	462	2469764	2470733	26.13719	381
Segkk389	14294275	14294734	.	1000	.	22.45656	214	2.22	2.48	14294275	14294734	22.45656	211	14294275	14294734	22.45656	217
Y_scaffold3	2442870	2443915	.	1000	.	22.04817	366	2.23	2.54	2442870	2443910	25.29613	341	2442870	2443915	22.04817	392
Contig134	100691	101101	.	1000	.	21.41391	239	2.22	2.51	100691	101101	27.55603	233	100691	101079	21.41391	246
Contig9	197278	198145	.	1000	.	21.35074	532	2.14	2.45	197278	198145	21.35074	510	197278	198144	21.35074	554
Segkk389	11917061	11917325	.	992	.	21.30819	129	2.09	2.39	11917061	11917325	21.30819	129	11917061	11917325	22.04817	130
Segkk391	21857613	21858377	.	948	.	20.15932	377	2.02	2.28	21857613	21858377	20.15932	380	21857618	21858377	25.38751	370
Segkk392	6533381	6533734	.	972	.	20.01471	209	2.05	2.34	6533381	6533733	20.01471	218	6533406	6533734	21.65852	175
Segkk390	8005832	8006363	.	955	.	19.61410	207	2.03	2.30	8005832	8006363	19.61410	209	8005832	8006319	19.61410	206
Y_scaffold3	2495936	2496527	.	963	.	19.61410	379	2.04	2.32	2495936	2496527	19.61410	330	2495961	2496527	19.61410	403
Segkk36	446568	447084	.	941	.	19.59632	237	2.01	2.27	446587	447084	19.59632	225	446568	447084	20.12890	230
Y_scaffold3	2441103	2442246	.	982	.	19.41307	505	2.09	2.37	2441110	2442246	26.65898	471	2441103	2442246	19.41307	532
Contig134	114754	115121	.	742	.	18.49883	203	1.45	1.79	114754	115121	18.49883	201	114804	115121	31.57795	156
Segkk36	1747375	1748373	.	904	.	18.36732	547	1.87	2.18	1747387	1748373	18.36732	392	1747375	1748373	20.62834	690
Segkk390	21493799	21494341	.	919	.	17.81557	138	1.90	2.21	21493799	21494341	17.81557	140	21493799	21494331	17.81557	137
Segkk390	5478023	5478747	.	890	.	17.38039	204	1.83	2.14	5478023	5478747	38.26286	213	5478023	5478747	17.38039	195
Contig134	109494	109881	.	935	.	16.85850	146	2.00	2.25	109494	109881	24.25047	137	109498	109881	16.85850	151
Contig9	480265	480879	.	926	.	16.31975	189	1.91	2.23	480265	480879	18.52966	207	480265	480879	16.31975	171
Segkk392	4738846	4739151	.	876	.	16.31975	188	1.78	2.11	4738846	4739151	16.31975	187	4738846	4739151	16.31975	189
Y_scaffold3	1653889	1654275	.	844	.	16.25319	175	1.70	2.03	1653889	1654275	16.25319	167	1653904	1654270	16.69284	169
Segkk393	1634295	1636377	.	911	.	16.13315	1157	1.87	2.19	1634295	1636377	17.66225	1408	1634295	1636377	16.13315	906
Segkk392	3272772	3273275	.	856	.	16.11892	232	1.73	2.06	3272772	3273275	16.11892	231	3272772	3273264	16.11892	234
Contig51	24184	24979	.	897	.	15.61390	405	1.85	2.16	24319	24979	17.48628	278	24184	24979	15.61390	397
Segkk393	6597939	6598457	.	850	.	15.50176	163	1.72	2.05	6597939	6598405	15.50176	173	6597939	6598457	15.50176	153
Segkk389	22407772	22408201	.	862	.	15.25735	217	1.73	2.08	22407772	22408201	20.38453	222	22407772	22408201	15.25735	212
Segkk392	7894342	7894706	.	883	.	15.25735	158	1.78	2.13	7894342	7894706	16.31975	158	7894342	7894706	15.25735	158
Contig147	1443	3241	.	814	.	15.04224	825	1.61	1.96	1443	3241	15.04224	709	1443	3241	16.69284	941
Segkk393	20811621	20811939	.	838	.	14.73338	191	1.68	2.02	20811675	20811939	14.73338	140	20811621	20811939	15.32041	188
Segkk193	1460100	1460494	.	869	.	14.08698	165	1.75	2.09	1460100	1460494	17.13606	168	1460100	1460494	14.08698	163
Y_scaffold3	1696449	1697621	.	711	.	13.85461	820	1.36	1.71	1696449	1697621	13.85461	824	1696449	1697605	18.49883	817
Segkk36	453059	453584	.	832	.	13.58947	294	1.64	2.00	453059	453584	13.58947	296	453059	453584	13.58947	292
Segkk390	21682603	21683102	.	826	.	13.58947	201	1.62	1.99	21682604	21683102	13.58947	215	21682603	21683102	15.45243	187
Segkk192	1114953	1115328	.	809	.	13.55990	159	1.60	1.95	1114953	1115328	13.55990	170	1114953	1115328	15.16481	149
Contig9	76704	77702	.	804	.	13.45200	848	1.60	1.94	76704	77692	13.45200	840	76704	77702	13.45200	857
Segkk389	20935731	20936064	.	820	.	13.45200	208	1.61	1.98	20935787	20936064	13.45200	148	20935731	20936064	13.45200	212
Segkk392	5306035	5306437	.	799	.	13.45200	280	1.59	1.93	5306035	5306437	13.45200	282	5306035	5306427	13.45200	279
Segkk389	7684386	7684949	.	780	.	13.37655	213	1.55	1.88	7684386	7684949	13.37655	217	7684386	7684949	14.49877	210
Segkk390	11525261	11526266	.	794	.	13.19086	631	1.58	1.91	11525261	11526266	13.19086	642	11525261	11526250	13.19086	620
Contig147	49322	49609	.	789	.	13.18712	162	1.56	1.90	49329	49598	13.18712	151	49322	49609	13.18712	166
Segkk392	4787054	4787625	.	595	.	12.89295	349	1.04	1.43	4787054	4787625	12.89295	348	4787054	4787625	17.33828	351
Contig43	9160	10176	.	623	.	12.76924	503	1.11	1.50	9160	10176	22.11419	501	9160	10176	12.76924	506
Y_scaffold3	1652102	1652718	.	771	.	12.76924	251	1.51	1.86	1652110	1652718	12.76924	252	1652102	1652718	12.76924	242
Segkk393	19015794	19016475	.	683	.	12.69161	187	1.31	1.65	19015794	19016475	12.69161	185	19015794	19016475	15.50176	190
Contig134	115398	115862	.	631	.	12.68394	339	1.15	1.52	115594	115862	12.68394	146	115398	115862	16.40858	336
Segkk392	17888888	17889278	.	767	.	12.68394	200	1.49	1.85	17888888	17889278	12.68394	204	17888888	17889278	12.68394	197
Segkk390	4900582	4901260	.	724	.	12.68071	149	1.41	1.75	4900582	4901260	12.68071	160	4900582	4901260	13.80222	138
Segkk393	9268829	9269398	.	758	.	12.61428	289	1.48	1.83	9268829	9269398	18.38056	304	9268909	9269398	12.61428	194
Contig9	66681	67192	.	785	.	12.18861	180	1.55	1.89	66687	67184	13.16889	179	66681	67192	12.18861	175
Segkk390	14609088	14609561	.	600	.	12.13421	207	1.05	1.45	14609088	14609561	12.13421	206	14609088	14609551	16.42585	208
Segkk392	7874701	7875034	.	739	.	12.06606	149	1.44	1.78	7874728	7875034	12.06606	141	7874701	7875034	12.06606	131
Y_scaffold3	2464146	2464650	.	735	.	12.06606	242	1.43	1.77	2464146	2464650	12.06606	224	2464175	2464650	12.06606	231
Contig51	86040	86441	.	746	.	12.02552	203	1.46	1.80	86040	86441	12.06606	210	86041	86441	12.02552	196
Contig51	91542	92088	.	672	.	12.02552	179	1.29	1.62	91542	92088	18.74044	175	91562	92088	12.02552	163
Y_scaffold3	2454277	2456073	.	590	.	12.02552	764	1.01	1.42	2454277	2456046	21.30819	754	2454320	2456073	12.02552	732
Y_scaffold3	2482969	2484175	.	545	.	12.02552	361	0.91	1.31	2482969	2484175	21.65852	419	2482969	2484175	12.02552	303
Segkk392	25218962	25219217	.	731	.	11.75801	143	1.43	1.76	25218962	25219217	11.79668	140	25218962	25219217	11.75801	147
Y_scaffold4	828785	829179	.	670	.	11.35568	245	1.28	1.61	828785	829173	11.35568	239	828785	829179	12.91605	252
Y_scaffold4	825449	826293	.	675	.	11.31445	159	1.29	1.63	825456	826293	11.31445	162	825449	826256	12.76924	149
Contig3	136748	138178	.	776	.	11.26092	298	1.51	1.87	136748	138178	13.11569	293	136748	138178	11.26092	304
Segkk393	14218159	14218765	.	701	.	11.20838	305	1.35	1.69	14218159	14218765	11.20838	308	14218169	14218765	11.20838	293
Segkk393	14776524	14777052	.	750	.	11.20838	402	1.48	1.81	14776524	14777052	15.24689	401	14776524	14777052	11.20838	404
Y_scaffold3	2489956	2490759	.	718	.	11.20838	385	1.39	1.73	2489956	2490759	16.69284	369	2489974	2490753	11.20838	383
Y_scaffold3	2445085	2446153	.	698	.	10.97109	325	1.35	1.68	2445121	2446153	10.97109	295	2445085	2446066	10.97109	320
Y_scaffold3	1725269	1727190	.	689	.	10.94290	1295	1.31	1.66	1725269	1727190	10.94290	1391	1725273	1727190	11.00531	1196
Segkk36	448341	448836	.	754	.	10.92847	257	1.48	1.82	448387	448836	13.58947	213	448341	448836	10.92847	256
Segkk390	8004298	8004670	.	692	.	10.92847	242	1.32	1.67	8004298	8004658	10.92847	242	8004298	8004670	10.92847	242
Y_scaffold4	827307	828217	.	762	.	10.92847	225	1.48	1.84	827307	828217	13.11569	242	827307	828217	10.92847	208
Contig6	316103	316560	.	695	.	10.88280	316	1.34	1.68	316103	316560	10.97109	307	316103	316560	10.88280	325
Segkk392	14797720	14798178	.	686	.	10.65083	233	1.31	1.65	14797720	14798168	10.65083	231	14797734	14798178	10.65083	221
Segkk390	7766416	7767171	.	721	.	10.62416	128	1.41	1.74	7766416	7767171	11.79668	122	7766416	7767171	10.62416	134
Contig51	7477	11136	.	563	.	10.51570	2074	0.94	1.36	7477	11136	18.52966	2088	7477	11136	10.51570	2060
Contig6	309583	310693	.	549	.	10.44558	392	0.92	1.32	309583	310691	10.44558	413	309583	310693	14.33279	372
Contig9	72793	73259	.	728	.	9.92019	190	1.42	1.75	72793	73259	12.34497	190	72793	73208	9.92019	190
Y_scaffold3	2432329	2432945	.	641	.	9.90384	418	1.17	1.55	2432329	2432942	9.90384	411	2432498	2432945	9.90384	257
Segkk392	4790414	4791404	.	708	.	9.77814	499	1.35	1.71	4790414	4791404	13.54376	423	4790414	4791326	9.77814	575
Contig147	67	1114	.	704	.	9.76974	409	1.35	1.70	67	1114	10.97109	556	81	1114	9.76974	249
Contig6	301471	301764	.	680	.	9.76974	158	1.30	1.64	301471	301764	10.44558	155	301471	301764	9.76974	161
Contig6	381786	382452	.	615	.	9.76974	311	1.10	1.48	381786	382452	16.25319	285	381786	382452	9.76974	338
Contig9	60570	61073	.	664	.	9.76974	163	1.23	1.60	60570	61073	14.33279	168	60570	61073	9.76974	159
Segkk389	5223511	5223959	.	714	.	9.76974	154	1.37	1.72	5223511	5223959	13.18712	146	5223511	5223925	9.76974	162
Segkk389	15708932	15709443	.	644	.	9.76974	150	1.19	1.55	15708932	15709443	9.90384	143	15708950	15709214	9.76974	139
Segkk390	10986897	10987257	.	678	.	9.76974	145	1.29	1.63	10986906	10987257	10.44558	149	10986897	10987177	9.76974	133
Y_scaffold3	1648419	1648880	.	625	.	9.76974	275	1.12	1.51	1648419	1648880	14.33279	289	1648419	1648880	9.76974	262
Y_scaffold2	1082501	1083357	.	649	.	9.71796	627	1.20	1.56	1082501	1083357	9.71796	621	1082501	1083357	9.71796	634
Segkk391	9299927	9300191	.	633	.	9.46042	119	1.16	1.53	9299927	9300191	9.46042	117	9299929	9300191	9.46042	120
Contig6	311186	311535	.	603	.	9.36607	203	1.08	1.45	311186	311535	9.36607	211	311186	311535	9.76974	196
Segkk389	10416125	10416637	.	540	.	9.36607	318	0.89	1.30	10416125	10416629	9.36607	320	10416125	10416637	10.97109	316
Segkk390	1213458	1213735	.	628	.	9.36607	139	1.13	1.51	1213458	1213710	9.36607	130	1213459	1213735	9.76974	148
Segkk391	7753974	7754362	.	617	.	9.31879	235	1.11	1.49	7753974	7754362	9.31879	238	7754099	7754345	9.31879	108
Segkk390	5446414	5449345	.	661	.	9.27005	1601	1.21	1.59	5446414	5449345	9.86512	1239	5446414	5449247	9.27005	1964
Segkk36	903676	905274	.	667	.	9.06736	1125	1.25	1.61	903676	905274	10.22378	1074	903676	905274	9.06736	1176
tig00000102	359566	360399	.	610	.	8.91149	230	1.09	1.47	359566	360399	8.91149	240	359566	360399	8.91149	221
Contig51	17432	20675	.	612	.	8.81468	1414	1.09	1.48	17432	20675	8.81468	1407	17432	20675	8.81468	1421
Contig3	400475	402317	.	655	.	8.77385	1454	1.20	1.58	400475	402317	9.79599	1459	400475	402317	8.77385	1449
Contig51	83413	83785	.	658	.	8.68849	200	1.21	1.59	83413	83785	9.90384	204	83413	83764	8.68849	196
Segkk390	13641689	13642232	.	652	.	8.68849	162	1.20	1.57	13641689	13642232	9.90384	156	13641689	13642027	8.68849	168
Segkk393	19014689	19015396	.	636	.	8.68849	158	1.17	1.53	19014689	19015396	11.55471	139	19014689	19015396	8.68849	178
Y_scaffold3	2465114	2467570	.	647	.	8.68849	2130	1.20	1.56	2465114	2467570	9.90384	2138	2465114	2467558	8.68849	2122
Y_Contig101	121789	122099	.	639	.	8.47811	176	1.17	1.54	121789	122099	10.20629	191	121789	122099	8.47811	161
Y_scaffold3	2407840	2408733	.	607	.	8.41215	526	1.09	1.46	2407840	2408733	8.41215	528	2407840	2408691	8.41215	525
Contig51	75376	75960	.	556	.	8.31833	256	0.92	1.34	75376	75960	8.31833	261	75376	75960	9.76974	251
Segkk36	449122	449586	.	620	.	8.19168	257	1.11	1.49	449122	449586	10.08017	238	449122	449586	8.19168	277
Segkk389	12351023	12351549	.	585	.	8.13604	256	1.00	1.41	12351023	12351549	8.13604	254	12351024	12351549	8.13604	257
Segkk390	5464967	5466954	.	605	.	8.13604	509	1.08	1.46	5464967	5466954	8.32059	509	5464967	5466933	8.13604	509
Contig9	64030	64355	.	561	.	8.07554	158	0.94	1.35	64030	64355	8.07554	181	64030	64355	8.60186	136
Contig120	88633	89419	.	577	.	7.99138	331	0.98	1.39	88633	89419	7.99138	343	88633	89409	8.09834	319
Contig9	482708	483377	.	575	.	7.89541	263	0.98	1.39	482708	483377	7.89541	279	482708	483377	7.99138	248
Contig51	22623	23954	.	573	.	7.86026	356	0.98	1.38	22782	23954	7.86026	201	22623	23954	7.86026	352
Y_scaffold3	2418607	2419293	.	565	.	7.86026	400	0.95	1.36	2418607	2419184	7.86026	388	2418685	2419293	7.86026	335
Segkk391	6919975	6920328	.	558	.	7.67858	128	0.93	1.35	6919975	6920328	7.67858	129	6920003	6920314	7.67858	100
Contig147	48030	48984	.	551	.	7.64153	192	0.92	1.33	48030	48984	10.44558	200	48032	48984	7.64153	182
Contig3	432117	432462	.	592	.	7.64153	167	1.02	1.43	432117	432462	8.31833	166	432117	432462	7.64153	168
Contig6	382807	384816	.	580	.	7.64153	189	0.99	1.40	382807	384816	8.31833	191	382840	384816	7.64153	154
Contig6	388522	389650	.	568	.	7.64153	560	0.97	1.37	388522	389650	7.86026	557	388522	389650	7.64153	564
Segkk389	11356327	11357412	.	587	.	7.64153	727	1.01	1.42	11356327	11357310	8.31833	691	11356745	11357412	7.64153	346
Segkk390	12765192	12765470	.	570	.	7.64153	131	0.97	1.37	12765192	12765456	7.86026	128	12765195	12765470	7.64153	132
Y_scaffold1	3545515	3545928	.	598	.	7.64153	253	1.05	1.44	3545515	3545928	8.31833	245	3545624	3545889	7.64153	153
Y_scaffold3	2399220	2399618	.	582	.	7.64153	315	1.00	1.40	2399220	2399618	8.31833	300	2399220	2399573	7.64153	330
Segkk391	7583434	7583727	.	554	.	7.53305	147	0.92	1.33	7583442	7583727	7.53305	136	7583434	7583727	7.53305	151
Y_scaffold3	2461639	2463718	.	543	.	7.53305	803	0.91	1.31	2461639	2463718	7.53305	533	2461639	2463718	7.64153	1074
Contig147	3567	6281	.	547	.	7.37864	476	0.91	1.32	3570	6281	8.47542	469	3567	6281	7.37864	481

## Sheet: Maur.q30
chrom string	chromStart int	chromEnd int	name string	score int	strand	signalValue	summit	localIDR float -log10(Local IDR value)	globalIDR float -log10(Global IDR value)	rep1_chromStart int	rep1_chromEnd int	rep1_signalValue	rep1_summit	rep2_chromStart int	rep2_chromEnd int	rep2_signalValue	rep2_summit
Segkk390	11678329	11679274	.	1000	.	70.11088	459	2.54	2.54	11678329	11679274	89.25430	459	11678329	11679274	70.11088	460
Segkk392	7899010	7899643	.	1000	.	52.82236	349	2.34	2.43	7899010	7899643	52.82236	355	7899010	7899643	52.82236	343
Contig51	77649	78215	.	884	.	35.97908	308	1.93	2.13	77651	78215	40.14133	361	77649	78215	35.97908	253
Contig6	400862	402757	.	959	.	34.33554	1113	2.14	2.31	400862	402757	46.73289	1219	400862	402757	34.33554	1007
Segkk390	2302572	2303070	.	913	.	33.33590	237	1.98	2.20	2302572	2303062	36.33285	238	2302604	2303070	33.33590	205
Segkk392	2623446	2623888	.	828	.	32.38011	144	1.81	1.99	2623446	2623888	51.07661	146	2623446	2623888	32.38011	142
Contig51	6117	7032	.	851	.	31.65993	293	1.88	2.05	6117	7032	31.65993	319	6117	7032	32.55986	268
Contig51	87304	89888	.	866	.	27.02354	397	1.91	2.09	87304	89888	35.72464	407	87304	89888	27.02354	388
Contig6	338213	338779	.	817	.	26.77070	344	1.79	1.97	338213	338779	26.77070	342	338213	338779	30.87544	347
Segkk389	7817373	7818104	.	840	.	26.64972	557	1.87	2.02	7817373	7818104	31.36163	546	7817373	7818095	26.64972	568
Contig6	400023	400576	.	797	.	21.46579	213	1.74	1.92	400023	400576	21.46579	209	400023	400576	21.46579	218
Segkk390	5476617	5477114	.	754	.	18.38221	155	1.61	1.82	5476617	5477114	18.38221	156	5476617	5477103	18.38221	154
Y_scaffold3	2469967	2470443	.	789	.	18.11000	231	1.71	1.90	2469967	2470443	21.26183	231	2469985	2470443	18.11000	214
Contig147	38994	39731	.	734	.	16.87590	395	1.55	1.77	38994	39731	16.87590	396	38994	39731	16.87590	395
Contig134	40830	41533	.	797	.	16.61890	427	1.74	1.92	40830	41533	28.38224	431	40830	41533	16.61890	423
Segkk389	11917063	11917325	.	747	.	16.21722	128	1.58	1.80	11917063	11917325	16.21722	128	11917063	11917325	16.21722	129
Segkk392	6533458	6533733	.	779	.	16.21722	133	1.66	1.88	6533458	6533733	17.49717	141	6533458	6533733	16.21722	126
Segkk389	14294275	14294721	.	740	.	15.45243	211	1.56	1.78	14294275	14294721	15.45243	208	14294275	14294699	15.45243	215
Contig51	18108	20700	.	762	.	14.96062	1871	1.61	1.84	18108	20700	21.46579	1871	18108	20700	14.96062	1872
Segkk390	8564915	8565546	.	714	.	14.34508	320	1.51	1.72	8564915	8565546	22.72978	321	8564915	8565546	14.34508	319
Contig51	92388	92769	.	770	.	13.72236	214	1.62	1.86	92388	92769	16.08608	216	92388	92769	13.72236	213
Segkk390	5478023	5478747	.	648	.	13.58947	201	1.31	1.56	5478023	5478747	24.52080	207	5478023	5478747	13.58947	195
Segkk393	19015775	19016281	.	660	.	13.26287	202	1.39	1.59	19015775	19016281	13.26287	199	19015775	19016281	15.46442	206
Segkk390	8005832	8006309	.	729	.	13.19086	209	1.55	1.76	8005832	8006309	13.19086	213	8005832	8006298	13.19086	206
Y_scaffold3	2426741	2427166	.	724	.	12.72703	279	1.55	1.74	2426741	2427166	12.72703	277	2426741	2427166	12.72703	281
Contig147	3578	4013	.	704	.	12.52288	276	1.47	1.70	3624	4013	12.52288	236	3578	4013	13.72868	271
Segkk392	7874729	7875031	.	719	.	12.52288	126	1.54	1.73	7874729	7875031	12.52288	139	7874729	7875031	12.52288	113
Contig51	91548	92088	.	634	.	12.32102	173	1.27	1.53	91548	92088	17.54049	170	91562	92088	12.32102	162
Y_scaffold3	2454320	2455960	.	683	.	12.32102	771	1.44	1.65	2454320	2455960	13.26287	778	2454320	2455960	12.32102	765
Y_scaffold3	2483107	2484175	.	616	.	12.32102	308	1.07	1.48	2483107	2484175	21.26183	276	2483124	2484175	12.32102	323
Contig147	44026	44397	.	626	.	11.89817	197	1.18	1.51	44026	44397	11.89817	190	44026	44397	15.15572	204
Contig51	12588	16318	.	709	.	11.56746	3219	1.49	1.71	12588	16318	11.56746	3167	12588	16318	11.56746	3272
Y_scaffold3	2490171	2490695	.	622	.	10.95422	288	1.16	1.50	2490171	2490695	16.08608	289	2490171	2490695	10.95422	287
Contig6	372005	372328	.	595	.	10.56799	136	0.95	1.43	372005	372328	10.56799	142	372005	372328	15.15572	131
Y_scaffold3	2442896	2443493	.	663	.	10.56799	163	1.39	1.60	2442896	2443493	10.56799	161	2442896	2443493	12.32102	166
Segkk390	8004335	8004663	.	699	.	10.25134	203	1.46	1.69	8004335	8004651	10.25134	202	8004335	8004663	10.25134	205
Segkk392	7894357	7894661	.	691	.	10.25134	142	1.45	1.66	7894373	7894661	11.20838	128	7894357	7894661	10.25134	141
Contig134	66224	66568	.	687	.	10.11789	146	1.45	1.65	66224	66544	10.11789	146	66224	66568	10.11789	146
Y_scaffold3	2466431	2467238	.	695	.	10.11789	644	1.45	1.67	2466431	2467238	10.11789	653	2466431	2467233	10.11789	635
Contig51	7635	11091	.	609	.	10.08017	2124	1.04	1.47	7635	11091	13.58947	2352	7635	11091	10.08017	1897
Segkk389	5223544	5223861	.	644	.	9.62494	122	1.30	1.55	5223544	5223852	11.34488	118	5223544	5223861	9.62494	127
Segkk390	11525276	11526264	.	669	.	9.31879	607	1.41	1.61	11525276	11526264	9.31879	618	11525276	11526223	9.31879	596
Contig134	72018	72978	.	680	.	9.27531	683	1.43	1.64	72018	72978	9.27531	707	72018	72978	9.62494	660
Contig51	42318	42876	.	631	.	9.27531	361	1.25	1.52	42318	42876	9.27531	384	42318	42876	12.32102	338
Segkk391	6913125	6913599	.	676	.	8.87152	282	1.42	1.63	6913125	6913599	8.87152	324	6913125	6913599	9.52900	240
Y_scaffold3	2432532	2432875	.	673	.	8.86803	230	1.41	1.62	2432532	2432875	8.86803	226	2432571	2432870	8.86803	196
Segkk390	5474956	5476314	.	666	.	8.73278	1151	1.40	1.61	5474956	5476314	8.73278	1156	5474956	5476298	8.73278	1147
Segkk29	32091	34433	.	552	.	8.44714	1615	0.59	1.33	32165	34433	8.44714	1545	32091	34433	12.92087	1611
Contig51	60711	61615	.	657	.	8.33669	223	1.38	1.58	60814	61615	8.41215	173	60711	61615	8.33669	171
Segkk390	13641689	13642033	.	637	.	8.33669	161	1.27	1.54	13641689	13642033	10.11789	158	13641689	13642033	8.33669	165
Segkk393	19014689	19015397	.	574	.	8.33669	156	0.89	1.38	19014689	19015397	11.89817	137	19014689	19015397	8.33669	176
Contig134	36457	36981	.	641	.	8.02362	231	1.28	1.54	36457	36981	8.02362	196	36486	36981	9.62494	237
Contig134	71130	71669	.	651	.	8.02362	350	1.33	1.57	71184	71669	8.02362	381	71130	71669	8.86803	266
Segkk392	7709475	7710218	.	567	.	8.02362	537	0.88	1.37	7709475	7710218	8.02362	539	7709475	7710162	12.31297	536
Segkk393	14411816	14412185	.	654	.	7.99793	257	1.37	1.58	14411816	14412185	7.99793	257	14411824	14412185	7.99793	250
Segkk393	18159451	18160228	.	581	.	7.88339	306	0.91	1.40	18159451	18160228	7.88339	299	18159451	18160061	10.49932	314
Segkk392	3272865	3273226	.	602	.	7.38965	141	0.96	1.45	3272865	3273224	8.92154	140	3272865	3273226	7.38965	143
Segkk390	176715	177626	.	588	.	7.09102	204	0.94	1.42	176715	177626	7.09102	240	176715	177626	9.10814	168

## Sheet: Sech.q0
chrom string	chromStart int	chromEnd int	name string	score int	strand	signalValue	summit	localIDR float -log10(Local IDR value)	globalIDR float -log10(Global IDR value)	rep1_chromStart int	rep1_chromEnd int	rep1_signalValue	rep1_summit	rep2_chromStart int	rep2_chromEnd int	rep2_signalValue	rep2_summit
Contig46	60700	63139	.	1000	.	87.67436	1335	3.67	3.67	60700	63139	87.67436	1338	60748	62909	103.72061	1284
Y_Contig1	166912	167566	.	1000	.	49.94826	415	3.44	3.54	166912	167554	49.94826	414	166930	167566	49.94826	399
Y_scaffold1	921273	921916	.	1000	.	46.13195	434	3.30	3.45	921273	921916	46.13195	442	921274	921916	47.21767	426
Y_Contig106	72365	73330	.	1000	.	33.27014	218	2.85	3.10	72365	73330	33.27014	222	72365	73321	33.27014	214
Y_Contig1	435185	435687	.	1000	.	30.53534	331	3.12	3.34	435185	435687	35.11648	328	435248	435687	30.53534	271
Y_Contig1	281594	282162	.	1000	.	29.90321	346	2.98	3.24	281599	282162	31.36613	341	281594	282162	29.90321	346
Y_Contig106	123359	125767	.	1000	.	29.63365	1313	2.93	3.17	123359	125767	29.63365	1311	123359	125762	29.63365	1315
Contig183	804146	804678	.	1000	.	28.45550	312	2.79	3.05	804146	804678	28.45550	313	804152	804678	28.45550	306
Y_Contig1	20718	21558	.	1000	.	26.07795	520	2.77	3.01	20718	21558	26.07795	524	20816	21553	26.07795	418
Contig183	822198	822744	.	1000	.	24.33292	317	2.63	2.91	822198	822744	24.33292	316	822212	822740	24.33292	304
Y_Contig1	36212	37104	.	1000	.	24.33292	298	2.75	2.97	36212	37104	24.33292	281	36229	37053	24.33292	298
Y_Contig1	449083	449983	.	1000	.	24.33292	302	2.75	2.95	449083	449983	24.33292	290	449091	449983	24.33292	306
Y_Contig1	520452	521405	.	1000	.	22.82834	543	2.21	2.50	520452	521405	29.46912	555	520465	521348	22.82834	519
Contig183	766068	766753	.	1000	.	20.25860	318	2.31	2.57	766068	766753	24.33292	316	766086	766738	20.25860	303
Contig188	414501	415623	.	1000	.	20.25860	625	2.48	2.76	414501	415623	22.61132	635	414590	415529	20.25860	527
Segkk441	21105160	21105773	.	1000	.	19.61410	184	2.52	2.86	21105160	21105773	19.61410	187	21105160	21105740	19.61410	181
Y_Contig106	118734	119357	.	1000	.	19.36886	433	2.49	2.79	118734	119357	19.36886	427	118777	119357	20.38453	397
Y_Contig106	117791	118490	.	1000	.	19.24393	254	2.50	2.82	117791	118490	19.24393	261	117796	118490	19.24393	243
Y_Contig106	5414	6288	.	1000	.	18.79928	506	2.46	2.74	5414	6288	18.79928	503	5414	6255	18.79928	509
Y_scaffold1	914035	914591	.	1000	.	17.60133	277	2.43	2.71	914035	914591	17.60133	276	914042	914576	17.60133	271
Y_Contig106	134842	136711	.	1000	.	17.49717	772	2.39	2.69	134842	136711	17.49717	769	134842	136711	17.49717	776
Y_Contig1	226713	227650	.	1000	.	17.40049	505	2.35	2.65	226713	227648	17.40049	503	226733	227650	17.40049	487
Segkk440	48113	50458	.	1000	.	17.38039	1930	2.38	2.67	48113	50458	17.83555	1929	48113	50458	17.38039	1932
Y_Contig1	156362	157022	.	1000	.	17.02906	359	2.31	2.59	156362	157022	17.60133	356	156400	157022	17.02906	325
Y_Contig1	178664	179593	.	806	.	17.02906	612	1.55	1.94	178664	179593	22.37979	602	178676	179580	17.02906	611
Y_Contig1	147908	148426	.	1000	.	16.70545	317	2.33	2.63	147908	148426	17.30476	309	147928	148426	16.70545	305
Segkk437	19888376	19889382	.	1000	.	16.35694	775	2.32	2.61	19888376	19889382	16.35694	773	19888382	19889382	16.35694	772
Contig188	252560	253295	.	1000	.	15.98860	271	2.27	2.56	252560	253295	15.98860	262	252564	253278	15.98860	276
Contig40	678	1159	.	1000	.	15.98860	161	2.26	2.54	678	1159	15.98860	161	678	1069	15.98860	161
Y_Contig1	516476	520056	.	995	.	15.81254	1616	2.05	2.40	516476	520056	15.81254	1659	516479	519886	17.02906	1571
Segkk437	19897483	19898248	.	734	.	15.45813	337	1.36	1.77	19897483	19898248	19.24393	335	19897502	19898238	15.45813	320
Y_Contig1	279443	280094	.	1000	.	15.45813	319	2.22	2.51	279443	280094	15.98860	315	279474	280046	15.45813	292
Y_Contig1	350999	353509	.	1000	.	15.45813	436	2.25	2.53	350999	353509	15.81254	532	351014	353509	15.45813	325
Segkk436	21820	22390	.	1000	.	15.28254	203	2.16	2.48	21820	22390	15.28254	218	21820	22377	15.28254	188
Y_Contig1	179843	180730	.	920	.	14.96062	569	1.87	2.22	179843	180730	16.21722	558	179907	180717	14.96062	517
Y_Contig1	489328	489925	.	983	.	14.24574	360	2.03	2.37	489328	489925	14.24574	356	489513	489925	15.98860	179
Contig183	811911	812695	.	977	.	13.91927	374	2.02	2.35	811911	812695	15.81254	349	811976	812694	13.91927	334
Y_Contig106	29037	29681	.	752	.	13.91927	313	1.40	1.81	29037	29681	17.41141	326	29037	29659	13.91927	300
Y_Contig1	70910	71569	.	1000	.	13.87777	461	2.10	2.46	70910	71569	13.87777	461	70982	71569	13.87777	390
Y_Contig1	394815	397221	.	1000	.	13.72868	1089	2.09	2.45	394815	397221	13.72868	1090	394815	397216	13.72868	1089
Segkk437	19864122	19864634	.	1000	.	13.40490	302	2.07	2.43	19864122	19864634	13.40490	300	19864136	19864634	13.40490	291
Segkk437	19812978	19814306	.	1000	.	13.37904	900	2.06	2.41	19812978	19814306	13.37904	898	19812978	19814298	13.37904	903
Segkk441	21106036	21106586	.	989	.	13.25010	324	2.05	2.38	21106036	21106586	13.25010	327	21106036	21106566	13.25010	321
Y_Contig1	271958	272515	.	943	.	12.89118	331	1.95	2.27	271958	272515	13.40490	322	272021	272515	12.89118	277
Y_Contig1	440569	442555	.	855	.	12.86789	1585	1.70	2.06	440569	442555	14.83523	1589	440628	442555	12.86789	1523
Segkk440	83347	84218	.	972	.	12.86190	553	2.00	2.34	83347	84218	12.86190	568	83349	84193	12.86190	537
Segkk440	76491	77204	.	943	.	12.71356	376	1.95	2.27	76491	77186	12.71356	391	76519	77204	13.91927	334
Contig188	247672	248644	.	967	.	12.52288	340	2.00	2.33	247672	248644	12.52288	331	247757	248477	12.52288	265
Contig188	259134	260147	.	962	.	12.52288	335	2.00	2.32	259134	260147	12.52288	328	259215	259939	12.52288	262
Y_Contig1	19893	20242	.	957	.	12.52288	232	1.99	2.31	19957	20242	12.52288	170	19893	20242	12.52288	231
Segkk440	142	817	.	783	.	12.41500	470	1.48	1.89	142	817	14.24574	474	208	817	12.41500	401
Y_Contig1	280341	280916	.	916	.	12.41500	228	1.87	2.21	280341	280916	12.86190	223	280398	280916	12.41500	177
Y_Contig1	95411	95723	.	851	.	12.18861	142	1.69	2.05	95411	95723	13.19086	143	95411	95723	12.18861	141
Y_Contig1	223104	223559	.	952	.	12.18861	296	1.96	2.29	223104	223559	12.18861	297	223129	223547	12.18861	271
Contig188	432260	433199	.	934	.	11.89049	722	1.93	2.25	432260	433199	11.89049	739	432618	433197	11.89049	347
Y_Contig1	401496	402683	.	939	.	11.89049	986	1.94	2.26	401496	402683	11.89049	966	401496	402683	11.89049	276
Segkk435	1775393	1776064	.	925	.	11.35347	181	1.88	2.23	1775393	1776064	11.35347	183	1775393	1775770	11.35347	179
Segkk437	19896014	19896612	.	904	.	11.35347	264	1.84	2.18	19896014	19896612	11.35347	263	19896035	19896612	11.35347	244
Y_Contig1	96973	98527	.	930	.	11.35347	494	1.89	2.24	96973	98527	11.35347	254	96978	98460	11.35347	729
Contig188	249629	250504	.	908	.	11.34488	239	1.84	2.19	249629	250504	11.34488	238	249630	250489	11.34488	240
Contig188	256572	257451	.	912	.	11.34488	384	1.85	2.20	256718	257451	11.34488	240	256572	257241	11.34488	382
Y_Contig1	445774	446296	.	786	.	11.21898	165	1.48	1.90	445774	446296	11.21898	166	445778	446252	12.41500	160
Contig183	787778	788383	.	899	.	11.20838	220	1.79	2.17	787778	788383	11.20838	220	787842	788231	11.20838	157
Segkk437	19866300	19867776	.	895	.	11.15387	720	1.79	2.16	19866300	19867776	11.15387	667	19866339	19867749	11.15387	735
Y_Contig1	318643	318974	.	890	.	10.94833	158	1.78	2.15	318643	318974	11.21898	159	318643	318974	10.94833	157
Y_Contig106	6544	7603	.	858	.	10.94833	273	1.70	2.07	6544	7603	11.35347	414	6562	7597	10.94833	115
Y_scaffold1	922246	922590	.	777	.	10.94833	168	1.47	1.87	922246	922590	11.35347	159	922261	922587	10.94833	162
Segkk437	19796811	19797429	.	732	.	10.93901	241	1.34	1.76	19796811	19797429	11.50945	244	19796815	19797393	10.93901	235
Y_Contig1	308859	310797	.	886	.	10.91394	326	1.77	2.14	308859	310797	10.91394	277	308880	310457	10.91394	354
Contig199	1213169	1213539	.	882	.	10.47298	166	1.75	2.13	1213169	1213539	10.47298	175	1213169	1213505	10.47298	157
Segkk440	39695	43390	.	866	.	10.33675	1992	1.72	2.09	39695	43390	10.33675	777	39831	43331	11.20838	825
Contig183	831001	835817	.	878	.	10.25134	4293	1.74	2.12	831001	835810	10.25134	4047	831006	835817	10.25134	4534
Segkk436	53605	57851	.	874	.	10.25134	1112	1.73	2.11	53605	57851	10.25134	1352	53605	57818	10.25134	872
Contig185	772142	772965	.	862	.	10.19656	292	1.71	2.08	772142	772965	10.19656	330	772162	772820	10.19656	235
Segkk436	3075	5041	.	841	.	10.19656	939	1.66	2.03	3075	5041	10.19656	944	3088	4957	10.19656	922
Y_Contig1	466530	466983	.	757	.	10.19656	357	1.45	1.83	466743	466983	11.34488	141	466530	466978	10.19656	361
Y_scaffold3	383944	384334	.	870	.	10.19656	172	1.72	2.10	383944	384334	10.19656	174	383944	384318	10.19656	170
Contig40	3401	4423	.	844	.	9.88620	722	1.67	2.03	3401	4423	9.88620	725	3401	4349	9.88620	719
Segkk436	36511	37941	.	831	.	9.88620	1090	1.64	2.00	36511	37941	9.88620	1135	36527	37932	9.88620	1029
Segkk436	46995	50454	.	834	.	9.88620	1131	1.65	2.01	46995	50454	9.88620	1132	46995	50434	9.88620	1130
Segkk437	19872703	19874297	.	837	.	9.88620	318	1.65	2.02	19872703	19874297	9.88620	321	19872732	19874208	9.88620	286
Y_Contig1	317638	318226	.	844	.	9.88620	434	1.67	2.03	317638	318226	9.88620	435	317710	318208	9.88620	362
Y_Contig1	436087	437238	.	676	.	9.76555	863	1.18	1.63	436087	437238	9.76555	862	436671	437170	10.94833	280
Contig188	396546	398913	.	760	.	9.52280	1192	1.45	1.83	396546	398913	9.88620	1216	396608	398824	9.52280	291
Y_Contig1	451394	451861	.	813	.	9.52280	148	1.57	1.96	451394	451861	9.88620	146	451396	451828	9.52280	148
Y_Contig1	527951	530078	.	827	.	9.52280	1157	1.62	1.99	527951	530078	9.76555	1153	528002	530078	9.52280	1110
Y_Contig106	188204	188642	.	768	.	9.52280	193	1.47	1.85	188204	188642	9.88620	201	188208	188630	9.52280	182
Y_Contig106	15485	16733	.	824	.	9.13583	830	1.58	1.98	15485	16733	9.49196	664	15547	16708	9.13583	934
Y_Contig1	157508	158334	.	816	.	9.09657	292	1.57	1.97	157508	158334	9.09657	259	157534	158334	9.09657	299
Y_Contig106	27725	28551	.	820	.	9.09657	538	1.58	1.98	27725	28551	9.09657	571	27725	28525	9.09657	505
Y_scaffold3	902762	903507	.	810	.	8.79503	459	1.56	1.95	902762	903500	8.79503	457	902762	903507	8.79503	461
Y_Contig1	536737	539080	.	803	.	8.74047	1617	1.55	1.94	536737	539080	8.74047	321	536751	539080	8.74047	714
Segkk440	78471	79003	.	780	.	8.60161	396	1.48	1.88	78471	79003	8.60161	388	78664	79003	9.60890	212
Contig183	687297	696384	.	800	.	8.46438	7202	1.53	1.93	687297	696384	8.46438	6600	687300	696346	8.46438	7802
Contig183	780895	783686	.	703	.	8.46438	1822	1.27	1.69	780895	783686	8.46438	1825	780950	783686	8.46438	1764
Contig183	802896	803237	.	765	.	8.46438	197	1.47	1.84	802896	803237	8.46438	190	802903	803237	8.46438	197
Contig188	429545	430096	.	774	.	8.46438	381	1.47	1.86	429545	430096	8.46438	398	429720	430064	8.46438	189
Y_Contig1	127196	127919	.	771	.	8.46438	377	1.47	1.86	127196	127919	8.46438	373	127270	127886	8.46438	307
Y_Contig1	130242	131666	.	711	.	8.46438	379	1.30	1.71	130242	131666	8.46438	362	130274	131612	8.46438	365
Y_Contig1	337449	343271	.	793	.	8.46438	4826	1.50	1.91	337449	343271	8.46438	4118	337462	343270	8.46438	2245
Y_Contig1	347740	350607	.	763	.	8.46438	1184	1.46	1.84	347740	350582	8.46438	1400	347759	350607	8.46438	949
Y_Contig106	167967	172913	.	797	.	8.46438	1962	1.52	1.92	167967	172913	8.46438	1942	167974	172900	8.46438	1975
Y_Contig106	182165	183224	.	790	.	8.46438	220	1.49	1.90	182165	183224	8.46438	222	182165	183201	8.46438	219
Contig40	77568	81559	.	746	.	8.41679	1484	1.37	1.80	77568	81559	8.41679	1513	77762	81553	8.41679	1262
Contig188	435613	436500	.	670	.	8.41215	500	1.16	1.62	435613	436500	9.09657	534	435635	436469	8.41215	445
Y_scaffold1	919462	920943	.	740	.	8.41215	1279	1.37	1.78	919462	920943	8.41215	1284	919500	920943	8.41215	1236
Y_Contig202	135544	135868	.	634	.	8.40771	143	1.06	1.53	135544	135868	9.09657	147	135544	135868	8.40771	140
Contig188	431113	431839	.	622	.	8.35756	441	0.99	1.50	431113	431839	8.35756	447	431136	431740	8.46438	413
Y_Contig106	120010	121037	.	713	.	8.35756	270	1.31	1.72	120010	121037	8.35756	262	120025	121026	8.46438	263
Contig183	666175	667418	.	649	.	8.14268	340	1.10	1.56	666175	667418	8.46438	326	666198	667335	8.14268	331
Contig40	18187	18591	.	740	.	8.14268	184	1.37	1.78	18187	18591	8.46438	187	18197	18591	8.14268	172
Y_Contig1	192919	193453	.	749	.	8.14268	359	1.38	1.80	192919	193453	8.46438	358	192919	193429	8.14268	361
Y_Contig1	496324	497658	.	755	.	8.14268	330	1.44	1.82	496324	497658	8.46438	333	496337	497635	8.14268	314
Y_Contig106	137022	137406	.	657	.	8.14268	176	1.12	1.58	137022	137406	8.46438	171	137035	137384	8.14268	168
Y_Contig106	140717	141059	.	737	.	8.14268	175	1.36	1.78	140717	141059	8.46438	174	140723	141059	8.14268	170
Y_scaffold1	992196	992775	.	726	.	8.14268	267	1.34	1.75	992196	992775	8.46438	273	992258	992685	8.14268	200
Contig188	261476	261919	.	718	.	7.99793	206	1.32	1.73	261476	261919	7.99793	195	261480	261914	7.99793	214
Contig199	1178057	1178431	.	723	.	7.99793	177	1.33	1.74	1178057	1178431	7.99793	174	1178057	1178421	7.99793	180
Y_Contig106	68610	70132	.	729	.	7.99793	795	1.34	1.76	68610	70132	7.99793	844	68683	70106	7.99793	674
Y_Contig186	422126	422503	.	721	.	7.99793	203	1.33	1.74	422126	422503	7.99793	204	422129	422503	7.99793	200
Y_Contig1	326438	326952	.	665	.	7.99138	251	1.14	1.60	326438	326952	8.44714	258	326438	326950	7.99138	244
Y_scaffold1	2151303	2151678	.	716	.	7.93564	235	1.31	1.72	2151303	2151678	7.93564	223	2151412	2151673	7.93564	138
Y_scaffold1	915594	915987	.	708	.	7.45203	120	1.28	1.71	915594	915987	7.76554	115	915598	915913	7.45203	121
Contig183	719646	728310	.	705	.	7.16450	7807	1.28	1.70	719646	728310	7.16450	7736	719661	728270	7.16450	7864
Contig183	791010	791470	.	694	.	7.09329	148	1.22	1.67	791012	791470	7.09329	150	791010	791434	7.09329	145
Contig183	827704	828695	.	642	.	7.09329	805	1.08	1.55	827704	828695	7.09329	804	827704	828695	7.09329	806
Contig188	265258	266087	.	700	.	7.09329	170	1.25	1.69	265258	266087	7.09329	170	265305	266005	7.09329	124
Contig40	10807	12304	.	673	.	7.09329	1170	1.16	1.62	10807	12304	7.09329	1170	10952	12292	7.09329	302
Segkk437	19868966	19869810	.	689	.	7.09329	242	1.21	1.66	19868966	19869810	7.09329	244	19868966	19869810	7.09329	241
Segkk437	19881805	19882152	.	637	.	7.09329	162	1.07	1.53	19881805	19882152	7.09329	165	19881819	19882112	7.09329	145
Segkk441	21093271	21093798	.	686	.	7.09329	255	1.21	1.65	21093271	21093798	7.09329	252	21093297	21093755	7.09329	233
Y_Contig1	138278	140507	.	692	.	7.09329	1865	1.21	1.67	138278	140507	7.09329	1882	138286	140484	7.09329	1841
Y_Contig1	175706	176872	.	668	.	7.09329	413	1.15	1.61	175706	176872	7.09329	406	175723	176859	7.09329	404
Y_Contig1	234037	236425	.	662	.	7.09329	825	1.14	1.60	234037	236425	7.09329	818	234040	236242	7.09329	829
Y_Contig1	237283	243579	.	602	.	7.09329	3808	0.90	1.45	237283	243579	7.09329	3799	237331	243552	7.09329	3769
Y_Contig1	354499	355267	.	683	.	7.09329	136	1.20	1.65	354499	355267	7.09329	138	354502	355258	7.09329	132
Y_Contig1	379545	379885	.	678	.	7.09329	177	1.19	1.63	379545	379885	7.09329	175	379561	379850	7.09329	164
Y_Contig106	146543	148640	.	697	.	7.09329	263	1.22	1.68	146543	148640	7.09329	257	146543	148583	7.09329	269
Y_Contig113	62215	62579	.	644	.	7.09329	154	1.09	1.55	62215	62579	7.09329	153	62215	62539	7.09329	155
Y_scaffold1	888883	910432	.	652	.	7.09329	11245	1.11	1.57	888883	910432	7.09329	11231	888883	910196	7.09329	11260
Y_scaffold5	697793	698164	.	681	.	7.09329	240	1.19	1.64	697793	698164	7.09329	245	697813	698164	7.09329	215
Contig185	769727	770497	.	573	.	7.00028	209	0.81	1.38	769727	770497	7.00028	206	769747	770401	7.09329	192
Y_Contig1	50660	51527	.	639	.	7.00028	218	1.08	1.54	50660	51527	7.00028	202	50673	51527	7.09329	222
Segkk439	913058	913435	.	625	.	6.95301	218	1.03	1.51	913058	913435	6.95301	221	913061	913435	6.95301	213
Y_Contig106	47905	48541	.	632	.	6.95301	123	1.06	1.52	47905	48541	6.95301	123	47912	48475	6.95301	117
Y_Contig106	83162	85231	.	630	.	6.95301	1840	1.06	1.52	83162	85231	6.95301	1840	83221	85217	6.95301	203
Y_Contig1	268777	271206	.	627	.	6.90259	1204	1.05	1.51	268777	271206	6.90259	1202	268799	271206	6.90259	1185
Contig188	301933	302831	.	591	.	6.81324	612	0.87	1.42	301933	302831	7.09329	605	302105	302813	6.81324	448
Segkk436	68062	69432	.	654	.	6.81324	501	1.11	1.58	68081	69432	7.09329	731	68062	69420	6.81324	253
Y_Contig1	218519	218984	.	619	.	6.81324	173	0.98	1.49	218519	218984	7.09329	168	218519	218979	6.81324	178
Y_Contig106	183972	185146	.	660	.	6.81324	777	1.12	1.59	183972	185146	7.00028	780	184028	185127	6.81324	719
Y_scaffold1	991373	991867	.	647	.	6.81324	169	1.09	1.56	991373	991867	7.00028	126	991373	991729	6.81324	212
Y_scaffold2	457861	458129	.	564	.	6.81324	141	0.79	1.36	457861	458129	7.09329	145	457873	458105	6.81324	126
Segkk437	19803992	19805168	.	608	.	6.78948	389	0.95	1.47	19804024	19805168	6.78948	346	19803992	19805161	6.78948	400
Segkk440	90261	91133	.	611	.	6.78948	256	0.95	1.47	90261	91133	6.78948	255	90266	91066	6.78948	252
Segkk437	19798076	19803676	.	605	.	6.77956	2812	0.94	1.46	19798076	19803676	6.77956	2034	19798115	19803666	6.77956	978
Contig183	706196	719422	.	599	.	6.68330	2780	0.90	1.44	706196	719422	6.68330	5028	706369	719033	6.68330	1955
Segkk436	22617	23264	.	616	.	6.68330	244	0.96	1.49	22617	23264	6.68330	245	22617	23264	6.68330	244
Y_Contig106	153200	153774	.	596	.	6.68330	149	0.89	1.44	153200	153774	6.68330	142	153200	153473	6.68330	156
Y_Contig106	8636	10408	.	579	.	6.21255	1358	0.85	1.40	8636	10408	6.39120	1368	9289	10369	6.21255	695
Y_Contig1	479593	482831	.	542	.	6.17367	3018	0.68	1.31	479593	482831	6.17367	1111	480519	482831	6.95301	802
Contig183	796464	797827	.	588	.	5.94877	374	0.87	1.42	796464	797827	5.94877	352	796491	797823	5.94877	370
Segkk440	80204	81580	.	614	.	5.94877	1046	0.95	1.48	80226	81580	5.94877	1027	80204	81566	6.48513	282
Y_Contig1	265320	268393	.	582	.	5.94877	1528	0.86	1.40	265320	268393	5.94877	723	265650	268393	6.21131	452
Y_Contig106	70681	71436	.	585	.	5.94877	573	0.86	1.41	70683	71436	5.94877	572	70681	71411	5.94877	573
Contig188	486383	486736	.	548	.	5.86499	127	0.71	1.32	486383	486736	5.86499	139	486383	486727	5.86499	116
Segkk436	345	885	.	576	.	5.86499	337	0.83	1.39	345	885	5.86499	343	362	875	5.86499	315
Y_Contig1	74810	77136	.	558	.	5.86499	1602	0.77	1.35	74810	77136	5.86499	1065	74810	77131	5.86499	705
Contig183	829087	830078	.	545	.	5.77957	269	0.71	1.31	829087	830078	5.77957	269	829113	829956	5.77957	244
Y_Contig1	205033	205450	.	555	.	5.77957	283	0.72	1.34	205033	205450	5.77957	270	205154	205450	5.77957	175
Y_Contig1	386063	390781	.	593	.	5.77957	1772	0.88	1.43	386063	390781	5.77957	2565	386106	390781	5.77957	1006
Y_scaffold1	2153671	2154564	.	552	.	5.77957	743	0.71	1.33	2153671	2154564	5.77957	736	2153737	2154562	5.77957	685
Y_Contig1	53147	57559	.	561	.	5.70036	672	0.79	1.35	53147	57559	5.70036	676	53263	57544	5.77957	641
Y_Contig1	333051	335086	.	567	.	5.70036	441	0.80	1.37	333051	335086	5.70036	443	333089	335085	5.77957	401
Y_scaffold1	927763	928856	.	570	.	5.70036	162	0.80	1.37	927763	928856	5.70036	160	927768	928856	5.77957	159

## Sheet: Sech.q30
chrom string	chromStart int	chromEnd int	name string	score int	strand	signalValue	summit	localIDR float -log10(Local IDR value)	globalIDR float -log10(Global IDR value)	rep1_chromStart int	rep1_chromEnd int	rep1_signalValue	rep1_summit	rep2_chromStart int	rep2_chromEnd int	rep2_signalValue	rep2_summit
Contig46	26736	27909	.	1000	.	99.48825	376	2.71	2.76	26736	27909	120.77496	370	26741	27856	99.48825	377
Contig46	29877	30513	.	1000	.	93.88282	232	2.75	2.77	29880	30495	93.88282	227	29877	30513	93.88282	234
Contig183	735903	736706	.	1000	.	70.66273	451	2.75	2.77	735926	736706	109.48748	430	735903	736706	70.66273	449
Contig46	37020	37739	.	1000	.	67.23832	235	2.76	2.79	37020	37707	67.23832	234	37035	37739	67.23832	221
Contig40	74670	75709	.	1000	.	64.71248	147	2.82	2.82	74670	75690	69.89408	145	74672	75709	64.71248	148
Contig183	702759	703493	.	1000	.	48.62336	347	2.76	2.79	702759	703493	72.17596	349	702759	703493	48.62336	346
Contig40	83153	84563	.	1000	.	48.33522	1001	2.81	2.81	83153	84563	58.16553	998	83153	84563	48.33522	1004
Contig40	49440	50296	.	1000	.	42.28825	439	2.79	2.81	49440	50296	54.11700	438	49466	50266	42.28825	414
Contig40	54365	54883	.	1000	.	34.08364	251	2.78	2.80	54365	54883	41.16273	253	54406	54862	34.08364	209
Contig40	79072	80191	.	1000	.	33.22702	446	2.78	2.80	79072	80191	48.56731	445	79128	80121	33.22702	391
Y_scaffold1	976959	978384	.	1000	.	32.08081	558	2.76	2.78	976959	978330	39.06194	584	976989	978384	32.08081	503
Y_scaffold1	950298	950945	.	1000	.	29.90321	209	2.66	2.74	950298	950881	55.06979	206	950300	950945	29.90321	211
Contig40	62760	63477	.	1000	.	29.07822	401	2.72	2.77	62760	63477	31.57795	402	62760	63395	29.07822	400
Contig40	72508	74365	.	1000	.	28.85265	605	2.69	2.75	72508	74365	28.85265	593	72511	74365	28.85265	614
Contig40	44876	45740	.	1000	.	28.13973	527	2.69	2.75	44876	45740	41.16273	524	44927	45724	28.13973	479
Contig183	742198	742836	.	1000	.	22.40773	294	2.71	2.76	742198	742836	30.85206	290	742208	742705	22.40773	288
Contig40	67321	68627	.	1000	.	20.55083	391	2.67	2.74	67321	68627	39.06194	394	67322	68600	20.55083	387
Y_scaffold1	940565	941405	.	1000	.	19.23679	414	2.53	2.69	940565	941405	19.23679	411	940584	941386	19.23679	399
Contig183	755256	755793	.	1000	.	18.72385	316	2.67	2.74	755256	755793	28.85265	315	755327	755778	18.72385	246
Contig40	70724	71359	.	1000	.	18.72385	346	2.60	2.72	70724	71359	34.91658	350	70778	71220	18.72385	289
Contig40	85052	85680	.	1000	.	18.63553	305	2.64	2.73	85052	85680	26.34418	300	85079	85670	18.63553	284
Contig183	726502	727020	.	1000	.	17.40194	144	2.53	2.70	726502	727020	17.40194	139	726502	727020	17.40194	149
Contig183	693602	694024	.	1000	.	16.92899	193	2.58	2.71	693602	694024	22.76354	194	693602	694000	16.92899	193
Contig183	711440	712054	.	1000	.	16.92899	272	2.53	2.70	711440	712054	23.00065	271	711465	712037	16.92899	248
Contig183	714878	715404	.	1000	.	16.92899	218	2.37	2.63	714878	715404	17.40194	225	714919	715239	16.92899	171
Contig40	42823	43640	.	1000	.	16.92899	286	2.49	2.68	42823	43640	17.40194	277	42874	43556	16.92899	244
Contig40	86367	87326	.	1000	.	16.36541	430	2.40	2.64	86367	87326	16.36541	431	86388	87326	16.36541	409
Contig40	52673	54001	.	1000	.	15.16880	1029	2.49	2.67	52673	54001	22.76354	1026	52678	53977	15.16880	262
Contig40	65601	66387	.	1000	.	15.16880	205	2.34	2.60	65601	66387	24.92552	198	65627	66017	15.16880	187
Contig40	48457	49198	.	1000	.	13.83931	380	2.35	2.62	48457	49198	13.83931	378	48457	49178	13.83931	383
Contig183	709490	710043	.	1000	.	13.44629	243	2.03	2.46	709490	710043	24.92552	241	709573	710013	13.44629	162
Contig46	45194	45731	.	1000	.	13.44629	202	2.40	2.64	45194	45731	17.40194	197	45270	45731	13.44629	131
Y_scaffold1	936607	937160	.	1000	.	13.44629	408	2.33	2.59	936607	937160	19.23679	403	936607	937119	13.44629	414
Y_scaffold1	963729	965339	.	1000	.	12.11810	1096	2.18	2.56	963729	965339	12.11810	1096	963795	965339	12.11810	1030
mito	10743	11887	.	1000	.	12.04807	781	2.11	2.50	10743	11838	12.04807	771	10760	11887	12.04807	774
Contig183	750699	751270	.	1000	.	11.76503	239	2.18	2.54	750706	751270	17.40194	240	750699	751181	11.76503	231
Y_scaffold1	900804	901208	.	1000	.	11.76503	279	2.19	2.57	900804	901208	12.11810	278	900923	901203	11.76503	162
mito	7315	7870	.	1000	.	11.14005	257	2.03	2.45	7346	7766	11.14005	227	7315	7870	12.57790	257
Contig40	77441	78323	.	914	.	10.31723	682	1.54	2.20	77441	78323	10.31723	684	77986	78289	15.16880	135
Y_scaffold1	938454	939516	.	972	.	10.31723	785	1.75	2.34	938454	939483	10.31723	783	939026	939516	13.44629	215
Contig183	686176	686699	.	1000	.	10.12935	181	1.98	2.43	686176	686699	17.40194	183	686176	686680	10.12935	180
Contig188	340040	341872	.	998	.	10.12935	508	1.96	2.41	340040	341872	10.31723	495	340062	341070	10.12935	499
Contig40	40151	42048	.	985	.	10.12935	1134	1.77	2.37	40151	42048	17.40194	1131	40151	42036	10.12935	1138
Y_scaffold1	960749	961449	.	1000	.	10.12935	144	2.15	2.52	960749	961449	12.11810	144	960749	961444	10.12935	145
Y_scaffold1	989316	989668	.	1000	.	10.12935	202	2.05	2.48	989316	989668	10.44248	201	989337	989660	10.12935	182
Y_scaffold1	967878	976301	.	960	.	8.81778	3870	1.74	2.31	967944	976301	8.81778	2776	967878	976165	8.81778	4898
Y_scaffold1	886097	890697	.	662	.	8.70848	3902	0.45	1.60	886107	890695	8.70848	3883	886097	890697	13.83931	1407
mito	12426	14947	.	857	.	8.59734	1337	1.17	2.07	12459	14891	8.59734	1220	12426	14947	8.59734	1421
mito	4655	5713	.	769	.	8.58727	650	1.04	1.85	4665	5583	8.58727	506	4655	5713	8.58727	784
Contig183	706637	707742	.	929	.	8.54456	709	1.54	2.24	706637	707742	10.31723	706	707043	707585	8.54456	307
Contig188	414980	415470	.	751	.	8.54456	276	1.00	1.81	414980	415470	13.83931	278	415071	415467	8.54456	183
Contig40	47089	47938	.	831	.	8.54456	603	1.10	2.00	47089	47938	13.68212	605	47089	47924	8.54456	601
Contig46	39502	41446	.	945	.	8.54456	767	1.61	2.28	39502	41446	12.11810	754	39519	41357	8.54456	763
Y_scaffold1	982564	983067	.	808	.	8.54456	309	1.09	1.95	982564	983067	15.60178	311	982639	983031	8.54456	233
Contig40	58666	61528	.	899	.	8.44714	1220	1.48	2.17	58666	61528	10.08017	1221	58807	61528	8.44714	1079
Segkk437	11234204	11234602	.	884	.	8.39050	189	1.43	2.13	11234204	11234602	8.72604	168	11234265	11234553	8.39050	149
Contig183	770314	771440	.	577	.	7.53305	343	0.28	1.39	770319	771433	13.72868	324	770314	771440	7.53305	357
Contig46	42631	44030	.	732	.	7.25074	426	0.95	1.76	42631	44030	7.25074	425	42644	43975	7.25074	414
Contig46	52154	53623	.	789	.	7.25074	271	1.09	1.90	52154	53623	7.25074	271	52177	53568	7.25074	249
Contig188	324546	325412	.	545	.	7.01740	350	0.28	1.31	324546	325412	8.70848	408	324597	325093	7.01740	242
Y_scaffold1	943307	944933	.	708	.	7.01740	1198	0.79	1.71	943347	944933	7.15738	1156	943307	944933	7.01740	1201
Y_scaffold1	965639	967376	.	618	.	7.01740	943	0.35	1.49	965656	967376	8.81778	934	965639	967351	7.01740	935

## Sheet: Sim.q0
chrom string	chromStart int	chromEnd int	name string	score int	strand	signalValue	summit	localIDR float -log10(Local IDR value)	globalIDR float -log10(Global IDR value)	rep1_chromStart int	rep1_chromEnd int	rep1_signalValue	rep1_summit	rep2_chromStart int	rep2_chromEnd int	rep2_signalValue	rep2_summit
Contig_2	1030762	1031675	.	1000	.	24.20930	455	2.34	3.10	1030762	1031675	34.33554	454	1030763	1031675	24.20930	456
Contig_2	1375513	1376092	.	1000	.	22.82834	222	2.14	3.02	1375515	1376092	22.82834	237	1375513	1376088	25.60793	206
Contig_137	333270	333649	.	1000	.	22.44194	195	2.95	3.28	333270	333649	23.71178	193	333270	333649	22.44194	197
Y_Contig_135	1901501	1901816	.	1000	.	22.31475	177	2.68	3.20	1901501	1901816	27.70457	177	1901501	1901815	22.31475	177
Contig_7	201451	201765	.	1000	.	18.79928	163	3.08	3.32	201451	201765	18.79928	161	201451	201765	18.79928	166
Contig_14	127162	129685	.	1000	.	17.38039	1143	3.14	3.36	127162	129685	18.51631	1096	127346	129484	17.38039	1006
Contig_7	152076	152449	.	1000	.	15.45243	194	3.23	3.40	152076	152449	15.45243	189	152121	152449	15.45243	155
Contig_14	152392	157242	.	1000	.	15.28069	2640	2.71	3.23	152392	157242	24.61814	2646	152457	157159	15.28069	2569
Contig_102	26595	27025	.	1000	.	12.62498	120	2.97	3.29	26595	27025	12.62498	120	26595	27025	17.32773	121
Contig_7	191836	192207	.	1000	.	12.57561	197	3.38	3.47	191836	192207	14.87400	196	191836	192207	12.57561	198
Contig_14	180215	180881	.	1000	.	12.37866	233	3.09	3.34	180215	180881	21.06892	223	180219	180881	12.37866	240
Y_Contig_135	1958428	1958957	.	1000	.	12.37866	240	3.26	3.41	1958428	1958957	19.59032	237	1958428	1958957	12.37866	244
Y_Contig_135	2012403	2013241	.	1000	.	12.21983	465	3.19	3.39	2012403	2013241	20.52307	442	2012403	2013241	12.21983	489
Y_Contig_135	1926983	1927794	.	1000	.	11.76943	205	3.38	3.46	1926983	1927794	16.08402	197	1926983	1927794	11.76943	213
Contig_102	53787	54420	.	1000	.	11.73568	147	3.45	3.50	53787	54420	11.73568	146	53787	54420	11.76943	149
Contig_2	1044868	1047685	.	1000	.	11.23157	315	3.16	3.37	1044868	1047685	11.23157	318	1044880	1047679	12.87361	301
Contig_136	516992	517924	.	1000	.	11.20838	184	3.41	3.48	516992	517924	11.20838	181	516992	517924	11.20838	187
Contig_136	602709	603390	.	1000	.	11.00531	294	3.00	3.31	602709	603375	11.00531	219	602709	603390	13.45200	370
Contig_7	89564	89884	.	1000	.	10.92847	156	2.88	3.26	89564	89884	10.92847	153	89564	89884	14.51252	159
Contig_14	112033	112962	.	1000	.	10.71783	424	3.48	3.51	112033	112962	11.34488	374	112033	112909	10.71783	474
Contig_102	30970	31269	.	1000	.	10.34507	114	3.49	3.52	30970	31269	12.54322	119	30970	31269	10.34507	110
Contig_2	1019175	1022292	.	1000	.	10.29143	1051	3.38	3.46	1019175	1022292	10.41403	1601	1019182	1022292	10.29143	495
Y_Contig_135	1904369	1904654	.	1000	.	10.25134	163	3.52	3.53	1904369	1904654	11.20838	164	1904369	1904654	10.25134	163
Contig_2	1059857	1064764	.	1000	.	10.19656	449	3.27	3.42	1059857	1064764	10.19656	465	1059874	1064764	10.29143	675
Contig_124	73814	78491	.	1000	.	9.31879	3791	3.35	3.45	73814	78491	15.25735	3744	73814	78491	9.31879	3838
Contig_136	612263	613226	.	1000	.	9.31879	207	3.42	3.49	612263	613226	10.25134	201	612263	613226	9.31879	214
Contig_2	1048099	1051194	.	1000	.	9.08008	427	3.39	3.47	1048099	1051194	9.08008	443	1048099	1051194	9.08008	411
Y_scaffold1	1388461	1389658	.	1000	.	9.08008	317	3.43	3.49	1388461	1389658	9.08008	304	1388461	1389658	9.08008	331
Contig_14	102982	104305	.	1000	.	9.01950	922	3.53	3.54	102982	104305	10.65844	918	102982	104305	9.01950	926
Contig_2	1367906	1368233	.	1000	.	9.01950	159	2.54	3.16	1367906	1368233	21.06892	150	1367913	1368233	9.01950	162
Y_Contig_135	2016881	2017665	.	1000	.	9.01950	407	2.08	2.88	2016881	2017665	21.48483	397	2016881	2017665	9.01950	418
Y_Contig_135	2026927	2027574	.	1000	.	9.01950	497	3.55	3.55	2026927	2027574	10.65844	500	2026927	2027574	9.01950	495
Y_Contig_135	2084505	2085622	.	1000	.	9.01950	196	3.32	3.44	2084505	2085622	13.62837	202	2084505	2085622	9.01950	191
Contig_136	518294	518739	.	1000	.	8.80056	222	3.51	3.52	518297	518737	8.80056	218	518294	518739	8.80056	224
Y_Contig_135	1995195	1996311	.	1000	.	8.80056	820	3.52	3.53	1995195	1996311	8.80056	818	1995195	1996311	8.80056	822
Contig_136	578219	578861	.	1000	.	8.41215	492	3.28	3.43	578219	578861	13.19086	491	578219	578861	8.41215	494
Contig_136	494585	494998	.	1000	.	8.23330	162	3.11	3.35	494585	494998	14.37953	165	494585	494937	8.23330	159
Contig_136	485064	485715	.	1000	.	7.53305	301	3.46	3.51	485064	485715	10.92847	336	485064	485715	7.53305	266
Y_Contig_135	2024214	2024882	.	1000	.	7.42306	363	3.52	3.53	2024214	2024882	10.65844	358	2024214	2024882	7.42306	369
Segkk232	4807099	4807757	.	1000	.	7.13816	403	2.11	2.95	4807099	4807757	18.96151	393	4807099	4807733	7.13816	413
Y_Contig_135	2083450	2084033	.	1000	.	6.95301	365	3.18	3.38	2083450	2084033	11.34488	364	2083450	2084033	6.95301	367
Contig_137	62836	66399	.	1000	.	5.86499	2749	1.91	2.80	62836	66399	13.45200	2758	62836	66399	5.86499	2741
Contig_14	164413	166143	.	666	.	5.73793	1003	0.00	1.61	164413	166143	5.73793	1000	165065	166143	25.39229	354

## Sheet: Sim.q30
chrom string	chromStart int	chromEnd int	name string	score int	strand	signalValue	summit	localIDR float -log10(Local IDR value)	globalIDR float -log10(Global IDR value)	rep1_chromStart int	rep1_chromEnd int	rep1_signalValue	rep1_summit	rep2_chromStart int	rep2_chromEnd int	rep2_signalValue	rep2_summit
Contig_14	180145	180915	.	512	.	18.09203	307	1.24	1.24	180145	180915	28.62722	297	180145	180915	18.09203	317
Contig_14	176920	177683	.	139	.	14.15051	513	0.00	0.34	176920	177683	33.02089	514	176920	177683	14.15051	513
Contig_124	67861	69836	.	441	.	12.00959	414	0.98	1.06	67861	69836	12.00959	414	67861	69836	12.00959	414
Contig_14	150653	152954	.	384	.	10.39264	2047	0.60	0.92	150653	152954	13.88413	2051	150666	152954	10.39264	2030
Contig_14	178302	179001	.	344	.	10.39264	206	0.53	0.83	178302	179001	14.18761	204	178302	179001	10.39264	209
Contig_2	1080506	1082475	.	481	.	10.18606	1556	1.10	1.16	1080506	1082475	10.18606	1652	1080506	1082475	10.18606	1461
Contig_137	54464	56006	.	454	.	8.94032	1110	0.99	1.10	54464	56006	9.98192	1103	54464	56006	8.94032	1118
Contig_124	58091	60118	.	41	.	8.59701	413	-0.00	0.10	58091	60118	30.23543	416	58091	60118	8.59701	411
Contig_137	71608	72181	.	99	.	8.59701	274	0.00	0.24	71608	72181	23.86507	268	71608	72181	8.59701	281
Contig_14	164413	166151	.	223	.	8.42031	1005	0.15	0.54	164413	166151	8.42031	1002	164510	166151	8.42031	912
Contig_2	1030125	1031783	.	41	.	8.20632	1099	-0.00	0.10	1030125	1031783	8.20632	1099	1030728	1031783	31.36613	497
Contig_2	1037663	1041885	.	194	.	7.87819	2057	0.12	0.47	1037663	1041885	7.87819	1782	1037663	1041880	9.09793	2333
Contig_14	121658	125769	.	110	.	7.34313	2389	0.00	0.26	121658	125769	7.34313	3065	121658	125769	12.30416	1714
Contig_14	174730	175541	.	123	.	6.95301	413	0.00	0.30	174730	175541	11.34488	400	174730	175541	6.95301	426
Contig_14	169971	171400	.	41	.	6.88849	1003	-0.00	0.10	169971	171400	6.88849	992	169971	171395	8.42031	1014
Contig_14	185449	186785	.	266	.	6.88849	292	0.15	0.64	185449	186785	6.88849	113	185449	186785	8.59701	471
Y_Contig_135	2024219	2024883	.	41	.	6.88849	489	-0.00	0.10	2024219	2024883	6.88849	491	2024219	2024883	8.59701	487
mitochondrion_genome	16868	18495	.	162	.	6.75575	927	0.00	0.39	16868	18495	8.92154	925	16868	18485	6.75575	930
Contig_14	103241	103668	.	41	.	6.72120	262	-0.00	0.10	103241	103668	6.72120	216	103241	103668	6.72120	308
Contig_14	105471	106778	.	41	.	6.72120	791	-0.00	0.10	105471	106778	6.72120	703	105471	106778	6.72120	879
Contig_14	159285	161784	.	41	.	6.72120	686	-0.00	0.10	159285	161784	6.72120	674	159341	161784	6.72120	642
Contig_14	166783	169372	.	41	.	6.72120	904	-0.00	0.10	166783	169372	6.72120	903	166783	169352	6.72120	905
Segkk232	11126250	11126548	.	41	.	6.70752	121	-0.00	0.10	11126250	11126548	6.70752	126	11126253	11126523	6.70752	113
Contig_14	108017	113046	.	41	.	6.36494	3824	-0.00	0.10	108017	113046	6.88849	3829	108017	113021	6.36494	3820
Contig_14	127119	129685	.	41	.	6.33242	984	-0.00	0.10	127119	129685	6.33242	976	127162	129685	18.75374	949
Contig_137	51826	53286	.	41	.	5.76735	750	-0.00	0.10	51826	53286	5.76735	741	51845	53286	5.76735	741
Contig_124	21694	28979	.	41	.	5.29979	5089	-0.00	0.10	21694	28979	5.29979	5322	21714	28979	5.29979	4836
mitochondrion_genome	7149	7601	.	41	.	5.28566	192	-0.00	0.10	7149	7601	5.28566	185	7149	7601	5.28566	200
mitochondrion_genome	888	1795	.	41	.	5.27274	313	-0.00	0.10	888	1795	5.27274	311	888	1795	5.27274	315
