# Supplementary material for: Turnover of retroelements and satellite DNA drives centromere reorganization over short evolutionary timescales in Drosophila
Source: PLoS Biol. 2024 Nov 21;22(11):e3002911. doi: 10.1371/journal.pbio.3002911 (PMC11620609; doi:10.1371/journal.pbio.3002911)
Supplement: S3 Table — (XLSX) [file pbio.3002911.s014.xlsx]

## Sheet: Melanogaster
Query	Subject	percent identity	alignment lenght	number of mismatch	number of gap	query start	query end	subject start	subject end	E.value	bit score
500U_SAT#Satellite/Satellite	2R_18	84.906	106	14	1	341	446	245957	246060	5.44e-25	117
500U_SAT#Satellite/Satellite	2R_18	69.231	208	43	4	152	358	132062	132249	2.64e-16	88.7
500U_SAT#Satellite/Satellite	2R_18	95.455	22	1	0	320	341	701331	701352	1.5	36.5
500U_SAT#Satellite/Satellite	2R_18	80.556	36	7	0	80	115	143176	143211	5.1	34.6
500U_SAT#Satellite/Satellite	2R_18	88.462	26	3	0	152	177	516112	516137	5.1	34.6
500U_SAT#Satellite/Satellite	2R_18	82.857	35	5	1	208	242	181754	181787	5.1	33.7
500U_SAT#Satellite/Satellite	3L_10	84.444	45	7	0	113	157	92746	92702	6.63e-05	50.9
500U_SAT#Satellite/Satellite	3L_5	84.444	45	7	0	113	157	101734	101778	6.63e-05	50.9
500U_SAT#Satellite/Satellite	3L_5	84.444	45	7	0	113	157	269525	269481	6.63e-05	50.9
500U_SAT#Satellite/Satellite	X_1	92.857	28	2	0	463	490	5218647	5218620	0.010	42.8
500U_SAT#Satellite/Satellite	X_1	92.000	25	2	0	119	143	15070970	15070994	0.42	37.4
500U_SAT#Satellite/Satellite	X_1	95.455	22	1	0	199	220	4372042	4372063	1.5	36.5
500U_SAT#Satellite/Satellite	X_1	89.286	28	0	1	192	219	7831624	7831600	1.5	36.5
500U_SAT#Satellite/Satellite	X_1	88.889	27	3	0	201	227	13867641	13867667	1.5	36.5
500U_SAT#Satellite/Satellite	X_1	86.207	29	4	0	254	282	3485222	3485250	1.5	35.6
500U_SAT#Satellite/Satellite	X_1	100.000	19	0	0	208	226	8813000	8812982	1.5	35.6
500U_SAT#Satellite/Satellite	X_1	95.238	21	1	0	428	448	11880034	11880054	5.1	34.6
500U_SAT#Satellite/Satellite	X_1	86.667	30	2	1	201	230	12699820	12699793	5.1	34.6
500U_SAT#Satellite/Satellite	X_1	80.556	36	7	0	413	448	13149254	13149289	5.1	34.6
500U_SAT#Satellite/Satellite	X_1	95.238	21	1	0	202	222	15319363	15319383	5.1	34.6
500U_SAT#Satellite/Satellite	X_1	95.238	21	1	0	193	213	18039028	18039008	5.1	34.6
500U_SAT#Satellite/Satellite	X_1	84.375	32	3	1	63	94	4596554	4596525	5.1	33.7
500U_SAT#Satellite/Satellite	X_1	91.304	23	2	0	163	185	4719010	4719032	5.1	33.7
500U_SAT#Satellite/Satellite	X_1	100.000	18	0	0	209	226	5106852	5106869	5.1	33.7
500U_SAT#Satellite/Satellite	X_1	82.353	34	3	1	253	283	7781416	7781383	5.1	33.7
500U_SAT#Satellite/Satellite	X_1	92.000	25	1	1	199	222	15220809	15220833	5.1	33.7
500U_SAT#Satellite/Satellite	X_1	75.926	54	10	2	179	230	16844284	16844336	5.1	33.7
500U_SAT#Satellite/Satellite	X_1	81.818	33	6	0	248	280	20311418	20311386	5.1	33.7
500U_SAT#Satellite/Satellite	X_1	85.714	28	4	0	201	228	20434671	20434644	5.1	33.7
500U_SAT#Satellite/Satellite	2R_21	86.111	36	4	1	235	269	12451766	12451731	0.12	40.1
500U_SAT#Satellite/Satellite	2R_21	82.051	39	5	1	237	273	6770671	6770633	0.42	37.4
500U_SAT#Satellite/Satellite	2R_21	88.235	34	2	2	87	118	8275156	8275123	0.42	37.4
500U_SAT#Satellite/Satellite	2R_21	83.333	36	3	1	200	232	10263551	10263586	0.42	37.4
500U_SAT#Satellite/Satellite	2R_21	88.889	27	3	0	246	272	9731126	9731100	1.5	36.5
500U_SAT#Satellite/Satellite	2R_21	87.879	33	1	2	193	225	16500271	16500300	1.5	36.5
500U_SAT#Satellite/Satellite	2R_21	82.051	39	6	1	199	236	17516825	17516787	1.5	36.5
500U_SAT#Satellite/Satellite	2R_21	88.462	26	3	0	81	106	7649062	7649037	5.1	34.6
500U_SAT#Satellite/Satellite	2R_21	95.238	21	1	0	204	224	18630043	18630063	5.1	34.6
500U_SAT#Satellite/Satellite	2R_21	91.304	23	2	0	198	220	6518858	6518836	5.1	33.7
500U_SAT#Satellite/Satellite	2R_21	100.000	18	0	0	212	229	9239015	9239032	5.1	33.7
500U_SAT#Satellite/Satellite	2R_21	91.304	23	2	0	205	227	16731063	16731041	5.1	33.7
500U_SAT#Satellite/Satellite	2R_21	86.667	30	3	1	202	230	16790728	16790757	5.1	33.7
500U_SAT#Satellite/Satellite	2R_21	85.714	28	4	0	204	231	17555898	17555871	5.1	33.7
500U_SAT#Satellite/Satellite	2R_21	82.051	39	4	2	253	290	18210093	18210129	5.1	33.7
500U_SAT#Satellite/Satellite	2L_1	87.097	31	4	0	418	448	18679686	18679656	0.12	39.2
500U_SAT#Satellite/Satellite	2L_1	92.593	27	1	1	214	239	5291251	5291225	0.42	37.4
500U_SAT#Satellite/Satellite	2L_1	82.927	41	4	2	250	287	11525663	11525623	0.42	37.4
500U_SAT#Satellite/Satellite	2L_1	82.857	35	6	0	258	292	13684118	13684152	0.42	37.4
500U_SAT#Satellite/Satellite	2L_1	79.545	44	7	1	241	284	20761121	20761162	0.42	37.4
500U_SAT#Satellite/Satellite	2L_1	95.455	22	1	0	198	219	17121928	17121949	1.5	36.5
500U_SAT#Satellite/Satellite	2L_1	100.000	19	0	0	401	419	6088630	6088612	1.5	35.6
500U_SAT#Satellite/Satellite	2L_1	87.097	31	3	1	197	226	15122647	15122617	1.5	35.6
500U_SAT#Satellite/Satellite	2L_1	91.667	24	2	0	211	234	18547602	18547579	1.5	35.6
500U_SAT#Satellite/Satellite	2L_1	88.462	26	3	0	197	222	1133783	1133758	5.1	34.6
500U_SAT#Satellite/Satellite	2L_1	95.238	21	1	0	432	452	2907193	2907213	5.1	34.6
500U_SAT#Satellite/Satellite	2L_1	83.871	31	5	0	196	226	9265689	9265659	5.1	34.6
500U_SAT#Satellite/Satellite	2L_1	95.238	21	1	0	199	219	13525963	13525943	5.1	34.6
500U_SAT#Satellite/Satellite	2L_1	95.238	21	1	0	206	226	14110129	14110109	5.1	34.6
500U_SAT#Satellite/Satellite	2L_1	91.304	23	2	0	208	230	9208073	9208051	5.1	33.7
500U_SAT#Satellite/Satellite	2L_1	86.207	29	1	1	249	274	18698041	18698069	5.1	33.7
500U_SAT#Satellite/Satellite	3R_28	84.848	33	5	0	452	484	11357878	11357910	0.42	38.3
500U_SAT#Satellite/Satellite	3R_28	87.500	32	3	1	199	230	17291059	17291029	0.42	37.4
500U_SAT#Satellite/Satellite	3R_28	84.375	32	5	0	402	433	4507593	4507562	1.5	36.5
500U_SAT#Satellite/Satellite	3R_28	95.455	22	1	0	261	282	7806754	7806733	1.5	36.5
500U_SAT#Satellite/Satellite	3R_28	95.455	22	1	0	257	278	12739773	12739794	1.5	36.5
500U_SAT#Satellite/Satellite	3R_28	95.455	22	1	0	199	220	21376567	21376588	1.5	36.5
500U_SAT#Satellite/Satellite	3R_28	80.000	45	5	2	257	300	26867723	26867764	1.5	36.5
500U_SAT#Satellite/Satellite	3R_28	91.667	24	2	0	207	230	3333017	3332994	1.5	35.6
500U_SAT#Satellite/Satellite	3R_28	91.667	24	2	0	193	216	8896285	8896308	1.5	35.6
500U_SAT#Satellite/Satellite	3R_28	91.667	24	2	0	201	224	16486853	16486876	1.5	35.6
500U_SAT#Satellite/Satellite	3R_28	95.238	21	1	0	242	262	7450584	7450604	5.1	34.6
500U_SAT#Satellite/Satellite	3R_28	88.462	26	3	0	72	97	17259198	17259173	5.1	34.6
500U_SAT#Satellite/Satellite	3R_28	89.286	28	2	1	265	292	19327234	19327260	5.1	34.6
500U_SAT#Satellite/Satellite	3R_28	100.000	18	0	0	199	216	3072028	3072011	5.1	33.7
500U_SAT#Satellite/Satellite	3R_28	81.081	37	5	1	77	113	3241896	3241862	5.1	33.7
500U_SAT#Satellite/Satellite	3R_28	100.000	18	0	0	200	217	4111606	4111589	5.1	33.7
500U_SAT#Satellite/Satellite	3R_28	88.889	27	1	1	208	234	6015560	6015536	5.1	33.7
500U_SAT#Satellite/Satellite	3R_28	91.304	23	2	0	260	282	7038240	7038218	5.1	33.7
500U_SAT#Satellite/Satellite	3R_28	83.333	36	2	2	200	232	8384067	8384101	5.1	33.7
500U_SAT#Satellite/Satellite	3R_28	89.655	29	0	2	258	283	10638031	10638003	5.1	33.7
500U_SAT#Satellite/Satellite	3R_28	91.304	23	2	0	108	130	13992295	13992273	5.1	33.7
500U_SAT#Satellite/Satellite	3R_28	80.488	41	4	2	74	114	16078712	16078676	5.1	33.7
500U_SAT#Satellite/Satellite	3R_28	91.304	23	2	0	207	229	23051858	23051880	5.1	33.7
500U_SAT#Satellite/Satellite	Y_scaffold4	95.652	23	1	0	73	95	3012394	3012372	0.42	38.3
500U_SAT#Satellite/Satellite	3L_1	92.593	27	1	1	258	283	14013555	14013529	0.42	37.4
500U_SAT#Satellite/Satellite	3L_1	95.455	22	1	0	77	98	4660495	4660474	1.5	36.5
500U_SAT#Satellite/Satellite	3L_1	84.375	32	5	0	241	272	5022775	5022806	1.5	36.5
500U_SAT#Satellite/Satellite	3L_1	95.455	22	1	0	408	429	6257978	6257957	1.5	36.5
500U_SAT#Satellite/Satellite	3L_1	95.455	22	1	0	417	438	18290609	18290588	1.5	36.5
500U_SAT#Satellite/Satellite	3L_1	91.667	24	2	0	80	103	122100	122123	1.5	35.6
500U_SAT#Satellite/Satellite	3L_1	95.238	21	1	0	80	100	5513674	5513654	5.1	34.6
500U_SAT#Satellite/Satellite	3L_1	88.462	26	3	0	257	282	13070350	13070375	5.1	34.6
500U_SAT#Satellite/Satellite	3L_1	95.238	21	1	0	206	226	14152564	14152584	5.1	34.6
500U_SAT#Satellite/Satellite	3L_1	95.238	21	1	0	199	219	19024764	19024784	5.1	34.6
500U_SAT#Satellite/Satellite	3L_1	88.462	26	3	0	405	430	20772610	20772585	5.1	34.6
500U_SAT#Satellite/Satellite	3L_1	91.304	23	2	0	207	229	82887	82865	5.1	33.7
500U_SAT#Satellite/Satellite	3L_1	78.947	38	8	0	228	265	4103809	4103846	5.1	33.7
500U_SAT#Satellite/Satellite	3L_1	85.714	28	4	0	261	288	10279216	10279189	5.1	33.7
500U_SAT#Satellite/Satellite	3L_1	80.000	40	7	1	189	227	11955409	11955370	5.1	33.7
500U_SAT#Satellite/Satellite	3L_1	86.667	30	3	1	411	439	12563970	12563941	5.1	33.7
500U_SAT#Satellite/Satellite	3L_1	85.714	28	4	0	203	230	15229516	15229543	5.1	33.7
500U_SAT#Satellite/Satellite	3L_1	83.333	36	2	2	258	292	15878532	15878500	5.1	33.7
500U_SAT#Satellite/Satellite	3L_1	77.778	45	9	1	249	292	15906659	15906703	5.1	33.7
500U_SAT#Satellite/Satellite	3L_1	77.778	45	9	1	199	242	19284354	19284398	5.1	33.7
500U_SAT#Satellite/Satellite	3L_1	86.207	29	1	1	243	271	21232444	21232419	5.1	33.7
500U_SAT#Satellite/Satellite	Y_Contig140	85.294	34	4	1	95	127	346732	346699	1.5	36.5
500U_SAT#Satellite/Satellite	Y_Contig140	85.294	34	4	1	95	127	352506	352473	1.5	36.5
500U_SAT#Satellite/Satellite	Y_Contig140	85.294	34	4	1	95	127	358281	358248	1.5	36.5
500U_SAT#Satellite/Satellite	Contig82	87.097	31	3	1	202	231	196393	196363	1.5	35.6
500U_SAT#Satellite/Satellite	Contig38	86.667	30	3	1	97	125	124279	124308	5.1	33.7
500U_SAT#Satellite/Satellite	3L_4	80.000	40	7	1	208	246	463798	463837	5.1	33.7
500U_SAT#Satellite/Satellite	Y_scaffold7	85.294	34	2	2	207	238	45693	45661	5.1	33.7
500U_SAT#Satellite/Satellite	3_scaffold2	91.304	23	2	0	245	267	1696593	1696571	5.1	33.7

## Sheet: Yakuba
Query	Subject	percent identity	alignment lenght	number of mismatch	number of gap	query start	query end	subject start	subject end	E.value	bit score
500U_SAT#Satellite/Satellite	JAEIGT010000176.1	71.803	305	70	10	201	496	5325	5028	6.86e-30	132
500U_SAT#Satellite/Satellite	JAEIGT010000176.1	71.803	305	70	10	201	496	7787	7490	6.86e-30	132
500U_SAT#Satellite/Satellite	JAEIGT010000176.1	71.569	306	70	11	201	496	12981	12683	1.02e-27	126
500U_SAT#Satellite/Satellite	JAEIGT010000176.1	71.569	306	70	12	201	496	6563	6265	1.24e-26	122
500U_SAT#Satellite/Satellite	JAEIGT010000176.1	71.242	306	71	11	201	496	9730	9432	1.24e-26	122
500U_SAT#Satellite/Satellite	JAEIGT010000176.1	71.053	304	75	10	201	496	2000	1702	1.51e-25	119
500U_SAT#Satellite/Satellite	JAEIGT010000176.1	71.148	305	73	11	201	496	760	462	1.51e-25	118
500U_SAT#Satellite/Satellite	JAEIGT010000176.1	68.908	238	63	8	201	432	2706	2474	6.87e-11	70.7
500U_SAT#Satellite/Satellite	JAEIGT010000176.1	68.487	238	64	7	201	432	11140	10908	6.87e-11	70.7
500U_SAT#Satellite/Satellite	JAEIGT010000176.1	73.846	130	30	4	201	328	3382	3255	2.40e-10	68.0
500U_SAT#Satellite/Satellite	JAEIGT010000176.1	73.846	130	30	4	201	328	11744	11617	2.40e-10	68.0
500U_SAT#Satellite/Satellite	JAEIGT010000176.1	73.846	130	30	4	201	328	14381	14254	2.40e-10	68.0
500U_SAT#Satellite/Satellite	JAEIGT010000176.1	67.932	237	67	6	201	432	4087	3855	8.36e-10	67.1
500U_SAT#Satellite/Satellite	JAEIGT010000176.1	67.932	237	67	6	201	432	8492	8260	8.36e-10	67.1
500U_SAT#Satellite/Satellite	JAEIGT010000176.1	67.932	237	67	6	201	432	12449	12217	8.36e-10	67.1
500U_SAT#Satellite/Satellite	JAEIGT010000176.1	68.067	238	66	7	201	432	6031	5798	2.92e-09	65.3
500U_SAT#Satellite/Satellite	JAEIGT010000176.1	68.201	239	64	8	201	432	4794	4561	2.92e-09	64.4
500U_SAT#Satellite/Satellite	JAEIGT010000176.1	67.647	238	67	7	201	432	1468	1235	3.56e-08	60.8
500U_SAT#Satellite/Satellite	JAEIGT010000176.1	67.647	238	67	7	201	432	9198	8965	3.56e-08	60.8
500U_SAT#Satellite/Satellite	JAEIGT010000176.1	67.647	238	67	7	201	432	10436	10203	3.56e-08	60.8
500U_SAT#Satellite/Satellite	JAEIGT010000176.1	71.318	129	34	3	201	328	7257	7131	1.51e-06	56.3
500U_SAT#Satellite/Satellite	JAEIGT010000176.1	70.543	129	33	3	201	328	13685	13561	5.28e-06	53.6
500U_SAT#Satellite/Satellite	JAEIGT010000009.1	71.475	305	71	10	201	496	44397	44694	2.92e-28	128
500U_SAT#Satellite/Satellite	JAEIGT010000009.1	71.382	304	73	10	201	496	33713	34010	3.55e-27	124
500U_SAT#Satellite/Satellite	JAEIGT010000009.1	71.382	304	73	10	201	496	36011	36308	3.55e-27	124
500U_SAT#Satellite/Satellite	JAEIGT010000009.1	71.382	304	73	10	201	496	43867	44164	3.55e-27	124
500U_SAT#Satellite/Satellite	JAEIGT010000009.1	71.475	305	72	11	201	496	30704	31002	1.24e-26	123
500U_SAT#Satellite/Satellite	JAEIGT010000009.1	71.617	303	72	11	201	496	42102	42397	1.24e-26	123
500U_SAT#Satellite/Satellite	JAEIGT010000009.1	71.242	306	71	11	201	496	42630	42928	1.24e-26	122
500U_SAT#Satellite/Satellite	JAEIGT010000009.1	70.627	303	77	8	201	496	26282	26579	4.33e-26	121
500U_SAT#Satellite/Satellite	JAEIGT010000009.1	71.053	304	74	10	201	496	6267	6564	4.33e-26	120
500U_SAT#Satellite/Satellite	JAEIGT010000009.1	71.053	304	74	10	201	496	24339	24636	4.33e-26	120
500U_SAT#Satellite/Satellite	JAEIGT010000009.1	71.053	304	74	10	201	496	34244	34541	4.33e-26	120
500U_SAT#Satellite/Satellite	JAEIGT010000009.1	71.053	304	74	10	201	496	34775	35072	4.33e-26	120
500U_SAT#Satellite/Satellite	JAEIGT010000009.1	71.053	304	74	10	201	496	37920	38217	4.33e-26	120
500U_SAT#Satellite/Satellite	JAEIGT010000009.1	70.724	304	75	10	201	496	14585	14882	1.84e-24	115
500U_SAT#Satellite/Satellite	JAEIGT010000009.1	70.724	304	75	10	201	496	29468	29765	1.84e-24	115
500U_SAT#Satellite/Satellite	JAEIGT010000009.1	70.395	304	77	9	201	496	21864	22162	1.84e-24	114
500U_SAT#Satellite/Satellite	JAEIGT010000009.1	70.820	305	74	11	201	496	23101	23399	6.42e-24	113
500U_SAT#Satellite/Satellite	JAEIGT010000009.1	70.820	305	74	11	201	496	31236	31534	6.42e-24	113
500U_SAT#Satellite/Satellite	JAEIGT010000009.1	70.820	305	74	11	201	496	39157	39455	6.42e-24	113
500U_SAT#Satellite/Satellite	JAEIGT010000009.1	70.820	305	74	11	201	496	41571	41869	6.42e-24	113
500U_SAT#Satellite/Satellite	JAEIGT010000009.1	69.775	311	73	10	201	496	15821	16125	2.24e-23	112
500U_SAT#Satellite/Satellite	JAEIGT010000009.1	69.551	312	73	10	201	496	28223	28528	7.83e-23	110
500U_SAT#Satellite/Satellite	JAEIGT010000009.1	69.868	302	76	10	201	496	40346	40638	3.33e-21	104
500U_SAT#Satellite/Satellite	JAEIGT010000009.1	69.453	311	74	11	201	496	32474	32778	1.16e-20	103
500U_SAT#Satellite/Satellite	JAEIGT010000009.1	70.417	240	55	10	201	432	44927	45158	1.09e-14	83.3
500U_SAT#Satellite/Satellite	JAEIGT010000009.1	70.120	251	61	10	201	443	45609	45853	1.09e-14	83.3
500U_SAT#Satellite/Satellite	JAEIGT010000009.1	68.908	238	63	8	201	432	4856	5088	6.87e-11	70.7
500U_SAT#Satellite/Satellite	JAEIGT010000009.1	68.908	238	63	8	201	432	5562	5794	6.87e-11	70.7
500U_SAT#Satellite/Satellite	JAEIGT010000009.1	68.908	238	63	8	201	432	7503	7735	6.87e-11	70.7
500U_SAT#Satellite/Satellite	JAEIGT010000009.1	68.908	238	63	8	201	432	8941	9173	6.87e-11	70.7
500U_SAT#Satellite/Satellite	JAEIGT010000009.1	68.908	238	63	8	201	432	10351	10583	6.87e-11	70.7
500U_SAT#Satellite/Satellite	JAEIGT010000009.1	68.908	238	63	8	201	432	12469	12701	6.87e-11	70.7
500U_SAT#Satellite/Satellite	JAEIGT010000009.1	68.908	238	63	8	201	432	13174	13406	6.87e-11	70.7
500U_SAT#Satellite/Satellite	JAEIGT010000009.1	68.908	238	63	8	201	432	15116	15348	6.87e-11	70.7
500U_SAT#Satellite/Satellite	JAEIGT010000009.1	68.908	238	63	8	201	432	17769	18001	6.87e-11	70.7
500U_SAT#Satellite/Satellite	JAEIGT010000009.1	68.908	238	63	8	201	432	27518	27750	6.87e-11	70.7
500U_SAT#Satellite/Satellite	JAEIGT010000009.1	68.908	238	63	8	201	432	28762	28994	6.87e-11	70.7
500U_SAT#Satellite/Satellite	JAEIGT010000009.1	68.908	238	63	8	201	432	35306	35538	6.87e-11	70.7
500U_SAT#Satellite/Satellite	JAEIGT010000009.1	69.038	239	61	9	201	432	2741	2973	6.87e-11	69.8
500U_SAT#Satellite/Satellite	JAEIGT010000009.1	73.846	130	30	4	201	328	8209	8336	2.40e-10	68.0
500U_SAT#Satellite/Satellite	JAEIGT010000009.1	73.846	130	30	4	201	328	25577	25704	2.40e-10	68.0
500U_SAT#Satellite/Satellite	JAEIGT010000009.1	73.846	130	30	4	201	328	39689	39816	2.40e-10	68.0
500U_SAT#Satellite/Satellite	JAEIGT010000009.1	73.846	130	30	4	201	328	40871	40998	2.40e-10	68.0
500U_SAT#Satellite/Satellite	JAEIGT010000009.1	67.932	237	67	6	201	432	3446	3678	8.36e-10	67.1
500U_SAT#Satellite/Satellite	JAEIGT010000009.1	67.932	237	67	6	201	432	4151	4383	8.36e-10	67.1
500U_SAT#Satellite/Satellite	JAEIGT010000009.1	67.932	237	67	6	201	432	6798	7030	8.36e-10	67.1
500U_SAT#Satellite/Satellite	JAEIGT010000009.1	67.932	237	67	6	201	432	13880	14112	8.36e-10	67.1
500U_SAT#Satellite/Satellite	JAEIGT010000009.1	67.932	237	67	6	201	432	16359	16591	8.36e-10	67.1
500U_SAT#Satellite/Satellite	JAEIGT010000009.1	67.932	237	67	6	201	432	17064	17296	8.36e-10	67.1
500U_SAT#Satellite/Satellite	JAEIGT010000009.1	67.932	237	67	6	201	432	18475	18707	8.36e-10	67.1
500U_SAT#Satellite/Satellite	JAEIGT010000009.1	67.932	237	67	6	201	432	19179	19411	8.36e-10	67.1
500U_SAT#Satellite/Satellite	JAEIGT010000009.1	67.932	237	67	6	201	432	19884	20116	8.36e-10	67.1
500U_SAT#Satellite/Satellite	JAEIGT010000009.1	67.932	237	67	6	201	432	21159	21391	8.36e-10	67.1
500U_SAT#Satellite/Satellite	JAEIGT010000009.1	67.932	237	67	6	201	432	22396	22628	8.36e-10	67.1
500U_SAT#Satellite/Satellite	JAEIGT010000009.1	67.932	237	67	6	201	432	26813	27045	8.36e-10	67.1
500U_SAT#Satellite/Satellite	JAEIGT010000009.1	67.932	237	67	6	201	432	29999	30231	8.36e-10	67.1
500U_SAT#Satellite/Satellite	JAEIGT010000009.1	67.932	237	67	6	201	432	31768	32000	8.36e-10	67.1
500U_SAT#Satellite/Satellite	JAEIGT010000009.1	67.932	237	67	6	201	432	36542	36774	8.36e-10	67.1
500U_SAT#Satellite/Satellite	JAEIGT010000009.1	68.067	238	66	7	201	432	11057	11290	2.92e-09	65.3
500U_SAT#Satellite/Satellite	JAEIGT010000009.1	68.067	238	66	7	201	432	11763	11996	2.92e-09	65.3
500U_SAT#Satellite/Satellite	JAEIGT010000009.1	68.067	238	66	7	201	432	23633	23866	2.92e-09	65.3
500U_SAT#Satellite/Satellite	JAEIGT010000009.1	68.067	238	66	7	201	432	24870	25103	2.92e-09	65.3
500U_SAT#Satellite/Satellite	JAEIGT010000009.1	72.093	129	34	2	201	328	20589	20716	2.92e-09	64.4
500U_SAT#Satellite/Satellite	JAEIGT010000009.1	72.093	129	34	2	201	328	33015	33142	2.92e-09	64.4
500U_SAT#Satellite/Satellite	JAEIGT010000009.1	68.619	239	63	9	201	432	38451	38684	2.92e-09	64.4
500U_SAT#Satellite/Satellite	JAEIGT010000009.1	68.619	239	63	9	201	432	43161	43394	2.92e-09	64.4
500U_SAT#Satellite/Satellite	JAEIGT010000009.1	70.779	154	40	4	201	351	37247	37398	1.02e-08	62.6
500U_SAT#Satellite/Satellite	JAEIGT010000297.1	71.382	304	73	10	201	496	790	493	3.55e-27	124
500U_SAT#Satellite/Satellite	JAEIGT010000297.1	71.382	304	73	10	201	496	1852	1555	3.55e-27	124
500U_SAT#Satellite/Satellite	JAEIGT010000297.1	71.053	304	74	10	201	496	1321	1024	4.33e-26	120
500U_SAT#Satellite/Satellite	JAEIGT010000297.1	70.588	255	61	10	201	447	259	11	7.33e-17	90.6
500U_SAT#Satellite/Satellite	JAEIGT010000165.1	70.064	314	69	12	201	496	40253	39947	2.24e-23	112
500U_SAT#Satellite/Satellite	JAEIGT010000165.1	78.512	121	25	1	377	496	33093	32973	1.42e-19	98.7
500U_SAT#Satellite/Satellite	JAEIGT010000165.1	78.512	121	25	1	377	496	34195	34075	1.42e-19	98.7
500U_SAT#Satellite/Satellite	JAEIGT010000165.1	78.512	121	25	1	377	496	35847	35727	1.42e-19	98.7
500U_SAT#Satellite/Satellite	JAEIGT010000165.1	78.512	121	25	1	377	496	36362	36242	1.42e-19	98.7
500U_SAT#Satellite/Satellite	JAEIGT010000165.1	78.512	121	25	1	377	496	36914	36794	1.42e-19	98.7
500U_SAT#Satellite/Satellite	JAEIGT010000165.1	78.512	121	25	1	377	496	37317	37197	1.42e-19	98.7
500U_SAT#Satellite/Satellite	JAEIGT010000165.1	78.512	121	25	1	377	496	39518	39398	1.42e-19	98.7
500U_SAT#Satellite/Satellite	JAEIGT010000165.1	78.512	121	25	1	377	496	40595	40475	1.42e-19	98.7
500U_SAT#Satellite/Satellite	JAEIGT010000165.1	78.512	121	25	1	377	496	41147	41027	1.42e-19	98.7
500U_SAT#Satellite/Satellite	JAEIGT010000165.1	78.512	121	25	1	377	496	41697	41577	1.42e-19	98.7
500U_SAT#Satellite/Satellite	JAEIGT010000165.1	78.512	121	25	1	377	496	42246	42126	1.42e-19	98.7
500U_SAT#Satellite/Satellite	JAEIGT010000165.1	78.512	121	25	1	377	496	42795	42675	1.42e-19	98.7
500U_SAT#Satellite/Satellite	JAEIGT010000165.1	78.512	121	25	1	377	496	43345	43225	1.42e-19	98.7
500U_SAT#Satellite/Satellite	JAEIGT010000165.1	78.512	121	25	1	377	496	43897	43777	1.42e-19	98.7
500U_SAT#Satellite/Satellite	JAEIGT010000165.1	78.512	121	25	1	377	496	44446	44326	1.42e-19	98.7
500U_SAT#Satellite/Satellite	JAEIGT010000165.1	78.512	121	25	1	377	496	45548	45428	1.42e-19	98.7
500U_SAT#Satellite/Satellite	JAEIGT010000165.1	78.512	121	25	1	377	496	46100	45980	1.42e-19	98.7
500U_SAT#Satellite/Satellite	JAEIGT010000165.1	78.512	121	25	1	377	496	46652	46532	1.42e-19	98.7
500U_SAT#Satellite/Satellite	JAEIGT010000165.1	78.512	121	25	1	377	496	47205	47085	1.42e-19	98.7
500U_SAT#Satellite/Satellite	JAEIGT010000165.1	78.512	121	25	1	377	496	50496	50376	1.42e-19	98.7
500U_SAT#Satellite/Satellite	JAEIGT010000165.1	69.408	304	74	11	201	496	69433	69141	4.94e-19	97.8
500U_SAT#Satellite/Satellite	JAEIGT010000165.1	69.180	305	78	10	201	496	22924	22627	4.94e-19	96.9
500U_SAT#Satellite/Satellite	JAEIGT010000165.1	77.419	124	27	1	377	499	5572	5449	1.72e-18	95.1
500U_SAT#Satellite/Satellite	JAEIGT010000165.1	77.419	124	27	1	377	499	8413	8290	1.72e-18	95.1
500U_SAT#Satellite/Satellite	JAEIGT010000165.1	77.419	124	27	1	377	499	10695	10572	1.72e-18	95.1
500U_SAT#Satellite/Satellite	JAEIGT010000165.1	77.419	124	27	1	377	499	13068	12945	1.72e-18	95.1
500U_SAT#Satellite/Satellite	JAEIGT010000165.1	77.419	124	27	1	377	499	15435	15312	1.72e-18	95.1
500U_SAT#Satellite/Satellite	JAEIGT010000165.1	77.686	121	26	1	377	496	2802	2682	6.02e-18	94.2
500U_SAT#Satellite/Satellite	JAEIGT010000165.1	77.686	121	26	1	377	496	4458	4338	6.02e-18	94.2
500U_SAT#Satellite/Satellite	JAEIGT010000165.1	77.686	121	26	1	377	496	5020	4900	6.02e-18	94.2
500U_SAT#Satellite/Satellite	JAEIGT010000165.1	77.686	121	26	1	377	496	6206	6086	6.02e-18	94.2
500U_SAT#Satellite/Satellite	JAEIGT010000165.1	77.686	121	26	1	377	496	7309	7189	6.02e-18	94.2
500U_SAT#Satellite/Satellite	JAEIGT010000165.1	77.686	121	26	1	377	496	7861	7741	6.02e-18	94.2
500U_SAT#Satellite/Satellite	JAEIGT010000165.1	77.686	121	26	1	377	496	9040	8920	6.02e-18	94.2
500U_SAT#Satellite/Satellite	JAEIGT010000165.1	77.686	121	26	1	377	496	10143	10023	6.02e-18	94.2
500U_SAT#Satellite/Satellite	JAEIGT010000165.1	77.686	121	26	1	377	496	11329	11209	6.02e-18	94.2
500U_SAT#Satellite/Satellite	JAEIGT010000165.1	77.686	121	26	1	377	496	11961	11841	6.02e-18	94.2
500U_SAT#Satellite/Satellite	JAEIGT010000165.1	77.686	121	26	1	377	496	12516	12396	6.02e-18	94.2
500U_SAT#Satellite/Satellite	JAEIGT010000165.1	77.686	121	26	1	377	496	13701	13581	6.02e-18	94.2
500U_SAT#Satellite/Satellite	JAEIGT010000165.1	77.686	121	26	1	377	496	14331	14211	6.02e-18	94.2
500U_SAT#Satellite/Satellite	JAEIGT010000165.1	77.686	121	26	1	377	496	14883	14763	6.02e-18	94.2
500U_SAT#Satellite/Satellite	JAEIGT010000165.1	77.686	121	26	1	377	496	16068	15948	6.02e-18	94.2
500U_SAT#Satellite/Satellite	JAEIGT010000165.1	77.686	121	26	1	377	496	16698	16578	6.02e-18	94.2
500U_SAT#Satellite/Satellite	JAEIGT010000165.1	77.686	121	26	1	377	496	17251	17131	6.02e-18	94.2
500U_SAT#Satellite/Satellite	JAEIGT010000165.1	77.686	121	26	1	377	496	18683	18563	6.02e-18	94.2
500U_SAT#Satellite/Satellite	JAEIGT010000165.1	77.686	121	26	1	377	496	24359	24239	6.02e-18	94.2
500U_SAT#Satellite/Satellite	JAEIGT010000165.1	77.686	121	26	1	377	496	38969	38849	6.02e-18	94.2
500U_SAT#Satellite/Satellite	JAEIGT010000165.1	77.686	121	26	1	377	496	44999	44879	6.02e-18	94.2
500U_SAT#Satellite/Satellite	JAEIGT010000165.1	77.686	121	26	1	377	496	47754	47634	6.02e-18	94.2
500U_SAT#Satellite/Satellite	JAEIGT010000165.1	77.686	121	26	1	377	496	48307	48187	6.02e-18	94.2
500U_SAT#Satellite/Satellite	JAEIGT010000165.1	77.686	121	26	1	377	496	49946	49826	6.02e-18	94.2
500U_SAT#Satellite/Satellite	JAEIGT010000165.1	77.686	121	26	1	377	496	51047	50927	6.02e-18	94.2
500U_SAT#Satellite/Satellite	JAEIGT010000165.1	77.686	121	26	1	377	496	53359	53239	6.02e-18	94.2
500U_SAT#Satellite/Satellite	JAEIGT010000165.1	77.686	121	26	1	377	496	57498	57378	6.02e-18	94.2
500U_SAT#Satellite/Satellite	JAEIGT010000165.1	77.686	121	26	1	377	496	61921	61801	6.02e-18	94.2
500U_SAT#Satellite/Satellite	JAEIGT010000165.1	77.686	121	26	1	377	496	63346	63226	6.02e-18	94.2
500U_SAT#Satellite/Satellite	JAEIGT010000165.1	67.470	332	69	12	201	496	66242	65914	6.02e-18	94.2
500U_SAT#Satellite/Satellite	JAEIGT010000165.1	77.686	121	26	1	377	496	67648	67528	6.02e-18	94.2
500U_SAT#Satellite/Satellite	JAEIGT010000165.1	77.500	120	26	1	377	495	9590	9471	2.10e-17	92.4
500U_SAT#Satellite/Satellite	JAEIGT010000165.1	76.667	120	28	0	377	496	3354	3235	2.10e-17	91.5
500U_SAT#Satellite/Satellite	JAEIGT010000165.1	76.667	120	28	0	377	496	33645	33526	2.10e-17	91.5
500U_SAT#Satellite/Satellite	JAEIGT010000165.1	76.562	128	27	2	372	496	63908	63781	7.33e-17	90.6
500U_SAT#Satellite/Satellite	JAEIGT010000165.1	76.860	121	27	1	377	496	3907	3787	7.33e-17	89.7
500U_SAT#Satellite/Satellite	JAEIGT010000165.1	76.860	121	27	1	377	496	17803	17683	7.33e-17	89.7
500U_SAT#Satellite/Satellite	JAEIGT010000165.1	76.860	121	27	1	377	496	20442	20322	7.33e-17	89.7
500U_SAT#Satellite/Satellite	JAEIGT010000165.1	76.860	121	27	1	377	496	53913	53793	7.33e-17	89.7
500U_SAT#Satellite/Satellite	JAEIGT010000165.1	75.833	120	29	0	377	496	2250	2131	8.93e-16	86.9
500U_SAT#Satellite/Satellite	JAEIGT010000165.1	75.833	120	29	0	377	496	6758	6639	8.93e-16	86.9
500U_SAT#Satellite/Satellite	JAEIGT010000165.1	76.033	121	28	1	377	496	452	332	3.12e-15	85.1
500U_SAT#Satellite/Satellite	JAEIGT010000165.1	76.033	121	28	1	377	496	19566	19446	3.12e-15	85.1
500U_SAT#Satellite/Satellite	JAEIGT010000165.1	76.033	121	28	1	377	496	21555	21435	3.12e-15	85.1
500U_SAT#Satellite/Satellite	JAEIGT010000165.1	74.380	121	30	1	377	496	51596	51476	1.61e-12	76.1
500U_SAT#Satellite/Satellite	JAEIGT010000165.1	74.380	121	30	1	377	496	56059	55939	1.61e-12	76.1
500U_SAT#Satellite/Satellite	JAEIGT010000165.1	74.380	121	30	1	377	496	56616	56496	1.61e-12	76.1
500U_SAT#Satellite/Satellite	JAEIGT010000165.1	74.380	121	30	1	377	496	61052	60932	1.61e-12	76.1
500U_SAT#Satellite/Satellite	JAEIGT010000165.1	74.380	121	30	1	377	496	62477	62357	1.61e-12	76.1
500U_SAT#Satellite/Satellite	JAEIGT010000165.1	73.333	120	32	0	377	496	54465	54346	5.64e-12	73.4
500U_SAT#Satellite/Satellite	JAEIGT010000165.1	65.970	335	70	13	201	496	49619	49290	1.97e-11	72.5
500U_SAT#Satellite/Satellite	JAEIGT010000165.1	65.282	337	69	12	201	496	32752	32423	6.87e-11	70.7
500U_SAT#Satellite/Satellite	JAEIGT010000165.1	65.282	337	69	12	201	496	35506	35177	6.87e-11	70.7
500U_SAT#Satellite/Satellite	JAEIGT010000165.1	65.282	337	69	12	201	496	38628	38299	6.87e-11	70.7
500U_SAT#Satellite/Satellite	JAEIGT010000165.1	73.451	113	30	0	377	489	52477	52365	6.87e-11	69.8
500U_SAT#Satellite/Satellite	JAEIGT010000165.1	73.770	122	30	2	377	496	60498	60377	6.87e-11	69.8
500U_SAT#Satellite/Satellite	JAEIGT010000165.1	64.985	337	70	12	201	496	24018	23689	8.36e-10	66.2
500U_SAT#Satellite/Satellite	JAEIGT010000165.1	64.985	337	70	12	201	496	34956	34627	8.36e-10	66.2
500U_SAT#Satellite/Satellite	JAEIGT010000165.1	64.985	337	70	12	201	496	49069	48740	8.36e-10	66.2
500U_SAT#Satellite/Satellite	JAEIGT010000165.1	64.776	335	74	11	201	496	38078	37749	1.02e-08	63.5
500U_SAT#Satellite/Satellite	JAEIGT010000165.1	70.000	150	37	4	201	345	67855	67709	4.33e-07	58.1
500U_SAT#Satellite/Satellite	JAEIGT010000165.1	71.538	130	31	4	201	327	52685	52559	1.51e-06	56.3
500U_SAT#Satellite/Satellite	JAEIGT010000165.1	64.565	333	76	12	201	496	58258	57931	5.28e-06	53.6
500U_SAT#Satellite/Satellite	JAEIGT010000165.1	70.769	130	32	4	201	327	18012	17886	1.84e-05	51.8
500U_SAT#Satellite/Satellite	JAEIGT010000165.1	70.769	130	32	4	201	327	51804	51678	1.84e-05	51.8
500U_SAT#Satellite/Satellite	JAEIGT010000165.1	70.769	130	32	4	201	327	54665	54539	1.84e-05	51.8
500U_SAT#Satellite/Satellite	JAEIGT010000165.1	70.769	130	32	4	201	327	56824	56698	1.84e-05	51.8
500U_SAT#Satellite/Satellite	JAEIGT010000165.1	70.769	130	32	4	201	327	59104	58978	1.84e-05	51.8
500U_SAT#Satellite/Satellite	JAEIGT010000165.1	70.769	130	32	4	201	327	61260	61134	1.84e-05	51.8
500U_SAT#Satellite/Satellite	JAEIGT010000165.1	70.769	130	32	4	201	327	62685	62559	1.84e-05	51.8
500U_SAT#Satellite/Satellite	JAEIGT010000165.1	70.769	130	32	4	201	327	64639	64513	1.84e-05	51.8
500U_SAT#Satellite/Satellite	JAEIGT010000165.1	70.455	132	29	5	201	327	2459	2333	6.43e-05	50.0
500U_SAT#Satellite/Satellite	JAEIGT010000165.1	70.455	132	29	5	201	327	3011	2885	6.43e-05	50.0
500U_SAT#Satellite/Satellite	JAEIGT010000165.1	70.455	132	29	5	201	327	3563	3437	6.43e-05	50.0
500U_SAT#Satellite/Satellite	JAEIGT010000165.1	70.455	132	29	5	201	327	4115	3989	6.43e-05	50.0
500U_SAT#Satellite/Satellite	JAEIGT010000165.1	70.455	132	29	5	201	327	4666	4540	6.43e-05	50.0
500U_SAT#Satellite/Satellite	JAEIGT010000165.1	70.455	132	29	5	201	327	5228	5102	6.43e-05	50.0
500U_SAT#Satellite/Satellite	JAEIGT010000165.1	70.455	132	29	5	201	327	5782	5656	6.43e-05	50.0
500U_SAT#Satellite/Satellite	JAEIGT010000165.1	70.455	132	29	5	201	327	6415	6289	6.43e-05	50.0
500U_SAT#Satellite/Satellite	JAEIGT010000165.1	70.455	132	29	5	201	327	6968	6842	6.43e-05	50.0
500U_SAT#Satellite/Satellite	JAEIGT010000165.1	70.455	132	29	5	201	327	7517	7391	6.43e-05	50.0
500U_SAT#Satellite/Satellite	JAEIGT010000165.1	70.455	132	29	5	201	327	8069	7943	6.43e-05	50.0
500U_SAT#Satellite/Satellite	JAEIGT010000165.1	70.455	132	29	5	201	327	8622	8496	6.43e-05	50.0
500U_SAT#Satellite/Satellite	JAEIGT010000165.1	70.455	132	29	5	201	327	9249	9123	6.43e-05	50.0
500U_SAT#Satellite/Satellite	JAEIGT010000165.1	70.455	132	29	5	201	327	9799	9673	6.43e-05	50.0
500U_SAT#Satellite/Satellite	JAEIGT010000165.1	70.455	132	29	5	201	327	10351	10225	6.43e-05	50.0
500U_SAT#Satellite/Satellite	JAEIGT010000165.1	70.455	132	29	5	201	327	10904	10778	6.43e-05	50.0
500U_SAT#Satellite/Satellite	JAEIGT010000165.1	70.455	132	29	5	201	327	11538	11412	6.43e-05	50.0
500U_SAT#Satellite/Satellite	JAEIGT010000165.1	70.455	132	29	5	201	327	12724	12598	6.43e-05	50.0
500U_SAT#Satellite/Satellite	JAEIGT010000165.1	70.455	132	29	5	201	327	13277	13151	6.43e-05	50.0
500U_SAT#Satellite/Satellite	JAEIGT010000165.1	70.455	132	29	5	201	327	13910	13784	6.43e-05	50.0
500U_SAT#Satellite/Satellite	JAEIGT010000165.1	70.455	132	29	5	201	327	14539	14413	6.43e-05	50.0
500U_SAT#Satellite/Satellite	JAEIGT010000165.1	70.455	132	29	5	201	327	15091	14965	6.43e-05	50.0
500U_SAT#Satellite/Satellite	JAEIGT010000165.1	70.455	132	29	5	201	327	15644	15518	6.43e-05	50.0
500U_SAT#Satellite/Satellite	JAEIGT010000165.1	70.455	132	29	5	201	327	16277	16151	6.43e-05	50.0
500U_SAT#Satellite/Satellite	JAEIGT010000165.1	70.455	132	29	5	201	327	17459	17333	6.43e-05	50.0
500U_SAT#Satellite/Satellite	JAEIGT010000165.1	70.073	137	26	6	201	327	20656	20525	6.43e-05	50.0
500U_SAT#Satellite/Satellite	JAEIGT010000165.1	70.455	132	29	5	201	327	31668	31542	6.43e-05	50.0
500U_SAT#Satellite/Satellite	JAEIGT010000165.1	70.455	132	29	5	201	327	33302	33176	6.43e-05	50.0
500U_SAT#Satellite/Satellite	JAEIGT010000165.1	70.455	132	29	5	201	327	34403	34277	6.43e-05	50.0
500U_SAT#Satellite/Satellite	JAEIGT010000165.1	70.455	132	29	5	201	327	36570	36444	6.43e-05	50.0
500U_SAT#Satellite/Satellite	JAEIGT010000165.1	70.455	132	29	5	201	327	37525	37399	6.43e-05	50.0
500U_SAT#Satellite/Satellite	JAEIGT010000165.1	70.455	132	29	5	201	327	39177	39051	6.43e-05	50.0
500U_SAT#Satellite/Satellite	JAEIGT010000165.1	70.455	132	29	5	201	327	40803	40677	6.43e-05	50.0
500U_SAT#Satellite/Satellite	JAEIGT010000165.1	70.455	132	29	5	201	327	41356	41230	6.43e-05	50.0
500U_SAT#Satellite/Satellite	JAEIGT010000165.1	70.455	132	29	5	201	327	41905	41779	6.43e-05	50.0
500U_SAT#Satellite/Satellite	JAEIGT010000165.1	70.455	132	29	5	201	327	42454	42328	6.43e-05	50.0
500U_SAT#Satellite/Satellite	JAEIGT010000165.1	70.455	132	29	5	201	327	43004	42878	6.43e-05	50.0
500U_SAT#Satellite/Satellite	JAEIGT010000165.1	70.455	132	29	5	201	327	43553	43427	6.43e-05	50.0
500U_SAT#Satellite/Satellite	JAEIGT010000165.1	70.455	132	29	5	201	327	44105	43979	6.43e-05	50.0
500U_SAT#Satellite/Satellite	JAEIGT010000165.1	70.455	132	29	5	201	327	44654	44528	6.43e-05	50.0
500U_SAT#Satellite/Satellite	JAEIGT010000165.1	70.455	132	29	5	201	327	45207	45081	6.43e-05	50.0
500U_SAT#Satellite/Satellite	JAEIGT010000165.1	70.455	132	29	5	201	327	45756	45630	6.43e-05	50.0
500U_SAT#Satellite/Satellite	JAEIGT010000165.1	70.455	132	29	5	201	327	46308	46182	6.43e-05	50.0
500U_SAT#Satellite/Satellite	JAEIGT010000165.1	70.455	132	29	5	201	327	47413	47287	6.43e-05	50.0
500U_SAT#Satellite/Satellite	JAEIGT010000165.1	70.455	132	29	5	201	327	47963	47837	6.43e-05	50.0
500U_SAT#Satellite/Satellite	JAEIGT010000165.1	70.455	132	29	5	201	327	48516	48390	6.43e-05	50.0
500U_SAT#Satellite/Satellite	JAEIGT010000165.1	70.455	132	29	5	201	327	64110	63984	6.43e-05	50.0
500U_SAT#Satellite/Satellite	JAEIGT010000165.1	67.769	121	23	2	377	496	58904	58799	2.24e-04	49.1
500U_SAT#Satellite/Satellite	JAEIGT010000165.1	67.769	121	23	2	377	496	64439	64334	2.24e-04	49.1
500U_SAT#Satellite/Satellite	JAEIGT010000165.1	69.697	132	30	5	201	327	16907	16781	0.003	45.5
500U_SAT#Satellite/Satellite	JAEIGT010000165.1	69.697	132	30	5	201	327	18892	18766	0.003	45.5
500U_SAT#Satellite/Satellite	JAEIGT010000165.1	69.343	137	27	6	201	327	19781	19650	0.003	45.5
500U_SAT#Satellite/Satellite	JAEIGT010000165.1	69.343	137	27	6	201	327	21769	21638	0.003	45.5
500U_SAT#Satellite/Satellite	JAEIGT010000165.1	69.697	132	30	5	201	327	33854	33728	0.003	45.5
500U_SAT#Satellite/Satellite	JAEIGT010000165.1	69.697	132	30	5	201	327	39726	39600	0.003	45.5
500U_SAT#Satellite/Satellite	JAEIGT010000165.1	69.697	132	30	5	201	327	46861	46735	0.003	45.5
500U_SAT#Satellite/Satellite	JAEIGT010000165.1	69.697	132	30	5	201	327	50155	50029	0.003	45.5
500U_SAT#Satellite/Satellite	JAEIGT010000165.1	69.697	132	30	5	201	327	50704	50578	0.003	45.5
500U_SAT#Satellite/Satellite	JAEIGT010000165.1	69.697	132	30	5	201	327	51255	51129	0.003	45.5
500U_SAT#Satellite/Satellite	JAEIGT010000165.1	69.697	132	30	5	201	327	53569	53443	0.003	45.5
500U_SAT#Satellite/Satellite	JAEIGT010000165.1	69.697	132	30	5	201	327	54122	53996	0.003	45.5
500U_SAT#Satellite/Satellite	JAEIGT010000165.1	69.697	132	30	5	201	327	56267	56141	0.003	45.5
500U_SAT#Satellite/Satellite	JAEIGT010000165.1	69.697	132	30	5	201	327	57707	57581	0.003	45.5
500U_SAT#Satellite/Satellite	JAEIGT010000165.1	69.697	132	30	5	201	327	60706	60580	0.003	45.5
500U_SAT#Satellite/Satellite	JAEIGT010000165.1	69.697	132	30	5	201	327	62131	62005	0.003	45.5
500U_SAT#Satellite/Satellite	JAEIGT010000165.1	69.697	132	30	5	201	327	63555	63429	0.003	45.5
500U_SAT#Satellite/Satellite	JAEIGT010000165.1	74.648	71	17	1	201	271	662	593	0.003	44.6
500U_SAT#Satellite/Satellite	JAEIGT010000165.1	74.648	71	17	1	201	271	1907	1838	0.003	44.6
500U_SAT#Satellite/Satellite	JAEIGT010000165.1	74.648	71	17	1	201	271	53015	52946	0.003	44.6
500U_SAT#Satellite/Satellite	JAEIGT010000165.1	69.925	133	29	6	201	327	12172	12045	0.010	43.7
500U_SAT#Satellite/Satellite	JAEIGT010000165.1	70.833	96	26	2	201	295	61577	61483	0.033	41.0
500U_SAT#Satellite/Satellite	JAEIGT010000165.1	70.833	96	26	2	201	295	63002	62908	0.033	41.0
500U_SAT#Satellite/Satellite	JAEIGT010000165.1	73.239	71	18	1	201	271	1270	1201	0.12	40.1
500U_SAT#Satellite/Satellite	JAEIGT010000165.1	73.239	71	18	1	201	271	1590	1521	0.12	40.1
500U_SAT#Satellite/Satellite	JAEIGT010000165.1	73.239	71	18	1	201	271	18339	18270	0.12	40.1
500U_SAT#Satellite/Satellite	JAEIGT010000165.1	73.239	71	18	1	201	271	19222	19153	0.12	40.1
500U_SAT#Satellite/Satellite	JAEIGT010000165.1	73.239	71	18	1	201	271	20098	20029	0.12	40.1
500U_SAT#Satellite/Satellite	JAEIGT010000165.1	73.239	71	18	1	201	271	21211	21142	0.12	40.1
500U_SAT#Satellite/Satellite	JAEIGT010000165.1	73.239	71	18	1	201	271	22086	22017	0.12	40.1
500U_SAT#Satellite/Satellite	JAEIGT010000165.1	73.239	71	18	1	201	271	22403	22334	0.12	40.1
500U_SAT#Satellite/Satellite	JAEIGT010000165.1	73.239	71	18	1	201	271	52134	52065	0.12	40.1
500U_SAT#Satellite/Satellite	JAEIGT010000165.1	73.239	71	18	1	201	271	57154	57085	0.12	40.1
500U_SAT#Satellite/Satellite	JAEIGT010000165.1	73.239	71	18	1	201	271	58575	58506	0.12	40.1
500U_SAT#Satellite/Satellite	JAEIGT010000216.1	69.637	303	80	8	201	496	17751	17454	2.73e-22	107
500U_SAT#Satellite/Satellite	JAEIGT010000216.1	69.408	304	79	9	201	496	3818	3521	1.16e-20	102
500U_SAT#Satellite/Satellite	JAEIGT010000216.1	69.463	298	75	10	201	489	11405	11115	4.94e-19	97.8
500U_SAT#Satellite/Satellite	JAEIGT010000216.1	78.947	114	23	1	377	489	19423	19310	1.72e-18	95.1
500U_SAT#Satellite/Satellite	JAEIGT010000216.1	77.686	121	26	1	377	496	4159	4039	6.02e-18	94.2
500U_SAT#Satellite/Satellite	JAEIGT010000216.1	67.470	332	69	12	201	496	4929	4601	6.02e-18	94.2
500U_SAT#Satellite/Satellite	JAEIGT010000216.1	77.686	121	26	1	377	496	18861	18741	6.02e-18	94.2
500U_SAT#Satellite/Satellite	JAEIGT010000216.1	77.311	119	26	1	377	494	28177	28059	7.33e-17	90.6
500U_SAT#Satellite/Satellite	JAEIGT010000216.1	76.860	121	27	1	377	496	1662	1542	7.33e-17	89.7
500U_SAT#Satellite/Satellite	JAEIGT010000216.1	75.833	120	29	0	377	496	228	109	8.93e-16	86.9
500U_SAT#Satellite/Satellite	JAEIGT010000216.1	75.833	120	29	0	377	496	2205	2086	8.93e-16	86.9
500U_SAT#Satellite/Satellite	JAEIGT010000216.1	76.471	119	27	1	377	494	29067	28949	8.93e-16	86.0
500U_SAT#Satellite/Satellite	JAEIGT010000216.1	76.033	121	28	1	377	496	27626	27506	3.12e-15	85.1
500U_SAT#Satellite/Satellite	JAEIGT010000216.1	78.641	103	21	1	388	489	19974	19872	3.12e-15	84.2
500U_SAT#Satellite/Satellite	JAEIGT010000216.1	75.630	119	28	1	377	494	30188	30070	3.80e-14	81.5
500U_SAT#Satellite/Satellite	JAEIGT010000216.1	67.766	273	77	7	201	467	16715	16448	1.61e-12	75.2
500U_SAT#Satellite/Satellite	JAEIGT010000216.1	68.214	280	73	10	201	471	18287	18015	5.64e-12	74.3
500U_SAT#Satellite/Satellite	JAEIGT010000216.1	73.333	120	32	0	377	496	2757	2638	5.64e-12	73.4
500U_SAT#Satellite/Satellite	JAEIGT010000216.1	72.500	120	33	0	377	496	780	661	2.40e-10	68.9
500U_SAT#Satellite/Satellite	JAEIGT010000216.1	64.565	333	78	9	201	496	21265	20936	2.92e-09	65.3
500U_SAT#Satellite/Satellite	JAEIGT010000216.1	71.538	130	31	4	201	327	988	862	1.51e-06	56.3
500U_SAT#Satellite/Satellite	JAEIGT010000216.1	71.538	130	31	4	201	327	2966	2840	1.51e-06	56.3
500U_SAT#Satellite/Satellite	JAEIGT010000216.1	70.199	151	36	5	201	345	4367	4220	1.51e-06	56.3
500U_SAT#Satellite/Satellite	JAEIGT010000216.1	70.199	151	36	5	201	345	19069	18922	1.51e-06	56.3
500U_SAT#Satellite/Satellite	JAEIGT010000216.1	70.199	151	36	5	201	345	19631	19484	1.51e-06	56.3
500U_SAT#Satellite/Satellite	JAEIGT010000216.1	71.756	131	30	5	201	327	27836	27709	5.28e-06	54.5
500U_SAT#Satellite/Satellite	JAEIGT010000216.1	72.174	115	26	4	201	312	22024	21913	1.84e-05	51.8
500U_SAT#Satellite/Satellite	JAEIGT010000216.1	70.992	131	31	5	201	327	20716	20589	6.43e-05	50.0
500U_SAT#Satellite/Satellite	JAEIGT010000216.1	71.681	113	21	5	218	327	23651	23547	2.24e-04	48.2
500U_SAT#Satellite/Satellite	JAEIGT010000216.1	71.681	113	21	5	218	327	25457	25353	2.24e-04	48.2
500U_SAT#Satellite/Satellite	JAEIGT010000216.1	70.000	130	33	4	201	327	21790	21664	7.83e-04	47.3
500U_SAT#Satellite/Satellite	JAEIGT010000216.1	71.429	112	26	4	219	327	28368	28260	7.83e-04	46.4
500U_SAT#Satellite/Satellite	JAEIGT010000216.1	71.429	112	26	4	219	327	29258	29150	7.83e-04	46.4
500U_SAT#Satellite/Satellite	JAEIGT010000216.1	69.697	132	30	5	201	327	437	311	0.003	45.5
500U_SAT#Satellite/Satellite	JAEIGT010000216.1	69.697	132	30	5	201	327	2414	2288	0.003	45.5
500U_SAT#Satellite/Satellite	JAEIGT010000216.1	70.229	131	32	5	201	327	30398	30271	0.003	45.5
500U_SAT#Satellite/Satellite	JAEIGT010000216.1	74.648	71	17	1	201	271	3297	3228	0.003	44.6
500U_SAT#Satellite/Satellite	JAEIGT010000216.1	70.796	113	22	5	218	327	24577	24473	0.010	43.7
500U_SAT#Satellite/Satellite	JAEIGT010000216.1	70.796	113	22	5	218	327	26383	26279	0.010	43.7
500U_SAT#Satellite/Satellite	JAEIGT010000216.1	70.435	115	28	4	201	312	18521	18410	0.010	42.8
500U_SAT#Satellite/Satellite	JAEIGT010000216.1	69.231	130	34	4	201	327	27285	27159	0.010	42.8
500U_SAT#Satellite/Satellite	JAEIGT010000216.1	73.239	71	18	1	201	271	1318	1249	0.12	40.1
500U_SAT#Satellite/Satellite	JAEIGT010000216.1	67.692	130	36	3	201	327	1871	1745	0.41	38.3
500U_SAT#Satellite/Satellite	JAEIGT010000216.1	70.968	93	22	3	238	327	23087	22997	0.41	38.3
500U_SAT#Satellite/Satellite	JAEIGT010000216.1	70.968	93	22	3	238	327	24012	23922	0.41	38.3
500U_SAT#Satellite/Satellite	JAEIGT010000216.1	70.968	93	22	3	238	327	25818	25728	0.41	38.3
500U_SAT#Satellite/Satellite	JAEIGT010000216.1	68.421	114	24	4	218	328	20139	20035	0.41	37.4
500U_SAT#Satellite/Satellite	JAEIGT010000261.1	68.405	326	68	11	201	496	58804	58484	9.53e-22	106
500U_SAT#Satellite/Satellite	JAEIGT010000261.1	78.689	122	25	1	377	497	83498	83377	4.05e-20	100
500U_SAT#Satellite/Satellite	JAEIGT010000261.1	78.226	124	26	1	377	499	4784	4661	1.42e-19	99.6
500U_SAT#Satellite/Satellite	JAEIGT010000261.1	78.512	121	25	1	377	496	79450	79330	1.42e-19	98.7
500U_SAT#Satellite/Satellite	JAEIGT010000261.1	78.947	114	23	1	377	489	2432	2319	1.72e-18	95.1
500U_SAT#Satellite/Satellite	JAEIGT010000261.1	78.947	114	23	1	377	489	7813	7700	1.72e-18	95.1
500U_SAT#Satellite/Satellite	JAEIGT010000261.1	78.947	114	23	1	377	489	60008	59895	1.72e-18	95.1
500U_SAT#Satellite/Satellite	JAEIGT010000261.1	78.947	114	23	1	377	489	60881	60768	1.72e-18	95.1
500U_SAT#Satellite/Satellite	JAEIGT010000261.1	78.947	114	23	1	377	489	61754	61641	1.72e-18	95.1
500U_SAT#Satellite/Satellite	JAEIGT010000261.1	78.947	114	23	1	377	489	62627	62514	1.72e-18	95.1
500U_SAT#Satellite/Satellite	JAEIGT010000261.1	78.947	114	23	1	377	489	63500	63387	1.72e-18	95.1
500U_SAT#Satellite/Satellite	JAEIGT010000261.1	78.947	114	23	1	377	489	64373	64260	1.72e-18	95.1
500U_SAT#Satellite/Satellite	JAEIGT010000261.1	78.947	114	23	1	377	489	65246	65133	1.72e-18	95.1
500U_SAT#Satellite/Satellite	JAEIGT010000261.1	78.947	114	23	1	377	489	66119	66006	1.72e-18	95.1
500U_SAT#Satellite/Satellite	JAEIGT010000261.1	78.947	114	23	1	377	489	66992	66879	1.72e-18	95.1
500U_SAT#Satellite/Satellite	JAEIGT010000261.1	78.947	114	23	1	377	489	67866	67753	1.72e-18	95.1
500U_SAT#Satellite/Satellite	JAEIGT010000261.1	78.947	114	23	1	377	489	68739	68626	1.72e-18	95.1
500U_SAT#Satellite/Satellite	JAEIGT010000261.1	78.947	114	23	1	377	489	69613	69500	1.72e-18	95.1
500U_SAT#Satellite/Satellite	JAEIGT010000261.1	78.947	114	23	1	377	489	70167	70054	1.72e-18	95.1
500U_SAT#Satellite/Satellite	JAEIGT010000261.1	78.947	114	23	1	377	489	70720	70607	1.72e-18	95.1
500U_SAT#Satellite/Satellite	JAEIGT010000261.1	78.947	114	23	1	377	489	71593	71480	1.72e-18	95.1
500U_SAT#Satellite/Satellite	JAEIGT010000261.1	78.947	114	23	1	377	489	72466	72353	1.72e-18	95.1
500U_SAT#Satellite/Satellite	JAEIGT010000261.1	78.947	114	23	1	377	489	73339	73226	1.72e-18	95.1
500U_SAT#Satellite/Satellite	JAEIGT010000261.1	78.947	114	23	1	377	489	74212	74099	1.72e-18	95.1
500U_SAT#Satellite/Satellite	JAEIGT010000261.1	78.947	114	23	1	377	489	75085	74972	1.72e-18	95.1
500U_SAT#Satellite/Satellite	JAEIGT010000261.1	78.947	114	23	1	377	489	75958	75845	1.72e-18	95.1
500U_SAT#Satellite/Satellite	JAEIGT010000261.1	78.947	114	23	1	377	489	76831	76718	1.72e-18	95.1
500U_SAT#Satellite/Satellite	JAEIGT010000261.1	78.947	114	23	1	377	489	77704	77591	1.72e-18	95.1
500U_SAT#Satellite/Satellite	JAEIGT010000261.1	78.947	114	23	1	377	489	78577	78464	1.72e-18	95.1
500U_SAT#Satellite/Satellite	JAEIGT010000261.1	78.947	114	23	1	377	489	80324	80211	1.72e-18	95.1
500U_SAT#Satellite/Satellite	JAEIGT010000261.1	78.947	114	23	1	377	489	81197	81084	1.72e-18	95.1
500U_SAT#Satellite/Satellite	JAEIGT010000261.1	78.947	114	23	1	377	489	82071	81958	1.72e-18	95.1
500U_SAT#Satellite/Satellite	JAEIGT010000261.1	78.947	114	23	1	377	489	82624	82511	1.72e-18	95.1
500U_SAT#Satellite/Satellite	JAEIGT010000261.1	78.947	114	23	1	377	489	84372	84259	1.72e-18	95.1
500U_SAT#Satellite/Satellite	JAEIGT010000261.1	78.947	114	23	1	377	489	85799	85686	1.72e-18	95.1
500U_SAT#Satellite/Satellite	JAEIGT010000261.1	78.947	114	23	1	377	489	86323	86210	1.72e-18	95.1
500U_SAT#Satellite/Satellite	JAEIGT010000261.1	77.686	121	26	1	377	496	1562	1442	6.02e-18	94.2
500U_SAT#Satellite/Satellite	JAEIGT010000261.1	77.686	121	26	1	377	496	57034	56914	6.02e-18	94.2
500U_SAT#Satellite/Satellite	JAEIGT010000261.1	77.686	121	26	1	377	496	57819	57699	6.02e-18	94.2
500U_SAT#Satellite/Satellite	JAEIGT010000261.1	77.869	122	25	2	377	496	37223	37102	2.10e-17	92.4
500U_SAT#Satellite/Satellite	JAEIGT010000261.1	78.070	114	24	1	377	489	9006	8893	7.33e-17	90.6
500U_SAT#Satellite/Satellite	JAEIGT010000261.1	78.070	114	24	1	377	489	9559	9446	7.33e-17	90.6
500U_SAT#Satellite/Satellite	JAEIGT010000261.1	78.070	114	24	1	377	489	12577	12464	7.33e-17	90.6
500U_SAT#Satellite/Satellite	JAEIGT010000261.1	78.070	114	24	1	377	489	14957	14844	7.33e-17	90.6
500U_SAT#Satellite/Satellite	JAEIGT010000261.1	78.070	114	24	1	377	489	17018	16905	7.33e-17	90.6
500U_SAT#Satellite/Satellite	JAEIGT010000261.1	78.378	111	23	1	380	489	84922	84812	7.33e-17	89.7
500U_SAT#Satellite/Satellite	JAEIGT010000261.1	78.261	115	23	2	377	489	6619	6505	2.56e-16	88.7
500U_SAT#Satellite/Satellite	JAEIGT010000261.1	67.178	326	69	12	201	496	59345	59028	8.93e-16	86.9
500U_SAT#Satellite/Satellite	JAEIGT010000261.1	77.193	114	25	1	377	489	10744	10631	8.93e-16	86.0
500U_SAT#Satellite/Satellite	JAEIGT010000261.1	77.193	114	25	1	377	489	43275	43162	8.93e-16	86.0
500U_SAT#Satellite/Satellite	JAEIGT010000261.1	77.193	114	25	1	377	489	44701	44588	8.93e-16	86.0
500U_SAT#Satellite/Satellite	JAEIGT010000261.1	77.193	114	25	1	377	489	49236	49123	8.93e-16	86.0
500U_SAT#Satellite/Satellite	JAEIGT010000261.1	77.193	114	25	1	377	489	52460	52347	8.93e-16	86.0
500U_SAT#Satellite/Satellite	JAEIGT010000261.1	77.193	114	25	1	377	489	54849	54736	8.93e-16	86.0
500U_SAT#Satellite/Satellite	JAEIGT010000261.1	67.732	313	72	12	201	496	37956	37656	1.09e-14	82.4
500U_SAT#Satellite/Satellite	JAEIGT010000261.1	76.316	114	26	1	377	489	33654	33541	3.80e-14	81.5
500U_SAT#Satellite/Satellite	JAEIGT010000261.1	76.316	114	26	1	377	489	43828	43715	3.80e-14	81.5
500U_SAT#Satellite/Satellite	JAEIGT010000261.1	76.316	114	26	1	377	489	48363	48250	3.80e-14	81.5
500U_SAT#Satellite/Satellite	JAEIGT010000261.1	78.723	94	19	1	404	496	19374	19281	4.63e-13	77.0
500U_SAT#Satellite/Satellite	JAEIGT010000261.1	66.258	326	69	12	201	496	50610	50296	1.61e-12	76.1
500U_SAT#Satellite/Satellite	JAEIGT010000261.1	77.320	97	21	1	404	499	14383	14287	5.64e-12	73.4
500U_SAT#Satellite/Satellite	JAEIGT010000261.1	77.320	97	21	1	404	499	18506	18410	5.64e-12	73.4
500U_SAT#Satellite/Satellite	JAEIGT010000261.1	77.320	97	21	1	404	499	21300	21204	5.64e-12	73.4
500U_SAT#Satellite/Satellite	JAEIGT010000261.1	65.741	324	74	10	201	496	47379	47065	5.64e-12	73.4
500U_SAT#Satellite/Satellite	JAEIGT010000261.1	77.660	94	20	1	404	496	15803	15710	1.97e-11	72.5
500U_SAT#Satellite/Satellite	JAEIGT010000261.1	77.660	94	20	1	404	496	22167	22074	1.97e-11	72.5
500U_SAT#Satellite/Satellite	JAEIGT010000261.1	77.660	94	20	1	404	496	23356	23263	1.97e-11	72.5
500U_SAT#Satellite/Satellite	JAEIGT010000261.1	77.660	94	20	1	404	496	25410	25317	1.97e-11	72.5
500U_SAT#Satellite/Satellite	JAEIGT010000261.1	77.660	94	20	1	404	496	25957	25864	1.97e-11	72.5
500U_SAT#Satellite/Satellite	JAEIGT010000261.1	77.660	94	20	1	404	496	26504	26411	1.97e-11	72.5
500U_SAT#Satellite/Satellite	JAEIGT010000261.1	77.660	94	20	1	404	496	27052	26959	1.97e-11	72.5
500U_SAT#Satellite/Satellite	JAEIGT010000261.1	77.660	94	20	1	404	496	28239	28146	1.97e-11	72.5
500U_SAT#Satellite/Satellite	JAEIGT010000261.1	77.660	94	20	1	404	496	29427	29334	1.97e-11	72.5
500U_SAT#Satellite/Satellite	JAEIGT010000261.1	77.660	94	20	1	404	496	30614	30521	1.97e-11	72.5
500U_SAT#Satellite/Satellite	JAEIGT010000261.1	77.660	94	20	1	404	496	32120	32027	1.97e-11	72.5
500U_SAT#Satellite/Satellite	JAEIGT010000261.1	77.660	94	20	1	404	496	34821	34728	1.97e-11	72.5
500U_SAT#Satellite/Satellite	JAEIGT010000261.1	77.660	94	20	1	404	496	36008	35915	1.97e-11	72.5
500U_SAT#Satellite/Satellite	JAEIGT010000261.1	77.660	94	20	1	404	496	38593	38500	1.97e-11	72.5
500U_SAT#Satellite/Satellite	JAEIGT010000261.1	77.660	94	20	1	404	496	39780	39687	1.97e-11	72.5
500U_SAT#Satellite/Satellite	JAEIGT010000261.1	77.660	94	20	1	404	496	41514	41421	1.97e-11	72.5
500U_SAT#Satellite/Satellite	JAEIGT010000261.1	77.660	94	20	1	404	496	42381	42288	1.97e-11	72.5
500U_SAT#Satellite/Satellite	JAEIGT010000261.1	78.161	87	18	1	404	489	51567	51481	2.40e-10	68.9
500U_SAT#Satellite/Satellite	JAEIGT010000261.1	78.161	87	18	1	404	489	53955	53869	2.40e-10	68.9
500U_SAT#Satellite/Satellite	JAEIGT010000261.1	76.596	94	21	1	404	496	40647	40554	2.40e-10	68.0
500U_SAT#Satellite/Satellite	JAEIGT010000261.1	77.011	87	19	1	404	489	20561	20475	2.92e-09	64.4
500U_SAT#Satellite/Satellite	JAEIGT010000261.1	72.308	130	30	4	201	327	36238	36112	3.56e-08	60.8
500U_SAT#Satellite/Satellite	JAEIGT010000261.1	75.862	87	20	1	404	489	24543	24457	1.24e-07	59.9
500U_SAT#Satellite/Satellite	JAEIGT010000261.1	71.318	129	32	3	201	327	41743	41618	4.33e-07	58.1
500U_SAT#Satellite/Satellite	JAEIGT010000261.1	71.538	130	31	4	201	327	2641	2515	1.51e-06	56.3
500U_SAT#Satellite/Satellite	JAEIGT010000261.1	71.538	130	31	4	201	327	9215	9089	1.51e-06	56.3
500U_SAT#Satellite/Satellite	JAEIGT010000261.1	71.538	130	31	4	201	327	16033	15907	1.51e-06	56.3
500U_SAT#Satellite/Satellite	JAEIGT010000261.1	71.538	130	31	4	201	327	19604	19478	1.51e-06	56.3
500U_SAT#Satellite/Satellite	JAEIGT010000261.1	71.538	130	31	4	201	327	22397	22271	1.51e-06	56.3
500U_SAT#Satellite/Satellite	JAEIGT010000261.1	71.538	130	31	4	201	327	23586	23460	1.51e-06	56.3
500U_SAT#Satellite/Satellite	JAEIGT010000261.1	71.538	130	31	4	201	327	25640	25514	1.51e-06	56.3
500U_SAT#Satellite/Satellite	JAEIGT010000261.1	71.538	130	31	4	201	327	26187	26061	1.51e-06	56.3
500U_SAT#Satellite/Satellite	JAEIGT010000261.1	71.538	130	31	4	201	327	26735	26609	1.51e-06	56.3
500U_SAT#Satellite/Satellite	JAEIGT010000261.1	71.538	130	31	4	201	327	27282	27156	1.51e-06	56.3
500U_SAT#Satellite/Satellite	JAEIGT010000261.1	71.538	130	31	4	201	327	28469	28343	1.51e-06	56.3
500U_SAT#Satellite/Satellite	JAEIGT010000261.1	71.538	130	31	4	201	327	29657	29531	1.51e-06	56.3
500U_SAT#Satellite/Satellite	JAEIGT010000261.1	71.538	130	31	4	201	327	30844	30718	1.51e-06	56.3
500U_SAT#Satellite/Satellite	JAEIGT010000261.1	71.538	130	31	4	201	327	33863	33737	1.51e-06	56.3
500U_SAT#Satellite/Satellite	JAEIGT010000261.1	71.538	130	31	4	201	327	37432	37306	1.51e-06	56.3
500U_SAT#Satellite/Satellite	JAEIGT010000261.1	71.538	130	31	4	201	327	38823	38697	1.51e-06	56.3
500U_SAT#Satellite/Satellite	JAEIGT010000261.1	71.538	130	31	4	201	327	40010	39884	1.51e-06	56.3
500U_SAT#Satellite/Satellite	JAEIGT010000261.1	71.538	130	31	4	201	327	40877	40751	1.51e-06	56.3
500U_SAT#Satellite/Satellite	JAEIGT010000261.1	71.538	130	31	4	201	327	42612	42486	1.51e-06	56.3
500U_SAT#Satellite/Satellite	JAEIGT010000261.1	71.538	130	31	4	201	327	43484	43358	1.51e-06	56.3
500U_SAT#Satellite/Satellite	JAEIGT010000261.1	71.538	130	31	4	201	327	44037	43911	1.51e-06	56.3
500U_SAT#Satellite/Satellite	JAEIGT010000261.1	71.538	130	31	4	201	327	48572	48446	1.51e-06	56.3
500U_SAT#Satellite/Satellite	JAEIGT010000261.1	71.538	130	31	4	201	327	57243	57117	1.51e-06	56.3
500U_SAT#Satellite/Satellite	JAEIGT010000261.1	71.538	130	31	4	201	327	58028	57902	1.51e-06	56.3
500U_SAT#Satellite/Satellite	JAEIGT010000261.1	71.538	130	31	4	201	327	60217	60091	1.51e-06	56.3
500U_SAT#Satellite/Satellite	JAEIGT010000261.1	71.538	130	31	4	201	327	61090	60964	1.51e-06	56.3
500U_SAT#Satellite/Satellite	JAEIGT010000261.1	71.538	130	31	4	201	327	61963	61837	1.51e-06	56.3
500U_SAT#Satellite/Satellite	JAEIGT010000261.1	71.538	130	31	4	201	327	62836	62710	1.51e-06	56.3
500U_SAT#Satellite/Satellite	JAEIGT010000261.1	71.538	130	31	4	201	327	63709	63583	1.51e-06	56.3
500U_SAT#Satellite/Satellite	JAEIGT010000261.1	71.538	130	31	4	201	327	64582	64456	1.51e-06	56.3
500U_SAT#Satellite/Satellite	JAEIGT010000261.1	71.538	130	31	4	201	327	65455	65329	1.51e-06	56.3
500U_SAT#Satellite/Satellite	JAEIGT010000261.1	71.538	130	31	4	201	327	66328	66202	1.51e-06	56.3
500U_SAT#Satellite/Satellite	JAEIGT010000261.1	71.538	130	31	4	201	327	67201	67075	1.51e-06	56.3
500U_SAT#Satellite/Satellite	JAEIGT010000261.1	71.538	130	31	4	201	327	68075	67949	1.51e-06	56.3
500U_SAT#Satellite/Satellite	JAEIGT010000261.1	71.538	130	31	4	201	327	68948	68822	1.51e-06	56.3
500U_SAT#Satellite/Satellite	JAEIGT010000261.1	71.538	130	31	4	201	327	69822	69696	1.51e-06	56.3
500U_SAT#Satellite/Satellite	JAEIGT010000261.1	71.538	130	31	4	201	327	70376	70250	1.51e-06	56.3
500U_SAT#Satellite/Satellite	JAEIGT010000261.1	71.538	130	31	4	201	327	70929	70803	1.51e-06	56.3
500U_SAT#Satellite/Satellite	JAEIGT010000261.1	71.538	130	31	4	201	327	71802	71676	1.51e-06	56.3
500U_SAT#Satellite/Satellite	JAEIGT010000261.1	71.538	130	31	4	201	327	73548	73422	1.51e-06	56.3
500U_SAT#Satellite/Satellite	JAEIGT010000261.1	71.538	130	31	4	201	327	74421	74295	1.51e-06	56.3
500U_SAT#Satellite/Satellite	JAEIGT010000261.1	71.538	130	31	4	201	327	75294	75168	1.51e-06	56.3
500U_SAT#Satellite/Satellite	JAEIGT010000261.1	71.538	130	31	4	201	327	76167	76041	1.51e-06	56.3
500U_SAT#Satellite/Satellite	JAEIGT010000261.1	71.538	130	31	4	201	327	77040	76914	1.51e-06	56.3
500U_SAT#Satellite/Satellite	JAEIGT010000261.1	71.538	130	31	4	201	327	77913	77787	1.51e-06	56.3
500U_SAT#Satellite/Satellite	JAEIGT010000261.1	71.538	130	31	4	201	327	78786	78660	1.51e-06	56.3
500U_SAT#Satellite/Satellite	JAEIGT010000261.1	71.538	130	31	4	201	327	79659	79533	1.51e-06	56.3
500U_SAT#Satellite/Satellite	JAEIGT010000261.1	71.538	130	31	4	201	327	80533	80407	1.51e-06	56.3
500U_SAT#Satellite/Satellite	JAEIGT010000261.1	71.538	130	31	4	201	327	81406	81280	1.51e-06	56.3
500U_SAT#Satellite/Satellite	JAEIGT010000261.1	71.538	130	31	4	201	327	82280	82154	1.51e-06	56.3
500U_SAT#Satellite/Satellite	JAEIGT010000261.1	71.538	130	31	4	201	327	82833	82707	1.51e-06	56.3
500U_SAT#Satellite/Satellite	JAEIGT010000261.1	71.538	130	31	4	201	327	83707	83581	1.51e-06	56.3
500U_SAT#Satellite/Satellite	JAEIGT010000261.1	71.538	130	31	4	201	327	84581	84455	1.51e-06	56.3
500U_SAT#Satellite/Satellite	JAEIGT010000261.1	73.214	112	24	4	219	327	44892	44784	1.51e-06	55.4
500U_SAT#Satellite/Satellite	JAEIGT010000261.1	73.214	112	24	4	219	327	49427	49319	1.51e-06	55.4
500U_SAT#Satellite/Satellite	JAEIGT010000261.1	73.214	112	24	4	219	327	52652	52544	1.51e-06	55.4
500U_SAT#Satellite/Satellite	JAEIGT010000261.1	73.214	112	24	4	219	327	55042	54934	1.51e-06	55.4
500U_SAT#Satellite/Satellite	JAEIGT010000261.1	71.756	131	30	5	201	327	1218	1091	5.28e-06	54.5
500U_SAT#Satellite/Satellite	JAEIGT010000261.1	70.769	130	32	4	201	327	1771	1645	1.84e-05	51.8
500U_SAT#Satellite/Satellite	JAEIGT010000261.1	70.769	130	32	4	201	327	32350	32224	1.84e-05	51.8
500U_SAT#Satellite/Satellite	JAEIGT010000261.1	70.769	130	32	4	201	327	35051	34925	1.84e-05	51.8
500U_SAT#Satellite/Satellite	JAEIGT010000261.1	70.769	130	32	4	201	327	72675	72549	1.84e-05	51.8
500U_SAT#Satellite/Satellite	JAEIGT010000261.1	70.769	130	32	4	201	327	85135	85009	1.84e-05	51.8
500U_SAT#Satellite/Satellite	JAEIGT010000261.1	73.418	79	20	1	201	279	16352	16275	0.003	45.5
500U_SAT#Satellite/Satellite	JAEIGT010000261.1	73.418	79	20	1	201	279	19924	19847	0.003	45.5
500U_SAT#Satellite/Satellite	JAEIGT010000261.1	73.418	79	20	1	201	279	23906	23829	0.003	45.5
500U_SAT#Satellite/Satellite	JAEIGT010000261.1	73.418	79	20	1	201	279	28789	28712	0.003	45.5
500U_SAT#Satellite/Satellite	JAEIGT010000261.1	73.418	79	20	1	201	279	32990	32913	0.003	45.5
500U_SAT#Satellite/Satellite	JAEIGT010000261.1	74.648	71	17	1	201	271	2960	2891	0.003	44.6
500U_SAT#Satellite/Satellite	JAEIGT010000261.1	74.648	71	17	1	201	271	4116	4047	0.003	44.6
500U_SAT#Satellite/Satellite	JAEIGT010000261.1	74.648	71	17	1	201	271	4440	4371	0.003	44.6
500U_SAT#Satellite/Satellite	JAEIGT010000261.1	74.648	71	17	1	201	271	5314	5245	0.003	44.6
500U_SAT#Satellite/Satellite	JAEIGT010000261.1	74.648	71	17	1	201	271	5634	5565	0.003	44.6
500U_SAT#Satellite/Satellite	JAEIGT010000261.1	74.648	71	17	1	201	271	5954	5885	0.003	44.6
500U_SAT#Satellite/Satellite	JAEIGT010000261.1	74.648	71	17	1	201	271	6274	6205	0.003	44.6
500U_SAT#Satellite/Satellite	JAEIGT010000261.1	74.648	71	17	1	201	271	7148	7079	0.003	44.6
500U_SAT#Satellite/Satellite	JAEIGT010000261.1	74.648	71	17	1	201	271	7469	7400	0.003	44.6
500U_SAT#Satellite/Satellite	JAEIGT010000261.1	74.648	71	17	1	201	271	8342	8273	0.003	44.6
500U_SAT#Satellite/Satellite	JAEIGT010000261.1	74.648	71	17	1	201	271	8662	8593	0.003	44.6
500U_SAT#Satellite/Satellite	JAEIGT010000261.1	74.648	71	17	1	201	271	11593	11524	0.003	44.6
500U_SAT#Satellite/Satellite	JAEIGT010000261.1	74.648	71	17	1	201	271	11913	11844	0.003	44.6
500U_SAT#Satellite/Satellite	JAEIGT010000261.1	74.648	71	17	1	201	271	13746	13677	0.003	44.6
500U_SAT#Satellite/Satellite	JAEIGT010000261.1	74.648	71	17	1	201	271	14066	13997	0.003	44.6
500U_SAT#Satellite/Satellite	JAEIGT010000261.1	74.648	71	17	1	201	271	15486	15417	0.003	44.6
500U_SAT#Satellite/Satellite	JAEIGT010000261.1	74.648	71	17	1	201	271	16673	16604	0.003	44.6
500U_SAT#Satellite/Satellite	JAEIGT010000261.1	74.648	71	17	1	201	271	17869	17800	0.003	44.6
500U_SAT#Satellite/Satellite	JAEIGT010000261.1	74.648	71	17	1	201	271	18189	18120	0.003	44.6
500U_SAT#Satellite/Satellite	JAEIGT010000261.1	74.648	71	17	1	201	271	19056	18987	0.003	44.6
500U_SAT#Satellite/Satellite	JAEIGT010000261.1	74.648	71	17	1	201	271	20244	20175	0.003	44.6
500U_SAT#Satellite/Satellite	JAEIGT010000261.1	74.648	71	17	1	201	271	21850	21781	0.003	44.6
500U_SAT#Satellite/Satellite	JAEIGT010000261.1	74.648	71	17	1	201	271	24226	24157	0.003	44.6
500U_SAT#Satellite/Satellite	JAEIGT010000261.1	74.648	71	17	1	201	271	25093	25024	0.003	44.6
500U_SAT#Satellite/Satellite	JAEIGT010000261.1	74.648	71	17	1	201	271	27921	27852	0.003	44.6
500U_SAT#Satellite/Satellite	JAEIGT010000261.1	74.648	71	17	1	201	271	29109	29040	0.003	44.6
500U_SAT#Satellite/Satellite	JAEIGT010000261.1	74.648	71	17	1	201	271	29976	29907	0.003	44.6
500U_SAT#Satellite/Satellite	JAEIGT010000261.1	74.648	71	17	1	201	271	30297	30228	0.003	44.6
500U_SAT#Satellite/Satellite	JAEIGT010000261.1	74.648	71	17	1	201	271	31164	31095	0.003	44.6
500U_SAT#Satellite/Satellite	JAEIGT010000261.1	74.648	71	17	1	201	271	31803	31734	0.003	44.6
500U_SAT#Satellite/Satellite	JAEIGT010000261.1	74.648	71	17	1	201	271	32670	32601	0.003	44.6
500U_SAT#Satellite/Satellite	JAEIGT010000261.1	74.648	71	17	1	201	271	33310	33241	0.003	44.6
500U_SAT#Satellite/Satellite	JAEIGT010000261.1	74.648	71	17	1	201	271	34504	34435	0.003	44.6
500U_SAT#Satellite/Satellite	JAEIGT010000261.1	74.648	71	17	1	201	271	35371	35302	0.003	44.6
500U_SAT#Satellite/Satellite	JAEIGT010000261.1	74.648	71	17	1	201	271	35691	35622	0.003	44.6
500U_SAT#Satellite/Satellite	JAEIGT010000261.1	74.648	71	17	1	201	271	36558	36489	0.003	44.6
500U_SAT#Satellite/Satellite	JAEIGT010000261.1	74.648	71	17	1	201	271	36878	36809	0.003	44.6
500U_SAT#Satellite/Satellite	JAEIGT010000261.1	74.648	71	17	1	201	271	39143	39074	0.003	44.6
500U_SAT#Satellite/Satellite	JAEIGT010000261.1	74.648	71	17	1	201	271	39463	39394	0.003	44.6
500U_SAT#Satellite/Satellite	JAEIGT010000261.1	74.648	71	17	1	201	271	40330	40261	0.003	44.6
500U_SAT#Satellite/Satellite	JAEIGT010000261.1	74.648	71	17	1	201	271	41197	41128	0.003	44.6
500U_SAT#Satellite/Satellite	JAEIGT010000261.1	74.648	71	17	1	201	271	42063	41994	0.003	44.6
500U_SAT#Satellite/Satellite	JAEIGT010000261.1	74.648	71	17	1	201	271	42931	42862	0.003	44.6
500U_SAT#Satellite/Satellite	JAEIGT010000261.1	74.648	71	17	1	201	271	44357	44288	0.003	44.6
500U_SAT#Satellite/Satellite	JAEIGT010000261.1	74.648	71	17	1	201	271	45217	45148	0.003	44.6
500U_SAT#Satellite/Satellite	JAEIGT010000261.1	74.648	71	17	1	201	271	46521	46452	0.003	44.6
500U_SAT#Satellite/Satellite	JAEIGT010000261.1	74.648	71	17	1	201	271	46841	46772	0.003	44.6
500U_SAT#Satellite/Satellite	JAEIGT010000261.1	74.648	71	17	1	201	271	47699	47630	0.003	44.6
500U_SAT#Satellite/Satellite	JAEIGT010000261.1	74.648	71	17	1	201	271	48019	47950	0.003	44.6
500U_SAT#Satellite/Satellite	JAEIGT010000261.1	74.648	71	17	1	201	271	48892	48823	0.003	44.6
500U_SAT#Satellite/Satellite	JAEIGT010000261.1	74.648	71	17	1	201	271	49752	49683	0.003	44.6
500U_SAT#Satellite/Satellite	JAEIGT010000261.1	74.648	71	17	1	201	271	50072	50003	0.003	44.6
500U_SAT#Satellite/Satellite	JAEIGT010000261.1	74.648	71	17	1	201	271	51250	51181	0.003	44.6
500U_SAT#Satellite/Satellite	JAEIGT010000261.1	74.648	71	17	1	201	271	52116	52047	0.003	44.6
500U_SAT#Satellite/Satellite	JAEIGT010000261.1	74.648	71	17	1	201	271	53638	53569	0.003	44.6
500U_SAT#Satellite/Satellite	JAEIGT010000261.1	74.648	71	17	1	201	271	54505	54436	0.003	44.6
500U_SAT#Satellite/Satellite	JAEIGT010000261.1	74.648	71	17	1	201	271	55367	55298	0.003	44.6
500U_SAT#Satellite/Satellite	JAEIGT010000261.1	74.648	71	17	1	201	271	56703	56634	0.003	44.6
500U_SAT#Satellite/Satellite	JAEIGT010000261.1	74.648	71	17	1	201	271	57475	57406	0.003	44.6
500U_SAT#Satellite/Satellite	JAEIGT010000261.1	74.648	71	17	1	201	271	58260	58191	0.003	44.6
500U_SAT#Satellite/Satellite	JAEIGT010000261.1	74.648	71	17	1	201	271	59665	59596	0.003	44.6
500U_SAT#Satellite/Satellite	JAEIGT010000261.1	74.648	71	17	1	201	271	60537	60468	0.003	44.6
500U_SAT#Satellite/Satellite	JAEIGT010000261.1	74.648	71	17	1	201	271	61410	61341	0.003	44.6
500U_SAT#Satellite/Satellite	JAEIGT010000261.1	74.648	71	17	1	201	271	62283	62214	0.003	44.6
500U_SAT#Satellite/Satellite	JAEIGT010000261.1	74.648	71	17	1	201	271	63156	63087	0.003	44.6
500U_SAT#Satellite/Satellite	JAEIGT010000261.1	74.648	71	17	1	201	271	64029	63960	0.003	44.6
500U_SAT#Satellite/Satellite	JAEIGT010000261.1	74.648	71	17	1	201	271	64902	64833	0.003	44.6
500U_SAT#Satellite/Satellite	JAEIGT010000261.1	74.648	71	17	1	201	271	65775	65706	0.003	44.6
500U_SAT#Satellite/Satellite	JAEIGT010000261.1	74.648	71	17	1	201	271	66648	66579	0.003	44.6
500U_SAT#Satellite/Satellite	JAEIGT010000261.1	74.648	71	17	1	201	271	67522	67453	0.003	44.6
500U_SAT#Satellite/Satellite	JAEIGT010000261.1	74.648	71	17	1	201	271	68395	68326	0.003	44.6
500U_SAT#Satellite/Satellite	JAEIGT010000261.1	74.648	71	17	1	201	271	69269	69200	0.003	44.6
500U_SAT#Satellite/Satellite	JAEIGT010000261.1	74.648	71	17	1	201	271	71249	71180	0.003	44.6
500U_SAT#Satellite/Satellite	JAEIGT010000261.1	74.648	71	17	1	201	271	72122	72053	0.003	44.6
500U_SAT#Satellite/Satellite	JAEIGT010000261.1	74.648	71	17	1	201	271	72995	72926	0.003	44.6
500U_SAT#Satellite/Satellite	JAEIGT010000261.1	74.648	71	17	1	201	271	73868	73799	0.003	44.6
500U_SAT#Satellite/Satellite	JAEIGT010000261.1	74.648	71	17	1	201	271	74741	74672	0.003	44.6
500U_SAT#Satellite/Satellite	JAEIGT010000261.1	74.648	71	17	1	201	271	75614	75545	0.003	44.6
500U_SAT#Satellite/Satellite	JAEIGT010000261.1	74.648	71	17	1	201	271	76487	76418	0.003	44.6
500U_SAT#Satellite/Satellite	JAEIGT010000261.1	74.648	71	17	1	201	271	77360	77291	0.003	44.6
500U_SAT#Satellite/Satellite	JAEIGT010000261.1	74.648	71	17	1	201	271	78233	78164	0.003	44.6
500U_SAT#Satellite/Satellite	JAEIGT010000261.1	74.648	71	17	1	201	271	79106	79037	0.003	44.6
500U_SAT#Satellite/Satellite	JAEIGT010000261.1	74.648	71	17	1	201	271	79980	79911	0.003	44.6
500U_SAT#Satellite/Satellite	JAEIGT010000261.1	74.648	71	17	1	201	271	80853	80784	0.003	44.6
500U_SAT#Satellite/Satellite	JAEIGT010000261.1	74.648	71	17	1	201	271	81727	81658	0.003	44.6
500U_SAT#Satellite/Satellite	JAEIGT010000261.1	74.648	71	17	1	201	271	83153	83084	0.003	44.6
500U_SAT#Satellite/Satellite	JAEIGT010000261.1	74.648	71	17	1	201	271	84027	83958	0.003	44.6
500U_SAT#Satellite/Satellite	JAEIGT010000261.1	74.648	71	17	1	201	271	85455	85386	0.003	44.6
500U_SAT#Satellite/Satellite	JAEIGT010000261.1	74.286	70	17	1	202	271	45536	45468	0.010	42.8
500U_SAT#Satellite/Satellite	JAEIGT010000261.1	73.913	69	17	1	203	271	55685	55618	0.033	41.0
500U_SAT#Satellite/Satellite	JAEIGT010000261.1	73.239	71	18	1	201	271	2090	2021	0.12	40.1
500U_SAT#Satellite/Satellite	JAEIGT010000261.1	73.239	71	18	1	201	271	11273	11204	0.12	40.1
500U_SAT#Satellite/Satellite	JAEIGT010000261.1	73.239	71	18	1	201	271	13106	13037	0.12	40.1
500U_SAT#Satellite/Satellite	JAEIGT010000261.1	73.239	71	18	1	201	271	13426	13357	0.12	40.1
500U_SAT#Satellite/Satellite	JAEIGT010000261.1	73.239	71	18	1	201	271	17548	17479	0.12	40.1
500U_SAT#Satellite/Satellite	JAEIGT010000362.1	79.339	121	24	1	377	496	37124	37004	1.16e-20	103
500U_SAT#Satellite/Satellite	JAEIGT010000362.1	78.512	121	25	1	377	496	1431	1311	1.42e-19	98.7
500U_SAT#Satellite/Satellite	JAEIGT010000362.1	78.512	121	25	1	377	496	2305	2185	1.42e-19	98.7
500U_SAT#Satellite/Satellite	JAEIGT010000362.1	78.512	121	25	1	377	496	3177	3057	1.42e-19	98.7
500U_SAT#Satellite/Satellite	JAEIGT010000362.1	78.512	121	25	1	377	496	3731	3611	1.42e-19	98.7
500U_SAT#Satellite/Satellite	JAEIGT010000362.1	78.512	121	25	1	377	496	5701	5581	1.42e-19	98.7
500U_SAT#Satellite/Satellite	JAEIGT010000362.1	78.512	121	25	1	377	496	6254	6134	1.42e-19	98.7
500U_SAT#Satellite/Satellite	JAEIGT010000362.1	78.512	121	25	1	377	496	6806	6686	1.42e-19	98.7
500U_SAT#Satellite/Satellite	JAEIGT010000362.1	78.512	121	25	1	377	496	8230	8110	1.42e-19	98.7
500U_SAT#Satellite/Satellite	JAEIGT010000362.1	78.512	121	25	1	377	496	9104	8984	1.42e-19	98.7
500U_SAT#Satellite/Satellite	JAEIGT010000362.1	78.512	121	25	1	377	496	10528	10408	1.42e-19	98.7
500U_SAT#Satellite/Satellite	JAEIGT010000362.1	78.512	121	25	1	377	496	11951	11831	1.42e-19	98.7
500U_SAT#Satellite/Satellite	JAEIGT010000362.1	78.512	121	25	1	377	496	14335	14215	1.42e-19	98.7
500U_SAT#Satellite/Satellite	JAEIGT010000362.1	78.512	121	25	1	377	496	16397	16277	1.42e-19	98.7
500U_SAT#Satellite/Satellite	JAEIGT010000362.1	78.512	121	25	1	377	496	17269	17149	1.42e-19	98.7
500U_SAT#Satellite/Satellite	JAEIGT010000362.1	78.512	121	25	1	377	496	18596	18476	1.42e-19	98.7
500U_SAT#Satellite/Satellite	JAEIGT010000362.1	78.512	121	25	1	377	496	20338	20218	1.42e-19	98.7
500U_SAT#Satellite/Satellite	JAEIGT010000362.1	78.512	121	25	1	377	496	22399	22279	1.42e-19	98.7
500U_SAT#Satellite/Satellite	JAEIGT010000362.1	78.512	121	25	1	377	496	23271	23151	1.42e-19	98.7
500U_SAT#Satellite/Satellite	JAEIGT010000362.1	78.512	121	25	1	377	496	24143	24023	1.42e-19	98.7
500U_SAT#Satellite/Satellite	JAEIGT010000362.1	78.512	121	25	1	377	496	25015	24895	1.42e-19	98.7
500U_SAT#Satellite/Satellite	JAEIGT010000362.1	78.512	121	25	1	377	496	25888	25768	1.42e-19	98.7
500U_SAT#Satellite/Satellite	JAEIGT010000362.1	78.512	121	25	1	377	496	26759	26639	1.42e-19	98.7
500U_SAT#Satellite/Satellite	JAEIGT010000362.1	78.512	121	25	1	377	496	27631	27511	1.42e-19	98.7
500U_SAT#Satellite/Satellite	JAEIGT010000362.1	78.512	121	25	1	377	496	29368	29248	1.42e-19	98.7
500U_SAT#Satellite/Satellite	JAEIGT010000362.1	78.512	121	25	1	377	496	31111	30991	1.42e-19	98.7
500U_SAT#Satellite/Satellite	JAEIGT010000362.1	78.512	121	25	1	377	496	31661	31541	1.42e-19	98.7
500U_SAT#Satellite/Satellite	JAEIGT010000362.1	78.512	121	25	1	377	496	32533	32413	1.42e-19	98.7
500U_SAT#Satellite/Satellite	JAEIGT010000362.1	78.512	121	25	1	377	496	33084	32964	1.42e-19	98.7
500U_SAT#Satellite/Satellite	JAEIGT010000362.1	78.512	121	25	1	377	496	33956	33836	1.42e-19	98.7
500U_SAT#Satellite/Satellite	JAEIGT010000362.1	78.512	121	25	1	377	496	34821	34701	1.42e-19	98.7
500U_SAT#Satellite/Satellite	JAEIGT010000362.1	78.512	121	25	1	377	496	35706	35586	1.42e-19	98.7
500U_SAT#Satellite/Satellite	JAEIGT010000362.1	78.512	121	25	1	377	496	36578	36458	1.42e-19	98.7
500U_SAT#Satellite/Satellite	JAEIGT010000362.1	78.512	121	25	1	377	496	37995	37875	1.42e-19	98.7
500U_SAT#Satellite/Satellite	JAEIGT010000362.1	78.512	121	25	1	377	496	39186	39066	1.42e-19	98.7
500U_SAT#Satellite/Satellite	JAEIGT010000362.1	78.512	121	25	1	377	496	40382	40262	1.42e-19	98.7
500U_SAT#Satellite/Satellite	JAEIGT010000362.1	78.512	121	25	1	377	496	41576	41456	1.42e-19	98.7
500U_SAT#Satellite/Satellite	JAEIGT010000362.1	78.512	121	25	1	377	496	42768	42648	1.42e-19	98.7
500U_SAT#Satellite/Satellite	JAEIGT010000362.1	78.512	121	25	1	377	496	45618	45498	1.42e-19	98.7
500U_SAT#Satellite/Satellite	JAEIGT010000362.1	78.512	121	25	1	377	496	51843	51723	1.42e-19	98.7
500U_SAT#Satellite/Satellite	JAEIGT010000362.1	78.512	121	25	1	377	496	53905	53785	1.42e-19	98.7
500U_SAT#Satellite/Satellite	JAEIGT010000362.1	78.512	121	25	1	377	496	54780	54660	1.42e-19	98.7
500U_SAT#Satellite/Satellite	JAEIGT010000362.1	78.512	121	24	2	377	496	7358	7239	1.72e-18	95.1
500U_SAT#Satellite/Satellite	JAEIGT010000362.1	78.512	121	24	2	377	496	9656	9537	1.72e-18	95.1
500U_SAT#Satellite/Satellite	JAEIGT010000362.1	78.512	121	24	2	377	496	11079	10960	1.72e-18	95.1
500U_SAT#Satellite/Satellite	JAEIGT010000362.1	78.512	121	24	2	377	496	12822	12703	1.72e-18	95.1
500U_SAT#Satellite/Satellite	JAEIGT010000362.1	78.512	121	24	2	377	496	15206	15087	1.72e-18	95.1
500U_SAT#Satellite/Satellite	JAEIGT010000362.1	78.512	121	24	2	377	496	19147	19028	1.72e-18	95.1
500U_SAT#Satellite/Satellite	JAEIGT010000362.1	78.512	121	24	2	377	496	21208	21089	1.72e-18	95.1
500U_SAT#Satellite/Satellite	JAEIGT010000362.1	77.686	121	26	1	377	496	4597	4477	6.02e-18	94.2
500U_SAT#Satellite/Satellite	JAEIGT010000362.1	77.686	121	26	1	377	496	5149	5029	6.02e-18	94.2
500U_SAT#Satellite/Satellite	JAEIGT010000362.1	77.686	121	26	1	377	496	28496	28376	6.02e-18	94.2
500U_SAT#Satellite/Satellite	JAEIGT010000362.1	77.686	121	26	1	377	496	44746	44626	6.02e-18	94.2
500U_SAT#Satellite/Satellite	JAEIGT010000362.1	77.686	121	26	1	377	496	47409	47289	6.02e-18	94.2
500U_SAT#Satellite/Satellite	JAEIGT010000362.1	77.966	118	25	1	380	496	53026	52909	6.02e-18	93.3
500U_SAT#Satellite/Satellite	JAEIGT010000362.1	77.869	122	25	2	377	496	43319	43198	2.10e-17	92.4
500U_SAT#Satellite/Satellite	JAEIGT010000362.1	77.869	122	25	2	377	496	48670	48549	2.10e-17	92.4
500U_SAT#Satellite/Satellite	JAEIGT010000362.1	77.869	122	25	2	377	496	55655	55534	2.10e-17	92.4
500U_SAT#Satellite/Satellite	JAEIGT010000362.1	78.512	121	23	3	377	496	235	117	2.10e-17	91.5
500U_SAT#Satellite/Satellite	JAEIGT010000362.1	77.686	121	25	2	377	496	43870	43751	7.33e-17	90.6
500U_SAT#Satellite/Satellite	JAEIGT010000362.1	76.860	121	27	1	377	496	30240	30120	7.33e-17	89.7
500U_SAT#Satellite/Satellite	JAEIGT010000362.1	75.424	118	22	4	372	488	46162	46051	1.97e-11	71.6
500U_SAT#Satellite/Satellite	JAEIGT010000362.1	72.308	130	30	4	201	327	26967	26841	3.56e-08	60.8
500U_SAT#Satellite/Satellite	JAEIGT010000362.1	72.308	130	30	4	201	327	31869	31743	3.56e-08	60.8
500U_SAT#Satellite/Satellite	JAEIGT010000362.1	72.308	130	30	4	201	327	33292	33166	3.56e-08	60.8
500U_SAT#Satellite/Satellite	JAEIGT010000362.1	71.538	130	31	4	201	327	443	317	1.51e-06	56.3
500U_SAT#Satellite/Satellite	JAEIGT010000362.1	71.538	130	31	4	201	327	1640	1514	1.51e-06	56.3
500U_SAT#Satellite/Satellite	JAEIGT010000362.1	71.538	130	31	4	201	327	2513	2387	1.51e-06	56.3
500U_SAT#Satellite/Satellite	JAEIGT010000362.1	71.538	130	31	4	201	327	3385	3259	1.51e-06	56.3
500U_SAT#Satellite/Satellite	JAEIGT010000362.1	71.538	130	31	4	201	327	3940	3814	1.51e-06	56.3
500U_SAT#Satellite/Satellite	JAEIGT010000362.1	71.538	130	31	4	201	327	5357	5231	1.51e-06	56.3
500U_SAT#Satellite/Satellite	JAEIGT010000362.1	71.538	130	31	4	201	327	5910	5784	1.51e-06	56.3
500U_SAT#Satellite/Satellite	JAEIGT010000362.1	71.538	130	31	4	201	327	6462	6336	1.51e-06	56.3
500U_SAT#Satellite/Satellite	JAEIGT010000362.1	71.538	130	31	4	201	327	7015	6889	1.51e-06	56.3
500U_SAT#Satellite/Satellite	JAEIGT010000362.1	71.538	130	31	4	201	327	9312	9186	1.51e-06	56.3
500U_SAT#Satellite/Satellite	JAEIGT010000362.1	71.538	130	31	4	201	327	12159	12033	1.51e-06	56.3
500U_SAT#Satellite/Satellite	JAEIGT010000362.1	71.538	130	31	4	201	327	15413	15287	1.51e-06	56.3
500U_SAT#Satellite/Satellite	JAEIGT010000362.1	71.538	130	31	4	201	327	18804	18678	1.51e-06	56.3
500U_SAT#Satellite/Satellite	JAEIGT010000362.1	71.538	130	31	4	201	327	19354	19228	1.51e-06	56.3
500U_SAT#Satellite/Satellite	JAEIGT010000362.1	71.538	130	31	4	201	327	20545	20419	1.51e-06	56.3
500U_SAT#Satellite/Satellite	JAEIGT010000362.1	71.538	130	31	4	201	327	21415	21289	1.51e-06	56.3
500U_SAT#Satellite/Satellite	JAEIGT010000362.1	71.538	130	31	4	201	327	22607	22481	1.51e-06	56.3
500U_SAT#Satellite/Satellite	JAEIGT010000362.1	71.538	130	31	4	201	327	23479	23353	1.51e-06	56.3
500U_SAT#Satellite/Satellite	JAEIGT010000362.1	71.538	130	31	4	201	327	24351	24225	1.51e-06	56.3
500U_SAT#Satellite/Satellite	JAEIGT010000362.1	71.538	130	31	4	201	327	25223	25097	1.51e-06	56.3
500U_SAT#Satellite/Satellite	JAEIGT010000362.1	71.538	130	31	4	201	327	26095	25969	1.51e-06	56.3
500U_SAT#Satellite/Satellite	JAEIGT010000362.1	71.538	130	31	4	201	327	27839	27713	1.51e-06	56.3
500U_SAT#Satellite/Satellite	JAEIGT010000362.1	71.538	130	31	4	201	327	29576	29450	1.51e-06	56.3
500U_SAT#Satellite/Satellite	JAEIGT010000362.1	71.538	130	31	4	201	327	30447	30321	1.51e-06	56.3
500U_SAT#Satellite/Satellite	JAEIGT010000362.1	71.538	130	31	4	201	327	31318	31192	1.51e-06	56.3
500U_SAT#Satellite/Satellite	JAEIGT010000362.1	71.538	130	31	4	201	327	32740	32614	1.51e-06	56.3
500U_SAT#Satellite/Satellite	JAEIGT010000362.1	71.538	130	31	4	201	327	34164	34038	1.51e-06	56.3
500U_SAT#Satellite/Satellite	JAEIGT010000362.1	71.538	130	31	4	201	327	35028	34902	1.51e-06	56.3
500U_SAT#Satellite/Satellite	JAEIGT010000362.1	71.538	130	31	4	201	327	40590	40464	1.51e-06	56.3
500U_SAT#Satellite/Satellite	JAEIGT010000362.1	71.538	130	31	4	201	327	41784	41658	1.51e-06	56.3
500U_SAT#Satellite/Satellite	JAEIGT010000362.1	71.538	130	31	4	201	327	42974	42848	1.51e-06	56.3
500U_SAT#Satellite/Satellite	JAEIGT010000362.1	71.538	130	31	4	201	327	43527	43401	1.51e-06	56.3
500U_SAT#Satellite/Satellite	JAEIGT010000362.1	71.538	130	31	4	201	327	44079	43953	1.51e-06	56.3
500U_SAT#Satellite/Satellite	JAEIGT010000362.1	71.538	130	31	4	201	327	52052	51926	1.51e-06	56.3
500U_SAT#Satellite/Satellite	JAEIGT010000362.1	71.538	130	31	4	201	327	53240	53114	1.51e-06	56.3
500U_SAT#Satellite/Satellite	JAEIGT010000362.1	71.538	130	31	4	201	327	54115	53989	1.51e-06	56.3
500U_SAT#Satellite/Satellite	JAEIGT010000362.1	71.538	130	31	4	201	327	54989	54863	1.51e-06	56.3
500U_SAT#Satellite/Satellite	JAEIGT010000362.1	71.318	129	31	4	201	326	45823	45698	5.28e-06	54.5
500U_SAT#Satellite/Satellite	JAEIGT010000362.1	70.769	130	32	4	201	327	4805	4679	1.84e-05	51.8
500U_SAT#Satellite/Satellite	JAEIGT010000362.1	70.769	130	32	4	201	327	7566	7440	1.84e-05	51.8
500U_SAT#Satellite/Satellite	JAEIGT010000362.1	70.769	130	32	4	201	327	8438	8312	1.84e-05	51.8
500U_SAT#Satellite/Satellite	JAEIGT010000362.1	70.769	130	32	4	201	327	9864	9738	1.84e-05	51.8
500U_SAT#Satellite/Satellite	JAEIGT010000362.1	70.769	130	32	4	201	327	10736	10610	1.84e-05	51.8
500U_SAT#Satellite/Satellite	JAEIGT010000362.1	70.769	130	32	4	201	327	14543	14417	1.84e-05	51.8
500U_SAT#Satellite/Satellite	JAEIGT010000362.1	70.769	130	32	4	201	327	16605	16479	1.84e-05	51.8
500U_SAT#Satellite/Satellite	JAEIGT010000362.1	70.769	130	32	4	201	327	35914	35788	1.84e-05	51.8
500U_SAT#Satellite/Satellite	JAEIGT010000362.1	70.769	130	32	4	201	327	37331	37205	1.84e-05	51.8
500U_SAT#Satellite/Satellite	JAEIGT010000362.1	70.769	130	32	4	201	327	39394	39268	1.84e-05	51.8
500U_SAT#Satellite/Satellite	JAEIGT010000362.1	70.769	130	32	4	201	327	48879	48753	1.84e-05	51.8
500U_SAT#Satellite/Satellite	JAEIGT010000362.1	70.769	130	28	5	201	325	17477	17353	6.43e-05	50.9
500U_SAT#Satellite/Satellite	JAEIGT010000362.1	70.229	131	32	4	201	327	13031	12904	6.43e-05	50.0
500U_SAT#Satellite/Satellite	JAEIGT010000362.1	70.992	131	31	5	201	327	44954	44827	6.43e-05	50.0
500U_SAT#Satellite/Satellite	JAEIGT010000362.1	70.000	130	33	4	201	327	11287	11161	7.83e-04	47.3
500U_SAT#Satellite/Satellite	JAEIGT010000362.1	70.000	130	33	4	201	327	38202	38076	7.83e-04	47.3
500U_SAT#Satellite/Satellite	JAEIGT010000362.1	75.000	72	17	1	201	271	1087	1016	7.83e-04	46.4
500U_SAT#Satellite/Satellite	JAEIGT010000362.1	71.429	112	26	4	219	327	36769	36661	7.83e-04	46.4
500U_SAT#Satellite/Satellite	JAEIGT010000362.1	70.492	122	30	4	201	319	48325	48207	7.83e-04	46.4
500U_SAT#Satellite/Satellite	JAEIGT010000362.1	71.875	96	25	2	201	295	16925	16831	0.003	45.5
500U_SAT#Satellite/Satellite	JAEIGT010000362.1	74.648	71	17	1	201	271	763	694	0.003	44.6
500U_SAT#Satellite/Satellite	JAEIGT010000362.1	74.648	71	17	1	201	271	1961	1892	0.003	44.6
500U_SAT#Satellite/Satellite	JAEIGT010000362.1	74.648	71	17	1	201	271	2833	2764	0.003	44.6
500U_SAT#Satellite/Satellite	JAEIGT010000362.1	74.648	71	17	1	201	271	8760	8691	0.003	44.6
500U_SAT#Satellite/Satellite	JAEIGT010000362.1	74.648	71	17	1	201	271	12479	12410	0.003	44.6
500U_SAT#Satellite/Satellite	JAEIGT010000362.1	74.648	71	17	1	201	271	13351	13282	0.003	44.6
500U_SAT#Satellite/Satellite	JAEIGT010000362.1	74.648	71	17	1	201	271	13671	13602	0.003	44.6
500U_SAT#Satellite/Satellite	JAEIGT010000362.1	74.648	71	17	1	201	271	14863	14794	0.003	44.6
500U_SAT#Satellite/Satellite	JAEIGT010000362.1	74.648	71	17	1	201	271	15733	15664	0.003	44.6
500U_SAT#Satellite/Satellite	JAEIGT010000362.1	74.648	71	17	1	201	271	16053	15984	0.003	44.6
500U_SAT#Satellite/Satellite	JAEIGT010000362.1	74.648	71	17	1	201	271	19674	19605	0.003	44.6
500U_SAT#Satellite/Satellite	JAEIGT010000362.1	74.648	71	17	1	201	271	19994	19925	0.003	44.6
500U_SAT#Satellite/Satellite	JAEIGT010000362.1	74.648	71	17	1	201	271	20865	20796	0.003	44.6
500U_SAT#Satellite/Satellite	JAEIGT010000362.1	74.648	71	17	1	201	271	21735	21666	0.003	44.6
500U_SAT#Satellite/Satellite	JAEIGT010000362.1	74.648	71	17	1	201	271	22055	21986	0.003	44.6
500U_SAT#Satellite/Satellite	JAEIGT010000362.1	74.648	71	17	1	201	271	22927	22858	0.003	44.6
500U_SAT#Satellite/Satellite	JAEIGT010000362.1	74.648	71	17	1	201	271	23799	23730	0.003	44.6
500U_SAT#Satellite/Satellite	JAEIGT010000362.1	74.648	71	17	1	201	271	24671	24602	0.003	44.6
500U_SAT#Satellite/Satellite	JAEIGT010000362.1	74.648	71	17	1	201	271	25544	25475	0.003	44.6
500U_SAT#Satellite/Satellite	JAEIGT010000362.1	74.648	71	17	1	201	271	26415	26346	0.003	44.6
500U_SAT#Satellite/Satellite	JAEIGT010000362.1	74.648	71	17	1	201	271	27287	27218	0.003	44.6
500U_SAT#Satellite/Satellite	JAEIGT010000362.1	74.648	71	17	1	201	271	29024	28955	0.003	44.6
500U_SAT#Satellite/Satellite	JAEIGT010000362.1	74.648	71	17	1	201	271	29896	29827	0.003	44.6
500U_SAT#Satellite/Satellite	JAEIGT010000362.1	74.648	71	17	1	201	271	30767	30698	0.003	44.6
500U_SAT#Satellite/Satellite	JAEIGT010000362.1	74.648	71	17	1	201	271	32189	32120	0.003	44.6
500U_SAT#Satellite/Satellite	JAEIGT010000362.1	74.648	71	17	1	201	271	33612	33543	0.003	44.6
500U_SAT#Satellite/Satellite	JAEIGT010000362.1	74.648	71	17	1	201	271	35355	35286	0.003	44.6
500U_SAT#Satellite/Satellite	JAEIGT010000362.1	74.648	71	17	1	201	271	36234	36165	0.003	44.6
500U_SAT#Satellite/Satellite	JAEIGT010000362.1	74.648	71	17	1	201	271	37651	37582	0.003	44.6
500U_SAT#Satellite/Satellite	JAEIGT010000362.1	74.648	71	17	1	201	271	38842	38773	0.003	44.6
500U_SAT#Satellite/Satellite	JAEIGT010000362.1	74.648	71	17	1	201	271	39714	39645	0.003	44.6
500U_SAT#Satellite/Satellite	JAEIGT010000362.1	74.648	71	17	1	201	271	40911	40842	0.003	44.6
500U_SAT#Satellite/Satellite	JAEIGT010000362.1	74.648	71	17	1	201	271	41231	41162	0.003	44.6
500U_SAT#Satellite/Satellite	JAEIGT010000362.1	74.648	71	17	1	201	271	42104	42035	0.003	44.6
500U_SAT#Satellite/Satellite	JAEIGT010000362.1	74.648	71	17	1	201	271	42424	42355	0.003	44.6
500U_SAT#Satellite/Satellite	JAEIGT010000362.1	74.648	71	17	1	201	271	44400	44331	0.003	44.6
500U_SAT#Satellite/Satellite	JAEIGT010000362.1	74.648	71	17	1	201	271	46745	46676	0.003	44.6
500U_SAT#Satellite/Satellite	JAEIGT010000362.1	74.648	71	17	1	201	271	47065	46996	0.003	44.6
500U_SAT#Satellite/Satellite	JAEIGT010000362.1	74.648	71	17	1	201	271	49521	49452	0.003	44.6
500U_SAT#Satellite/Satellite	JAEIGT010000362.1	74.648	71	17	1	201	271	49874	49805	0.003	44.6
500U_SAT#Satellite/Satellite	JAEIGT010000362.1	74.648	71	17	1	201	271	50194	50125	0.003	44.6
500U_SAT#Satellite/Satellite	JAEIGT010000362.1	74.648	71	17	1	201	271	50512	50443	0.003	44.6
500U_SAT#Satellite/Satellite	JAEIGT010000362.1	74.648	71	17	1	201	271	50855	50786	0.003	44.6
500U_SAT#Satellite/Satellite	JAEIGT010000362.1	74.648	71	17	1	201	271	51178	51109	0.003	44.6
500U_SAT#Satellite/Satellite	JAEIGT010000362.1	74.648	71	17	1	201	271	51499	51430	0.003	44.6
500U_SAT#Satellite/Satellite	JAEIGT010000362.1	74.648	71	17	1	201	271	52372	52303	0.003	44.6
500U_SAT#Satellite/Satellite	JAEIGT010000362.1	74.648	71	17	1	201	271	52685	52616	0.003	44.6
500U_SAT#Satellite/Satellite	JAEIGT010000362.1	74.648	71	17	1	201	271	53561	53492	0.003	44.6
500U_SAT#Satellite/Satellite	JAEIGT010000362.1	74.648	71	17	1	201	271	54435	54366	0.003	44.6
500U_SAT#Satellite/Satellite	JAEIGT010000362.1	74.648	71	17	1	201	271	55310	55241	0.003	44.6
500U_SAT#Satellite/Satellite	JAEIGT010000362.1	75.000	72	16	2	201	271	46332	46262	0.010	42.8
500U_SAT#Satellite/Satellite	JAEIGT010000362.1	74.286	70	17	1	201	270	47938	47870	0.010	42.8
500U_SAT#Satellite/Satellite	JAEIGT010000362.1	74.286	70	17	1	201	270	49201	49133	0.010	42.8
500U_SAT#Satellite/Satellite	JAEIGT010000362.1	73.333	75	15	2	201	271	40038	39965	0.033	41.9
500U_SAT#Satellite/Satellite	JAEIGT010000362.1	70.833	96	26	2	201	295	7886	7792	0.033	41.0
500U_SAT#Satellite/Satellite	JAEIGT010000362.1	70.833	96	26	2	201	295	10184	10090	0.033	41.0
500U_SAT#Satellite/Satellite	JAEIGT010000362.1	70.833	96	26	2	201	295	11607	11513	0.033	41.0
500U_SAT#Satellite/Satellite	JAEIGT010000362.1	70.833	96	26	2	201	295	13991	13897	0.033	41.0
500U_SAT#Satellite/Satellite	JAEIGT010000362.1	73.239	71	18	1	201	271	38522	38453	0.12	40.1
500U_SAT#Satellite/Satellite	JAEIGT010000362.1	77.358	53	11	1	219	271	4242	4191	0.12	39.2
500U_SAT#Satellite/Satellite	JAEIGT010000362.1	77.358	53	11	1	219	271	28141	28090	0.12	39.2
500U_SAT#Satellite/Satellite	JAEIGT010000362.1	77.358	53	11	1	219	271	34466	34415	0.12	39.2
500U_SAT#Satellite/Satellite	JAEIGT010000362.1	72.857	70	18	1	201	270	45274	45206	0.41	38.3
500U_SAT#Satellite/Satellite	JAEIGT010000286.1	79.339	121	24	1	377	496	5235	5355	1.16e-20	103
500U_SAT#Satellite/Satellite	JAEIGT010000286.1	78.512	121	25	1	377	496	7450	7570	1.42e-19	98.7
500U_SAT#Satellite/Satellite	JAEIGT010000286.1	78.512	121	24	2	377	496	6901	7020	1.72e-18	95.1
500U_SAT#Satellite/Satellite	JAEIGT010000286.1	77.686	121	26	1	377	496	183	303	6.02e-18	94.2
500U_SAT#Satellite/Satellite	JAEIGT010000286.1	77.686	121	26	1	377	496	6346	6466	6.02e-18	94.2
500U_SAT#Satellite/Satellite	JAEIGT010000286.1	78.070	114	24	1	377	489	3551	3664	7.33e-17	90.6
500U_SAT#Satellite/Satellite	JAEIGT010000286.1	67.610	318	67	12	201	487	2783	3095	2.56e-16	88.7
500U_SAT#Satellite/Satellite	JAEIGT010000286.1	72.519	131	27	6	201	326	3902	4028	1.51e-06	56.3
500U_SAT#Satellite/Satellite	JAEIGT010000286.1	72.174	115	28	3	377	489	4116	4228	5.28e-06	54.5
500U_SAT#Satellite/Satellite	JAEIGT010000286.1	64.590	305	64	12	224	489	4491	4790	6.43e-05	50.0
500U_SAT#Satellite/Satellite	JAEIGT010000286.1	69.925	133	27	5	201	327	6139	6264	6.43e-05	50.0
500U_SAT#Satellite/Satellite	JAEIGT010000286.1	70.455	132	29	5	201	327	6690	6816	6.43e-05	50.0
500U_SAT#Satellite/Satellite	JAEIGT010000286.1	70.690	116	29	3	377	487	1306	1421	2.24e-04	48.2
500U_SAT#Satellite/Satellite	JAEIGT010000286.1	70.455	132	33	5	201	327	1656	1786	7.83e-04	46.4
500U_SAT#Satellite/Satellite	JAEIGT010000286.1	69.697	132	30	5	201	327	5026	5152	0.003	45.5
500U_SAT#Satellite/Satellite	JAEIGT010000286.1	71.569	102	19	5	232	327	557	654	0.033	41.0
500U_SAT#Satellite/Satellite	JAEIGT010000286.1	69.403	134	28	7	201	327	3341	3468	0.41	38.3
500U_SAT#Satellite/Satellite	JAEIGT010000286.1	72.222	72	19	1	201	271	1094	1165	0.41	37.4
500U_SAT#Satellite/Satellite	JAEIGT010000286.1	69.173	133	27	7	201	326	2222	2347	0.41	37.4
500U_SAT#Satellite/Satellite	JAEIGT010000286.1	72.152	79	12	4	255	327	33	107	1.4	35.6
500U_SAT#Satellite/Satellite	JAEIGT010000286.1	68.485	165	35	10	201	356	7241	7397	4.9	34.6
500U_SAT#Satellite/Satellite	JAEIGT010000258.1	79.339	121	24	1	377	496	2221	2341	1.16e-20	103
500U_SAT#Satellite/Satellite	JAEIGT010000258.1	78.512	121	25	1	377	496	5943	6063	1.42e-19	98.7
500U_SAT#Satellite/Satellite	JAEIGT010000258.1	78.512	121	25	1	377	496	10157	10277	1.42e-19	98.7
500U_SAT#Satellite/Satellite	JAEIGT010000258.1	78.512	121	25	1	377	496	12222	12342	1.42e-19	98.7
500U_SAT#Satellite/Satellite	JAEIGT010000258.1	78.512	121	25	1	377	496	18773	18893	1.42e-19	98.7
500U_SAT#Satellite/Satellite	JAEIGT010000258.1	78.512	121	25	1	377	496	19650	19770	1.42e-19	98.7
500U_SAT#Satellite/Satellite	JAEIGT010000258.1	78.512	121	25	1	377	496	20526	20646	1.42e-19	98.7
500U_SAT#Satellite/Satellite	JAEIGT010000258.1	78.512	121	25	1	377	496	21398	21518	1.42e-19	98.7
500U_SAT#Satellite/Satellite	JAEIGT010000258.1	78.333	120	25	1	377	495	11030	11149	4.94e-19	96.9
500U_SAT#Satellite/Satellite	JAEIGT010000258.1	77.686	121	26	1	377	496	3334	3454	6.02e-18	94.2
500U_SAT#Satellite/Satellite	JAEIGT010000258.1	77.686	121	24	2	372	489	26410	26530	2.10e-17	91.5
500U_SAT#Satellite/Satellite	JAEIGT010000258.1	78.070	114	24	1	377	489	17675	17788	7.33e-17	90.6
500U_SAT#Satellite/Satellite	JAEIGT010000258.1	76.423	123	26	1	377	496	23454	23576	7.33e-17	90.6
500U_SAT#Satellite/Satellite	JAEIGT010000258.1	77.236	123	25	3	377	496	7995	8117	8.93e-16	86.0
500U_SAT#Satellite/Satellite	JAEIGT010000258.1	66.265	332	73	10	201	496	13202	13530	3.12e-15	85.1
500U_SAT#Satellite/Satellite	JAEIGT010000258.1	77.778	108	23	1	377	483	18227	18334	3.12e-15	84.2
500U_SAT#Satellite/Satellite	JAEIGT010000258.1	76.522	115	26	1	383	496	4214	4328	1.09e-14	83.3
500U_SAT#Satellite/Satellite	JAEIGT010000258.1	78.947	95	20	0	377	471	28481	28575	1.09e-14	82.4
500U_SAT#Satellite/Satellite	JAEIGT010000258.1	77.679	112	22	3	377	487	4754	4863	1.33e-13	79.7
500U_SAT#Satellite/Satellite	JAEIGT010000258.1	65.774	336	70	11	201	496	14074	14404	1.33e-13	79.7
500U_SAT#Satellite/Satellite	JAEIGT010000258.1	65.396	341	66	14	201	496	25084	25417	2.40e-10	68.0
500U_SAT#Satellite/Satellite	JAEIGT010000258.1	65.152	330	67	12	201	489	15969	16291	8.36e-10	67.1
500U_SAT#Satellite/Satellite	JAEIGT010000258.1	64.939	328	71	11	201	489	28826	29148	2.92e-09	64.4
500U_SAT#Satellite/Satellite	JAEIGT010000258.1	65.152	330	67	13	201	489	15415	15737	1.02e-08	62.6
500U_SAT#Satellite/Satellite	JAEIGT010000258.1	64.848	330	68	12	201	489	26764	27086	1.02e-08	62.6
500U_SAT#Satellite/Satellite	JAEIGT010000258.1	72.308	130	30	4	201	327	2012	2138	3.56e-08	60.8
500U_SAT#Satellite/Satellite	JAEIGT010000258.1	72.308	130	31	4	201	327	3998	4125	1.24e-07	59.9
500U_SAT#Satellite/Satellite	JAEIGT010000258.1	71.538	130	31	4	201	327	3125	3251	1.51e-06	56.3
500U_SAT#Satellite/Satellite	JAEIGT010000258.1	71.538	130	31	4	201	327	5734	5860	1.51e-06	56.3
500U_SAT#Satellite/Satellite	JAEIGT010000258.1	71.538	130	31	4	201	327	6610	6736	1.51e-06	56.3
500U_SAT#Satellite/Satellite	JAEIGT010000258.1	71.538	130	31	4	201	327	10821	10947	1.51e-06	56.3
500U_SAT#Satellite/Satellite	JAEIGT010000258.1	71.538	130	31	4	201	327	12013	12139	1.51e-06	56.3
500U_SAT#Satellite/Satellite	JAEIGT010000258.1	71.538	130	31	4	201	327	18564	18690	1.51e-06	56.3
500U_SAT#Satellite/Satellite	JAEIGT010000258.1	71.538	130	31	4	201	327	21190	21316	1.51e-06	56.3
500U_SAT#Satellite/Satellite	JAEIGT010000258.1	71.212	132	28	5	201	327	17465	17591	5.28e-06	54.5
500U_SAT#Satellite/Satellite	JAEIGT010000258.1	70.769	130	32	4	201	327	7786	7912	1.84e-05	51.8
500U_SAT#Satellite/Satellite	JAEIGT010000258.1	70.992	131	31	5	201	327	19440	19567	6.43e-05	50.0
500U_SAT#Satellite/Satellite	JAEIGT010000258.1	70.992	131	31	5	201	327	20316	20443	6.43e-05	50.0
500U_SAT#Satellite/Satellite	JAEIGT010000258.1	70.455	132	29	5	201	327	26208	26334	6.43e-05	50.0
500U_SAT#Satellite/Satellite	JAEIGT010000258.1	74.648	71	17	1	201	271	1733	1802	0.003	44.6
500U_SAT#Satellite/Satellite	JAEIGT010000258.1	74.648	71	17	1	201	271	2563	2632	0.003	44.6
500U_SAT#Satellite/Satellite	JAEIGT010000258.1	74.648	71	17	1	201	271	3678	3747	0.003	44.6
500U_SAT#Satellite/Satellite	JAEIGT010000258.1	74.648	71	17	1	201	271	4553	4622	0.003	44.6
500U_SAT#Satellite/Satellite	JAEIGT010000258.1	74.648	71	17	1	201	271	5414	5483	0.003	44.6
500U_SAT#Satellite/Satellite	JAEIGT010000258.1	74.648	71	17	1	201	271	6290	6359	0.003	44.6
500U_SAT#Satellite/Satellite	JAEIGT010000258.1	74.648	71	17	1	201	271	7190	7259	0.003	44.6
500U_SAT#Satellite/Satellite	JAEIGT010000258.1	74.648	71	17	1	201	271	7507	7576	0.003	44.6
500U_SAT#Satellite/Satellite	JAEIGT010000258.1	74.648	71	17	1	201	271	8817	8886	0.003	44.6
500U_SAT#Satellite/Satellite	JAEIGT010000258.1	74.648	71	17	1	201	271	9137	9206	0.003	44.6
500U_SAT#Satellite/Satellite	JAEIGT010000258.1	74.648	71	17	1	201	271	10501	10570	0.003	44.6
500U_SAT#Satellite/Satellite	JAEIGT010000258.1	74.648	71	17	1	201	271	11373	11442	0.003	44.6
500U_SAT#Satellite/Satellite	JAEIGT010000258.1	74.648	71	17	1	201	271	12566	12635	0.003	44.6
500U_SAT#Satellite/Satellite	JAEIGT010000258.1	74.648	71	17	1	201	271	12882	12951	0.003	44.6
500U_SAT#Satellite/Satellite	JAEIGT010000258.1	74.648	71	17	1	201	271	13754	13823	0.003	44.6
500U_SAT#Satellite/Satellite	JAEIGT010000258.1	74.648	71	17	1	201	271	14628	14697	0.003	44.6
500U_SAT#Satellite/Satellite	JAEIGT010000258.1	71.053	114	28	4	201	311	18019	18130	0.003	44.6
500U_SAT#Satellite/Satellite	JAEIGT010000258.1	74.648	71	17	1	201	271	19996	20065	0.003	44.6
500U_SAT#Satellite/Satellite	JAEIGT010000258.1	74.648	71	17	1	201	271	20870	20939	0.003	44.6
500U_SAT#Satellite/Satellite	JAEIGT010000258.1	74.648	71	17	1	201	271	22612	22681	0.003	44.6
500U_SAT#Satellite/Satellite	JAEIGT010000258.1	74.648	71	17	1	201	271	23800	23869	0.003	44.6
500U_SAT#Satellite/Satellite	JAEIGT010000258.1	74.648	71	17	1	201	271	25643	25712	0.003	44.6
500U_SAT#Satellite/Satellite	JAEIGT010000258.1	74.648	71	17	1	201	271	29379	29448	0.003	44.6
500U_SAT#Satellite/Satellite	JAEIGT010000258.1	75.000	72	16	2	201	271	8342	8412	0.010	42.8
500U_SAT#Satellite/Satellite	JAEIGT010000258.1	73.239	71	18	1	201	271	17076	17145	0.12	40.1
500U_SAT#Satellite/Satellite	JAEIGT010000258.1	73.239	71	18	1	201	271	24673	24742	0.12	40.1
500U_SAT#Satellite/Satellite	JAEIGT010000258.1	70.297	101	21	4	218	313	27342	27438	0.41	38.3
500U_SAT#Satellite/Satellite	JAEIGT010000258.1	73.973	73	16	3	201	271	9626	9697	1.4	36.5
500U_SAT#Satellite/Satellite	JAEIGT010000258.1	71.831	71	18	1	201	271	21742	21810	1.4	36.5
500U_SAT#Satellite/Satellite	JAEIGT010000258.1	73.134	67	16	2	201	266	1179	1244	4.9	33.7
500U_SAT#Satellite/Satellite	JAEIGT010000201.1	79.339	121	24	1	377	496	16530	16650	1.16e-20	103
500U_SAT#Satellite/Satellite	JAEIGT010000201.1	78.512	121	25	1	377	496	1455	1575	1.42e-19	98.7
500U_SAT#Satellite/Satellite	JAEIGT010000201.1	78.512	121	25	1	377	496	6572	6692	1.42e-19	98.7
500U_SAT#Satellite/Satellite	JAEIGT010000201.1	78.512	121	25	1	377	496	7765	7885	1.42e-19	98.7
500U_SAT#Satellite/Satellite	JAEIGT010000201.1	78.512	121	25	1	377	496	8638	8758	1.42e-19	98.7
500U_SAT#Satellite/Satellite	JAEIGT010000201.1	78.512	121	25	1	377	496	9511	9631	1.42e-19	98.7
500U_SAT#Satellite/Satellite	JAEIGT010000201.1	78.512	121	25	1	377	496	10384	10504	1.42e-19	98.7
500U_SAT#Satellite/Satellite	JAEIGT010000201.1	78.512	121	25	1	377	496	11257	11377	1.42e-19	98.7
500U_SAT#Satellite/Satellite	JAEIGT010000201.1	78.512	121	25	1	377	496	12131	12251	1.42e-19	98.7
500U_SAT#Satellite/Satellite	JAEIGT010000201.1	78.512	121	25	1	377	496	13004	13124	1.42e-19	98.7
500U_SAT#Satellite/Satellite	JAEIGT010000201.1	78.512	121	25	1	377	496	20901	21021	1.42e-19	98.7
500U_SAT#Satellite/Satellite	JAEIGT010000201.1	78.512	121	25	1	377	496	23519	23639	1.42e-19	98.7
500U_SAT#Satellite/Satellite	JAEIGT010000201.1	78.512	121	25	1	377	496	25489	25609	1.42e-19	98.7
500U_SAT#Satellite/Satellite	JAEIGT010000201.1	77.686	121	26	1	377	496	2310	2430	6.02e-18	94.2
500U_SAT#Satellite/Satellite	JAEIGT010000201.1	77.686	121	26	1	377	496	3426	3546	6.02e-18	94.2
500U_SAT#Satellite/Satellite	JAEIGT010000201.1	77.686	121	26	1	377	496	4269	4389	6.02e-18	94.2
500U_SAT#Satellite/Satellite	JAEIGT010000201.1	77.686	121	26	1	377	496	14749	14869	6.02e-18	94.2
500U_SAT#Satellite/Satellite	JAEIGT010000201.1	77.686	121	26	1	377	496	18280	18400	6.02e-18	94.2
500U_SAT#Satellite/Satellite	JAEIGT010000201.1	77.686	121	26	1	377	496	32735	32855	6.02e-18	94.2
500U_SAT#Satellite/Satellite	JAEIGT010000201.1	77.686	121	26	1	377	496	35869	35989	6.02e-18	94.2
500U_SAT#Satellite/Satellite	JAEIGT010000201.1	77.686	121	26	1	377	496	36970	37090	6.02e-18	94.2
500U_SAT#Satellite/Satellite	JAEIGT010000201.1	77.686	121	25	2	377	496	45	164	7.33e-17	90.6
500U_SAT#Satellite/Satellite	JAEIGT010000201.1	77.686	121	25	2	377	496	4827	4946	7.33e-17	90.6
500U_SAT#Satellite/Satellite	JAEIGT010000201.1	77.686	121	25	2	377	496	13877	13996	7.33e-17	90.6
500U_SAT#Satellite/Satellite	JAEIGT010000201.1	77.686	121	25	2	377	496	15621	15740	7.33e-17	90.6
500U_SAT#Satellite/Satellite	JAEIGT010000201.1	77.686	121	25	2	377	496	17408	17527	7.33e-17	90.6
500U_SAT#Satellite/Satellite	JAEIGT010000201.1	77.686	121	25	2	377	496	19474	19593	7.33e-17	90.6
500U_SAT#Satellite/Satellite	JAEIGT010000201.1	77.686	121	25	2	377	496	20026	20145	7.33e-17	90.6
500U_SAT#Satellite/Satellite	JAEIGT010000201.1	77.686	121	25	2	377	496	22094	22213	7.33e-17	90.6
500U_SAT#Satellite/Satellite	JAEIGT010000201.1	77.686	121	25	2	377	496	22647	22766	7.33e-17	90.6
500U_SAT#Satellite/Satellite	JAEIGT010000201.1	77.686	121	25	2	377	496	33284	33403	7.33e-17	90.6
500U_SAT#Satellite/Satellite	JAEIGT010000201.1	76.860	121	27	1	377	496	24374	24494	7.33e-17	89.7
500U_SAT#Satellite/Satellite	JAEIGT010000201.1	78.070	114	23	2	377	489	32183	32295	8.93e-16	86.9
500U_SAT#Satellite/Satellite	JAEIGT010000201.1	78.070	114	23	2	377	489	36418	36530	8.93e-16	86.9
500U_SAT#Satellite/Satellite	JAEIGT010000201.1	77.236	123	25	3	377	496	597	719	8.93e-16	86.0
500U_SAT#Satellite/Satellite	JAEIGT010000201.1	76.860	121	26	2	377	496	2869	2988	8.93e-16	86.0
500U_SAT#Satellite/Satellite	JAEIGT010000201.1	76.860	121	26	2	377	496	5700	5819	8.93e-16	86.0
500U_SAT#Satellite/Satellite	JAEIGT010000201.1	76.860	121	26	2	377	496	24932	25051	8.93e-16	86.0
500U_SAT#Satellite/Satellite	JAEIGT010000201.1	76.860	121	26	2	377	496	35028	35147	8.93e-16	86.0
500U_SAT#Satellite/Satellite	JAEIGT010000201.1	76.860	121	26	2	377	496	37519	37638	8.93e-16	86.0
500U_SAT#Satellite/Satellite	JAEIGT010000201.1	76.033	121	27	2	377	496	34156	34275	3.80e-14	81.5
500U_SAT#Satellite/Satellite	JAEIGT010000201.1	71.538	130	31	4	201	327	388	514	1.51e-06	56.3
500U_SAT#Satellite/Satellite	JAEIGT010000201.1	71.538	130	31	4	201	327	8429	8555	1.51e-06	56.3
500U_SAT#Satellite/Satellite	JAEIGT010000201.1	71.538	130	31	4	201	327	10175	10301	1.51e-06	56.3
500U_SAT#Satellite/Satellite	JAEIGT010000201.1	71.538	130	31	4	201	327	11048	11174	1.51e-06	56.3
500U_SAT#Satellite/Satellite	JAEIGT010000201.1	71.538	130	31	4	201	327	11921	12047	1.51e-06	56.3
500U_SAT#Satellite/Satellite	JAEIGT010000201.1	71.538	130	31	4	201	327	17199	17325	1.51e-06	56.3
500U_SAT#Satellite/Satellite	JAEIGT010000201.1	71.538	130	31	4	201	327	18071	18197	1.51e-06	56.3
500U_SAT#Satellite/Satellite	JAEIGT010000201.1	71.538	130	31	4	201	327	19817	19943	1.51e-06	56.3
500U_SAT#Satellite/Satellite	JAEIGT010000201.1	71.538	130	31	4	201	327	34819	34945	1.51e-06	56.3
500U_SAT#Satellite/Satellite	JAEIGT010000201.1	71.654	127	30	4	201	324	33084	33207	1.51e-06	55.4
500U_SAT#Satellite/Satellite	JAEIGT010000201.1	71.654	127	30	4	201	324	36218	36341	1.51e-06	55.4
500U_SAT#Satellite/Satellite	JAEIGT010000201.1	71.654	127	30	4	201	324	37319	37442	1.51e-06	55.4
500U_SAT#Satellite/Satellite	JAEIGT010000201.1	70.400	125	35	2	201	324	3217	3340	1.84e-05	52.7
500U_SAT#Satellite/Satellite	JAEIGT010000201.1	70.400	125	35	2	201	324	25280	25403	1.84e-05	52.7
500U_SAT#Satellite/Satellite	JAEIGT010000201.1	70.769	130	32	4	201	327	5490	5616	1.84e-05	51.8
500U_SAT#Satellite/Satellite	JAEIGT010000201.1	70.769	130	32	4	201	327	6363	6489	1.84e-05	51.8
500U_SAT#Satellite/Satellite	JAEIGT010000201.1	70.769	130	32	4	201	327	7556	7682	1.84e-05	51.8
500U_SAT#Satellite/Satellite	JAEIGT010000201.1	70.769	130	32	4	201	327	9302	9428	1.84e-05	51.8
500U_SAT#Satellite/Satellite	JAEIGT010000201.1	70.769	130	32	4	201	327	12795	12921	1.84e-05	51.8
500U_SAT#Satellite/Satellite	JAEIGT010000201.1	70.769	130	32	4	201	327	13668	13794	1.84e-05	51.8
500U_SAT#Satellite/Satellite	JAEIGT010000201.1	70.769	130	32	4	201	327	20691	20817	1.84e-05	51.8
500U_SAT#Satellite/Satellite	JAEIGT010000201.1	70.769	130	32	4	201	327	22437	22563	1.84e-05	51.8
500U_SAT#Satellite/Satellite	JAEIGT010000201.1	70.769	130	32	4	201	327	23310	23436	1.84e-05	51.8
500U_SAT#Satellite/Satellite	JAEIGT010000201.1	70.769	130	32	4	201	327	33947	34073	1.84e-05	51.8
500U_SAT#Satellite/Satellite	JAEIGT010000201.1	70.866	127	31	4	201	324	2660	2783	6.43e-05	50.9
500U_SAT#Satellite/Satellite	JAEIGT010000201.1	70.866	127	31	4	201	324	4618	4741	6.43e-05	50.9
500U_SAT#Satellite/Satellite	JAEIGT010000201.1	70.866	127	31	4	201	324	15412	15535	6.43e-05	50.9
500U_SAT#Satellite/Satellite	JAEIGT010000201.1	70.866	127	31	4	201	324	19264	19387	6.43e-05	50.9
500U_SAT#Satellite/Satellite	JAEIGT010000201.1	70.866	127	31	4	201	324	21885	22008	6.43e-05	50.9
500U_SAT#Satellite/Satellite	JAEIGT010000201.1	70.866	127	31	4	201	324	24723	24846	6.43e-05	50.9
500U_SAT#Satellite/Satellite	JAEIGT010000201.1	70.866	127	31	4	201	324	31974	32097	6.43e-05	50.9
500U_SAT#Satellite/Satellite	JAEIGT010000201.1	76.056	71	16	1	201	271	4090	4159	2.24e-04	49.1
500U_SAT#Satellite/Satellite	JAEIGT010000201.1	76.056	71	16	1	201	271	35690	35759	2.24e-04	49.1
500U_SAT#Satellite/Satellite	JAEIGT010000201.1	70.000	130	33	4	201	327	14540	14666	7.83e-04	47.3
500U_SAT#Satellite/Satellite	JAEIGT010000201.1	70.000	130	33	4	201	327	32526	32652	7.83e-04	47.3
500U_SAT#Satellite/Satellite	JAEIGT010000201.1	74.648	71	17	1	201	271	1266	1335	0.003	44.6
500U_SAT#Satellite/Satellite	JAEIGT010000201.1	74.648	71	17	1	201	271	2122	2191	0.003	44.6
500U_SAT#Satellite/Satellite	JAEIGT010000201.1	74.648	71	17	1	201	271	3770	3839	0.003	44.6
500U_SAT#Satellite/Satellite	JAEIGT010000201.1	74.648	71	17	1	201	271	6043	6112	0.003	44.6
500U_SAT#Satellite/Satellite	JAEIGT010000201.1	74.648	71	17	1	201	271	6916	6985	0.003	44.6
500U_SAT#Satellite/Satellite	JAEIGT010000201.1	74.648	71	17	1	201	271	8109	8178	0.003	44.6
500U_SAT#Satellite/Satellite	JAEIGT010000201.1	74.648	71	17	1	201	271	8982	9051	0.003	44.6
500U_SAT#Satellite/Satellite	JAEIGT010000201.1	74.648	71	17	1	201	271	9855	9924	0.003	44.6
500U_SAT#Satellite/Satellite	JAEIGT010000201.1	74.648	71	17	1	201	271	10728	10797	0.003	44.6
500U_SAT#Satellite/Satellite	JAEIGT010000201.1	74.648	71	17	1	201	271	11601	11670	0.003	44.6
500U_SAT#Satellite/Satellite	JAEIGT010000201.1	74.648	71	17	1	201	271	12475	12544	0.003	44.6
500U_SAT#Satellite/Satellite	JAEIGT010000201.1	74.648	71	17	1	201	271	13348	13417	0.003	44.6
500U_SAT#Satellite/Satellite	JAEIGT010000201.1	74.648	71	17	1	201	271	16879	16948	0.003	44.6
500U_SAT#Satellite/Satellite	JAEIGT010000201.1	74.648	71	17	1	201	271	17751	17820	0.003	44.6
500U_SAT#Satellite/Satellite	JAEIGT010000201.1	74.648	71	17	1	201	271	18624	18693	0.003	44.6
500U_SAT#Satellite/Satellite	JAEIGT010000201.1	74.648	71	17	1	201	271	20370	20439	0.003	44.6
500U_SAT#Satellite/Satellite	JAEIGT010000201.1	74.648	71	17	1	201	271	24186	24255	0.003	44.6
500U_SAT#Satellite/Satellite	JAEIGT010000201.1	74.648	71	17	1	201	271	34499	34568	0.003	44.6
500U_SAT#Satellite/Satellite	JAEIGT010000201.1	69.231	130	34	4	201	327	36761	36887	0.010	42.8
500U_SAT#Satellite/Satellite	JAEIGT010000201.1	70.833	96	26	2	201	295	946	1040	0.033	41.0
500U_SAT#Satellite/Satellite	JAEIGT010000201.1	70.833	96	26	2	201	295	1802	1896	0.033	41.0
500U_SAT#Satellite/Satellite	JAEIGT010000201.1	70.833	96	26	2	201	295	23866	23960	0.033	41.0
500U_SAT#Satellite/Satellite	JAEIGT010000201.1	73.239	71	18	1	201	271	14220	14289	0.12	40.1
500U_SAT#Satellite/Satellite	JAEIGT010000201.1	73.239	71	18	1	201	271	15092	15161	0.12	40.1
500U_SAT#Satellite/Satellite	JAEIGT010000201.1	73.239	71	18	1	201	271	16342	16411	0.12	40.1
500U_SAT#Satellite/Satellite	JAEIGT010000201.1	73.239	71	18	1	201	271	21245	21314	0.12	40.1
500U_SAT#Satellite/Satellite	JAEIGT010000201.1	73.239	71	18	1	201	271	22990	23059	0.12	40.1
500U_SAT#Satellite/Satellite	JAEIGT010000201.1	71.831	71	19	1	201	271	7236	7305	1.4	35.6
500U_SAT#Satellite/Satellite	JAEIGT010000198.1	79.339	121	24	1	377	496	877	757	1.16e-20	103
500U_SAT#Satellite/Satellite	JAEIGT010000198.1	70.000	130	34	3	201	327	2234	2107	6.43e-05	50.9
500U_SAT#Satellite/Satellite	JAEIGT010000198.1	77.358	53	11	1	219	271	1655	1604	0.12	39.2
500U_SAT#Satellite/Satellite	JAEIGT010000159.1	79.339	121	24	1	377	496	5303	5183	1.16e-20	103
500U_SAT#Satellite/Satellite	JAEIGT010000159.1	78.512	121	25	1	377	496	5856	5736	1.42e-19	98.7
500U_SAT#Satellite/Satellite	JAEIGT010000159.1	78.512	121	25	1	377	496	6407	6287	1.42e-19	98.7
500U_SAT#Satellite/Satellite	JAEIGT010000159.1	78.512	121	25	1	377	496	7512	7392	1.42e-19	98.7
500U_SAT#Satellite/Satellite	JAEIGT010000159.1	78.512	121	25	1	377	496	9164	9044	1.42e-19	98.7
500U_SAT#Satellite/Satellite	JAEIGT010000159.1	76.667	120	28	0	377	496	9716	9597	2.10e-17	91.5
500U_SAT#Satellite/Satellite	JAEIGT010000159.1	75.833	120	29	0	377	496	6959	6840	8.93e-16	86.9
500U_SAT#Satellite/Satellite	JAEIGT010000159.1	75.833	120	29	0	377	496	8065	7946	8.93e-16	86.9
500U_SAT#Satellite/Satellite	JAEIGT010000159.1	75.833	120	29	0	377	496	8614	8495	8.93e-16	86.9
500U_SAT#Satellite/Satellite	JAEIGT010000159.1	70.455	132	29	5	201	327	7168	7042	6.43e-05	50.0
500U_SAT#Satellite/Satellite	JAEIGT010000159.1	70.455	132	29	5	201	327	8274	8148	6.43e-05	50.0
500U_SAT#Satellite/Satellite	JAEIGT010000159.1	70.455	132	29	5	201	327	8823	8697	6.43e-05	50.0
500U_SAT#Satellite/Satellite	JAEIGT010000159.1	70.455	132	28	6	201	327	6063	5938	7.83e-04	46.4
500U_SAT#Satellite/Satellite	JAEIGT010000159.1	70.455	132	28	6	201	327	9373	9248	7.83e-04	46.4
500U_SAT#Satellite/Satellite	JAEIGT010000159.1	70.455	132	28	6	201	327	9923	9798	7.83e-04	46.4
500U_SAT#Satellite/Satellite	JAEIGT010000159.1	69.697	132	30	5	201	327	5512	5386	0.003	45.5
500U_SAT#Satellite/Satellite	JAEIGT010000159.1	69.697	132	30	5	201	327	6616	6490	0.003	45.5
500U_SAT#Satellite/Satellite	JAEIGT010000159.1	69.697	132	30	5	201	327	7722	7596	0.003	45.5
500U_SAT#Satellite/Satellite	JAEIGT010000159.1	71.560	109	22	5	224	327	12760	12656	0.010	43.7
500U_SAT#Satellite/Satellite	JAEIGT010000159.1	77.358	53	11	1	219	271	12200	12149	0.12	39.2
500U_SAT#Satellite/Satellite	JAEIGT010000159.1	69.333	150	27	10	219	356	10476	10334	1.4	36.5
500U_SAT#Satellite/Satellite	JAEIGT010000152.1	79.339	121	24	1	377	496	7730	7610	1.16e-20	103
500U_SAT#Satellite/Satellite	JAEIGT010000152.1	79.508	122	23	2	377	496	2802	2681	4.05e-20	101
500U_SAT#Satellite/Satellite	JAEIGT010000152.1	78.512	121	25	1	377	496	3677	3557	1.42e-19	98.7
500U_SAT#Satellite/Satellite	JAEIGT010000152.1	78.512	121	25	1	377	496	5108	4988	1.42e-19	98.7
500U_SAT#Satellite/Satellite	JAEIGT010000152.1	78.512	121	25	1	377	496	5981	5861	1.42e-19	98.7
500U_SAT#Satellite/Satellite	JAEIGT010000152.1	78.512	121	25	1	377	496	6856	6736	1.42e-19	98.7
500U_SAT#Satellite/Satellite	JAEIGT010000152.1	78.512	121	25	1	377	496	8605	8485	1.42e-19	98.7
500U_SAT#Satellite/Satellite	JAEIGT010000152.1	78.512	121	25	1	377	496	22856	22736	1.42e-19	98.7
500U_SAT#Satellite/Satellite	JAEIGT010000152.1	78.512	121	25	1	377	496	27948	27828	1.42e-19	98.7
500U_SAT#Satellite/Satellite	JAEIGT010000152.1	77.500	120	27	0	377	496	10585	10466	1.72e-18	96.0
500U_SAT#Satellite/Satellite	JAEIGT010000152.1	77.500	120	27	0	377	496	11137	11018	1.72e-18	96.0
500U_SAT#Satellite/Satellite	JAEIGT010000152.1	77.500	120	27	0	377	496	11689	11570	1.72e-18	96.0
500U_SAT#Satellite/Satellite	JAEIGT010000152.1	77.419	124	27	1	377	499	14630	14507	1.72e-18	95.1
500U_SAT#Satellite/Satellite	JAEIGT010000152.1	77.419	124	27	1	377	499	17350	17227	1.72e-18	95.1
500U_SAT#Satellite/Satellite	JAEIGT010000152.1	77.419	124	27	1	377	499	35734	35611	1.72e-18	95.1
500U_SAT#Satellite/Satellite	JAEIGT010000152.1	77.778	117	26	0	380	496	78491	78375	1.72e-18	95.1
500U_SAT#Satellite/Satellite	JAEIGT010000152.1	77.686	121	26	1	377	496	9480	9360	6.02e-18	94.2
500U_SAT#Satellite/Satellite	JAEIGT010000152.1	77.686	121	26	1	377	496	10033	9913	6.02e-18	94.2
500U_SAT#Satellite/Satellite	JAEIGT010000152.1	77.686	121	26	1	377	496	12562	12442	6.02e-18	94.2
500U_SAT#Satellite/Satellite	JAEIGT010000152.1	77.686	121	26	1	377	496	13755	13635	6.02e-18	94.2
500U_SAT#Satellite/Satellite	JAEIGT010000152.1	77.686	121	26	1	377	496	16797	16677	6.02e-18	94.2
500U_SAT#Satellite/Satellite	JAEIGT010000152.1	77.686	121	26	1	377	496	20363	20243	6.02e-18	94.2
500U_SAT#Satellite/Satellite	JAEIGT010000152.1	77.686	121	26	1	377	496	25028	24908	6.02e-18	94.2
500U_SAT#Satellite/Satellite	JAEIGT010000152.1	77.686	121	26	1	377	496	26645	26525	6.02e-18	94.2
500U_SAT#Satellite/Satellite	JAEIGT010000152.1	77.686	121	26	1	377	496	34313	34193	6.02e-18	94.2
500U_SAT#Satellite/Satellite	JAEIGT010000152.1	77.686	121	26	1	377	496	44366	44246	6.02e-18	94.2
500U_SAT#Satellite/Satellite	JAEIGT010000152.1	77.686	121	26	1	377	496	46468	46348	6.02e-18	94.2
500U_SAT#Satellite/Satellite	JAEIGT010000152.1	77.686	121	26	1	377	496	48353	48233	6.02e-18	94.2
500U_SAT#Satellite/Satellite	JAEIGT010000152.1	77.686	121	26	1	377	496	48906	48786	6.02e-18	94.2
500U_SAT#Satellite/Satellite	JAEIGT010000152.1	77.686	121	26	1	377	496	54008	53888	6.02e-18	94.2
500U_SAT#Satellite/Satellite	JAEIGT010000152.1	77.686	121	26	1	377	496	54561	54441	6.02e-18	94.2
500U_SAT#Satellite/Satellite	JAEIGT010000152.1	77.686	121	26	1	377	496	55435	55315	6.02e-18	94.2
500U_SAT#Satellite/Satellite	JAEIGT010000152.1	77.686	121	26	1	377	496	57498	57378	6.02e-18	94.2
500U_SAT#Satellite/Satellite	JAEIGT010000152.1	77.686	121	26	1	377	496	58372	58252	6.02e-18	94.2
500U_SAT#Satellite/Satellite	JAEIGT010000152.1	77.686	121	26	1	377	496	60118	59998	6.02e-18	94.2
500U_SAT#Satellite/Satellite	JAEIGT010000152.1	77.686	121	26	1	377	496	60992	60872	6.02e-18	94.2
500U_SAT#Satellite/Satellite	JAEIGT010000152.1	77.686	121	26	1	377	496	61545	61425	6.02e-18	94.2
500U_SAT#Satellite/Satellite	JAEIGT010000152.1	77.686	121	26	1	377	496	63293	63173	6.02e-18	94.2
500U_SAT#Satellite/Satellite	JAEIGT010000152.1	77.686	121	26	1	377	496	64161	64041	6.02e-18	94.2
500U_SAT#Satellite/Satellite	JAEIGT010000152.1	77.686	121	26	1	377	496	65025	64905	6.02e-18	94.2
500U_SAT#Satellite/Satellite	JAEIGT010000152.1	77.686	121	26	1	377	496	65899	65779	6.02e-18	94.2
500U_SAT#Satellite/Satellite	JAEIGT010000152.1	77.686	121	26	1	377	496	66764	66644	6.02e-18	94.2
500U_SAT#Satellite/Satellite	JAEIGT010000152.1	77.686	121	26	1	377	496	67637	67517	6.02e-18	94.2
500U_SAT#Satellite/Satellite	JAEIGT010000152.1	77.686	121	26	1	377	496	68509	68389	6.02e-18	94.2
500U_SAT#Satellite/Satellite	JAEIGT010000152.1	77.686	121	26	1	377	496	70019	69899	6.02e-18	94.2
500U_SAT#Satellite/Satellite	JAEIGT010000152.1	77.686	121	26	1	377	496	71210	71090	6.02e-18	94.2
500U_SAT#Satellite/Satellite	JAEIGT010000152.1	77.686	121	26	1	377	496	72083	71963	6.02e-18	94.2
500U_SAT#Satellite/Satellite	JAEIGT010000152.1	77.686	121	26	1	377	496	74148	74028	6.02e-18	94.2
500U_SAT#Satellite/Satellite	JAEIGT010000152.1	77.686	121	26	1	377	496	76211	76091	6.02e-18	94.2
500U_SAT#Satellite/Satellite	JAEIGT010000152.1	76.667	120	28	0	377	496	19258	19139	2.10e-17	91.5
500U_SAT#Satellite/Satellite	JAEIGT010000152.1	76.667	120	28	0	377	496	29054	28935	2.10e-17	91.5
500U_SAT#Satellite/Satellite	JAEIGT010000152.1	76.667	120	28	0	377	496	72956	72837	2.10e-17	91.5
500U_SAT#Satellite/Satellite	JAEIGT010000152.1	76.667	120	28	0	377	496	75338	75219	2.10e-17	91.5
500U_SAT#Satellite/Satellite	JAEIGT010000152.1	76.667	120	28	0	377	496	77397	77278	2.10e-17	91.5
500U_SAT#Satellite/Satellite	JAEIGT010000152.1	76.667	120	28	0	377	496	77946	77827	2.10e-17	91.5
500U_SAT#Satellite/Satellite	JAEIGT010000152.1	76.860	121	27	1	377	496	19810	19690	7.33e-17	89.7
500U_SAT#Satellite/Satellite	JAEIGT010000152.1	76.860	121	27	1	377	496	22301	22181	7.33e-17	89.7
500U_SAT#Satellite/Satellite	JAEIGT010000152.1	76.860	121	27	1	377	496	28502	28382	7.33e-17	89.7
500U_SAT#Satellite/Satellite	JAEIGT010000152.1	76.860	121	27	1	377	496	30662	30542	7.33e-17	89.7
500U_SAT#Satellite/Satellite	JAEIGT010000152.1	76.860	121	27	1	377	496	38023	37903	7.33e-17	89.7
500U_SAT#Satellite/Satellite	JAEIGT010000152.1	76.860	121	27	1	377	496	39442	39322	7.33e-17	89.7
500U_SAT#Satellite/Satellite	JAEIGT010000152.1	76.860	121	27	1	377	496	50241	50121	7.33e-17	89.7
500U_SAT#Satellite/Satellite	JAEIGT010000152.1	76.860	121	27	1	377	496	52124	52004	7.33e-17	89.7
500U_SAT#Satellite/Satellite	JAEIGT010000152.1	76.860	121	26	2	377	496	4555	4436	8.93e-16	86.0
500U_SAT#Satellite/Satellite	JAEIGT010000152.1	76.423	123	26	2	377	496	62420	62298	8.93e-16	86.0
500U_SAT#Satellite/Satellite	JAEIGT010000152.1	76.316	114	27	0	383	496	15175	15062	3.12e-15	85.1
500U_SAT#Satellite/Satellite	JAEIGT010000152.1	76.033	121	28	1	377	496	23409	23289	3.12e-15	85.1
500U_SAT#Satellite/Satellite	JAEIGT010000152.1	65.964	332	74	9	201	496	56834	56506	3.12e-15	85.1
500U_SAT#Satellite/Satellite	JAEIGT010000152.1	66.066	333	73	10	201	496	59454	59125	1.09e-14	83.3
500U_SAT#Satellite/Satellite	JAEIGT010000152.1	65.569	334	72	10	201	496	35071	34743	1.33e-13	78.8
500U_SAT#Satellite/Satellite	JAEIGT010000152.1	65.165	333	74	9	201	496	42687	42360	1.61e-12	76.1
500U_SAT#Satellite/Satellite	JAEIGT010000152.1	65.774	336	70	12	201	496	44022	43692	1.61e-12	75.2
500U_SAT#Satellite/Satellite	JAEIGT010000152.1	65.269	334	73	10	201	496	46124	45796	5.64e-12	74.3
500U_SAT#Satellite/Satellite	JAEIGT010000152.1	65.060	332	77	9	201	496	38781	38453	1.97e-11	71.6
500U_SAT#Satellite/Satellite	JAEIGT010000152.1	64.970	334	74	10	201	496	24684	24356	6.87e-11	69.8
500U_SAT#Satellite/Satellite	JAEIGT010000152.1	64.970	334	74	10	201	496	26301	25973	6.87e-11	69.8
500U_SAT#Satellite/Satellite	JAEIGT010000152.1	64.970	334	74	10	201	496	30326	29998	6.87e-11	69.8
500U_SAT#Satellite/Satellite	JAEIGT010000152.1	65.165	333	76	10	201	496	36813	36484	6.87e-11	69.8
500U_SAT#Satellite/Satellite	JAEIGT010000152.1	64.970	334	74	10	201	496	37679	37351	6.87e-11	69.8
500U_SAT#Satellite/Satellite	JAEIGT010000152.1	64.970	334	74	10	201	496	41587	41259	6.87e-11	69.8
500U_SAT#Satellite/Satellite	JAEIGT010000152.1	64.970	334	74	10	201	496	42136	41808	6.87e-11	69.8
500U_SAT#Satellite/Satellite	JAEIGT010000152.1	64.970	334	74	10	201	496	50999	50671	6.87e-11	69.8
500U_SAT#Satellite/Satellite	JAEIGT010000152.1	64.970	334	74	10	201	496	52883	52555	6.87e-11	69.8
500U_SAT#Satellite/Satellite	JAEIGT010000152.1	64.653	331	79	8	201	496	16133	15806	2.40e-10	68.9
500U_SAT#Satellite/Satellite	JAEIGT010000152.1	65.075	335	73	11	201	496	27604	27275	2.40e-10	68.0
500U_SAT#Satellite/Satellite	JAEIGT010000152.1	65.075	335	73	11	201	496	47227	46898	2.40e-10	68.0
500U_SAT#Satellite/Satellite	JAEIGT010000152.1	64.865	333	77	10	201	496	40171	39842	2.92e-09	65.3
500U_SAT#Satellite/Satellite	JAEIGT010000152.1	64.671	334	75	10	201	496	41038	40710	2.92e-09	65.3
500U_SAT#Satellite/Satellite	JAEIGT010000152.1	64.653	331	79	9	201	496	18107	17780	2.92e-09	64.4
500U_SAT#Satellite/Satellite	JAEIGT010000152.1	72.308	130	30	4	201	327	5317	5191	3.56e-08	60.8
500U_SAT#Satellite/Satellite	JAEIGT010000152.1	72.308	130	30	4	201	327	6191	6065	3.56e-08	60.8
500U_SAT#Satellite/Satellite	JAEIGT010000152.1	72.308	130	30	4	201	327	17006	16880	3.56e-08	60.8
500U_SAT#Satellite/Satellite	JAEIGT010000152.1	64.371	334	76	10	201	496	18915	18587	3.56e-08	60.8
500U_SAT#Satellite/Satellite	JAEIGT010000152.1	72.308	130	30	4	201	327	72292	72166	3.56e-08	60.8
500U_SAT#Satellite/Satellite	JAEIGT010000152.1	64.583	336	74	12	201	496	21957	21627	4.33e-07	57.2
500U_SAT#Satellite/Satellite	JAEIGT010000152.1	71.538	130	31	4	201	327	3889	3763	1.51e-06	56.3
500U_SAT#Satellite/Satellite	JAEIGT010000152.1	71.538	130	31	4	201	327	7066	6940	1.51e-06	56.3
500U_SAT#Satellite/Satellite	JAEIGT010000152.1	71.538	130	31	4	201	327	8815	8689	1.51e-06	56.3
500U_SAT#Satellite/Satellite	JAEIGT010000152.1	71.538	130	31	4	201	327	9689	9563	1.51e-06	56.3
500U_SAT#Satellite/Satellite	JAEIGT010000152.1	71.538	130	31	4	201	327	11346	11220	1.51e-06	56.3
500U_SAT#Satellite/Satellite	JAEIGT010000152.1	71.538	130	31	4	201	327	11898	11772	1.51e-06	56.3
500U_SAT#Satellite/Satellite	JAEIGT010000152.1	71.538	130	31	4	201	327	12771	12645	1.51e-06	56.3
500U_SAT#Satellite/Satellite	JAEIGT010000152.1	71.538	130	31	4	201	327	19466	19340	1.51e-06	56.3
500U_SAT#Satellite/Satellite	JAEIGT010000152.1	71.538	130	31	4	201	327	20019	19893	1.51e-06	56.3
500U_SAT#Satellite/Satellite	JAEIGT010000152.1	71.538	130	31	4	201	327	22510	22384	1.51e-06	56.3
500U_SAT#Satellite/Satellite	JAEIGT010000152.1	71.538	130	31	4	201	327	23065	22939	1.51e-06	56.3
500U_SAT#Satellite/Satellite	JAEIGT010000152.1	71.538	130	31	4	201	327	23618	23492	1.51e-06	56.3
500U_SAT#Satellite/Satellite	JAEIGT010000152.1	71.538	130	31	4	201	327	25237	25111	1.51e-06	56.3
500U_SAT#Satellite/Satellite	JAEIGT010000152.1	71.538	130	31	4	201	327	26854	26728	1.51e-06	56.3
500U_SAT#Satellite/Satellite	JAEIGT010000152.1	71.538	130	31	4	201	327	28157	28031	1.51e-06	56.3
500U_SAT#Satellite/Satellite	JAEIGT010000152.1	71.538	130	31	4	201	327	28711	28585	1.51e-06	56.3
500U_SAT#Satellite/Satellite	JAEIGT010000152.1	71.538	130	31	4	201	327	29262	29136	1.51e-06	56.3
500U_SAT#Satellite/Satellite	JAEIGT010000152.1	71.538	130	31	4	201	327	34522	34396	1.51e-06	56.3
500U_SAT#Satellite/Satellite	JAEIGT010000152.1	71.538	130	31	4	201	327	35943	35817	1.51e-06	56.3
500U_SAT#Satellite/Satellite	JAEIGT010000152.1	71.538	130	31	4	201	327	48562	48436	1.51e-06	56.3
500U_SAT#Satellite/Satellite	JAEIGT010000152.1	71.538	130	31	4	201	327	49116	48990	1.51e-06	56.3
500U_SAT#Satellite/Satellite	JAEIGT010000152.1	71.538	130	31	4	201	327	54217	54091	1.51e-06	56.3
500U_SAT#Satellite/Satellite	JAEIGT010000152.1	71.538	130	31	4	201	327	54771	54645	1.51e-06	56.3
500U_SAT#Satellite/Satellite	JAEIGT010000152.1	71.538	130	31	4	201	327	57707	57581	1.51e-06	56.3
500U_SAT#Satellite/Satellite	JAEIGT010000152.1	71.538	130	31	4	201	327	58581	58455	1.51e-06	56.3
500U_SAT#Satellite/Satellite	JAEIGT010000152.1	71.538	130	31	4	201	327	60327	60201	1.51e-06	56.3
500U_SAT#Satellite/Satellite	JAEIGT010000152.1	71.538	130	31	4	201	327	61201	61075	1.51e-06	56.3
500U_SAT#Satellite/Satellite	JAEIGT010000152.1	71.538	130	31	4	201	327	61754	61628	1.51e-06	56.3
500U_SAT#Satellite/Satellite	JAEIGT010000152.1	71.538	130	31	4	201	327	62629	62503	1.51e-06	56.3
500U_SAT#Satellite/Satellite	JAEIGT010000152.1	71.538	130	31	4	201	327	63500	63374	1.51e-06	56.3
500U_SAT#Satellite/Satellite	JAEIGT010000152.1	71.538	130	31	4	201	327	66973	66847	1.51e-06	56.3
500U_SAT#Satellite/Satellite	JAEIGT010000152.1	71.538	130	31	4	201	327	68718	68592	1.51e-06	56.3
500U_SAT#Satellite/Satellite	JAEIGT010000152.1	71.538	130	31	4	201	327	70228	70102	1.51e-06	56.3
500U_SAT#Satellite/Satellite	JAEIGT010000152.1	71.538	130	31	4	201	327	71419	71293	1.51e-06	56.3
500U_SAT#Satellite/Satellite	JAEIGT010000152.1	71.538	130	31	4	201	327	73165	73039	1.51e-06	56.3
500U_SAT#Satellite/Satellite	JAEIGT010000152.1	71.538	130	31	4	201	327	74358	74232	1.51e-06	56.3
500U_SAT#Satellite/Satellite	JAEIGT010000152.1	71.538	130	31	4	201	327	75547	75421	1.51e-06	56.3
500U_SAT#Satellite/Satellite	JAEIGT010000152.1	71.538	130	31	4	201	327	76420	76294	1.51e-06	56.3
500U_SAT#Satellite/Satellite	JAEIGT010000152.1	64.329	328	73	11	201	489	31744	31422	1.51e-06	55.4
500U_SAT#Satellite/Satellite	JAEIGT010000152.1	77.465	71	15	1	427	496	1308	1238	5.28e-06	53.6
500U_SAT#Satellite/Satellite	JAEIGT010000152.1	70.543	129	33	3	201	327	67845	67720	5.28e-06	53.6
500U_SAT#Satellite/Satellite	JAEIGT010000152.1	70.769	130	32	4	201	327	10242	10116	1.84e-05	51.8
500U_SAT#Satellite/Satellite	JAEIGT010000152.1	70.769	130	32	4	201	327	10794	10668	1.84e-05	51.8
500U_SAT#Satellite/Satellite	JAEIGT010000152.1	70.769	130	32	4	201	327	13966	13840	1.84e-05	51.8
500U_SAT#Satellite/Satellite	JAEIGT010000152.1	70.769	130	32	4	201	327	14838	14712	1.84e-05	51.8
500U_SAT#Satellite/Satellite	JAEIGT010000152.1	70.769	130	32	4	201	327	17559	17433	1.84e-05	51.8
500U_SAT#Satellite/Satellite	JAEIGT010000152.1	70.769	130	32	4	201	327	20571	20445	1.84e-05	51.8
500U_SAT#Satellite/Satellite	JAEIGT010000152.1	70.769	130	32	4	201	327	30871	30745	1.84e-05	51.8
500U_SAT#Satellite/Satellite	JAEIGT010000152.1	70.769	130	32	4	201	327	33977	33851	1.84e-05	51.8
500U_SAT#Satellite/Satellite	JAEIGT010000152.1	70.769	130	32	4	201	327	38232	38106	1.84e-05	51.8
500U_SAT#Satellite/Satellite	JAEIGT010000152.1	70.769	130	32	4	201	327	39651	39525	1.84e-05	51.8
500U_SAT#Satellite/Satellite	JAEIGT010000152.1	70.769	130	32	4	201	327	46677	46551	1.84e-05	51.8
500U_SAT#Satellite/Satellite	JAEIGT010000152.1	70.769	130	32	4	201	327	50450	50324	1.84e-05	51.8
500U_SAT#Satellite/Satellite	JAEIGT010000152.1	70.769	130	32	4	201	327	52334	52208	1.84e-05	51.8
500U_SAT#Satellite/Satellite	JAEIGT010000152.1	70.769	130	32	4	201	327	78155	78029	1.84e-05	51.8
500U_SAT#Satellite/Satellite	JAEIGT010000152.1	64.024	328	74	11	201	489	32297	31975	6.43e-05	50.9
500U_SAT#Satellite/Satellite	JAEIGT010000152.1	64.024	328	74	11	201	489	32850	32528	6.43e-05	50.9
500U_SAT#Satellite/Satellite	JAEIGT010000152.1	70.992	131	31	5	201	327	7941	7814	6.43e-05	50.0
500U_SAT#Satellite/Satellite	JAEIGT010000152.1	70.992	131	31	5	201	327	65235	65108	6.43e-05	50.0
500U_SAT#Satellite/Satellite	JAEIGT010000152.1	76.056	71	16	1	201	271	33170	33101	2.24e-04	49.1
500U_SAT#Satellite/Satellite	JAEIGT010000152.1	76.056	71	16	1	201	271	48009	47940	2.24e-04	49.1
500U_SAT#Satellite/Satellite	JAEIGT010000152.1	76.056	71	16	1	201	271	49897	49828	2.24e-04	49.1
500U_SAT#Satellite/Satellite	JAEIGT010000152.1	76.056	71	16	1	201	271	51780	51711	2.24e-04	49.1
500U_SAT#Satellite/Satellite	JAEIGT010000152.1	76.056	71	16	1	201	271	53664	53595	2.24e-04	49.1
500U_SAT#Satellite/Satellite	JAEIGT010000152.1	70.000	130	33	4	201	327	44575	44449	7.83e-04	47.3
500U_SAT#Satellite/Satellite	JAEIGT010000152.1	70.000	130	33	4	201	327	55644	55518	7.83e-04	47.3
500U_SAT#Satellite/Satellite	JAEIGT010000152.1	70.000	130	33	4	201	327	77606	77480	7.83e-04	47.3
500U_SAT#Satellite/Satellite	JAEIGT010000152.1	75.000	72	17	1	201	272	25813	25743	7.83e-04	46.4
500U_SAT#Satellite/Satellite	JAEIGT010000152.1	75.000	72	17	1	201	272	29838	29768	7.83e-04	46.4
500U_SAT#Satellite/Satellite	JAEIGT010000152.1	70.588	119	29	4	201	316	3013	2898	0.003	45.5
500U_SAT#Satellite/Satellite	JAEIGT010000152.1	74.648	71	17	1	201	271	1901	1832	0.003	44.6
500U_SAT#Satellite/Satellite	JAEIGT010000152.1	74.648	71	17	1	201	271	3333	3264	0.003	44.6
500U_SAT#Satellite/Satellite	JAEIGT010000152.1	74.648	71	17	1	201	271	4212	4143	0.003	44.6
500U_SAT#Satellite/Satellite	JAEIGT010000152.1	74.648	71	17	1	201	271	5637	5568	0.003	44.6
500U_SAT#Satellite/Satellite	JAEIGT010000152.1	74.648	71	17	1	201	271	6511	6442	0.003	44.6
500U_SAT#Satellite/Satellite	JAEIGT010000152.1	74.648	71	17	1	201	271	7386	7317	0.003	44.6
500U_SAT#Satellite/Satellite	JAEIGT010000152.1	74.648	71	17	1	201	271	8261	8192	0.003	44.6
500U_SAT#Satellite/Satellite	JAEIGT010000152.1	74.648	71	17	1	201	271	9136	9067	0.003	44.6
500U_SAT#Satellite/Satellite	JAEIGT010000152.1	74.648	71	17	1	201	271	12218	12149	0.003	44.6
500U_SAT#Satellite/Satellite	JAEIGT010000152.1	74.648	71	17	1	201	271	13411	13342	0.003	44.6
500U_SAT#Satellite/Satellite	JAEIGT010000152.1	74.648	71	17	1	201	271	14286	14217	0.003	44.6
500U_SAT#Satellite/Satellite	JAEIGT010000152.1	74.648	71	17	1	201	271	15325	15256	0.003	44.6
500U_SAT#Satellite/Satellite	JAEIGT010000152.1	74.648	71	17	1	201	271	16453	16384	0.003	44.6
500U_SAT#Satellite/Satellite	JAEIGT010000152.1	74.648	71	17	1	201	271	18427	18358	0.003	44.6
500U_SAT#Satellite/Satellite	JAEIGT010000152.1	74.648	71	17	1	201	271	20891	20822	0.003	44.6
500U_SAT#Satellite/Satellite	JAEIGT010000152.1	74.648	71	17	1	201	271	21467	21398	0.003	44.6
500U_SAT#Satellite/Satellite	JAEIGT010000152.1	74.648	71	17	1	201	271	23938	23869	0.003	44.6
500U_SAT#Satellite/Satellite	JAEIGT010000152.1	74.648	71	17	1	201	271	25557	25488	0.003	44.6
500U_SAT#Satellite/Satellite	JAEIGT010000152.1	74.648	71	17	1	201	271	29582	29513	0.003	44.6
500U_SAT#Satellite/Satellite	JAEIGT010000152.1	74.648	71	17	1	201	271	31191	31122	0.003	44.6
500U_SAT#Satellite/Satellite	JAEIGT010000152.1	74.648	71	17	1	201	271	33490	33421	0.003	44.6
500U_SAT#Satellite/Satellite	JAEIGT010000152.1	74.648	71	17	1	201	271	35391	35322	0.003	44.6
500U_SAT#Satellite/Satellite	JAEIGT010000152.1	74.648	71	17	1	201	271	36263	36194	0.003	44.6
500U_SAT#Satellite/Satellite	JAEIGT010000152.1	74.648	71	17	1	201	271	37130	37061	0.003	44.6
500U_SAT#Satellite/Satellite	JAEIGT010000152.1	74.648	71	17	1	201	271	39098	39029	0.003	44.6
500U_SAT#Satellite/Satellite	JAEIGT010000152.1	74.648	71	17	1	201	271	40489	40420	0.003	44.6
500U_SAT#Satellite/Satellite	JAEIGT010000152.1	74.648	71	17	1	201	271	43007	42938	0.003	44.6
500U_SAT#Satellite/Satellite	JAEIGT010000152.1	74.648	71	17	1	201	271	43467	43398	0.003	44.6
500U_SAT#Satellite/Satellite	JAEIGT010000152.1	74.648	71	17	1	201	271	47547	47478	0.003	44.6
500U_SAT#Satellite/Satellite	JAEIGT010000152.1	74.648	71	17	1	201	271	49436	49367	0.003	44.6
500U_SAT#Satellite/Satellite	JAEIGT010000152.1	74.648	71	17	1	201	271	51319	51250	0.003	44.6
500U_SAT#Satellite/Satellite	JAEIGT010000152.1	74.648	71	17	1	201	271	53203	53134	0.003	44.6
500U_SAT#Satellite/Satellite	JAEIGT010000152.1	74.648	71	17	1	201	271	55091	55022	0.003	44.6
500U_SAT#Satellite/Satellite	JAEIGT010000152.1	74.648	71	17	1	201	271	55961	55892	0.003	44.6
500U_SAT#Satellite/Satellite	JAEIGT010000152.1	74.648	71	17	1	201	271	58028	57959	0.003	44.6
500U_SAT#Satellite/Satellite	JAEIGT010000152.1	74.648	71	17	1	201	271	60648	60579	0.003	44.6
500U_SAT#Satellite/Satellite	JAEIGT010000152.1	74.648	71	17	1	201	271	62074	62005	0.003	44.6
500U_SAT#Satellite/Satellite	JAEIGT010000152.1	74.648	71	17	1	201	271	62949	62880	0.003	44.6
500U_SAT#Satellite/Satellite	JAEIGT010000152.1	74.648	71	17	1	201	271	63817	63748	0.003	44.6
500U_SAT#Satellite/Satellite	JAEIGT010000152.1	74.648	71	17	1	201	271	64681	64612	0.003	44.6
500U_SAT#Satellite/Satellite	JAEIGT010000152.1	74.648	71	17	1	201	271	65555	65486	0.003	44.6
500U_SAT#Satellite/Satellite	JAEIGT010000152.1	74.648	71	17	1	201	271	66420	66351	0.003	44.6
500U_SAT#Satellite/Satellite	JAEIGT010000152.1	74.648	71	17	1	201	271	67293	67224	0.003	44.6
500U_SAT#Satellite/Satellite	JAEIGT010000152.1	74.648	71	17	1	201	271	68165	68096	0.003	44.6
500U_SAT#Satellite/Satellite	JAEIGT010000152.1	74.648	71	17	1	201	271	69035	68966	0.003	44.6
500U_SAT#Satellite/Satellite	JAEIGT010000152.1	74.648	71	17	1	201	271	69355	69286	0.003	44.6
500U_SAT#Satellite/Satellite	JAEIGT010000152.1	74.648	71	17	1	201	271	69675	69606	0.003	44.6
500U_SAT#Satellite/Satellite	JAEIGT010000152.1	74.648	71	17	1	201	271	70545	70476	0.003	44.6
500U_SAT#Satellite/Satellite	JAEIGT010000152.1	74.648	71	17	1	201	271	70866	70797	0.003	44.6
500U_SAT#Satellite/Satellite	JAEIGT010000152.1	74.648	71	17	1	201	271	71739	71670	0.003	44.6
500U_SAT#Satellite/Satellite	JAEIGT010000152.1	74.648	71	17	1	201	271	72613	72544	0.003	44.6
500U_SAT#Satellite/Satellite	JAEIGT010000152.1	74.648	71	17	1	201	271	73482	73413	0.003	44.6
500U_SAT#Satellite/Satellite	JAEIGT010000152.1	74.648	71	17	1	201	271	73804	73735	0.003	44.6
500U_SAT#Satellite/Satellite	JAEIGT010000152.1	74.648	71	17	1	201	271	74675	74606	0.003	44.6
500U_SAT#Satellite/Satellite	JAEIGT010000152.1	74.648	71	17	1	201	271	74995	74926	0.003	44.6
500U_SAT#Satellite/Satellite	JAEIGT010000152.1	74.648	71	17	1	201	271	75867	75798	0.003	44.6
500U_SAT#Satellite/Satellite	JAEIGT010000152.1	74.648	71	17	1	201	271	76737	76668	0.003	44.6
500U_SAT#Satellite/Satellite	JAEIGT010000152.1	73.611	72	18	1	201	272	21147	21077	0.033	41.9
500U_SAT#Satellite/Satellite	JAEIGT010000152.1	74.627	67	16	1	205	271	27107	27042	0.033	41.9
500U_SAT#Satellite/Satellite	JAEIGT010000152.1	74.324	74	13	3	203	271	996	924	0.033	41.0
500U_SAT#Satellite/Satellite	JAEIGT010000152.1	77.778	54	11	1	219	272	24176	24124	0.033	41.0
500U_SAT#Satellite/Satellite	JAEIGT010000152.1	73.973	73	17	2	200	271	106	35	0.12	40.1
500U_SAT#Satellite/Satellite	JAEIGT010000152.1	73.239	71	18	1	201	271	13091	13022	0.12	40.1
500U_SAT#Satellite/Satellite	JAEIGT010000152.1	73.239	71	18	1	201	271	56282	56213	0.12	40.1
500U_SAT#Satellite/Satellite	JAEIGT010000152.1	73.239	71	18	1	201	271	58901	58832	0.12	40.1
500U_SAT#Satellite/Satellite	JAEIGT010000152.1	73.239	71	18	1	201	271	77057	76988	0.12	40.1
500U_SAT#Satellite/Satellite	JAEIGT010000117.1	79.339	121	24	1	377	496	21372	21492	1.16e-20	103
500U_SAT#Satellite/Satellite	JAEIGT010000117.1	78.512	121	25	1	377	496	1298	1418	1.42e-19	98.7
500U_SAT#Satellite/Satellite	JAEIGT010000117.1	78.512	121	25	1	377	496	3279	3399	1.42e-19	98.7
500U_SAT#Satellite/Satellite	JAEIGT010000117.1	78.512	121	25	1	377	496	5349	5469	1.42e-19	98.7
500U_SAT#Satellite/Satellite	JAEIGT010000117.1	78.512	121	25	1	377	496	6222	6342	1.42e-19	98.7
500U_SAT#Satellite/Satellite	JAEIGT010000117.1	78.512	121	25	1	377	496	6776	6896	1.42e-19	98.7
500U_SAT#Satellite/Satellite	JAEIGT010000117.1	78.512	121	25	1	377	496	10723	10843	1.42e-19	98.7
500U_SAT#Satellite/Satellite	JAEIGT010000117.1	78.512	121	25	1	377	496	11588	11708	1.42e-19	98.7
500U_SAT#Satellite/Satellite	JAEIGT010000117.1	78.512	121	25	1	377	496	12687	12807	1.42e-19	98.7
500U_SAT#Satellite/Satellite	JAEIGT010000117.1	78.512	121	25	1	377	496	14105	14225	1.42e-19	98.7
500U_SAT#Satellite/Satellite	JAEIGT010000117.1	78.512	121	25	1	377	496	14969	15089	1.42e-19	98.7
500U_SAT#Satellite/Satellite	JAEIGT010000117.1	78.512	121	25	1	377	496	16163	16283	1.42e-19	98.7
500U_SAT#Satellite/Satellite	JAEIGT010000117.1	78.512	121	25	1	377	496	17028	17148	1.42e-19	98.7
500U_SAT#Satellite/Satellite	JAEIGT010000117.1	78.512	121	25	1	377	496	22790	22910	1.42e-19	98.7
500U_SAT#Satellite/Satellite	JAEIGT010000117.1	78.512	121	25	1	377	496	27170	27290	1.42e-19	98.7
500U_SAT#Satellite/Satellite	JAEIGT010000117.1	78.512	121	25	1	377	496	28917	29037	1.42e-19	98.7
500U_SAT#Satellite/Satellite	JAEIGT010000117.1	78.512	121	25	1	377	496	32091	32211	1.42e-19	98.7
500U_SAT#Satellite/Satellite	JAEIGT010000117.1	78.512	121	25	1	377	496	32964	33084	1.42e-19	98.7
500U_SAT#Satellite/Satellite	JAEIGT010000117.1	78.512	121	25	1	377	496	34157	34277	1.42e-19	98.7
500U_SAT#Satellite/Satellite	JAEIGT010000117.1	78.512	121	25	1	377	496	35033	35153	1.42e-19	98.7
500U_SAT#Satellite/Satellite	JAEIGT010000117.1	78.512	121	25	1	377	496	37422	37542	1.42e-19	98.7
500U_SAT#Satellite/Satellite	JAEIGT010000117.1	78.512	121	25	1	377	496	38296	38416	1.42e-19	98.7
500U_SAT#Satellite/Satellite	JAEIGT010000117.1	78.512	121	25	1	377	496	39169	39289	1.42e-19	98.7
500U_SAT#Satellite/Satellite	JAEIGT010000117.1	78.512	121	25	1	377	496	40042	40162	1.42e-19	98.7
500U_SAT#Satellite/Satellite	JAEIGT010000117.1	78.512	121	25	1	377	496	42012	42132	1.42e-19	98.7
500U_SAT#Satellite/Satellite	JAEIGT010000117.1	78.512	121	25	1	377	496	42565	42685	1.42e-19	98.7
500U_SAT#Satellite/Satellite	JAEIGT010000117.1	78.512	121	25	1	377	496	43758	43878	1.42e-19	98.7
500U_SAT#Satellite/Satellite	JAEIGT010000117.1	78.512	121	25	1	377	496	48503	48623	1.42e-19	98.7
500U_SAT#Satellite/Satellite	JAEIGT010000117.1	78.512	121	25	1	377	496	49929	50049	1.42e-19	98.7
500U_SAT#Satellite/Satellite	JAEIGT010000117.1	78.512	121	25	1	377	496	54795	54915	1.42e-19	98.7
500U_SAT#Satellite/Satellite	JAEIGT010000117.1	78.512	121	25	1	377	496	119675	119555	1.42e-19	98.7
500U_SAT#Satellite/Satellite	JAEIGT010000117.1	78.512	121	25	1	377	496	121322	121202	1.42e-19	98.7
500U_SAT#Satellite/Satellite	JAEIGT010000117.1	78.512	121	25	1	377	496	122967	122847	1.42e-19	98.7
500U_SAT#Satellite/Satellite	JAEIGT010000117.1	78.512	121	25	1	377	496	124072	123952	1.42e-19	98.7
500U_SAT#Satellite/Satellite	JAEIGT010000117.1	78.512	121	25	1	377	496	124616	124496	1.42e-19	98.7
500U_SAT#Satellite/Satellite	JAEIGT010000117.1	78.512	121	25	1	377	496	128478	128358	1.42e-19	98.7
500U_SAT#Satellite/Satellite	JAEIGT010000117.1	78.512	121	25	1	377	496	129573	129453	1.42e-19	98.7
500U_SAT#Satellite/Satellite	JAEIGT010000117.1	78.512	121	25	1	377	496	130668	130548	1.42e-19	98.7
500U_SAT#Satellite/Satellite	JAEIGT010000117.1	78.512	121	25	1	377	496	140578	140458	1.42e-19	98.7
500U_SAT#Satellite/Satellite	JAEIGT010000117.1	78.947	114	23	1	377	489	30025	30138	1.72e-18	95.1
500U_SAT#Satellite/Satellite	JAEIGT010000117.1	77.686	121	26	1	377	496	424	544	6.02e-18	94.2
500U_SAT#Satellite/Satellite	JAEIGT010000117.1	77.686	121	26	1	377	496	9298	9418	6.02e-18	94.2
500U_SAT#Satellite/Satellite	JAEIGT010000117.1	77.686	121	26	1	377	496	10171	10291	6.02e-18	94.2
500U_SAT#Satellite/Satellite	JAEIGT010000117.1	77.686	121	26	1	377	496	12141	12261	6.02e-18	94.2
500U_SAT#Satellite/Satellite	JAEIGT010000117.1	77.686	121	26	1	377	496	13560	13680	6.02e-18	94.2
500U_SAT#Satellite/Satellite	JAEIGT010000117.1	77.686	121	26	1	377	496	18222	18342	6.02e-18	94.2
500U_SAT#Satellite/Satellite	JAEIGT010000117.1	77.686	121	26	1	377	496	19638	19758	6.02e-18	94.2
500U_SAT#Satellite/Satellite	JAEIGT010000117.1	77.686	121	26	1	377	496	20508	20628	6.02e-18	94.2
500U_SAT#Satellite/Satellite	JAEIGT010000117.1	77.686	121	26	1	377	496	24541	24661	6.02e-18	94.2
500U_SAT#Satellite/Satellite	JAEIGT010000117.1	77.686	121	26	1	377	496	25419	25539	6.02e-18	94.2
500U_SAT#Satellite/Satellite	JAEIGT010000117.1	77.686	121	26	1	377	496	26297	26417	6.02e-18	94.2
500U_SAT#Satellite/Satellite	JAEIGT010000117.1	77.686	121	26	1	377	496	28043	28163	6.02e-18	94.2
500U_SAT#Satellite/Satellite	JAEIGT010000117.1	77.686	121	26	1	377	496	30898	31018	6.02e-18	94.2
500U_SAT#Satellite/Satellite	JAEIGT010000117.1	77.686	121	26	1	377	496	36227	36347	6.02e-18	94.2
500U_SAT#Satellite/Satellite	JAEIGT010000117.1	77.686	121	26	1	377	496	40594	40714	6.02e-18	94.2
500U_SAT#Satellite/Satellite	JAEIGT010000117.1	77.686	121	26	1	377	496	44310	44430	6.02e-18	94.2
500U_SAT#Satellite/Satellite	JAEIGT010000117.1	77.686	121	26	1	377	496	45415	45535	6.02e-18	94.2
500U_SAT#Satellite/Satellite	JAEIGT010000117.1	77.686	121	26	1	377	496	47075	47195	6.02e-18	94.2
500U_SAT#Satellite/Satellite	JAEIGT010000117.1	77.686	121	26	1	377	496	49056	49176	6.02e-18	94.2
500U_SAT#Satellite/Satellite	JAEIGT010000117.1	67.278	327	69	11	201	496	120427	120108	6.02e-18	93.3
500U_SAT#Satellite/Satellite	JAEIGT010000117.1	67.683	328	65	13	201	496	122073	121755	6.02e-18	93.3
500U_SAT#Satellite/Satellite	JAEIGT010000117.1	67.683	328	65	13	201	496	129229	128911	6.02e-18	93.3
500U_SAT#Satellite/Satellite	JAEIGT010000117.1	67.683	328	65	13	201	496	130324	130006	6.02e-18	93.3
500U_SAT#Satellite/Satellite	JAEIGT010000117.1	67.683	328	65	13	201	496	131420	131102	6.02e-18	93.3
500U_SAT#Satellite/Satellite	JAEIGT010000117.1	67.683	328	65	13	201	496	141329	141011	6.02e-18	93.3
500U_SAT#Satellite/Satellite	JAEIGT010000117.1	77.869	122	25	2	377	496	1852	1973	2.10e-17	92.4
500U_SAT#Satellite/Satellite	JAEIGT010000117.1	77.686	121	24	2	377	496	114726	114608	2.10e-17	91.5
500U_SAT#Satellite/Satellite	JAEIGT010000117.1	67.477	329	65	13	201	496	115478	115159	2.10e-17	91.5
500U_SAT#Satellite/Satellite	JAEIGT010000117.1	77.686	121	24	2	377	496	115820	115702	2.10e-17	91.5
500U_SAT#Satellite/Satellite	JAEIGT010000117.1	77.686	121	24	2	377	496	116917	116799	2.10e-17	91.5
500U_SAT#Satellite/Satellite	JAEIGT010000117.1	77.686	121	24	2	377	496	117468	117350	2.10e-17	91.5
500U_SAT#Satellite/Satellite	JAEIGT010000117.1	77.686	121	24	2	377	496	118019	117901	2.10e-17	91.5
500U_SAT#Satellite/Satellite	JAEIGT010000117.1	77.686	121	24	2	377	496	118570	118452	2.10e-17	91.5
500U_SAT#Satellite/Satellite	JAEIGT010000117.1	76.667	120	28	0	377	496	119122	119003	2.10e-17	91.5
500U_SAT#Satellite/Satellite	JAEIGT010000117.1	77.686	121	24	2	377	496	120769	120651	2.10e-17	91.5
500U_SAT#Satellite/Satellite	JAEIGT010000117.1	77.686	121	24	2	377	496	122415	122297	2.10e-17	91.5
500U_SAT#Satellite/Satellite	JAEIGT010000117.1	77.686	121	24	2	377	496	125167	125049	2.10e-17	91.5
500U_SAT#Satellite/Satellite	JAEIGT010000117.1	77.686	121	24	2	377	496	125718	125600	2.10e-17	91.5
500U_SAT#Satellite/Satellite	JAEIGT010000117.1	76.667	120	28	0	377	496	126270	126151	2.10e-17	91.5
500U_SAT#Satellite/Satellite	JAEIGT010000117.1	76.667	120	28	0	377	496	126823	126704	2.10e-17	91.5
500U_SAT#Satellite/Satellite	JAEIGT010000117.1	77.686	121	24	2	377	496	127374	127256	2.10e-17	91.5
500U_SAT#Satellite/Satellite	JAEIGT010000117.1	77.686	121	24	2	377	496	127925	127807	2.10e-17	91.5
500U_SAT#Satellite/Satellite	JAEIGT010000117.1	77.686	121	24	2	377	496	131762	131644	2.10e-17	91.5
500U_SAT#Satellite/Satellite	JAEIGT010000117.1	77.686	121	24	2	377	496	132313	132195	2.10e-17	91.5
500U_SAT#Satellite/Satellite	JAEIGT010000117.1	77.686	121	24	2	377	496	132864	132746	2.10e-17	91.5
500U_SAT#Satellite/Satellite	JAEIGT010000117.1	77.686	121	24	2	377	496	133415	133297	2.10e-17	91.5
500U_SAT#Satellite/Satellite	JAEIGT010000117.1	76.667	120	28	0	377	496	133967	133848	2.10e-17	91.5
500U_SAT#Satellite/Satellite	JAEIGT010000117.1	77.686	121	24	2	377	496	134518	134400	2.10e-17	91.5
500U_SAT#Satellite/Satellite	JAEIGT010000117.1	77.686	121	24	2	377	496	135066	134948	2.10e-17	91.5
500U_SAT#Satellite/Satellite	JAEIGT010000117.1	77.686	121	24	2	377	496	135617	135499	2.10e-17	91.5
500U_SAT#Satellite/Satellite	JAEIGT010000117.1	77.686	121	24	2	377	496	136168	136050	2.10e-17	91.5
500U_SAT#Satellite/Satellite	JAEIGT010000117.1	77.686	121	24	2	377	496	136719	136601	2.10e-17	91.5
500U_SAT#Satellite/Satellite	JAEIGT010000117.1	77.686	121	24	2	377	496	137270	137152	2.10e-17	91.5
500U_SAT#Satellite/Satellite	JAEIGT010000117.1	77.686	121	24	2	377	496	137818	137700	2.10e-17	91.5
500U_SAT#Satellite/Satellite	JAEIGT010000117.1	77.686	121	24	2	377	496	138369	138251	2.10e-17	91.5
500U_SAT#Satellite/Satellite	JAEIGT010000117.1	77.686	121	24	2	377	496	139474	139356	2.10e-17	91.5
500U_SAT#Satellite/Satellite	JAEIGT010000117.1	77.686	121	24	2	377	496	140025	139907	2.10e-17	91.5
500U_SAT#Satellite/Satellite	JAEIGT010000117.1	77.686	121	24	2	377	496	141671	141553	2.10e-17	91.5
500U_SAT#Satellite/Satellite	JAEIGT010000117.1	77.686	121	25	2	377	496	4154	4273	7.33e-17	90.6
500U_SAT#Satellite/Satellite	JAEIGT010000117.1	77.686	121	25	2	377	496	18766	18885	7.33e-17	90.6
500U_SAT#Satellite/Satellite	JAEIGT010000117.1	76.860	121	27	1	377	496	22245	22365	7.33e-17	89.7
500U_SAT#Satellite/Satellite	JAEIGT010000117.1	76.860	121	27	1	377	496	23663	23783	7.33e-17	89.7
500U_SAT#Satellite/Satellite	JAEIGT010000117.1	76.860	121	27	1	377	496	47628	47748	7.33e-17	89.7
500U_SAT#Satellite/Satellite	JAEIGT010000117.1	77.165	127	25	3	372	496	116377	116253	7.33e-17	89.7
500U_SAT#Satellite/Satellite	JAEIGT010000117.1	77.049	122	24	2	377	496	123519	123400	7.33e-17	89.7
500U_SAT#Satellite/Satellite	JAEIGT010000117.1	77.049	122	26	2	377	496	8429	8550	2.56e-16	87.8
500U_SAT#Satellite/Satellite	JAEIGT010000117.1	76.423	123	24	2	377	496	138923	138803	2.56e-16	87.8
500U_SAT#Satellite/Satellite	JAEIGT010000117.1	75.833	120	29	0	377	496	56298	56417	8.93e-16	86.9
500U_SAT#Satellite/Satellite	JAEIGT010000117.1	75.833	120	29	0	377	496	58727	58846	8.93e-16	86.9
500U_SAT#Satellite/Satellite	JAEIGT010000117.1	75.833	120	29	0	377	496	61143	61262	8.93e-16	86.9
500U_SAT#Satellite/Satellite	JAEIGT010000117.1	75.833	120	29	0	377	496	62234	62353	8.93e-16	86.9
500U_SAT#Satellite/Satellite	JAEIGT010000117.1	75.833	120	29	0	377	496	62783	62902	8.93e-16	86.9
500U_SAT#Satellite/Satellite	JAEIGT010000117.1	75.833	120	29	0	377	496	65210	65329	8.93e-16	86.9
500U_SAT#Satellite/Satellite	JAEIGT010000117.1	76.033	121	28	1	377	496	29471	29591	3.12e-15	85.1
500U_SAT#Satellite/Satellite	JAEIGT010000117.1	76.033	121	28	1	377	496	44862	44982	3.12e-15	85.1
500U_SAT#Satellite/Satellite	JAEIGT010000117.1	76.033	121	28	1	377	496	45968	46088	3.12e-15	85.1
500U_SAT#Satellite/Satellite	JAEIGT010000117.1	76.033	121	28	1	377	496	46521	46641	3.12e-15	85.1
500U_SAT#Satellite/Satellite	JAEIGT010000117.1	76.033	121	28	1	377	496	59265	59385	3.12e-15	85.1
500U_SAT#Satellite/Satellite	JAEIGT010000117.1	76.033	121	28	1	377	496	61681	61801	3.12e-15	85.1
500U_SAT#Satellite/Satellite	JAEIGT010000117.1	80.220	91	17	1	377	467	7319	7408	3.80e-14	80.6
500U_SAT#Satellite/Satellite	JAEIGT010000117.1	65.653	329	67	12	201	489	2516	2838	1.97e-11	72.5
500U_SAT#Satellite/Satellite	JAEIGT010000117.1	65.165	333	76	10	201	496	50274	50603	6.87e-11	69.8
500U_SAT#Satellite/Satellite	JAEIGT010000117.1	65.165	333	76	10	201	496	51426	51755	6.87e-11	69.8
500U_SAT#Satellite/Satellite	JAEIGT010000117.1	65.165	333	76	10	201	496	52929	53258	6.87e-11	69.8
500U_SAT#Satellite/Satellite	JAEIGT010000117.1	65.075	335	73	11	201	496	40938	41267	2.40e-10	68.0
500U_SAT#Satellite/Satellite	JAEIGT010000117.1	65.269	334	75	11	201	496	53482	53812	2.40e-10	68.0
500U_SAT#Satellite/Satellite	JAEIGT010000117.1	64.865	333	77	10	201	496	51976	52305	2.92e-09	65.3
500U_SAT#Satellite/Satellite	JAEIGT010000117.1	64.865	333	77	10	201	496	52376	52705	2.92e-09	65.3
500U_SAT#Satellite/Satellite	JAEIGT010000117.1	64.865	333	77	10	201	496	54033	54362	2.92e-09	65.3
500U_SAT#Satellite/Satellite	JAEIGT010000117.1	64.865	333	77	10	201	496	55136	55465	2.92e-09	65.3
500U_SAT#Satellite/Satellite	JAEIGT010000117.1	64.865	333	77	10	201	496	55536	55865	2.92e-09	65.3
500U_SAT#Satellite/Satellite	JAEIGT010000117.1	64.970	334	76	11	201	496	56638	56968	1.02e-08	63.5
500U_SAT#Satellite/Satellite	JAEIGT010000117.1	64.072	334	79	9	201	496	63123	63453	1.24e-07	59.0
500U_SAT#Satellite/Satellite	JAEIGT010000117.1	71.538	130	31	4	201	327	1087	1213	1.51e-06	56.3
500U_SAT#Satellite/Satellite	JAEIGT010000117.1	71.538	130	31	4	201	327	3070	3196	1.51e-06	56.3
500U_SAT#Satellite/Satellite	JAEIGT010000117.1	71.538	130	31	4	201	327	5140	5266	1.51e-06	56.3
500U_SAT#Satellite/Satellite	JAEIGT010000117.1	71.538	130	31	4	201	327	6013	6139	1.51e-06	56.3
500U_SAT#Satellite/Satellite	JAEIGT010000117.1	71.538	130	31	4	201	327	6566	6692	1.51e-06	56.3
500U_SAT#Satellite/Satellite	JAEIGT010000117.1	71.538	130	31	4	201	327	7120	7246	1.51e-06	56.3
500U_SAT#Satellite/Satellite	JAEIGT010000117.1	71.538	130	31	4	201	327	8218	8344	1.51e-06	56.3
500U_SAT#Satellite/Satellite	JAEIGT010000117.1	71.538	130	31	4	201	327	9094	9220	1.51e-06	56.3
500U_SAT#Satellite/Satellite	JAEIGT010000117.1	71.538	130	31	4	201	327	9962	10088	1.51e-06	56.3
500U_SAT#Satellite/Satellite	JAEIGT010000117.1	71.538	130	31	4	201	327	10514	10640	1.51e-06	56.3
500U_SAT#Satellite/Satellite	JAEIGT010000117.1	71.538	130	31	4	201	327	11388	11514	1.51e-06	56.3
500U_SAT#Satellite/Satellite	JAEIGT010000117.1	71.538	130	31	4	201	327	11932	12058	1.51e-06	56.3
500U_SAT#Satellite/Satellite	JAEIGT010000117.1	71.538	130	31	4	201	327	12486	12612	1.51e-06	56.3
500U_SAT#Satellite/Satellite	JAEIGT010000117.1	71.538	130	31	4	201	327	13351	13477	1.51e-06	56.3
500U_SAT#Satellite/Satellite	JAEIGT010000117.1	71.538	130	31	4	201	327	13905	14031	1.51e-06	56.3
500U_SAT#Satellite/Satellite	JAEIGT010000117.1	71.538	130	31	4	201	327	14769	14895	1.51e-06	56.3
500U_SAT#Satellite/Satellite	JAEIGT010000117.1	71.538	130	31	4	201	327	15953	16079	1.51e-06	56.3
500U_SAT#Satellite/Satellite	JAEIGT010000117.1	71.538	130	31	4	201	327	16827	16953	1.51e-06	56.3
500U_SAT#Satellite/Satellite	JAEIGT010000117.1	71.538	130	31	4	201	327	18012	18138	1.51e-06	56.3
500U_SAT#Satellite/Satellite	JAEIGT010000117.1	71.538	130	31	4	201	327	18566	18692	1.51e-06	56.3
500U_SAT#Satellite/Satellite	JAEIGT010000117.1	71.538	130	31	4	201	327	19429	19555	1.51e-06	56.3
500U_SAT#Satellite/Satellite	JAEIGT010000117.1	71.538	130	31	4	201	327	20307	20433	1.51e-06	56.3
500U_SAT#Satellite/Satellite	JAEIGT010000117.1	71.538	130	31	4	201	327	22036	22162	1.51e-06	56.3
500U_SAT#Satellite/Satellite	JAEIGT010000117.1	71.538	130	31	4	201	327	22589	22715	1.51e-06	56.3
500U_SAT#Satellite/Satellite	JAEIGT010000117.1	71.538	130	31	4	201	327	23454	23580	1.51e-06	56.3
500U_SAT#Satellite/Satellite	JAEIGT010000117.1	71.538	130	31	4	201	327	24332	24458	1.51e-06	56.3
500U_SAT#Satellite/Satellite	JAEIGT010000117.1	71.538	130	31	4	201	327	25210	25336	1.51e-06	56.3
500U_SAT#Satellite/Satellite	JAEIGT010000117.1	71.538	130	31	4	201	327	26088	26214	1.51e-06	56.3
500U_SAT#Satellite/Satellite	JAEIGT010000117.1	71.538	130	31	4	201	327	26961	27087	1.51e-06	56.3
500U_SAT#Satellite/Satellite	JAEIGT010000117.1	71.538	130	31	4	201	327	27834	27960	1.51e-06	56.3
500U_SAT#Satellite/Satellite	JAEIGT010000117.1	71.538	130	31	4	201	327	28708	28834	1.51e-06	56.3
500U_SAT#Satellite/Satellite	JAEIGT010000117.1	71.538	130	31	4	201	327	29261	29387	1.51e-06	56.3
500U_SAT#Satellite/Satellite	JAEIGT010000117.1	71.538	130	31	4	201	327	29815	29941	1.51e-06	56.3
500U_SAT#Satellite/Satellite	JAEIGT010000117.1	71.538	130	31	4	201	327	30689	30815	1.51e-06	56.3
500U_SAT#Satellite/Satellite	JAEIGT010000117.1	71.538	130	31	4	201	327	32755	32881	1.51e-06	56.3
500U_SAT#Satellite/Satellite	JAEIGT010000117.1	71.538	130	31	4	201	327	36017	36143	1.51e-06	56.3
500U_SAT#Satellite/Satellite	JAEIGT010000117.1	71.538	130	31	4	201	327	38086	38212	1.51e-06	56.3
500U_SAT#Satellite/Satellite	JAEIGT010000117.1	71.538	130	31	4	201	327	38960	39086	1.51e-06	56.3
500U_SAT#Satellite/Satellite	JAEIGT010000117.1	71.538	130	31	4	201	327	40385	40511	1.51e-06	56.3
500U_SAT#Satellite/Satellite	JAEIGT010000117.1	71.538	130	31	4	201	327	41803	41929	1.51e-06	56.3
500U_SAT#Satellite/Satellite	JAEIGT010000117.1	71.538	130	31	4	201	327	42356	42482	1.51e-06	56.3
500U_SAT#Satellite/Satellite	JAEIGT010000117.1	71.538	130	31	4	201	327	43549	43675	1.51e-06	56.3
500U_SAT#Satellite/Satellite	JAEIGT010000117.1	71.538	130	31	4	201	327	44101	44227	1.51e-06	56.3
500U_SAT#Satellite/Satellite	JAEIGT010000117.1	71.538	130	31	4	201	327	44653	44779	1.51e-06	56.3
500U_SAT#Satellite/Satellite	JAEIGT010000117.1	71.538	130	31	4	201	327	45206	45332	1.51e-06	56.3
500U_SAT#Satellite/Satellite	JAEIGT010000117.1	71.538	130	31	4	201	327	45759	45885	1.51e-06	56.3
500U_SAT#Satellite/Satellite	JAEIGT010000117.1	71.538	130	31	4	201	327	46312	46438	1.51e-06	56.3
500U_SAT#Satellite/Satellite	JAEIGT010000117.1	71.538	130	31	4	201	327	46865	46991	1.51e-06	56.3
500U_SAT#Satellite/Satellite	JAEIGT010000117.1	71.538	130	31	4	201	327	47419	47545	1.51e-06	56.3
500U_SAT#Satellite/Satellite	JAEIGT010000117.1	71.538	130	31	4	201	327	48294	48420	1.51e-06	56.3
500U_SAT#Satellite/Satellite	JAEIGT010000117.1	71.538	130	31	4	201	327	48847	48973	1.51e-06	56.3
500U_SAT#Satellite/Satellite	JAEIGT010000117.1	71.538	130	31	4	201	327	49720	49846	1.51e-06	56.3
500U_SAT#Satellite/Satellite	JAEIGT010000117.1	71.538	130	31	4	201	327	50825	50951	1.51e-06	56.3
500U_SAT#Satellite/Satellite	JAEIGT010000117.1	71.538	130	31	4	201	327	54586	54712	1.51e-06	56.3
500U_SAT#Satellite/Satellite	JAEIGT010000117.1	71.538	130	31	4	201	327	56089	56215	1.51e-06	56.3
500U_SAT#Satellite/Satellite	JAEIGT010000117.1	71.538	130	31	4	201	327	57192	57318	1.51e-06	56.3
500U_SAT#Satellite/Satellite	JAEIGT010000117.1	71.538	130	31	4	201	327	58518	58644	1.51e-06	56.3
500U_SAT#Satellite/Satellite	JAEIGT010000117.1	71.538	130	31	4	201	327	59609	59735	1.51e-06	56.3
500U_SAT#Satellite/Satellite	JAEIGT010000117.1	71.538	130	31	4	201	327	60934	61060	1.51e-06	56.3
500U_SAT#Satellite/Satellite	JAEIGT010000117.1	71.538	130	31	4	201	327	65001	65127	1.51e-06	56.3
500U_SAT#Satellite/Satellite	JAEIGT010000117.1	71.538	130	31	4	201	327	116029	115903	1.51e-06	56.3
500U_SAT#Satellite/Satellite	JAEIGT010000117.1	71.538	130	31	4	201	327	117126	117000	1.51e-06	56.3
500U_SAT#Satellite/Satellite	JAEIGT010000117.1	71.538	130	31	4	201	327	117677	117551	1.51e-06	56.3
500U_SAT#Satellite/Satellite	JAEIGT010000117.1	71.538	130	31	4	201	327	118228	118102	1.51e-06	56.3
500U_SAT#Satellite/Satellite	JAEIGT010000117.1	71.538	130	31	4	201	327	120978	120852	1.51e-06	56.3
500U_SAT#Satellite/Satellite	JAEIGT010000117.1	71.538	130	31	4	201	327	123176	123050	1.51e-06	56.3
500U_SAT#Satellite/Satellite	JAEIGT010000117.1	71.538	130	31	4	201	327	124825	124699	1.51e-06	56.3
500U_SAT#Satellite/Satellite	JAEIGT010000117.1	71.538	130	31	4	201	327	126480	126354	1.51e-06	56.3
500U_SAT#Satellite/Satellite	JAEIGT010000117.1	71.538	130	31	4	201	327	128687	128561	1.51e-06	56.3
500U_SAT#Satellite/Satellite	JAEIGT010000117.1	71.538	130	31	4	201	327	129782	129656	1.51e-06	56.3
500U_SAT#Satellite/Satellite	JAEIGT010000117.1	71.538	130	31	4	201	327	130878	130752	1.51e-06	56.3
500U_SAT#Satellite/Satellite	JAEIGT010000117.1	71.538	130	31	4	201	327	131971	131845	1.51e-06	56.3
500U_SAT#Satellite/Satellite	JAEIGT010000117.1	71.538	130	31	4	201	327	132522	132396	1.51e-06	56.3
500U_SAT#Satellite/Satellite	JAEIGT010000117.1	71.538	130	31	4	201	327	133073	132947	1.51e-06	56.3
500U_SAT#Satellite/Satellite	JAEIGT010000117.1	71.538	130	31	4	201	327	134176	134050	1.51e-06	56.3
500U_SAT#Satellite/Satellite	JAEIGT010000117.1	71.538	130	31	4	201	327	135275	135149	1.51e-06	56.3
500U_SAT#Satellite/Satellite	JAEIGT010000117.1	71.538	130	31	4	201	327	135826	135700	1.51e-06	56.3
500U_SAT#Satellite/Satellite	JAEIGT010000117.1	71.538	130	31	4	201	327	136928	136802	1.51e-06	56.3
500U_SAT#Satellite/Satellite	JAEIGT010000117.1	71.538	130	31	4	201	327	139132	139006	1.51e-06	56.3
500U_SAT#Satellite/Satellite	JAEIGT010000117.1	71.538	130	31	4	201	327	140787	140661	1.51e-06	56.3
500U_SAT#Satellite/Satellite	JAEIGT010000117.1	71.212	132	28	5	201	327	114935	114809	5.28e-06	54.5
500U_SAT#Satellite/Satellite	JAEIGT010000117.1	71.212	132	28	5	201	327	119884	119758	5.28e-06	54.5
500U_SAT#Satellite/Satellite	JAEIGT010000117.1	71.212	132	28	5	201	327	121531	121405	5.28e-06	54.5
500U_SAT#Satellite/Satellite	JAEIGT010000117.1	71.212	132	28	5	201	327	125927	125801	5.28e-06	54.5
500U_SAT#Satellite/Satellite	JAEIGT010000117.1	71.212	132	28	5	201	327	128134	128008	5.28e-06	54.5
500U_SAT#Satellite/Satellite	JAEIGT010000117.1	71.212	132	28	5	201	327	134727	134601	5.28e-06	54.5
500U_SAT#Satellite/Satellite	JAEIGT010000117.1	71.212	132	28	5	201	327	136377	136251	5.28e-06	54.5
500U_SAT#Satellite/Satellite	JAEIGT010000117.1	71.212	132	28	5	201	327	137479	137353	5.28e-06	54.5
500U_SAT#Satellite/Satellite	JAEIGT010000117.1	71.212	132	28	5	201	327	138027	137901	5.28e-06	54.5
500U_SAT#Satellite/Satellite	JAEIGT010000117.1	71.212	132	28	5	201	327	138579	138453	5.28e-06	54.5
500U_SAT#Satellite/Satellite	JAEIGT010000117.1	71.212	132	28	5	201	327	139683	139557	5.28e-06	54.5
500U_SAT#Satellite/Satellite	JAEIGT010000117.1	71.429	133	26	6	201	327	3945	4071	5.28e-06	53.6
500U_SAT#Satellite/Satellite	JAEIGT010000117.1	75.676	74	18	0	423	496	58221	58294	5.28e-06	53.6
500U_SAT#Satellite/Satellite	JAEIGT010000117.1	75.676	74	18	0	423	496	60637	60710	5.28e-06	53.6
500U_SAT#Satellite/Satellite	JAEIGT010000117.1	75.676	74	18	0	423	496	64704	64777	5.28e-06	53.6
500U_SAT#Satellite/Satellite	JAEIGT010000117.1	70.769	130	32	4	201	327	21172	21298	1.84e-05	51.8
500U_SAT#Satellite/Satellite	JAEIGT010000117.1	70.769	130	32	4	201	327	31882	32008	1.84e-05	51.8
500U_SAT#Satellite/Satellite	JAEIGT010000117.1	70.769	130	32	4	201	327	33948	34074	1.84e-05	51.8
500U_SAT#Satellite/Satellite	JAEIGT010000117.1	70.769	130	32	4	201	327	37212	37338	1.84e-05	51.8
500U_SAT#Satellite/Satellite	JAEIGT010000117.1	70.769	130	32	4	201	327	39833	39959	1.84e-05	51.8
500U_SAT#Satellite/Satellite	JAEIGT010000117.1	70.769	130	32	4	201	327	63677	63803	1.84e-05	51.8
500U_SAT#Satellite/Satellite	JAEIGT010000117.1	70.992	131	31	5	201	327	1642	1769	6.43e-05	50.0
500U_SAT#Satellite/Satellite	JAEIGT010000117.1	70.992	131	31	5	201	327	34821	34948	6.43e-05	50.0
500U_SAT#Satellite/Satellite	JAEIGT010000117.1	70.455	132	29	5	201	327	116575	116449	6.43e-05	50.0
500U_SAT#Satellite/Satellite	JAEIGT010000117.1	70.455	132	29	5	201	327	118779	118653	6.43e-05	50.0
500U_SAT#Satellite/Satellite	JAEIGT010000117.1	70.455	132	29	5	201	327	119331	119205	6.43e-05	50.0
500U_SAT#Satellite/Satellite	JAEIGT010000117.1	70.455	132	29	5	201	327	122623	122497	6.43e-05	50.0
500U_SAT#Satellite/Satellite	JAEIGT010000117.1	70.455	132	29	5	201	327	123728	123602	6.43e-05	50.0
500U_SAT#Satellite/Satellite	JAEIGT010000117.1	70.455	132	29	5	201	327	124272	124146	6.43e-05	50.0
500U_SAT#Satellite/Satellite	JAEIGT010000117.1	70.455	132	29	5	201	327	125376	125250	6.43e-05	50.0
500U_SAT#Satellite/Satellite	JAEIGT010000117.1	70.455	132	29	5	201	327	127032	126906	6.43e-05	50.0
500U_SAT#Satellite/Satellite	JAEIGT010000117.1	70.455	132	29	5	201	327	127583	127457	6.43e-05	50.0
500U_SAT#Satellite/Satellite	JAEIGT010000117.1	70.455	132	29	5	201	327	133624	133498	6.43e-05	50.0
500U_SAT#Satellite/Satellite	JAEIGT010000117.1	70.455	132	29	5	201	327	140234	140108	6.43e-05	50.0
500U_SAT#Satellite/Satellite	JAEIGT010000117.1	69.403	134	27	5	201	327	59056	59182	2.24e-04	48.2
500U_SAT#Satellite/Satellite	JAEIGT010000117.1	69.403	134	27	5	201	327	61472	61598	2.24e-04	48.2
500U_SAT#Satellite/Satellite	JAEIGT010000117.1	70.000	130	33	4	201	327	62025	62151	7.83e-04	47.3
500U_SAT#Satellite/Satellite	JAEIGT010000117.1	70.000	130	33	4	201	327	62574	62700	7.83e-04	47.3
500U_SAT#Satellite/Satellite	JAEIGT010000117.1	74.648	71	17	1	201	271	768	837	0.003	44.6
500U_SAT#Satellite/Satellite	JAEIGT010000117.1	74.648	71	17	1	201	271	2196	2265	0.003	44.6
500U_SAT#Satellite/Satellite	JAEIGT010000117.1	74.648	71	17	1	201	271	3624	3693	0.003	44.6
500U_SAT#Satellite/Satellite	JAEIGT010000117.1	74.648	71	17	1	201	271	4497	4566	0.003	44.6
500U_SAT#Satellite/Satellite	JAEIGT010000117.1	74.648	71	17	1	201	271	4818	4887	0.003	44.6
500U_SAT#Satellite/Satellite	JAEIGT010000117.1	74.648	71	17	1	201	271	5692	5761	0.003	44.6
500U_SAT#Satellite/Satellite	JAEIGT010000117.1	74.648	71	17	1	201	271	7576	7645	0.003	44.6
500U_SAT#Satellite/Satellite	JAEIGT010000117.1	74.648	71	17	1	201	271	7898	7967	0.003	44.6
500U_SAT#Satellite/Satellite	JAEIGT010000117.1	74.648	71	17	1	201	271	8774	8843	0.003	44.6
500U_SAT#Satellite/Satellite	JAEIGT010000117.1	74.648	71	17	1	201	271	9642	9711	0.003	44.6
500U_SAT#Satellite/Satellite	JAEIGT010000117.1	74.648	71	17	1	201	271	11068	11137	0.003	44.6
500U_SAT#Satellite/Satellite	JAEIGT010000117.1	74.648	71	17	1	201	271	13031	13100	0.003	44.6
500U_SAT#Satellite/Satellite	JAEIGT010000117.1	74.648	71	17	1	201	271	14449	14518	0.003	44.6
500U_SAT#Satellite/Satellite	JAEIGT010000117.1	74.648	71	17	1	201	271	15313	15382	0.003	44.6
500U_SAT#Satellite/Satellite	JAEIGT010000117.1	74.648	71	17	1	201	271	15633	15702	0.003	44.6
500U_SAT#Satellite/Satellite	JAEIGT010000117.1	74.648	71	17	1	201	271	16507	16576	0.003	44.6
500U_SAT#Satellite/Satellite	JAEIGT010000117.1	74.648	71	17	1	201	271	17372	17441	0.003	44.6
500U_SAT#Satellite/Satellite	JAEIGT010000117.1	74.648	71	17	1	201	271	17692	17761	0.003	44.6
500U_SAT#Satellite/Satellite	JAEIGT010000117.1	74.648	71	17	1	201	271	19109	19178	0.003	44.6
500U_SAT#Satellite/Satellite	JAEIGT010000117.1	74.648	71	17	1	201	271	19987	20056	0.003	44.6
500U_SAT#Satellite/Satellite	JAEIGT010000117.1	74.648	71	17	1	201	271	20852	20921	0.003	44.6
500U_SAT#Satellite/Satellite	JAEIGT010000117.1	74.648	71	17	1	201	271	21716	21785	0.003	44.6
500U_SAT#Satellite/Satellite	JAEIGT010000117.1	74.648	71	17	1	201	271	23134	23203	0.003	44.6
500U_SAT#Satellite/Satellite	JAEIGT010000117.1	74.648	71	17	1	201	271	24012	24081	0.003	44.6
500U_SAT#Satellite/Satellite	JAEIGT010000117.1	74.648	71	17	1	201	271	24890	24959	0.003	44.6
500U_SAT#Satellite/Satellite	JAEIGT010000117.1	74.648	71	17	1	201	271	25768	25837	0.003	44.6
500U_SAT#Satellite/Satellite	JAEIGT010000117.1	74.648	71	17	1	201	271	26641	26710	0.003	44.6
500U_SAT#Satellite/Satellite	JAEIGT010000117.1	74.648	71	17	1	201	271	27514	27583	0.003	44.6
500U_SAT#Satellite/Satellite	JAEIGT010000117.1	74.648	71	17	1	201	271	28388	28457	0.003	44.6
500U_SAT#Satellite/Satellite	JAEIGT010000117.1	74.648	71	17	1	201	271	30369	30438	0.003	44.6
500U_SAT#Satellite/Satellite	JAEIGT010000117.1	74.648	71	17	1	201	271	31242	31311	0.003	44.6
500U_SAT#Satellite/Satellite	JAEIGT010000117.1	74.648	71	17	1	201	271	31562	31631	0.003	44.6
500U_SAT#Satellite/Satellite	JAEIGT010000117.1	74.648	71	17	1	201	271	32435	32504	0.003	44.6
500U_SAT#Satellite/Satellite	JAEIGT010000117.1	74.648	71	17	1	201	271	33308	33377	0.003	44.6
500U_SAT#Satellite/Satellite	JAEIGT010000117.1	74.648	71	17	1	201	271	33628	33697	0.003	44.6
500U_SAT#Satellite/Satellite	JAEIGT010000117.1	74.648	71	17	1	201	271	34501	34570	0.003	44.6
500U_SAT#Satellite/Satellite	JAEIGT010000117.1	74.648	71	17	1	201	271	35377	35446	0.003	44.6
500U_SAT#Satellite/Satellite	JAEIGT010000117.1	74.648	71	17	1	201	271	35697	35766	0.003	44.6
500U_SAT#Satellite/Satellite	JAEIGT010000117.1	74.648	71	17	1	201	271	36571	36640	0.003	44.6
500U_SAT#Satellite/Satellite	JAEIGT010000117.1	74.648	71	17	1	201	271	36892	36961	0.003	44.6
500U_SAT#Satellite/Satellite	JAEIGT010000117.1	74.648	71	17	1	201	271	37766	37835	0.003	44.6
500U_SAT#Satellite/Satellite	JAEIGT010000117.1	74.648	71	17	1	201	271	38640	38709	0.003	44.6
500U_SAT#Satellite/Satellite	JAEIGT010000117.1	74.648	71	17	1	201	271	41483	41552	0.003	44.6
500U_SAT#Satellite/Satellite	JAEIGT010000117.1	74.648	71	17	1	201	271	42909	42978	0.003	44.6
500U_SAT#Satellite/Satellite	JAEIGT010000117.1	74.648	71	17	1	201	271	43229	43298	0.003	44.6
500U_SAT#Satellite/Satellite	JAEIGT010000117.1	74.648	71	17	1	201	271	47972	48041	0.003	44.6
500U_SAT#Satellite/Satellite	JAEIGT010000117.1	74.648	71	17	1	201	271	49400	49469	0.003	44.6
500U_SAT#Satellite/Satellite	JAEIGT010000117.1	74.286	70	17	1	201	270	39513	39581	0.010	42.8
500U_SAT#Satellite/Satellite	JAEIGT010000117.1	89.655	29	3	0	377	405	100967	100995	0.12	40.1
500U_SAT#Satellite/Satellite	JAEIGT010000125.1	69.836	305	70	12	201	496	10932	10641	1.16e-20	102
500U_SAT#Satellite/Satellite	JAEIGT010000125.1	78.512	121	25	1	377	496	5899	5779	1.42e-19	98.7
500U_SAT#Satellite/Satellite	JAEIGT010000125.1	78.512	121	25	1	377	496	11828	11708	1.42e-19	98.7
500U_SAT#Satellite/Satellite	JAEIGT010000125.1	77.686	121	26	1	377	496	8643	8523	6.02e-18	94.2
500U_SAT#Satellite/Satellite	JAEIGT010000125.1	77.686	121	26	1	377	496	10207	10087	6.02e-18	94.2
500U_SAT#Satellite/Satellite	JAEIGT010000125.1	78.070	114	24	1	377	489	3360	3247	7.33e-17	90.6
500U_SAT#Satellite/Satellite	JAEIGT010000125.1	77.686	121	25	2	377	496	8098	7979	7.33e-17	90.6
500U_SAT#Satellite/Satellite	JAEIGT010000125.1	76.230	122	27	1	377	496	9197	9076	2.56e-16	87.8
500U_SAT#Satellite/Satellite	JAEIGT010000125.1	76.860	121	26	2	377	496	4463	4344	8.93e-16	86.0
500U_SAT#Satellite/Satellite	JAEIGT010000125.1	78.218	101	21	1	397	496	7529	7429	3.80e-14	80.6
500U_SAT#Satellite/Satellite	JAEIGT010000125.1	77.193	114	23	3	377	489	6450	6339	1.33e-13	78.8
500U_SAT#Satellite/Satellite	JAEIGT010000125.1	65.774	336	69	13	201	496	7205	6876	1.97e-11	71.6
500U_SAT#Satellite/Satellite	JAEIGT010000125.1	66.066	333	72	13	201	496	11484	11156	6.87e-11	70.7
500U_SAT#Satellite/Satellite	JAEIGT010000125.1	76.042	96	22	1	402	496	548	453	8.36e-10	67.1
500U_SAT#Satellite/Satellite	JAEIGT010000125.1	64.848	330	68	12	201	489	2462	2140	1.02e-08	62.6
500U_SAT#Satellite/Satellite	JAEIGT010000125.1	65.970	335	71	16	201	496	5230	4900	4.33e-07	58.1
500U_SAT#Satellite/Satellite	JAEIGT010000125.1	72.519	131	30	5	201	327	10417	10289	4.33e-07	58.1
500U_SAT#Satellite/Satellite	JAEIGT010000125.1	71.538	130	31	4	201	327	220	94	1.51e-06	56.3
500U_SAT#Satellite/Satellite	JAEIGT010000125.1	71.538	130	31	4	201	327	3570	3444	1.51e-06	56.3
500U_SAT#Satellite/Satellite	JAEIGT010000125.1	71.538	130	31	4	201	327	8852	8726	1.51e-06	56.3
500U_SAT#Satellite/Satellite	JAEIGT010000125.1	71.538	130	31	4	201	327	9405	9279	1.51e-06	56.3
500U_SAT#Satellite/Satellite	JAEIGT010000125.1	64.821	307	63	12	201	467	1350	1049	5.28e-06	54.5
500U_SAT#Satellite/Satellite	JAEIGT010000125.1	71.212	132	28	5	201	327	4675	4549	5.28e-06	54.5
500U_SAT#Satellite/Satellite	JAEIGT010000125.1	71.756	131	30	5	201	327	6109	5982	5.28e-06	54.5
500U_SAT#Satellite/Satellite	JAEIGT010000125.1	70.992	131	32	4	201	328	7755	7628	5.28e-06	53.6
500U_SAT#Satellite/Satellite	JAEIGT010000125.1	65.046	329	66	15	201	489	4120	3801	1.84e-05	52.7
500U_SAT#Satellite/Satellite	JAEIGT010000125.1	71.538	130	30	5	201	327	6652	6527	1.84e-05	52.7
500U_SAT#Satellite/Satellite	JAEIGT010000125.1	70.769	130	31	5	201	327	8301	8176	2.24e-04	48.2
500U_SAT#Satellite/Satellite	JAEIGT010000125.1	69.925	133	31	5	201	327	12040	11911	7.83e-04	46.4
500U_SAT#Satellite/Satellite	JAEIGT010000125.1	70.588	119	29	4	201	316	3016	2901	0.003	45.5
500U_SAT#Satellite/Satellite	JAEIGT010000125.1	68.939	132	31	5	201	327	1911	1785	0.033	41.0
500U_SAT#Satellite/Satellite	JAEIGT010000125.1	74.242	66	16	1	201	266	794	730	0.12	40.1
500U_SAT#Satellite/Satellite	JAEIGT010000064.1	68.502	327	71	12	199	496	7828	7505	4.05e-20	101
500U_SAT#Satellite/Satellite	JAEIGT010000064.1	79.032	124	24	2	377	498	38518	38395	4.05e-20	100
500U_SAT#Satellite/Satellite	JAEIGT010000064.1	78.512	121	25	1	377	496	5886	5766	1.42e-19	98.7
500U_SAT#Satellite/Satellite	JAEIGT010000064.1	78.512	121	25	1	377	496	36768	36648	1.42e-19	98.7
500U_SAT#Satellite/Satellite	JAEIGT010000064.1	78.512	121	25	1	377	496	37641	37521	1.42e-19	98.7
500U_SAT#Satellite/Satellite	JAEIGT010000064.1	77.686	121	26	1	377	496	11097	10977	6.02e-18	94.2
500U_SAT#Satellite/Satellite	JAEIGT010000064.1	77.686	121	26	1	377	496	16180	16060	6.02e-18	94.2
500U_SAT#Satellite/Satellite	JAEIGT010000064.1	77.686	121	26	1	377	496	23825	23705	6.02e-18	94.2
500U_SAT#Satellite/Satellite	JAEIGT010000064.1	77.686	121	26	1	377	496	31530	31410	6.02e-18	94.2
500U_SAT#Satellite/Satellite	JAEIGT010000064.1	77.686	121	26	1	377	496	33274	33154	6.02e-18	94.2
500U_SAT#Satellite/Satellite	JAEIGT010000064.1	77.686	121	26	1	377	496	35020	34900	6.02e-18	94.2
500U_SAT#Satellite/Satellite	JAEIGT010000064.1	77.686	121	26	1	377	496	35893	35773	6.02e-18	94.2
500U_SAT#Satellite/Satellite	JAEIGT010000064.1	68.000	325	72	12	201	496	7281	6960	6.02e-18	93.3
500U_SAT#Satellite/Satellite	JAEIGT010000064.1	76.860	121	27	1	377	496	9352	9232	7.33e-17	89.7
500U_SAT#Satellite/Satellite	JAEIGT010000064.1	76.860	121	27	1	377	496	10544	10424	7.33e-17	89.7
500U_SAT#Satellite/Satellite	JAEIGT010000064.1	76.860	121	27	1	377	496	12290	12170	7.33e-17	89.7
500U_SAT#Satellite/Satellite	JAEIGT010000064.1	76.860	121	27	1	377	496	22951	22831	7.33e-17	89.7
500U_SAT#Satellite/Satellite	JAEIGT010000064.1	76.230	122	27	1	377	496	26125	26004	2.56e-16	87.8
500U_SAT#Satellite/Satellite	JAEIGT010000064.1	67.593	324	73	12	201	496	9008	8689	8.93e-16	86.9
500U_SAT#Satellite/Satellite	JAEIGT010000064.1	76.471	119	27	1	379	496	16731	16613	8.93e-16	86.0
500U_SAT#Satellite/Satellite	JAEIGT010000064.1	76.471	119	27	1	379	496	19991	19873	8.93e-16	86.0
500U_SAT#Satellite/Satellite	JAEIGT010000064.1	76.033	121	28	1	377	496	13803	13683	3.12e-15	85.1
500U_SAT#Satellite/Satellite	JAEIGT010000064.1	76.033	121	28	1	377	496	14987	14867	3.12e-15	85.1
500U_SAT#Satellite/Satellite	JAEIGT010000064.1	76.033	121	28	1	377	496	17927	17807	3.12e-15	85.1
500U_SAT#Satellite/Satellite	JAEIGT010000064.1	76.033	121	28	1	377	496	19120	19000	3.12e-15	85.1
500U_SAT#Satellite/Satellite	JAEIGT010000064.1	76.033	121	28	1	377	496	21187	21067	3.12e-15	85.1
500U_SAT#Satellite/Satellite	JAEIGT010000064.1	77.193	114	24	2	377	488	3637	3524	1.09e-14	82.4
500U_SAT#Satellite/Satellite	JAEIGT010000064.1	65.766	333	74	10	201	496	25460	25131	1.33e-13	78.8
500U_SAT#Satellite/Satellite	JAEIGT010000064.1	65.766	333	74	10	201	496	27761	27432	1.33e-13	78.8
500U_SAT#Satellite/Satellite	JAEIGT010000064.1	65.672	335	71	11	201	496	28634	28305	4.63e-13	77.0
500U_SAT#Satellite/Satellite	JAEIGT010000064.1	65.672	335	71	12	201	496	24587	24258	1.97e-11	72.5
500U_SAT#Satellite/Satellite	JAEIGT010000064.1	65.373	335	72	11	201	496	29443	29114	1.97e-11	72.5
500U_SAT#Satellite/Satellite	JAEIGT010000064.1	65.373	335	72	11	201	496	30867	30538	1.97e-11	72.5
500U_SAT#Satellite/Satellite	JAEIGT010000064.1	65.373	335	72	11	201	496	32611	32282	1.97e-11	72.5
500U_SAT#Satellite/Satellite	JAEIGT010000064.1	65.373	335	72	11	201	496	34356	34027	1.97e-11	72.5
500U_SAT#Satellite/Satellite	JAEIGT010000064.1	65.476	336	71	12	201	496	26888	26558	6.87e-11	70.7
500U_SAT#Satellite/Satellite	JAEIGT010000064.1	72.727	132	30	4	199	327	11308	11180	2.92e-09	64.4
500U_SAT#Satellite/Satellite	JAEIGT010000064.1	64.939	328	71	11	201	489	30314	29992	2.92e-09	64.4
500U_SAT#Satellite/Satellite	JAEIGT010000064.1	72.308	130	30	4	201	327	6095	5969	3.56e-08	60.8
500U_SAT#Satellite/Satellite	JAEIGT010000064.1	72.308	130	30	4	201	327	16943	16817	3.56e-08	60.8
500U_SAT#Satellite/Satellite	JAEIGT010000064.1	72.308	130	30	4	201	327	20202	20076	3.56e-08	60.8
500U_SAT#Satellite/Satellite	JAEIGT010000064.1	71.970	132	31	4	199	327	9563	9435	1.24e-07	59.9
500U_SAT#Satellite/Satellite	JAEIGT010000064.1	71.970	132	31	4	199	327	18138	18010	1.24e-07	59.9
500U_SAT#Satellite/Satellite	JAEIGT010000064.1	71.538	130	31	4	201	327	4272	4146	1.51e-06	56.3
500U_SAT#Satellite/Satellite	JAEIGT010000064.1	71.538	130	31	4	201	327	5115	4989	1.51e-06	56.3
500U_SAT#Satellite/Satellite	JAEIGT010000064.1	71.538	130	31	4	201	327	5543	5417	1.51e-06	56.3
500U_SAT#Satellite/Satellite	JAEIGT010000064.1	71.538	130	31	4	201	327	10753	10627	1.51e-06	56.3
500U_SAT#Satellite/Satellite	JAEIGT010000064.1	71.538	130	31	4	201	327	12499	12373	1.51e-06	56.3
500U_SAT#Satellite/Satellite	JAEIGT010000064.1	71.538	130	31	4	201	327	14012	13886	1.51e-06	56.3
500U_SAT#Satellite/Satellite	JAEIGT010000064.1	71.538	130	31	4	201	327	15196	15070	1.51e-06	56.3
500U_SAT#Satellite/Satellite	JAEIGT010000064.1	71.538	130	31	4	201	327	16389	16263	1.51e-06	56.3
500U_SAT#Satellite/Satellite	JAEIGT010000064.1	71.538	130	31	4	201	327	19329	19203	1.51e-06	56.3
500U_SAT#Satellite/Satellite	JAEIGT010000064.1	71.538	130	31	4	201	327	23161	23035	1.51e-06	56.3
500U_SAT#Satellite/Satellite	JAEIGT010000064.1	71.538	130	31	4	201	327	36977	36851	1.51e-06	56.3
500U_SAT#Satellite/Satellite	JAEIGT010000064.1	71.212	132	32	4	199	327	21398	21270	1.51e-06	55.4
500U_SAT#Satellite/Satellite	JAEIGT010000064.1	70.229	131	33	3	201	327	3848	3720	5.28e-06	53.6
500U_SAT#Satellite/Satellite	JAEIGT010000064.1	70.769	130	32	4	201	327	4694	4568	1.84e-05	51.8
500U_SAT#Satellite/Satellite	JAEIGT010000064.1	70.769	130	32	4	201	327	24034	23908	1.84e-05	51.8
500U_SAT#Satellite/Satellite	JAEIGT010000064.1	70.769	130	32	4	201	327	26334	26208	1.84e-05	51.8
500U_SAT#Satellite/Satellite	JAEIGT010000064.1	70.769	130	32	4	201	327	31739	31613	1.84e-05	51.8
500U_SAT#Satellite/Satellite	JAEIGT010000064.1	70.769	130	32	4	201	327	33484	33358	1.84e-05	51.8
500U_SAT#Satellite/Satellite	JAEIGT010000064.1	70.769	130	32	4	201	327	35229	35103	1.84e-05	51.8
500U_SAT#Satellite/Satellite	JAEIGT010000064.1	76.056	71	16	1	201	271	21967	21898	2.24e-04	49.1
500U_SAT#Satellite/Satellite	JAEIGT010000064.1	75.342	73	17	1	199	271	6417	6346	2.24e-04	48.2
500U_SAT#Satellite/Satellite	JAEIGT010000064.1	75.342	73	17	1	199	271	14654	14583	2.24e-04	48.2
500U_SAT#Satellite/Satellite	JAEIGT010000064.1	75.342	73	17	1	199	271	22289	22218	2.24e-04	48.2
500U_SAT#Satellite/Satellite	JAEIGT010000064.1	70.229	131	32	5	201	327	36103	35976	0.003	45.5
500U_SAT#Satellite/Satellite	JAEIGT010000064.1	74.648	71	17	1	201	271	6736	6667	0.003	44.6
500U_SAT#Satellite/Satellite	JAEIGT010000064.1	74.648	71	17	1	201	271	8465	8396	0.003	44.6
500U_SAT#Satellite/Satellite	JAEIGT010000064.1	74.648	71	17	1	201	271	10200	10131	0.003	44.6
500U_SAT#Satellite/Satellite	JAEIGT010000064.1	74.648	71	17	1	201	271	11946	11877	0.003	44.6
500U_SAT#Satellite/Satellite	JAEIGT010000064.1	74.648	71	17	1	201	271	12819	12750	0.003	44.6
500U_SAT#Satellite/Satellite	JAEIGT010000064.1	74.648	71	17	1	201	271	13459	13390	0.003	44.6
500U_SAT#Satellite/Satellite	JAEIGT010000064.1	74.648	71	17	1	201	271	14332	14263	0.003	44.6
500U_SAT#Satellite/Satellite	JAEIGT010000064.1	74.648	71	17	1	201	271	15516	15447	0.003	44.6
500U_SAT#Satellite/Satellite	JAEIGT010000064.1	74.648	71	17	1	201	271	15836	15767	0.003	44.6
500U_SAT#Satellite/Satellite	JAEIGT010000064.1	74.648	71	17	1	201	271	17583	17514	0.003	44.6
500U_SAT#Satellite/Satellite	JAEIGT010000064.1	74.648	71	17	1	201	271	18456	18387	0.003	44.6
500U_SAT#Satellite/Satellite	JAEIGT010000064.1	74.648	71	17	1	201	271	18776	18707	0.003	44.6
500U_SAT#Satellite/Satellite	JAEIGT010000064.1	74.648	71	17	1	201	271	20522	20453	0.003	44.6
500U_SAT#Satellite/Satellite	JAEIGT010000064.1	74.648	71	17	1	201	271	20843	20774	0.003	44.6
500U_SAT#Satellite/Satellite	JAEIGT010000064.1	74.648	71	17	1	201	271	22607	22538	0.003	44.6
500U_SAT#Satellite/Satellite	JAEIGT010000064.1	74.648	71	17	1	201	271	23481	23412	0.003	44.6
500U_SAT#Satellite/Satellite	JAEIGT010000064.1	74.648	71	17	1	201	271	24907	24838	0.003	44.6
500U_SAT#Satellite/Satellite	JAEIGT010000064.1	74.648	71	17	1	201	271	25780	25711	0.003	44.6
500U_SAT#Satellite/Satellite	JAEIGT010000064.1	74.648	71	17	1	201	271	27208	27139	0.003	44.6
500U_SAT#Satellite/Satellite	JAEIGT010000064.1	74.648	71	17	1	201	271	28081	28012	0.003	44.6
500U_SAT#Satellite/Satellite	JAEIGT010000064.1	74.648	71	17	1	201	271	28890	28821	0.003	44.6
500U_SAT#Satellite/Satellite	JAEIGT010000064.1	74.648	71	17	1	201	271	29763	29694	0.003	44.6
500U_SAT#Satellite/Satellite	JAEIGT010000064.1	74.648	71	17	1	201	271	31186	31117	0.003	44.6
500U_SAT#Satellite/Satellite	JAEIGT010000064.1	74.648	71	17	1	201	271	32058	31989	0.003	44.6
500U_SAT#Satellite/Satellite	JAEIGT010000064.1	74.648	71	17	1	201	271	32930	32861	0.003	44.6
500U_SAT#Satellite/Satellite	JAEIGT010000064.1	74.648	71	17	1	201	271	33803	33734	0.003	44.6
500U_SAT#Satellite/Satellite	JAEIGT010000064.1	74.648	71	17	1	201	271	34676	34607	0.003	44.6
500U_SAT#Satellite/Satellite	JAEIGT010000064.1	74.648	71	17	1	201	271	35549	35480	0.003	44.6
500U_SAT#Satellite/Satellite	JAEIGT010000064.1	74.648	71	17	1	201	271	36424	36355	0.003	44.6
500U_SAT#Satellite/Satellite	JAEIGT010000064.1	74.648	71	17	1	201	271	37297	37228	0.003	44.6
500U_SAT#Satellite/Satellite	JAEIGT010000064.1	74.648	71	17	1	201	271	38172	38103	0.003	44.6
500U_SAT#Satellite/Satellite	JAEIGT010000064.1	74.648	71	15	2	201	271	2324	2257	0.033	41.9
500U_SAT#Satellite/Satellite	JAEIGT010000064.1	79.245	53	9	2	219	271	425	375	0.12	40.1
500U_SAT#Satellite/Satellite	JAEIGT010000064.1	73.239	71	18	1	201	271	3290	3221	0.12	40.1
500U_SAT#Satellite/Satellite	JAEIGT010000064.1	73.239	71	18	1	201	271	8145	8076	0.12	40.1
500U_SAT#Satellite/Satellite	JAEIGT010000064.1	73.239	71	18	1	201	271	9880	9811	0.12	40.1
500U_SAT#Satellite/Satellite	JAEIGT010000064.1	73.239	71	18	1	201	271	11626	11557	0.12	40.1
500U_SAT#Satellite/Satellite	JAEIGT010000064.1	73.239	71	18	1	201	271	13139	13070	0.12	40.1
500U_SAT#Satellite/Satellite	JAEIGT010000064.1	73.239	71	18	1	201	271	17263	17194	0.12	40.1
500U_SAT#Satellite/Satellite	JAEIGT010000064.1	72.727	66	17	1	201	266	1116	1052	1.4	35.6
500U_SAT#Satellite/Satellite	JAEIGT010000032.1	78.333	120	26	0	377	496	60198	60079	4.05e-20	100
500U_SAT#Satellite/Satellite	JAEIGT010000032.1	78.333	120	26	0	377	496	60747	60628	4.05e-20	100
500U_SAT#Satellite/Satellite	JAEIGT010000032.1	78.333	120	26	0	377	496	63469	63350	4.05e-20	100
500U_SAT#Satellite/Satellite	JAEIGT010000032.1	78.333	120	26	0	377	496	64676	64557	4.05e-20	100
500U_SAT#Satellite/Satellite	JAEIGT010000032.1	78.333	120	26	0	377	496	65777	65658	4.05e-20	100
500U_SAT#Satellite/Satellite	JAEIGT010000032.1	79.825	114	22	1	377	489	22071	21958	1.42e-19	99.6
500U_SAT#Satellite/Satellite	JAEIGT010000032.1	79.825	114	22	1	377	489	31192	31079	1.42e-19	99.6
500U_SAT#Satellite/Satellite	JAEIGT010000032.1	78.226	124	26	1	377	499	82854	82731	1.42e-19	99.6
500U_SAT#Satellite/Satellite	JAEIGT010000032.1	78.512	121	25	1	377	496	988	868	1.42e-19	98.7
500U_SAT#Satellite/Satellite	JAEIGT010000032.1	78.512	121	25	1	377	496	2703	2583	1.42e-19	98.7
500U_SAT#Satellite/Satellite	JAEIGT010000032.1	78.512	121	25	1	377	496	3533	3413	1.42e-19	98.7
500U_SAT#Satellite/Satellite	JAEIGT010000032.1	78.512	121	25	1	377	496	9869	9749	1.42e-19	98.7
500U_SAT#Satellite/Satellite	JAEIGT010000032.1	78.512	121	25	1	377	496	23493	23373	1.42e-19	98.7
500U_SAT#Satellite/Satellite	JAEIGT010000032.1	78.512	121	25	1	377	496	33714	33594	1.42e-19	98.7
500U_SAT#Satellite/Satellite	JAEIGT010000032.1	78.512	121	25	1	377	496	83407	83287	1.42e-19	98.7
500U_SAT#Satellite/Satellite	JAEIGT010000032.1	77.500	120	27	0	377	496	5590	5471	1.72e-18	96.0
500U_SAT#Satellite/Satellite	JAEIGT010000032.1	77.500	120	27	0	377	496	33165	33046	1.72e-18	96.0
500U_SAT#Satellite/Satellite	JAEIGT010000032.1	77.500	120	27	0	377	496	35366	35247	1.72e-18	96.0
500U_SAT#Satellite/Satellite	JAEIGT010000032.1	77.500	120	27	0	377	496	36788	36669	1.72e-18	96.0
500U_SAT#Satellite/Satellite	JAEIGT010000032.1	77.500	120	27	0	377	496	37662	37543	1.72e-18	96.0
500U_SAT#Satellite/Satellite	JAEIGT010000032.1	77.500	120	27	0	377	496	39085	38966	1.72e-18	96.0
500U_SAT#Satellite/Satellite	JAEIGT010000032.1	77.500	120	27	0	377	496	40528	40409	1.72e-18	96.0
500U_SAT#Satellite/Satellite	JAEIGT010000032.1	77.500	120	27	0	377	496	41952	41833	1.72e-18	96.0
500U_SAT#Satellite/Satellite	JAEIGT010000032.1	77.500	120	27	0	377	496	43374	43255	1.72e-18	96.0
500U_SAT#Satellite/Satellite	JAEIGT010000032.1	77.500	120	27	0	377	496	44247	44128	1.72e-18	96.0
500U_SAT#Satellite/Satellite	JAEIGT010000032.1	77.500	120	27	0	377	496	44796	44677	1.72e-18	96.0
500U_SAT#Satellite/Satellite	JAEIGT010000032.1	77.500	120	27	0	377	496	46256	46137	1.72e-18	96.0
500U_SAT#Satellite/Satellite	JAEIGT010000032.1	77.500	120	27	0	377	496	46805	46686	1.72e-18	96.0
500U_SAT#Satellite/Satellite	JAEIGT010000032.1	77.500	120	27	0	377	496	47354	47235	1.72e-18	96.0
500U_SAT#Satellite/Satellite	JAEIGT010000032.1	77.500	120	27	0	377	496	47903	47784	1.72e-18	96.0
500U_SAT#Satellite/Satellite	JAEIGT010000032.1	77.500	120	27	0	377	496	48452	48333	1.72e-18	96.0
500U_SAT#Satellite/Satellite	JAEIGT010000032.1	77.500	120	27	0	377	496	49001	48882	1.72e-18	96.0
500U_SAT#Satellite/Satellite	JAEIGT010000032.1	77.500	120	27	0	377	496	49550	49431	1.72e-18	96.0
500U_SAT#Satellite/Satellite	JAEIGT010000032.1	77.500	120	27	0	377	496	50100	49981	1.72e-18	96.0
500U_SAT#Satellite/Satellite	JAEIGT010000032.1	77.500	120	27	0	377	496	50649	50530	1.72e-18	96.0
500U_SAT#Satellite/Satellite	JAEIGT010000032.1	77.500	120	27	0	377	496	51198	51079	1.72e-18	96.0
500U_SAT#Satellite/Satellite	JAEIGT010000032.1	77.500	120	27	0	377	496	51747	51628	1.72e-18	96.0
500U_SAT#Satellite/Satellite	JAEIGT010000032.1	77.500	120	27	0	377	496	52296	52177	1.72e-18	96.0
500U_SAT#Satellite/Satellite	JAEIGT010000032.1	77.500	120	27	0	377	496	52845	52726	1.72e-18	96.0
500U_SAT#Satellite/Satellite	JAEIGT010000032.1	77.500	120	27	0	377	496	53394	53275	1.72e-18	96.0
500U_SAT#Satellite/Satellite	JAEIGT010000032.1	77.500	120	27	0	377	496	53943	53824	1.72e-18	96.0
500U_SAT#Satellite/Satellite	JAEIGT010000032.1	77.500	120	27	0	377	496	54492	54373	1.72e-18	96.0
500U_SAT#Satellite/Satellite	JAEIGT010000032.1	77.500	120	27	0	377	496	55041	54922	1.72e-18	96.0
500U_SAT#Satellite/Satellite	JAEIGT010000032.1	77.500	120	27	0	377	496	55590	55471	1.72e-18	96.0
500U_SAT#Satellite/Satellite	JAEIGT010000032.1	77.500	120	27	0	377	496	56139	56020	1.72e-18	96.0
500U_SAT#Satellite/Satellite	JAEIGT010000032.1	77.500	120	27	0	377	496	57140	57021	1.72e-18	96.0
500U_SAT#Satellite/Satellite	JAEIGT010000032.1	77.500	120	27	0	377	496	57689	57570	1.72e-18	96.0
500U_SAT#Satellite/Satellite	JAEIGT010000032.1	77.500	120	27	0	377	496	58241	58122	1.72e-18	96.0
500U_SAT#Satellite/Satellite	JAEIGT010000032.1	77.500	120	27	0	377	496	67415	67296	1.72e-18	96.0
500U_SAT#Satellite/Satellite	JAEIGT010000032.1	78.947	114	23	1	377	489	11609	11496	1.72e-18	95.1
500U_SAT#Satellite/Satellite	JAEIGT010000032.1	78.947	114	23	1	377	489	12482	12369	1.72e-18	95.1
500U_SAT#Satellite/Satellite	JAEIGT010000032.1	78.947	114	23	1	377	489	36239	36126	1.72e-18	95.1
500U_SAT#Satellite/Satellite	JAEIGT010000032.1	78.947	114	23	1	377	489	41402	41289	1.72e-18	95.1
500U_SAT#Satellite/Satellite	JAEIGT010000032.1	77.686	121	26	1	377	496	45346	45226	6.02e-18	94.2
500U_SAT#Satellite/Satellite	JAEIGT010000032.1	77.876	113	25	0	377	489	115	3	2.10e-17	92.4
500U_SAT#Satellite/Satellite	JAEIGT010000032.1	76.667	120	28	0	377	496	31742	31623	2.10e-17	91.5
500U_SAT#Satellite/Satellite	JAEIGT010000032.1	76.667	120	28	0	377	496	58793	58674	2.10e-17	91.5
500U_SAT#Satellite/Satellite	JAEIGT010000032.1	76.667	120	28	0	377	496	59342	59223	2.10e-17	91.5
500U_SAT#Satellite/Satellite	JAEIGT010000032.1	76.667	120	28	0	377	496	61296	61177	2.10e-17	91.5
500U_SAT#Satellite/Satellite	JAEIGT010000032.1	78.070	114	24	1	377	489	6143	6030	7.33e-17	90.6
500U_SAT#Satellite/Satellite	JAEIGT010000032.1	78.070	114	24	1	377	489	17444	17331	7.33e-17	90.6
500U_SAT#Satellite/Satellite	JAEIGT010000032.1	78.070	114	24	1	377	489	18638	18525	7.33e-17	90.6
500U_SAT#Satellite/Satellite	JAEIGT010000032.1	78.070	114	24	1	377	489	34817	34704	7.33e-17	90.6
500U_SAT#Satellite/Satellite	JAEIGT010000032.1	78.070	114	24	1	377	489	38536	38423	7.33e-17	90.6
500U_SAT#Satellite/Satellite	JAEIGT010000032.1	78.070	114	24	1	377	489	39979	39866	7.33e-17	90.6
500U_SAT#Satellite/Satellite	JAEIGT010000032.1	78.070	114	24	1	377	489	42825	42712	7.33e-17	90.6
500U_SAT#Satellite/Satellite	JAEIGT010000032.1	76.860	121	27	1	377	496	78156	78036	7.33e-17	89.7
500U_SAT#Satellite/Satellite	JAEIGT010000032.1	76.860	121	27	1	377	496	80733	80613	7.33e-17	89.7
500U_SAT#Satellite/Satellite	JAEIGT010000032.1	76.860	121	25	2	377	496	4084	3966	8.93e-16	86.9
500U_SAT#Satellite/Satellite	JAEIGT010000032.1	78.070	114	23	2	377	489	16251	16139	8.93e-16	86.9
500U_SAT#Satellite/Satellite	JAEIGT010000032.1	77.193	114	25	1	377	489	6696	6583	8.93e-16	86.0
500U_SAT#Satellite/Satellite	JAEIGT010000032.1	77.193	114	25	1	377	489	7249	7136	8.93e-16	86.0
500U_SAT#Satellite/Satellite	JAEIGT010000032.1	77.193	114	25	1	377	489	7803	7690	8.93e-16	86.0
500U_SAT#Satellite/Satellite	JAEIGT010000032.1	77.193	114	25	1	377	489	8356	8243	8.93e-16	86.0
500U_SAT#Satellite/Satellite	JAEIGT010000032.1	75.439	114	27	1	377	489	13359	13246	4.63e-13	77.0
500U_SAT#Satellite/Satellite	JAEIGT010000032.1	65.672	335	71	11	201	496	72391	72062	4.63e-13	77.0
500U_SAT#Satellite/Satellite	JAEIGT010000032.1	65.672	335	71	11	201	496	76524	76195	4.63e-13	77.0
500U_SAT#Satellite/Satellite	JAEIGT010000032.1	65.672	335	71	11	201	496	79102	78773	4.63e-13	77.0
500U_SAT#Satellite/Satellite	JAEIGT010000032.1	65.774	336	70	12	201	496	68713	68383	1.61e-12	75.2
500U_SAT#Satellite/Satellite	JAEIGT010000032.1	65.774	336	70	12	201	496	70553	70223	1.61e-12	75.2
500U_SAT#Satellite/Satellite	JAEIGT010000032.1	65.476	336	71	11	201	496	73769	73439	1.61e-12	75.2
500U_SAT#Satellite/Satellite	JAEIGT010000032.1	65.774	336	70	12	201	496	75147	74817	1.61e-12	75.2
500U_SAT#Satellite/Satellite	JAEIGT010000032.1	65.766	333	74	11	201	496	69450	69121	5.64e-12	74.3
500U_SAT#Satellite/Satellite	JAEIGT010000032.1	65.766	333	74	11	201	496	71290	70961	5.64e-12	74.3
500U_SAT#Satellite/Satellite	JAEIGT010000032.1	65.766	333	74	11	201	496	77262	76933	5.64e-12	74.3
500U_SAT#Satellite/Satellite	JAEIGT010000032.1	65.766	333	74	11	201	496	79839	79510	5.64e-12	74.3
500U_SAT#Satellite/Satellite	JAEIGT010000032.1	77.660	94	20	1	404	496	24958	24865	1.97e-11	72.5
500U_SAT#Satellite/Satellite	JAEIGT010000032.1	65.373	335	72	11	201	496	65437	65108	1.97e-11	72.5
500U_SAT#Satellite/Satellite	JAEIGT010000032.1	77.895	95	19	2	404	496	25826	25732	6.87e-11	70.7
500U_SAT#Satellite/Satellite	JAEIGT010000032.1	65.075	335	73	11	201	496	1719	1390	2.40e-10	68.0
500U_SAT#Satellite/Satellite	JAEIGT010000032.1	76.596	94	21	1	404	496	10715	10622	2.40e-10	68.0
500U_SAT#Satellite/Satellite	JAEIGT010000032.1	76.596	94	21	1	404	496	14192	14099	2.40e-10	68.0
500U_SAT#Satellite/Satellite	JAEIGT010000032.1	76.596	94	21	1	404	496	15051	14958	2.40e-10	68.0
500U_SAT#Satellite/Satellite	JAEIGT010000032.1	65.672	335	71	13	201	496	62372	62043	2.40e-10	68.0
500U_SAT#Satellite/Satellite	JAEIGT010000032.1	65.672	335	71	13	201	496	64228	63899	2.40e-10	68.0
500U_SAT#Satellite/Satellite	JAEIGT010000032.1	65.075	335	73	11	201	496	67075	66746	2.40e-10	68.0
500U_SAT#Satellite/Satellite	JAEIGT010000032.1	65.075	335	73	11	201	496	81679	81350	2.40e-10	68.0
500U_SAT#Satellite/Satellite	JAEIGT010000032.1	64.985	337	74	11	199	496	80391	80060	8.36e-10	67.1
500U_SAT#Satellite/Satellite	JAEIGT010000032.1	78.313	83	17	1	408	489	22913	22831	8.36e-10	66.2
500U_SAT#Satellite/Satellite	JAEIGT010000032.1	64.776	335	74	11	201	496	32501	32172	1.02e-08	63.5
500U_SAT#Satellite/Satellite	JAEIGT010000032.1	72.308	130	30	4	201	327	324	198	3.56e-08	60.8
500U_SAT#Satellite/Satellite	JAEIGT010000032.1	72.308	130	30	4	201	327	23149	23023	3.56e-08	60.8
500U_SAT#Satellite/Satellite	JAEIGT010000032.1	72.308	130	30	4	201	327	26056	25930	3.56e-08	60.8
500U_SAT#Satellite/Satellite	JAEIGT010000032.1	72.308	130	30	4	201	327	59552	59426	3.56e-08	60.8
500U_SAT#Satellite/Satellite	JAEIGT010000032.1	72.308	130	30	4	201	327	61502	61376	3.56e-08	60.8
500U_SAT#Satellite/Satellite	JAEIGT010000032.1	71.538	130	31	4	201	327	4293	4167	1.51e-06	56.3
500U_SAT#Satellite/Satellite	JAEIGT010000032.1	71.538	130	31	4	201	327	5799	5673	1.51e-06	56.3
500U_SAT#Satellite/Satellite	JAEIGT010000032.1	71.538	130	31	4	201	327	6905	6779	1.51e-06	56.3
500U_SAT#Satellite/Satellite	JAEIGT010000032.1	71.538	130	31	4	201	327	8565	8439	1.51e-06	56.3
500U_SAT#Satellite/Satellite	JAEIGT010000032.1	71.538	130	31	4	201	327	10945	10819	1.51e-06	56.3
500U_SAT#Satellite/Satellite	JAEIGT010000032.1	71.538	130	31	4	201	327	13568	13442	1.51e-06	56.3
500U_SAT#Satellite/Satellite	JAEIGT010000032.1	71.538	130	31	4	201	327	14422	14296	1.51e-06	56.3
500U_SAT#Satellite/Satellite	JAEIGT010000032.1	71.538	130	31	4	201	327	16460	16334	1.51e-06	56.3
500U_SAT#Satellite/Satellite	JAEIGT010000032.1	71.538	130	31	4	201	327	17653	17527	1.51e-06	56.3
500U_SAT#Satellite/Satellite	JAEIGT010000032.1	71.538	130	31	4	201	327	18847	18721	1.51e-06	56.3
500U_SAT#Satellite/Satellite	JAEIGT010000032.1	71.538	130	31	4	201	327	22280	22154	1.51e-06	56.3
500U_SAT#Satellite/Satellite	JAEIGT010000032.1	71.538	130	31	4	201	327	23702	23576	1.51e-06	56.3
500U_SAT#Satellite/Satellite	JAEIGT010000032.1	71.538	130	31	4	201	327	24321	24195	1.51e-06	56.3
500U_SAT#Satellite/Satellite	JAEIGT010000032.1	71.538	130	31	4	201	327	25188	25062	1.51e-06	56.3
500U_SAT#Satellite/Satellite	JAEIGT010000032.1	71.538	130	31	4	201	327	56348	56222	1.51e-06	56.3
500U_SAT#Satellite/Satellite	JAEIGT010000032.1	71.538	130	31	4	201	327	57898	57772	1.51e-06	56.3
500U_SAT#Satellite/Satellite	JAEIGT010000032.1	71.538	130	31	4	201	327	58450	58324	1.51e-06	56.3
500U_SAT#Satellite/Satellite	JAEIGT010000032.1	71.538	130	31	4	201	327	64885	64759	1.51e-06	56.3
500U_SAT#Satellite/Satellite	JAEIGT010000032.1	71.538	130	31	4	201	327	65987	65861	1.51e-06	56.3
500U_SAT#Satellite/Satellite	JAEIGT010000032.1	71.538	130	31	4	201	327	67624	67498	1.51e-06	56.3
500U_SAT#Satellite/Satellite	JAEIGT010000032.1	64.897	339	71	14	199	496	77814	77483	1.51e-06	56.3
500U_SAT#Satellite/Satellite	JAEIGT010000032.1	71.538	130	31	4	201	327	78365	78239	1.51e-06	56.3
500U_SAT#Satellite/Satellite	JAEIGT010000032.1	71.538	130	31	4	201	327	80942	80816	1.51e-06	56.3
500U_SAT#Satellite/Satellite	JAEIGT010000032.1	71.212	132	32	4	199	327	83065	82937	1.51e-06	55.4
500U_SAT#Satellite/Satellite	JAEIGT010000032.1	70.769	130	32	4	201	327	1197	1071	1.84e-05	51.8
500U_SAT#Satellite/Satellite	JAEIGT010000032.1	70.769	130	32	4	201	327	2912	2786	1.84e-05	51.8
500U_SAT#Satellite/Satellite	JAEIGT010000032.1	70.769	130	32	4	201	327	3742	3616	1.84e-05	51.8
500U_SAT#Satellite/Satellite	JAEIGT010000032.1	70.769	130	32	4	201	327	10078	9952	1.84e-05	51.8
500U_SAT#Satellite/Satellite	JAEIGT010000032.1	70.769	130	32	4	201	327	31951	31825	1.84e-05	51.8
500U_SAT#Satellite/Satellite	JAEIGT010000032.1	70.769	130	32	4	201	327	35026	34900	1.84e-05	51.8
500U_SAT#Satellite/Satellite	JAEIGT010000032.1	70.769	130	32	4	201	327	35575	35449	1.84e-05	51.8
500U_SAT#Satellite/Satellite	JAEIGT010000032.1	70.769	130	32	4	201	327	36448	36322	1.84e-05	51.8
500U_SAT#Satellite/Satellite	JAEIGT010000032.1	70.769	130	32	4	201	327	36998	36872	1.84e-05	51.8
500U_SAT#Satellite/Satellite	JAEIGT010000032.1	70.769	130	32	4	201	327	37871	37745	1.84e-05	51.8
500U_SAT#Satellite/Satellite	JAEIGT010000032.1	70.769	130	32	4	201	327	38745	38619	1.84e-05	51.8
500U_SAT#Satellite/Satellite	JAEIGT010000032.1	70.769	130	32	4	201	327	39294	39168	1.84e-05	51.8
500U_SAT#Satellite/Satellite	JAEIGT010000032.1	70.769	130	32	4	201	327	40188	40062	1.84e-05	51.8
500U_SAT#Satellite/Satellite	JAEIGT010000032.1	70.769	130	32	4	201	327	40738	40612	1.84e-05	51.8
500U_SAT#Satellite/Satellite	JAEIGT010000032.1	70.769	130	32	4	201	327	41611	41485	1.84e-05	51.8
500U_SAT#Satellite/Satellite	JAEIGT010000032.1	70.769	130	32	4	201	327	42161	42035	1.84e-05	51.8
500U_SAT#Satellite/Satellite	JAEIGT010000032.1	70.769	130	32	4	201	327	43034	42908	1.84e-05	51.8
500U_SAT#Satellite/Satellite	JAEIGT010000032.1	70.769	130	32	4	201	327	43583	43457	1.84e-05	51.8
500U_SAT#Satellite/Satellite	JAEIGT010000032.1	70.769	130	32	4	201	327	44456	44330	1.84e-05	51.8
500U_SAT#Satellite/Satellite	JAEIGT010000032.1	70.769	130	32	4	201	327	45005	44879	1.84e-05	51.8
500U_SAT#Satellite/Satellite	JAEIGT010000032.1	70.769	130	32	4	201	327	45555	45429	1.84e-05	51.8
500U_SAT#Satellite/Satellite	JAEIGT010000032.1	70.769	130	32	4	201	327	46465	46339	1.84e-05	51.8
500U_SAT#Satellite/Satellite	JAEIGT010000032.1	70.769	130	32	4	201	327	47014	46888	1.84e-05	51.8
500U_SAT#Satellite/Satellite	JAEIGT010000032.1	70.769	130	32	4	201	327	47563	47437	1.84e-05	51.8
500U_SAT#Satellite/Satellite	JAEIGT010000032.1	70.769	130	32	4	201	327	48112	47986	1.84e-05	51.8
500U_SAT#Satellite/Satellite	JAEIGT010000032.1	70.769	130	32	4	201	327	48661	48535	1.84e-05	51.8
500U_SAT#Satellite/Satellite	JAEIGT010000032.1	70.769	130	32	4	201	327	49210	49084	1.84e-05	51.8
500U_SAT#Satellite/Satellite	JAEIGT010000032.1	70.769	130	32	4	201	327	49760	49634	1.84e-05	51.8
500U_SAT#Satellite/Satellite	JAEIGT010000032.1	70.769	130	32	4	201	327	50309	50183	1.84e-05	51.8
500U_SAT#Satellite/Satellite	JAEIGT010000032.1	70.769	130	32	4	201	327	50858	50732	1.84e-05	51.8
500U_SAT#Satellite/Satellite	JAEIGT010000032.1	70.769	130	32	4	201	327	51407	51281	1.84e-05	51.8
500U_SAT#Satellite/Satellite	JAEIGT010000032.1	70.769	130	32	4	201	327	51956	51830	1.84e-05	51.8
500U_SAT#Satellite/Satellite	JAEIGT010000032.1	70.769	130	32	4	201	327	52505	52379	1.84e-05	51.8
500U_SAT#Satellite/Satellite	JAEIGT010000032.1	70.769	130	32	4	201	327	53054	52928	1.84e-05	51.8
500U_SAT#Satellite/Satellite	JAEIGT010000032.1	70.769	130	32	4	201	327	53603	53477	1.84e-05	51.8
500U_SAT#Satellite/Satellite	JAEIGT010000032.1	70.769	130	32	4	201	327	54152	54026	1.84e-05	51.8
500U_SAT#Satellite/Satellite	JAEIGT010000032.1	70.769	130	32	4	201	327	54701	54575	1.84e-05	51.8
500U_SAT#Satellite/Satellite	JAEIGT010000032.1	70.769	130	32	4	201	327	55250	55124	1.84e-05	51.8
500U_SAT#Satellite/Satellite	JAEIGT010000032.1	70.769	130	32	4	201	327	55799	55673	1.84e-05	51.8
500U_SAT#Satellite/Satellite	JAEIGT010000032.1	70.769	130	32	4	201	327	57349	57223	1.84e-05	51.8
500U_SAT#Satellite/Satellite	JAEIGT010000032.1	70.769	130	32	4	201	327	59002	58876	1.84e-05	51.8
500U_SAT#Satellite/Satellite	JAEIGT010000032.1	70.769	130	32	4	201	327	60407	60281	1.84e-05	51.8
500U_SAT#Satellite/Satellite	JAEIGT010000032.1	70.769	130	32	4	201	327	63021	62895	1.84e-05	51.8
500U_SAT#Satellite/Satellite	JAEIGT010000032.1	76.056	71	16	1	201	271	13014	12945	2.24e-04	49.1
500U_SAT#Satellite/Satellite	JAEIGT010000032.1	76.056	71	16	1	201	271	19487	19418	2.24e-04	49.1
500U_SAT#Satellite/Satellite	JAEIGT010000032.1	76.056	71	16	1	201	271	20127	20058	2.24e-04	49.1
500U_SAT#Satellite/Satellite	JAEIGT010000032.1	76.056	71	16	1	201	271	21087	21018	2.24e-04	49.1
500U_SAT#Satellite/Satellite	JAEIGT010000032.1	76.056	71	16	1	201	271	35895	35826	2.24e-04	49.1
500U_SAT#Satellite/Satellite	JAEIGT010000032.1	76.056	71	16	1	201	271	39635	39566	2.24e-04	49.1
500U_SAT#Satellite/Satellite	JAEIGT010000032.1	69.531	128	37	2	201	327	82228	82102	2.24e-04	49.1
500U_SAT#Satellite/Satellite	JAEIGT010000032.1	70.000	130	33	4	201	327	33374	33248	7.83e-04	47.3
500U_SAT#Satellite/Satellite	JAEIGT010000032.1	70.000	130	33	4	201	327	33923	33797	7.83e-04	47.3
500U_SAT#Satellite/Satellite	JAEIGT010000032.1	69.595	148	35	6	201	345	56800	56660	7.83e-04	47.3
500U_SAT#Satellite/Satellite	JAEIGT010000032.1	70.000	130	33	4	201	327	60956	60830	7.83e-04	47.3
500U_SAT#Satellite/Satellite	JAEIGT010000032.1	70.000	130	33	4	201	327	63678	63552	7.83e-04	47.3
500U_SAT#Satellite/Satellite	JAEIGT010000032.1	71.296	108	27	3	165	271	14777	14673	7.83e-04	46.4
500U_SAT#Satellite/Satellite	JAEIGT010000032.1	70.229	131	32	5	201	327	31402	31275	0.003	45.5
500U_SAT#Satellite/Satellite	JAEIGT010000032.1	71.875	96	25	2	201	295	59872	59778	0.003	45.5
500U_SAT#Satellite/Satellite	JAEIGT010000032.1	74.648	71	17	1	201	271	644	575	0.003	44.6
500U_SAT#Satellite/Satellite	JAEIGT010000032.1	74.648	71	17	1	201	271	2039	1970	0.003	44.6
500U_SAT#Satellite/Satellite	JAEIGT010000032.1	74.648	71	17	1	201	271	2359	2290	0.003	44.6
500U_SAT#Satellite/Satellite	JAEIGT010000032.1	74.648	71	17	1	201	271	3220	3151	0.003	44.6
500U_SAT#Satellite/Satellite	JAEIGT010000032.1	74.648	71	17	1	201	271	4613	4544	0.003	44.6
500U_SAT#Satellite/Satellite	JAEIGT010000032.1	74.648	71	17	1	201	271	4930	4861	0.003	44.6
500U_SAT#Satellite/Satellite	JAEIGT010000032.1	74.648	71	17	1	201	271	5250	5181	0.003	44.6
500U_SAT#Satellite/Satellite	JAEIGT010000032.1	74.648	71	17	1	201	271	9205	9136	0.003	44.6
500U_SAT#Satellite/Satellite	JAEIGT010000032.1	74.648	71	17	1	201	271	10398	10329	0.003	44.6
500U_SAT#Satellite/Satellite	JAEIGT010000032.1	74.648	71	17	1	201	271	11265	11196	0.003	44.6
500U_SAT#Satellite/Satellite	JAEIGT010000032.1	74.648	71	17	1	201	271	12138	12069	0.003	44.6
500U_SAT#Satellite/Satellite	JAEIGT010000032.1	74.648	71	17	1	201	271	13875	13806	0.003	44.6
500U_SAT#Satellite/Satellite	JAEIGT010000032.1	74.648	71	17	1	201	271	15588	15519	0.003	44.6
500U_SAT#Satellite/Satellite	JAEIGT010000032.1	74.648	71	17	1	201	271	15908	15839	0.003	44.6
500U_SAT#Satellite/Satellite	JAEIGT010000032.1	74.648	71	17	1	201	271	16780	16711	0.003	44.6
500U_SAT#Satellite/Satellite	JAEIGT010000032.1	74.648	71	17	1	201	271	17100	17031	0.003	44.6
500U_SAT#Satellite/Satellite	JAEIGT010000032.1	74.648	71	17	1	201	271	17974	17905	0.003	44.6
500U_SAT#Satellite/Satellite	JAEIGT010000032.1	74.648	71	17	1	201	271	18294	18225	0.003	44.6
500U_SAT#Satellite/Satellite	JAEIGT010000032.1	74.648	71	17	1	201	271	19167	19098	0.003	44.6
500U_SAT#Satellite/Satellite	JAEIGT010000032.1	74.648	71	17	1	201	271	19807	19738	0.003	44.6
500U_SAT#Satellite/Satellite	JAEIGT010000032.1	74.648	71	17	1	201	271	20447	20378	0.003	44.6
500U_SAT#Satellite/Satellite	JAEIGT010000032.1	74.648	71	17	1	201	271	20767	20698	0.003	44.6
500U_SAT#Satellite/Satellite	JAEIGT010000032.1	74.648	71	17	1	201	271	21407	21338	0.003	44.6
500U_SAT#Satellite/Satellite	JAEIGT010000032.1	74.648	71	17	1	201	271	21727	21658	0.003	44.6
500U_SAT#Satellite/Satellite	JAEIGT010000032.1	74.648	71	17	1	201	271	22600	22531	0.003	44.6
500U_SAT#Satellite/Satellite	JAEIGT010000032.1	74.648	71	17	1	201	271	24022	23953	0.003	44.6
500U_SAT#Satellite/Satellite	JAEIGT010000032.1	74.648	71	17	1	201	271	24641	24572	0.003	44.6
500U_SAT#Satellite/Satellite	JAEIGT010000032.1	74.648	71	17	1	201	271	25508	25439	0.003	44.6
500U_SAT#Satellite/Satellite	JAEIGT010000032.1	74.648	71	17	1	201	271	45913	45844	0.003	44.6
500U_SAT#Satellite/Satellite	JAEIGT010000032.1	74.648	71	17	1	201	271	82548	82479	0.003	44.6
500U_SAT#Satellite/Satellite	JAEIGT010000032.1	75.000	72	16	2	201	271	32822	32752	0.010	42.8
500U_SAT#Satellite/Satellite	JAEIGT010000032.1	75.000	72	16	2	201	271	37319	37249	0.010	42.8
500U_SAT#Satellite/Satellite	JAEIGT010000032.1	75.000	72	16	2	201	271	38192	38122	0.010	42.8
500U_SAT#Satellite/Satellite	JAEIGT010000032.1	75.000	72	16	2	201	271	41059	40989	0.010	42.8
500U_SAT#Satellite/Satellite	JAEIGT010000032.1	75.000	72	16	2	201	271	43904	43834	0.010	42.8
500U_SAT#Satellite/Satellite	JAEIGT010000032.1	73.913	69	17	1	203	271	26374	26307	0.033	41.0
500U_SAT#Satellite/Satellite	JAEIGT010000032.1	70.833	96	26	2	201	295	61822	61728	0.033	41.0
500U_SAT#Satellite/Satellite	JAEIGT010000032.1	73.239	71	18	1	201	271	8885	8816	0.12	40.1
500U_SAT#Satellite/Satellite	JAEIGT010000032.1	73.239	71	18	1	201	271	42481	42412	0.12	40.1
500U_SAT#Satellite/Satellite	JAEIGT010000254.1	67.988	328	66	12	201	496	642	322	4.05e-20	100
500U_SAT#Satellite/Satellite	JAEIGT010000254.1	78.512	121	25	1	377	496	986	866	1.42e-19	98.7
500U_SAT#Satellite/Satellite	JAEIGT010000254.1	78.512	121	25	1	377	496	1533	1413	1.42e-19	98.7
500U_SAT#Satellite/Satellite	JAEIGT010000254.1	78.512	121	25	1	377	496	11048	10928	1.42e-19	98.7
500U_SAT#Satellite/Satellite	JAEIGT010000254.1	78.512	121	25	1	377	496	11601	11481	1.42e-19	98.7
500U_SAT#Satellite/Satellite	JAEIGT010000254.1	78.512	121	25	1	377	496	13256	13136	1.42e-19	98.7
500U_SAT#Satellite/Satellite	JAEIGT010000254.1	78.512	121	25	1	377	496	13810	13690	1.42e-19	98.7
500U_SAT#Satellite/Satellite	JAEIGT010000254.1	78.512	121	25	1	377	496	14922	14802	1.42e-19	98.7
500U_SAT#Satellite/Satellite	JAEIGT010000254.1	78.512	121	25	1	377	496	15481	15361	1.42e-19	98.7
500U_SAT#Satellite/Satellite	JAEIGT010000254.1	78.512	121	25	1	377	496	16040	15920	1.42e-19	98.7
500U_SAT#Satellite/Satellite	JAEIGT010000254.1	78.512	121	25	1	377	496	16599	16479	1.42e-19	98.7
500U_SAT#Satellite/Satellite	JAEIGT010000254.1	78.512	121	25	1	377	496	17713	17593	1.42e-19	98.7
500U_SAT#Satellite/Satellite	JAEIGT010000254.1	78.512	121	25	1	377	496	18266	18146	1.42e-19	98.7
500U_SAT#Satellite/Satellite	JAEIGT010000254.1	78.512	121	25	1	377	496	18819	18699	1.42e-19	98.7
500U_SAT#Satellite/Satellite	JAEIGT010000254.1	78.512	121	25	1	377	496	19373	19253	1.42e-19	98.7
500U_SAT#Satellite/Satellite	JAEIGT010000254.1	78.512	121	25	1	377	496	19927	19807	1.42e-19	98.7
500U_SAT#Satellite/Satellite	JAEIGT010000254.1	78.512	121	25	1	377	496	20476	20356	1.42e-19	98.7
500U_SAT#Satellite/Satellite	JAEIGT010000254.1	78.512	121	25	1	377	496	21579	21459	1.42e-19	98.7
500U_SAT#Satellite/Satellite	JAEIGT010000254.1	78.512	121	25	1	377	496	23779	23659	1.42e-19	98.7
500U_SAT#Satellite/Satellite	JAEIGT010000254.1	78.512	121	25	1	377	496	24879	24759	1.42e-19	98.7
500U_SAT#Satellite/Satellite	JAEIGT010000254.1	78.512	121	25	1	377	496	25430	25310	1.42e-19	98.7
500U_SAT#Satellite/Satellite	JAEIGT010000254.1	78.512	121	25	1	377	496	27080	26960	1.42e-19	98.7
500U_SAT#Satellite/Satellite	JAEIGT010000254.1	78.512	121	25	1	377	496	27631	27511	1.42e-19	98.7
500U_SAT#Satellite/Satellite	JAEIGT010000254.1	78.512	121	25	1	377	496	28183	28063	1.42e-19	98.7
500U_SAT#Satellite/Satellite	JAEIGT010000254.1	78.512	121	25	1	377	496	28732	28612	1.42e-19	98.7
500U_SAT#Satellite/Satellite	JAEIGT010000254.1	78.512	121	25	1	377	496	29285	29165	1.42e-19	98.7
500U_SAT#Satellite/Satellite	JAEIGT010000254.1	78.512	121	25	1	377	496	30389	30269	1.42e-19	98.7
500U_SAT#Satellite/Satellite	JAEIGT010000254.1	78.512	121	25	1	377	496	31491	31371	1.42e-19	98.7
500U_SAT#Satellite/Satellite	JAEIGT010000254.1	78.512	121	25	1	377	496	33148	33028	1.42e-19	98.7
500U_SAT#Satellite/Satellite	JAEIGT010000254.1	78.512	121	25	1	377	496	34250	34130	1.42e-19	98.7
500U_SAT#Satellite/Satellite	JAEIGT010000254.1	78.512	121	25	1	377	496	37564	37444	1.42e-19	98.7
500U_SAT#Satellite/Satellite	JAEIGT010000254.1	78.512	121	25	1	377	496	38669	38549	1.42e-19	98.7
500U_SAT#Satellite/Satellite	JAEIGT010000254.1	78.512	121	25	1	377	496	41432	41312	1.42e-19	98.7
500U_SAT#Satellite/Satellite	JAEIGT010000254.1	78.512	121	25	1	377	496	44749	44629	1.42e-19	98.7
500U_SAT#Satellite/Satellite	JAEIGT010000254.1	78.512	121	25	1	377	496	46962	46842	1.42e-19	98.7
500U_SAT#Satellite/Satellite	JAEIGT010000254.1	78.512	121	25	1	377	496	48619	48499	1.42e-19	98.7
500U_SAT#Satellite/Satellite	JAEIGT010000254.1	78.512	121	25	1	377	496	50277	50157	1.42e-19	98.7
500U_SAT#Satellite/Satellite	JAEIGT010000254.1	78.512	121	25	1	377	496	54700	54580	1.42e-19	98.7
500U_SAT#Satellite/Satellite	JAEIGT010000254.1	78.512	121	25	1	377	496	55806	55686	1.42e-19	98.7
500U_SAT#Satellite/Satellite	JAEIGT010000254.1	78.512	121	25	1	377	496	56359	56239	1.42e-19	98.7
500U_SAT#Satellite/Satellite	JAEIGT010000254.1	78.512	121	25	1	377	496	56912	56792	1.42e-19	98.7
500U_SAT#Satellite/Satellite	JAEIGT010000254.1	78.512	121	25	1	377	496	57465	57345	1.42e-19	98.7
500U_SAT#Satellite/Satellite	JAEIGT010000254.1	78.512	121	25	1	377	496	58018	57898	1.42e-19	98.7
500U_SAT#Satellite/Satellite	JAEIGT010000254.1	78.512	121	25	1	377	496	58571	58451	1.42e-19	98.7
500U_SAT#Satellite/Satellite	JAEIGT010000254.1	78.512	121	25	1	377	496	59679	59559	1.42e-19	98.7
500U_SAT#Satellite/Satellite	JAEIGT010000254.1	78.947	114	23	1	377	489	12154	12041	1.72e-18	95.1
500U_SAT#Satellite/Satellite	JAEIGT010000254.1	77.686	121	26	1	377	496	14369	14249	6.02e-18	94.2
500U_SAT#Satellite/Satellite	JAEIGT010000254.1	77.686	121	26	1	377	496	17158	17038	6.02e-18	94.2
500U_SAT#Satellite/Satellite	JAEIGT010000254.1	77.686	121	26	1	377	496	21029	20909	6.02e-18	94.2
500U_SAT#Satellite/Satellite	JAEIGT010000254.1	77.686	121	26	1	377	496	22129	22009	6.02e-18	94.2
500U_SAT#Satellite/Satellite	JAEIGT010000254.1	77.686	121	26	1	377	496	22678	22558	6.02e-18	94.2
500U_SAT#Satellite/Satellite	JAEIGT010000254.1	77.686	121	26	1	377	496	23230	23110	6.02e-18	94.2
500U_SAT#Satellite/Satellite	JAEIGT010000254.1	77.686	121	26	1	377	496	24329	24209	6.02e-18	94.2
500U_SAT#Satellite/Satellite	JAEIGT010000254.1	77.686	121	26	1	377	496	25981	25861	6.02e-18	94.2
500U_SAT#Satellite/Satellite	JAEIGT010000254.1	77.686	121	26	1	377	496	26531	26411	6.02e-18	94.2
500U_SAT#Satellite/Satellite	JAEIGT010000254.1	77.686	121	26	1	377	496	32595	32475	6.02e-18	94.2
500U_SAT#Satellite/Satellite	JAEIGT010000254.1	77.686	121	26	1	377	496	36459	36339	6.02e-18	94.2
500U_SAT#Satellite/Satellite	JAEIGT010000254.1	77.686	121	26	1	377	496	39774	39654	6.02e-18	94.2
500U_SAT#Satellite/Satellite	JAEIGT010000254.1	77.686	121	26	1	377	496	42539	42419	6.02e-18	94.2
500U_SAT#Satellite/Satellite	JAEIGT010000254.1	77.686	121	26	1	377	496	43092	42972	6.02e-18	94.2
500U_SAT#Satellite/Satellite	JAEIGT010000254.1	77.686	121	26	1	377	496	45302	45182	6.02e-18	94.2
500U_SAT#Satellite/Satellite	JAEIGT010000254.1	77.686	121	26	1	377	496	49172	49052	6.02e-18	94.2
500U_SAT#Satellite/Satellite	JAEIGT010000254.1	77.686	121	26	1	377	496	51935	51815	6.02e-18	94.2
500U_SAT#Satellite/Satellite	JAEIGT010000254.1	77.686	121	26	1	377	496	53041	52921	6.02e-18	94.2
500U_SAT#Satellite/Satellite	JAEIGT010000254.1	77.686	121	26	1	377	496	53594	53474	6.02e-18	94.2
500U_SAT#Satellite/Satellite	JAEIGT010000254.1	77.686	121	26	1	377	496	54147	54027	6.02e-18	94.2
500U_SAT#Satellite/Satellite	JAEIGT010000254.1	77.686	121	26	1	377	496	55253	55133	6.02e-18	94.2
500U_SAT#Satellite/Satellite	JAEIGT010000254.1	78.261	115	24	1	383	496	52481	52367	2.10e-17	92.4
500U_SAT#Satellite/Satellite	JAEIGT010000254.1	76.667	120	28	0	377	496	59126	59007	2.10e-17	91.5
500U_SAT#Satellite/Satellite	JAEIGT010000254.1	76.860	121	27	1	377	496	29838	29718	7.33e-17	89.7
500U_SAT#Satellite/Satellite	JAEIGT010000254.1	76.860	121	27	1	377	496	40327	40207	7.33e-17	89.7
500U_SAT#Satellite/Satellite	JAEIGT010000254.1	76.860	121	27	1	377	496	41986	41866	7.33e-17	89.7
500U_SAT#Satellite/Satellite	JAEIGT010000254.1	76.860	121	27	1	377	496	45855	45735	7.33e-17	89.7
500U_SAT#Satellite/Satellite	JAEIGT010000254.1	75.833	120	29	0	377	496	30941	30822	8.93e-16	86.9
500U_SAT#Satellite/Satellite	JAEIGT010000254.1	75.833	120	29	0	377	496	32043	31924	8.93e-16	86.9
500U_SAT#Satellite/Satellite	JAEIGT010000254.1	75.833	120	29	0	377	496	33700	33581	8.93e-16	86.9
500U_SAT#Satellite/Satellite	JAEIGT010000254.1	75.833	120	29	0	377	496	34802	34683	8.93e-16	86.9
500U_SAT#Satellite/Satellite	JAEIGT010000254.1	75.833	120	29	0	377	496	35352	35233	8.93e-16	86.9
500U_SAT#Satellite/Satellite	JAEIGT010000254.1	75.833	120	29	0	377	496	35906	35787	8.93e-16	86.9
500U_SAT#Satellite/Satellite	JAEIGT010000254.1	75.833	120	29	0	377	496	37011	36892	8.93e-16	86.9
500U_SAT#Satellite/Satellite	JAEIGT010000254.1	75.833	120	29	0	377	496	38116	37997	8.93e-16	86.9
500U_SAT#Satellite/Satellite	JAEIGT010000254.1	75.833	120	29	0	377	496	39221	39102	8.93e-16	86.9
500U_SAT#Satellite/Satellite	JAEIGT010000254.1	75.833	120	29	0	377	496	40879	40760	8.93e-16	86.9
500U_SAT#Satellite/Satellite	JAEIGT010000254.1	75.833	120	29	0	377	496	43644	43525	8.93e-16	86.9
500U_SAT#Satellite/Satellite	JAEIGT010000254.1	75.833	120	29	0	377	496	44196	44077	8.93e-16	86.9
500U_SAT#Satellite/Satellite	JAEIGT010000254.1	75.833	120	29	0	377	496	46407	46288	8.93e-16	86.9
500U_SAT#Satellite/Satellite	JAEIGT010000254.1	75.833	120	29	0	377	496	47514	47395	8.93e-16	86.9
500U_SAT#Satellite/Satellite	JAEIGT010000254.1	75.833	120	29	0	377	496	48066	47947	8.93e-16	86.9
500U_SAT#Satellite/Satellite	JAEIGT010000254.1	75.833	120	29	0	377	496	49724	49605	8.93e-16	86.9
500U_SAT#Satellite/Satellite	JAEIGT010000254.1	75.833	120	29	0	377	496	50829	50710	8.93e-16	86.9
500U_SAT#Satellite/Satellite	JAEIGT010000254.1	75.833	120	29	0	377	496	51381	51262	8.93e-16	86.9
500U_SAT#Satellite/Satellite	JAEIGT010000254.1	65.976	338	66	13	201	496	12912	12582	4.63e-13	77.9
500U_SAT#Satellite/Satellite	JAEIGT010000254.1	65.455	330	66	12	201	489	3920	3598	1.97e-11	71.6
500U_SAT#Satellite/Satellite	JAEIGT010000254.1	65.257	331	66	12	201	489	2295	1972	6.87e-11	69.8
500U_SAT#Satellite/Satellite	JAEIGT010000254.1	65.244	328	70	11	201	489	2848	2526	2.40e-10	68.9
500U_SAT#Satellite/Satellite	JAEIGT010000254.1	65.244	328	70	11	201	489	4473	4151	2.40e-10	68.9
500U_SAT#Satellite/Satellite	JAEIGT010000254.1	71.756	131	29	5	201	327	11810	11684	1.51e-06	55.4
500U_SAT#Satellite/Satellite	JAEIGT010000254.1	71.212	132	28	5	201	327	1189	1063	5.28e-06	54.5
500U_SAT#Satellite/Satellite	JAEIGT010000254.1	71.212	132	28	5	201	327	1741	1615	5.28e-06	54.5
500U_SAT#Satellite/Satellite	JAEIGT010000254.1	71.212	132	28	5	201	327	3367	3241	5.28e-06	54.5
500U_SAT#Satellite/Satellite	JAEIGT010000254.1	71.212	132	28	5	201	327	11257	11131	5.28e-06	54.5
500U_SAT#Satellite/Satellite	JAEIGT010000254.1	71.212	132	28	5	201	327	12358	12232	5.28e-06	54.5
500U_SAT#Satellite/Satellite	JAEIGT010000254.1	75.281	89	17	3	412	496	3158	3071	5.28e-06	53.6
500U_SAT#Satellite/Satellite	JAEIGT010000254.1	70.455	132	29	5	201	327	13466	13340	6.43e-05	50.0
500U_SAT#Satellite/Satellite	JAEIGT010000254.1	70.455	132	29	5	201	327	14025	13899	6.43e-05	50.0
500U_SAT#Satellite/Satellite	JAEIGT010000254.1	70.455	132	29	5	201	327	14578	14452	6.43e-05	50.0
500U_SAT#Satellite/Satellite	JAEIGT010000254.1	70.455	132	29	5	201	327	15137	15011	6.43e-05	50.0
500U_SAT#Satellite/Satellite	JAEIGT010000254.1	70.455	132	29	5	201	327	15696	15570	6.43e-05	50.0
500U_SAT#Satellite/Satellite	JAEIGT010000254.1	70.455	132	29	5	201	327	16255	16129	6.43e-05	50.0
500U_SAT#Satellite/Satellite	JAEIGT010000254.1	70.455	132	29	5	201	327	16814	16688	6.43e-05	50.0
500U_SAT#Satellite/Satellite	JAEIGT010000254.1	70.455	132	29	5	201	327	17368	17242	6.43e-05	50.0
500U_SAT#Satellite/Satellite	JAEIGT010000254.1	70.455	132	29	5	201	327	17922	17796	6.43e-05	50.0
500U_SAT#Satellite/Satellite	JAEIGT010000254.1	70.455	132	29	5	201	327	18475	18349	6.43e-05	50.0
500U_SAT#Satellite/Satellite	JAEIGT010000254.1	70.455	132	29	5	201	327	19029	18903	6.43e-05	50.0
500U_SAT#Satellite/Satellite	JAEIGT010000254.1	70.455	132	29	5	201	327	19586	19460	6.43e-05	50.0
500U_SAT#Satellite/Satellite	JAEIGT010000254.1	70.455	132	29	5	201	327	20135	20009	6.43e-05	50.0
500U_SAT#Satellite/Satellite	JAEIGT010000254.1	70.455	132	29	5	201	327	20685	20559	6.43e-05	50.0
500U_SAT#Satellite/Satellite	JAEIGT010000254.1	70.455	132	29	5	201	327	21238	21112	6.43e-05	50.0
500U_SAT#Satellite/Satellite	JAEIGT010000254.1	70.455	132	29	5	201	327	21788	21662	6.43e-05	50.0
500U_SAT#Satellite/Satellite	JAEIGT010000254.1	70.455	132	29	5	201	327	22337	22211	6.43e-05	50.0
500U_SAT#Satellite/Satellite	JAEIGT010000254.1	70.455	132	29	5	201	327	22887	22761	6.43e-05	50.0
500U_SAT#Satellite/Satellite	JAEIGT010000254.1	70.455	132	29	5	201	327	23438	23312	6.43e-05	50.0
500U_SAT#Satellite/Satellite	JAEIGT010000254.1	70.455	132	29	5	201	327	23988	23862	6.43e-05	50.0
500U_SAT#Satellite/Satellite	JAEIGT010000254.1	70.455	132	29	5	201	327	24538	24412	6.43e-05	50.0
500U_SAT#Satellite/Satellite	JAEIGT010000254.1	70.455	132	29	5	201	327	25088	24962	6.43e-05	50.0
500U_SAT#Satellite/Satellite	JAEIGT010000254.1	70.455	132	29	5	201	327	25638	25512	6.43e-05	50.0
[truncated: 4,337 more rows]

## Sheet: Ananasse
Query	Subject	percent identity	alignment lenght	number of mismatch	number of gap	query start	query end	subject start	subject end	E.value	bit score
500U_SAT#Satellite/Satellite	JAECYH010000447.1	92.857	28	2	0	199	226	11723853	11723880	0.011	42.8
500U_SAT#Satellite/Satellite	JAECYH010000447.1	83.333	36	6	0	199	234	3551840	3551805	0.13	39.2
500U_SAT#Satellite/Satellite	JAECYH010000447.1	86.667	30	4	0	63	92	4283512	4283483	0.47	37.4
500U_SAT#Satellite/Satellite	JAECYH010000447.1	79.167	48	8	2	242	287	4207523	4207476	1.6	35.6
500U_SAT#Satellite/Satellite	JAECYH010000447.1	82.500	40	5	2	441	479	606152	606114	5.7	34.6
500U_SAT#Satellite/Satellite	JAECYH010000447.1	88.462	26	3	0	201	226	2472462	2472437	5.7	34.6
500U_SAT#Satellite/Satellite	JAECYH010000447.1	75.472	53	12	1	200	251	3498328	3498380	5.7	34.6
500U_SAT#Satellite/Satellite	JAECYH010000447.1	81.579	38	6	1	73	109	11675568	11675531	5.7	34.6
500U_SAT#Satellite/Satellite	JAECYH010000447.1	79.592	49	7	3	234	279	1324200	1324152	5.7	33.7
500U_SAT#Satellite/Satellite	JAECYH010000447.1	85.714	28	4	0	255	282	2238130	2238103	5.7	33.7
500U_SAT#Satellite/Satellite	JAECYH010000447.1	91.304	23	2	0	208	230	10023073	10023051	5.7	33.7
500U_SAT#Satellite/Satellite	JAECYH010000447.1	78.261	46	6	2	202	244	12357988	12358032	5.7	33.7
500U_SAT#Satellite/Satellite	JAECYH010000472.1	96.000	25	1	0	202	226	2708899	2708875	0.038	41.9
500U_SAT#Satellite/Satellite	JAECYH010000472.1	84.848	33	3	1	205	235	1433215	1433183	1.6	35.6
500U_SAT#Satellite/Satellite	JAECYH010000472.1	83.871	31	5	0	80	110	1981249	1981279	5.7	34.6
500U_SAT#Satellite/Satellite	JAECYH010000957.1	90.323	31	2	1	257	287	10028181	10028152	0.13	40.1
500U_SAT#Satellite/Satellite	JAECYH010000957.1	79.545	44	5	1	241	284	16871786	16871825	0.13	39.2
500U_SAT#Satellite/Satellite	JAECYH010000957.1	92.000	25	2	0	194	218	14686033	14686057	0.47	37.4
500U_SAT#Satellite/Satellite	JAECYH010000957.1	92.000	25	2	0	459	483	20964008	20963984	0.47	37.4
500U_SAT#Satellite/Satellite	JAECYH010000957.1	89.655	29	2	1	205	232	7019170	7019142	1.6	36.5
500U_SAT#Satellite/Satellite	JAECYH010000957.1	91.667	24	2	0	211	234	14301148	14301171	1.6	35.6
500U_SAT#Satellite/Satellite	JAECYH010000957.1	92.308	26	1	1	200	225	16619553	16619529	1.6	35.6
500U_SAT#Satellite/Satellite	JAECYH010000957.1	86.207	29	4	0	245	273	17351442	17351470	1.6	35.6
500U_SAT#Satellite/Satellite	JAECYH010000957.1	86.207	29	4	0	202	230	19204922	19204894	1.6	35.6
500U_SAT#Satellite/Satellite	JAECYH010000957.1	89.286	28	2	1	416	443	5887934	5887960	5.7	34.6
500U_SAT#Satellite/Satellite	JAECYH010000957.1	80.000	40	6	1	197	236	11294548	11294585	5.7	34.6
500U_SAT#Satellite/Satellite	JAECYH010000957.1	95.652	23	0	1	105	126	13183370	13183348	5.7	34.6
500U_SAT#Satellite/Satellite	JAECYH010000957.1	88.889	27	0	1	198	224	13661111	13661088	5.7	34.6
500U_SAT#Satellite/Satellite	JAECYH010000957.1	84.848	33	4	1	252	284	14719521	14719490	5.7	34.6
500U_SAT#Satellite/Satellite	JAECYH010000957.1	95.238	21	1	0	205	225	15759511	15759491	5.7	34.6
500U_SAT#Satellite/Satellite	JAECYH010000957.1	73.438	64	13	2	208	271	16367258	16367317	5.7	34.6
500U_SAT#Satellite/Satellite	JAECYH010000957.1	88.889	27	1	1	210	236	1650115	1650139	5.7	33.7
500U_SAT#Satellite/Satellite	JAECYH010000957.1	84.375	32	3	1	200	229	2240621	2240652	5.7	33.7
500U_SAT#Satellite/Satellite	JAECYH010000957.1	85.714	28	4	0	201	228	6266332	6266359	5.7	33.7
500U_SAT#Satellite/Satellite	JAECYH010000957.1	85.294	34	2	2	207	239	7612785	7612816	5.7	33.7
500U_SAT#Satellite/Satellite	JAECYH010000957.1	82.857	35	5	1	260	294	11168798	11168765	5.7	33.7
500U_SAT#Satellite/Satellite	JAECYH010000957.1	91.304	23	2	0	208	230	11587874	11587896	5.7	33.7
500U_SAT#Satellite/Satellite	JAECYH010000957.1	91.304	23	2	0	80	102	15439002	15439024	5.7	33.7
500U_SAT#Satellite/Satellite	JAECYH010000957.1	91.304	23	2	0	428	450	15696241	15696263	5.7	33.7
500U_SAT#Satellite/Satellite	JAECYH010000773.1	86.111	36	4	1	258	292	5643503	5643538	0.13	40.1
500U_SAT#Satellite/Satellite	JAECYH010000773.1	83.784	37	3	1	256	292	4744813	4744846	0.13	39.2
500U_SAT#Satellite/Satellite	JAECYH010000773.1	95.455	22	1	0	199	220	11774955	11774976	1.6	36.5
500U_SAT#Satellite/Satellite	JAECYH010000773.1	91.667	24	2	0	248	271	9772806	9772829	1.6	35.6
500U_SAT#Satellite/Satellite	JAECYH010000773.1	86.667	30	2	1	201	230	3558309	3558282	5.7	34.6
500U_SAT#Satellite/Satellite	JAECYH010000773.1	89.286	28	2	1	199	226	4032727	4032701	5.7	34.6
500U_SAT#Satellite/Satellite	JAECYH010000773.1	84.848	33	4	1	423	454	7295346	7295314	5.7	34.6
500U_SAT#Satellite/Satellite	JAECYH010000773.1	80.556	36	7	0	80	115	8636515	8636480	5.7	34.6
500U_SAT#Satellite/Satellite	JAECYH010000773.1	89.286	28	2	1	257	283	9203106	9203079	5.7	34.6
500U_SAT#Satellite/Satellite	JAECYH010000773.1	91.304	23	2	0	204	226	3234080	3234102	5.7	33.7
500U_SAT#Satellite/Satellite	JAECYH010000773.1	85.714	28	4	0	246	273	3624093	3624120	5.7	33.7
500U_SAT#Satellite/Satellite	JAECYH010000773.1	100.000	18	0	0	77	94	3652568	3652551	5.7	33.7
500U_SAT#Satellite/Satellite	JAECYH010000773.1	91.304	23	2	0	204	226	5276682	5276660	5.7	33.7
500U_SAT#Satellite/Satellite	JAECYH010000773.1	91.304	23	2	0	258	280	5521410	5521432	5.7	33.7
500U_SAT#Satellite/Satellite	JAECYH010000773.1	100.000	18	0	0	431	448	6023802	6023785	5.7	33.7
500U_SAT#Satellite/Satellite	JAECYH010000773.1	91.304	23	2	0	411	433	6091445	6091423	5.7	33.7
500U_SAT#Satellite/Satellite	JAECYH010000773.1	91.304	23	2	0	257	279	6134819	6134797	5.7	33.7
500U_SAT#Satellite/Satellite	JAECYH010000773.1	82.857	35	5	1	79	112	8104210	8104244	5.7	33.7
500U_SAT#Satellite/Satellite	JAECYH010000773.1	85.714	28	4	0	257	284	9181727	9181700	5.7	33.7
500U_SAT#Satellite/Satellite	JAECYH010000168.1	90.323	31	2	1	200	230	361430	361401	0.13	40.1
500U_SAT#Satellite/Satellite	JAECYH010000508.1	92.308	26	2	0	102	127	225228	225203	0.13	39.2
500U_SAT#Satellite/Satellite	JAECYH010000508.1	89.286	28	2	1	257	283	1140057	1140084	5.7	34.6
500U_SAT#Satellite/Satellite	JAECYH010000508.1	89.286	28	2	1	257	283	1267999	1267972	5.7	34.6
500U_SAT#Satellite/Satellite	JAECYH010000954.1	95.652	23	1	0	266	288	10193105	10193127	0.47	38.3
500U_SAT#Satellite/Satellite	JAECYH010000954.1	86.667	30	4	0	197	226	4936784	4936755	0.47	37.4
500U_SAT#Satellite/Satellite	JAECYH010000954.1	86.667	30	4	0	188	217	12684518	12684547	0.47	37.4
500U_SAT#Satellite/Satellite	JAECYH010000954.1	91.667	24	2	0	247	270	1312769	1312746	1.6	35.6
500U_SAT#Satellite/Satellite	JAECYH010000954.1	95.238	21	1	0	208	228	13603141	13603161	5.7	34.6
500U_SAT#Satellite/Satellite	JAECYH010000954.1	91.304	23	2	0	257	279	5348249	5348271	5.7	33.7
500U_SAT#Satellite/Satellite	JAECYH010000954.1	91.304	23	2	0	73	95	5686562	5686540	5.7	33.7
500U_SAT#Satellite/Satellite	JAECYH010000954.1	91.304	23	2	0	263	285	6053202	6053224	5.7	33.7
500U_SAT#Satellite/Satellite	JAECYH010000954.1	91.304	23	2	0	431	453	9878943	9878965	5.7	33.7
500U_SAT#Satellite/Satellite	JAECYH010000592.1	84.848	33	5	0	212	244	982228	982260	0.47	38.3
500U_SAT#Satellite/Satellite	JAECYH010000592.1	84.848	33	5	0	199	231	3338798	3338766	0.47	38.3
500U_SAT#Satellite/Satellite	JAECYH010000592.1	78.571	42	5	1	249	290	1168799	1168836	1.6	35.6
500U_SAT#Satellite/Satellite	JAECYH010000592.1	95.238	21	1	0	210	230	4949189	4949169	5.7	34.6
500U_SAT#Satellite/Satellite	JAECYH010000592.1	95.238	21	1	0	459	479	6282946	6282966	5.7	34.6
500U_SAT#Satellite/Satellite	JAECYH010000592.1	81.818	33	6	0	452	484	1285237	1285269	5.7	33.7
500U_SAT#Satellite/Satellite	JAECYH010000592.1	86.207	29	1	1	259	287	2244701	2244726	5.7	33.7
500U_SAT#Satellite/Satellite	JAECYH010000592.1	86.207	29	1	1	259	287	2245457	2245482	5.7	33.7
500U_SAT#Satellite/Satellite	JAECYH010000503.1	89.286	28	3	0	203	230	1190336	1190309	0.47	38.3
500U_SAT#Satellite/Satellite	JAECYH010000503.1	95.455	22	1	0	209	230	545491	545470	1.6	36.5
500U_SAT#Satellite/Satellite	JAECYH010000503.1	79.545	44	5	2	254	297	752687	752648	5.7	34.6
500U_SAT#Satellite/Satellite	JAECYH010000958.1	92.000	25	2	0	204	228	3987441	3987417	0.47	37.4
500U_SAT#Satellite/Satellite	JAECYH010000958.1	95.455	22	1	0	260	281	22439	22418	1.6	36.5
500U_SAT#Satellite/Satellite	JAECYH010000958.1	83.333	36	4	1	79	114	99094	99061	1.6	36.5
500U_SAT#Satellite/Satellite	JAECYH010000958.1	89.655	29	2	1	64	92	1265239	1265266	1.6	36.5
500U_SAT#Satellite/Satellite	JAECYH010000958.1	88.889	27	3	0	110	136	3875265	3875291	1.6	36.5
500U_SAT#Satellite/Satellite	JAECYH010000958.1	91.667	24	2	0	259	282	1514657	1514634	1.6	35.6
500U_SAT#Satellite/Satellite	JAECYH010000958.1	86.207	29	4	0	245	273	2190930	2190902	1.6	35.6
500U_SAT#Satellite/Satellite	JAECYH010000958.1	100.000	19	0	0	200	218	3029220	3029202	1.6	35.6
500U_SAT#Satellite/Satellite	JAECYH010000958.1	91.667	24	2	0	249	272	3406267	3406244	1.6	35.6
500U_SAT#Satellite/Satellite	JAECYH010000958.1	95.238	21	1	0	199	219	4179006	4178986	5.7	34.6
500U_SAT#Satellite/Satellite	JAECYH010000958.1	95.238	21	1	0	258	278	4324473	4324493	5.7	34.6
500U_SAT#Satellite/Satellite	JAECYH010000958.1	100.000	18	0	0	201	218	271447	271430	5.7	33.7
500U_SAT#Satellite/Satellite	JAECYH010000958.1	100.000	18	0	0	207	224	2241587	2241604	5.7	33.7
500U_SAT#Satellite/Satellite	JAECYH010000958.1	87.500	32	2	2	200	230	2451371	2451341	5.7	33.7
500U_SAT#Satellite/Satellite	JAECYH010000958.1	91.304	23	2	0	408	430	3737613	3737591	5.7	33.7
500U_SAT#Satellite/Satellite	JAECYH010000958.1	85.714	28	4	0	198	225	4201352	4201325	5.7	33.7
500U_SAT#Satellite/Satellite	JAECYH010000958.1	91.304	23	2	0	201	223	4313409	4313431	5.7	33.7
500U_SAT#Satellite/Satellite	JAECYH010000936.1	92.593	27	1	1	200	226	5678582	5678607	0.47	37.4
500U_SAT#Satellite/Satellite	JAECYH010000936.1	92.000	25	2	0	208	232	7641070	7641094	0.47	37.4
500U_SAT#Satellite/Satellite	JAECYH010000936.1	75.862	58	11	2	237	292	2137576	2137520	1.6	36.5
500U_SAT#Satellite/Satellite	JAECYH010000936.1	95.455	22	1	0	253	274	5043495	5043474	1.6	36.5
500U_SAT#Satellite/Satellite	JAECYH010000936.1	90.323	31	1	2	202	231	9728429	9728400	1.6	36.5
500U_SAT#Satellite/Satellite	JAECYH010000936.1	86.207	29	4	0	251	279	4774511	4774539	1.6	35.6
500U_SAT#Satellite/Satellite	JAECYH010000936.1	100.000	19	0	0	198	216	6958558	6958576	1.6	35.6
500U_SAT#Satellite/Satellite	JAECYH010000936.1	91.667	24	2	0	199	222	8582310	8582333	1.6	35.6
500U_SAT#Satellite/Satellite	JAECYH010000936.1	95.238	21	1	0	78	98	2793455	2793435	5.7	34.6
500U_SAT#Satellite/Satellite	JAECYH010000936.1	88.462	26	3	0	199	224	3282666	3282691	5.7	34.6
500U_SAT#Satellite/Satellite	JAECYH010000936.1	84.848	33	4	1	199	230	7230057	7230089	5.7	34.6
500U_SAT#Satellite/Satellite	JAECYH010000936.1	95.238	21	1	0	204	224	8256109	8256089	5.7	34.6
500U_SAT#Satellite/Satellite	JAECYH010000936.1	95.238	21	1	0	79	99	9765439	9765419	5.7	34.6
500U_SAT#Satellite/Satellite	JAECYH010000936.1	95.652	23	0	1	106	128	11066600	11066579	5.7	34.6
500U_SAT#Satellite/Satellite	JAECYH010000936.1	95.238	21	1	0	250	270	11229145	11229125	5.7	34.6
500U_SAT#Satellite/Satellite	JAECYH010000936.1	91.304	23	2	0	93	115	6931691	6931669	5.7	33.7
500U_SAT#Satellite/Satellite	JAECYH010000610.1	80.435	46	6	2	238	283	430089	430131	0.47	37.4
500U_SAT#Satellite/Satellite	JAECYH010000610.1	91.667	24	2	0	408	431	2112983	2113006	1.6	35.6
500U_SAT#Satellite/Satellite	JAECYH010000610.1	100.000	18	0	0	203	220	408974	408957	5.7	33.7
500U_SAT#Satellite/Satellite	JAECYH010000610.1	100.000	18	0	0	204	221	1068576	1068559	5.7	33.7
500U_SAT#Satellite/Satellite	JAECYH010000610.1	91.304	23	2	0	257	279	4056027	4056005	5.7	33.7
500U_SAT#Satellite/Satellite	JAECYH010000610.1	85.714	28	4	0	199	226	4675098	4675125	5.7	33.7
500U_SAT#Satellite/Satellite	JAECYH010000610.1	91.304	23	2	0	79	101	5523674	5523652	5.7	33.7
500U_SAT#Satellite/Satellite	JAECYH010000839.1	89.655	29	2	1	199	226	40347	40319	1.6	36.5
500U_SAT#Satellite/Satellite	JAECYH010000716.1	88.889	27	3	0	250	276	508935	508961	1.6	36.5
500U_SAT#Satellite/Satellite	JAECYH010000716.1	82.353	34	3	1	254	287	612548	612518	5.7	33.7
500U_SAT#Satellite/Satellite	JAECYH010000690.1	81.081	37	7	0	235	271	718356	718392	1.6	36.5
500U_SAT#Satellite/Satellite	JAECYH010000690.1	91.304	23	2	0	203	225	69568	69546	5.7	33.7
500U_SAT#Satellite/Satellite	JAECYH010000495.1	92.308	26	0	1	205	230	1095727	1095704	1.6	36.5
500U_SAT#Satellite/Satellite	JAECYH010000495.1	95.238	21	1	0	253	273	1431921	1431941	5.7	34.6
500U_SAT#Satellite/Satellite	JAECYH010000495.1	100.000	18	0	0	202	219	480942	480959	5.7	33.7
500U_SAT#Satellite/Satellite	JAECYH010000495.1	81.818	33	6	0	232	264	655209	655177	5.7	33.7
500U_SAT#Satellite/Satellite	JAECYH010000176.1	88.889	27	3	0	255	281	3503589	3503615	1.6	36.5
500U_SAT#Satellite/Satellite	JAECYH010000176.1	83.784	37	3	2	204	239	856066	856032	5.7	34.6
500U_SAT#Satellite/Satellite	JAECYH010000176.1	89.286	28	2	1	200	226	2439204	2439177	5.7	34.6
500U_SAT#Satellite/Satellite	JAECYH010000176.1	95.238	21	1	0	204	224	2978449	2978429	5.7	34.6
500U_SAT#Satellite/Satellite	JAECYH010000176.1	95.238	21	1	0	199	219	3038606	3038626	5.7	34.6
500U_SAT#Satellite/Satellite	JAECYH010000176.1	88.462	26	3	0	400	425	3777469	3777444	5.7	34.6
500U_SAT#Satellite/Satellite	JAECYH010000176.1	91.304	23	2	0	195	217	1519521	1519499	5.7	33.7
500U_SAT#Satellite/Satellite	JAECYH010000176.1	76.923	39	1	1	206	236	1781467	1781429	5.7	33.7
500U_SAT#Satellite/Satellite	JAECYH010000176.1	88.889	27	1	1	202	226	1965196	1965222	5.7	33.7
500U_SAT#Satellite/Satellite	JAECYH010000176.1	86.667	30	3	1	75	103	3033741	3033712	5.7	33.7
500U_SAT#Satellite/Satellite	JAECYH010000176.1	92.000	25	1	1	204	228	3081659	3081682	5.7	33.7
500U_SAT#Satellite/Satellite	JAECYH010000972.1	80.488	41	7	1	199	238	69432	69392	1.6	35.6
500U_SAT#Satellite/Satellite	JAECYH010000972.1	92.308	26	1	1	246	270	263858	263833	1.6	35.6
500U_SAT#Satellite/Satellite	JAECYH010000972.1	83.333	36	5	1	249	283	628213	628248	1.6	35.6
500U_SAT#Satellite/Satellite	JAECYH010000972.1	92.308	26	1	1	408	432	1777485	1777510	1.6	35.6
500U_SAT#Satellite/Satellite	JAECYH010000972.1	81.081	37	4	1	240	273	1926842	1926806	5.7	34.6
500U_SAT#Satellite/Satellite	JAECYH010000972.1	81.818	33	1	1	416	448	1378410	1378383	5.7	33.7
500U_SAT#Satellite/Satellite	JAECYH010000972.1	91.304	23	2	0	198	220	1870191	1870169	5.7	33.7
500U_SAT#Satellite/Satellite	JAECYH010000745.1	91.667	24	2	0	259	282	43216	43239	1.6	35.6
500U_SAT#Satellite/Satellite	JAECYH010000713.1	82.353	34	6	0	84	117	2386	2353	1.6	35.6
500U_SAT#Satellite/Satellite	JAECYH010000604.1	82.500	40	4	2	237	273	150634	150673	1.6	35.6
500U_SAT#Satellite/Satellite	JAECYH010000604.1	95.652	23	0	1	197	219	1045214	1045235	5.7	34.6
500U_SAT#Satellite/Satellite	JAECYH010000604.1	91.304	23	2	0	213	235	507629	507651	5.7	33.7
500U_SAT#Satellite/Satellite	JAECYH010000589.1	82.353	34	6	0	84	117	200	167	1.6	35.6
500U_SAT#Satellite/Satellite	JAECYH010000268.1	84.848	33	3	1	200	230	58250	58282	1.6	35.6
500U_SAT#Satellite/Satellite	JAECYH010000238.1	86.207	29	4	0	206	234	351796	351768	1.6	35.6
500U_SAT#Satellite/Satellite	JAECYH010000238.1	91.304	23	2	0	245	267	1102450	1102472	5.7	33.7
500U_SAT#Satellite/Satellite	JAECYH010000971.1	95.652	23	0	1	199	220	353415	353393	5.7	34.6
500U_SAT#Satellite/Satellite	JAECYH010000724.1	95.238	21	1	0	206	226	327037	327017	5.7	34.6
500U_SAT#Satellite/Satellite	JAECYH010000673.1	89.286	28	2	1	257	283	4862	4889	5.7	34.6
500U_SAT#Satellite/Satellite	JAECYH010000621.1	89.286	28	2	1	257	283	4832	4859	5.7	34.6
500U_SAT#Satellite/Satellite	JAECYH010000532.1	88.462	26	3	0	206	231	156098	156073	5.7	34.6
500U_SAT#Satellite/Satellite	JAECYH010000513.1	88.462	26	3	0	110	135	667342	667317	5.7	34.6
500U_SAT#Satellite/Satellite	JAECYH010000406.1	76.000	50	5	2	81	127	13791	13746	5.7	34.6
500U_SAT#Satellite/Satellite	JAECYH010000955.1	91.304	23	2	0	79	101	873047	873025	5.7	33.7
500U_SAT#Satellite/Satellite	JAECYH010000950.1	86.667	30	3	1	186	215	384406	384434	5.7	33.7
500U_SAT#Satellite/Satellite	JAECYH010000950.1	78.947	38	8	0	257	294	505409	505446	5.7	33.7
500U_SAT#Satellite/Satellite	JAECYH010000950.1	88.889	27	1	1	262	288	775757	775733	5.7	33.7
500U_SAT#Satellite/Satellite	JAECYH010000945.1	85.714	28	4	0	63	90	163137	163110	5.7	33.7
500U_SAT#Satellite/Satellite	JAECYH010000091.1	91.304	23	2	0	105	127	168950	168928	5.7	33.7
500U_SAT#Satellite/Satellite	JAECYH010000091.1	78.723	47	8	2	257	301	410308	410262	5.7	33.7
500U_SAT#Satellite/Satellite	JAECYH010000090.1	100.000	18	0	0	213	230	5234	5217	5.7	33.7
500U_SAT#Satellite/Satellite	JAECYH010000090.1	100.000	18	0	0	213	230	9808	9791	5.7	33.7
500U_SAT#Satellite/Satellite	JAECYH010000090.1	100.000	18	0	0	213	230	14099	14082	5.7	33.7
500U_SAT#Satellite/Satellite	JAECYH010000886.1	91.304	23	2	0	201	223	25559	25537	5.7	33.7
500U_SAT#Satellite/Satellite	JAECYH010000859.1	85.714	28	4	0	199	226	1382732	1382759	5.7	33.7
500U_SAT#Satellite/Satellite	JAECYH010000809.1	88.889	27	1	1	258	282	158610	158636	5.7	33.7
500U_SAT#Satellite/Satellite	JAECYH010000789.1	100.000	18	0	0	222	239	87609	87592	5.7	33.7
500U_SAT#Satellite/Satellite	JAECYH010000788.1	88.889	27	1	1	258	282	252894	252920	5.7	33.7
500U_SAT#Satellite/Satellite	JAECYH010000788.1	88.889	27	1	1	258	282	257117	257143	5.7	33.7
500U_SAT#Satellite/Satellite	JAECYH010000788.1	88.889	27	1	1	258	282	265572	265598	5.7	33.7
500U_SAT#Satellite/Satellite	JAECYH010000788.1	88.889	27	1	1	258	282	269801	269827	5.7	33.7
500U_SAT#Satellite/Satellite	JAECYH010000711.1	91.304	23	2	0	251	273	294509	294531	5.7	33.7
500U_SAT#Satellite/Satellite	JAECYH010000549.1	91.304	23	2	0	207	229	1821	1843	5.7	33.7
500U_SAT#Satellite/Satellite	JAECYH010000536.1	84.375	32	3	1	198	229	14926	14897	5.7	33.7
500U_SAT#Satellite/Satellite	JAECYH010000531.1	91.304	23	2	0	404	426	105263	105241	5.7	33.7
500U_SAT#Satellite/Satellite	JAECYH010000474.1	100.000	18	0	0	412	429	125184	125201	5.7	33.7
500U_SAT#Satellite/Satellite	JAECYH010000389.1	91.304	23	2	0	203	225	38238	38260	5.7	33.7
500U_SAT#Satellite/Satellite	JAECYH010000209.1	91.304	23	2	0	201	223	208200	208178	5.7	33.7
500U_SAT#Satellite/Satellite	JAECYH010000184.1	88.889	27	1	1	258	282	2978	3004	5.7	33.7
500U_SAT#Satellite/Satellite	JAECYH010000180.1	91.304	23	2	0	204	226	11984	12006	5.7	33.7

## Sheet: erecta
Query	Subject	percent identity	alignment lenght	number of mismatch	number of gap	query start	query end	subject start	subject end	E.value	bit score
500U_SAT#Satellite/Satellite	JAEIGZ010000224.1	80.645	124	23	1	373	495	857748	857625	5.76e-24	113
500U_SAT#Satellite/Satellite	JAEIGZ010000224.1	72.571	175	31	1	305	462	850146	849972	2.01e-23	111
500U_SAT#Satellite/Satellite	JAEIGZ010000224.1	72.464	138	26	1	342	467	857926	857789	2.79e-15	85.1
500U_SAT#Satellite/Satellite	JAEIGZ010000224.1	73.913	115	27	3	383	496	118955	118843	9.13e-09	62.6
500U_SAT#Satellite/Satellite	JAEIGZ010000224.1	88.095	42	4	1	456	496	698522	698563	5.76e-05	50.9
500U_SAT#Satellite/Satellite	JAEIGZ010000224.1	92.308	26	1	1	201	226	1461852	1461876	1.3	35.6
500U_SAT#Satellite/Satellite	JAEIGZ010000224.1	86.667	30	2	1	243	270	1727070	1727099	4.4	34.6
500U_SAT#Satellite/Satellite	JAEIGZ010000006.1	77.500	120	26	1	378	496	86927	87046	1.88e-17	92.4
500U_SAT#Satellite/Satellite	JAEIGZ010000006.1	77.500	120	26	1	378	496	90764	90883	1.88e-17	92.4
500U_SAT#Satellite/Satellite	JAEIGZ010000006.1	77.500	120	26	1	378	496	92434	92553	1.88e-17	92.4
500U_SAT#Satellite/Satellite	JAEIGZ010000006.1	77.500	120	26	1	378	496	97039	97158	1.88e-17	92.4
500U_SAT#Satellite/Satellite	JAEIGZ010000006.1	77.500	120	26	1	378	496	99192	99311	1.88e-17	92.4
500U_SAT#Satellite/Satellite	JAEIGZ010000006.1	76.667	120	27	1	378	496	89309	89428	2.29e-16	87.8
500U_SAT#Satellite/Satellite	JAEIGZ010000006.1	72.727	121	29	3	378	496	33530	33648	3.19e-08	60.8
500U_SAT#Satellite/Satellite	JAEIGZ010000006.1	72.727	121	29	3	378	496	37459	37577	3.19e-08	60.8
500U_SAT#Satellite/Satellite	JAEIGZ010000006.1	72.727	121	29	3	378	496	45849	45967	3.19e-08	60.8
500U_SAT#Satellite/Satellite	JAEIGZ010000006.1	72.727	121	29	3	378	496	68508	68626	3.19e-08	60.8
500U_SAT#Satellite/Satellite	JAEIGZ010000006.1	72.727	121	29	3	378	496	72258	72376	3.19e-08	60.8
500U_SAT#Satellite/Satellite	JAEIGZ010000006.1	70.833	120	34	1	378	496	69960	70079	1.36e-06	56.3
500U_SAT#Satellite/Satellite	JAEIGZ010000006.1	70.833	120	34	1	378	496	75873	75992	1.36e-06	56.3
500U_SAT#Satellite/Satellite	JAEIGZ010000006.1	74.545	55	14	0	378	432	27067	27121	0.36	37.4
500U_SAT#Satellite/Satellite	JAEIGZ010000480.1	77.500	120	26	1	378	496	7800	7681	1.88e-17	92.4
500U_SAT#Satellite/Satellite	JAEIGZ010000480.1	77.500	120	26	1	378	496	9255	9136	1.88e-17	92.4
500U_SAT#Satellite/Satellite	JAEIGZ010000480.1	77.500	120	26	1	378	496	12904	12785	1.88e-17	92.4
500U_SAT#Satellite/Satellite	JAEIGZ010000480.1	76.147	109	24	2	378	484	55983	55875	5.05e-12	73.4
500U_SAT#Satellite/Satellite	JAEIGZ010000055.1	76.667	120	27	1	378	496	14818	14699	2.29e-16	87.8
500U_SAT#Satellite/Satellite	JAEIGZ010000476.1	76.667	120	27	1	378	496	56010	56129	2.29e-16	87.8
500U_SAT#Satellite/Satellite	JAEIGZ010000476.1	75.833	120	28	1	378	496	64623	64742	9.75e-15	83.3
500U_SAT#Satellite/Satellite	JAEIGZ010000476.1	75.833	120	28	1	378	496	65788	65907	9.75e-15	83.3
500U_SAT#Satellite/Satellite	JAEIGZ010000408.1	76.667	120	27	1	378	496	7306	7425	2.29e-16	87.8
500U_SAT#Satellite/Satellite	JAEIGZ010000408.1	75.833	120	28	1	378	496	5896	6015	9.75e-15	83.3
500U_SAT#Satellite/Satellite	JAEIGZ010000408.1	75.833	120	28	1	378	496	10622	10741	9.75e-15	83.3
500U_SAT#Satellite/Satellite	JAEIGZ010000408.1	75.410	122	27	3	378	496	337	458	1.45e-12	75.2
500U_SAT#Satellite/Satellite	JAEIGZ010000408.1	75.652	115	26	2	378	490	12031	12145	1.45e-12	75.2
500U_SAT#Satellite/Satellite	JAEIGZ010000254.1	76.667	120	27	1	378	496	81299	81418	2.29e-16	87.8
500U_SAT#Satellite/Satellite	JAEIGZ010000254.1	76.667	120	27	1	378	496	82756	82875	2.29e-16	87.8
500U_SAT#Satellite/Satellite	JAEIGZ010000254.1	76.667	120	27	1	378	496	85672	85791	2.29e-16	87.8
500U_SAT#Satellite/Satellite	JAEIGZ010000254.1	76.667	120	27	1	378	496	97274	97393	2.29e-16	87.8
500U_SAT#Satellite/Satellite	JAEIGZ010000254.1	76.667	120	27	1	378	496	100956	101075	2.29e-16	87.8
500U_SAT#Satellite/Satellite	JAEIGZ010000254.1	76.852	108	24	1	378	484	107741	107848	1.19e-13	79.7
500U_SAT#Satellite/Satellite	JAEIGZ010000254.1	76.852	108	24	1	378	484	108948	109055	1.19e-13	79.7
500U_SAT#Satellite/Satellite	JAEIGZ010000017.1	76.667	120	27	1	378	496	44120	44239	2.29e-16	87.8
500U_SAT#Satellite/Satellite	JAEIGZ010000017.1	76.667	120	27	1	378	496	46253	46372	2.29e-16	87.8
500U_SAT#Satellite/Satellite	JAEIGZ010000017.1	76.667	120	27	1	378	496	49117	49236	2.29e-16	87.8
500U_SAT#Satellite/Satellite	JAEIGZ010000017.1	76.667	120	27	1	378	496	51249	51368	2.29e-16	87.8
500U_SAT#Satellite/Satellite	JAEIGZ010000017.1	75.833	120	28	1	378	496	53427	53546	9.75e-15	83.3
500U_SAT#Satellite/Satellite	JAEIGZ010000023.1	77.193	114	25	1	378	490	33316	33429	8.01e-16	86.0
500U_SAT#Satellite/Satellite	JAEIGZ010000023.1	77.193	114	25	1	378	490	35184	35297	8.01e-16	86.0
500U_SAT#Satellite/Satellite	JAEIGZ010000023.1	77.193	114	25	1	378	490	38920	39033	8.01e-16	86.0
500U_SAT#Satellite/Satellite	JAEIGZ010000023.1	76.991	113	25	1	378	489	29264	29376	2.79e-15	84.2
500U_SAT#Satellite/Satellite	JAEIGZ010000063.1	75.833	120	28	1	378	496	14261	14380	9.75e-15	83.3
500U_SAT#Satellite/Satellite	JAEIGZ010000063.1	72.727	121	29	3	378	496	14745	14863	3.19e-08	60.8
500U_SAT#Satellite/Satellite	JAEIGZ010000063.1	72.727	121	29	3	378	496	18390	18508	3.19e-08	60.8
500U_SAT#Satellite/Satellite	JAEIGZ010000063.1	72.727	121	29	3	378	496	20217	20335	3.19e-08	60.8
500U_SAT#Satellite/Satellite	JAEIGZ010000063.1	72.727	121	29	3	378	496	35446	35564	3.19e-08	60.8
500U_SAT#Satellite/Satellite	JAEIGZ010000063.1	71.901	121	32	2	378	496	29403	29523	1.11e-07	59.0
500U_SAT#Satellite/Satellite	JAEIGZ010000063.1	70.833	120	34	1	378	496	25923	26042	1.36e-06	56.3
500U_SAT#Satellite/Satellite	JAEIGZ010000063.1	72.727	110	26	3	378	485	23151	23258	4.73e-06	54.5
500U_SAT#Satellite/Satellite	JAEIGZ010000058.1	75.833	120	28	1	378	496	4698	4579	9.75e-15	83.3
500U_SAT#Satellite/Satellite	JAEIGZ010000058.1	75.833	120	28	1	378	496	6519	6400	9.75e-15	83.3
500U_SAT#Satellite/Satellite	JAEIGZ010000058.1	75.833	120	28	1	378	496	7494	7375	9.75e-15	83.3
500U_SAT#Satellite/Satellite	JAEIGZ010000489.1	75.833	120	28	1	378	496	35434	35315	9.75e-15	83.3
500U_SAT#Satellite/Satellite	JAEIGZ010000489.1	75.833	120	28	1	378	496	36843	36724	9.75e-15	83.3
500U_SAT#Satellite/Satellite	JAEIGZ010000489.1	75.833	120	28	1	378	496	39165	39046	9.75e-15	83.3
500U_SAT#Satellite/Satellite	JAEIGZ010000489.1	75.833	120	28	1	378	496	39828	39709	9.75e-15	83.3
500U_SAT#Satellite/Satellite	JAEIGZ010000489.1	75.833	120	28	1	378	496	40988	40869	9.75e-15	83.3
500U_SAT#Satellite/Satellite	JAEIGZ010000489.1	74.380	121	29	2	378	496	38004	37884	1.76e-11	72.5
500U_SAT#Satellite/Satellite	JAEIGZ010000487.1	76.522	115	26	1	378	491	21815	21701	9.75e-15	83.3
500U_SAT#Satellite/Satellite	JAEIGZ010000487.1	76.852	108	24	1	378	484	23023	22916	1.19e-13	79.7
500U_SAT#Satellite/Satellite	JAEIGZ010000275.1	75.833	120	28	1	378	496	156383	156264	9.75e-15	83.3
500U_SAT#Satellite/Satellite	JAEIGZ010000275.1	75.833	120	28	1	378	496	157791	157672	9.75e-15	83.3
500U_SAT#Satellite/Satellite	JAEIGZ010000275.1	75.833	120	28	1	378	496	159201	159082	9.75e-15	83.3
500U_SAT#Satellite/Satellite	JAEIGZ010000275.1	75.833	120	28	1	378	496	160609	160490	9.75e-15	83.3
500U_SAT#Satellite/Satellite	JAEIGZ010000180.1	75.833	120	28	1	378	496	73063	73182	9.75e-15	83.3
500U_SAT#Satellite/Satellite	JAEIGZ010000180.1	76.522	115	26	1	383	496	80044	80158	9.75e-15	83.3
500U_SAT#Satellite/Satellite	JAEIGZ010000180.1	75.207	121	28	2	378	496	78627	78747	4.15e-13	77.0
500U_SAT#Satellite/Satellite	JAEIGZ010000180.1	76.364	55	13	0	378	432	31888	31942	0.030	41.9
500U_SAT#Satellite/Satellite	JAEIGZ010000225.1	75.000	120	29	1	378	496	14717	14836	1.19e-13	78.8
500U_SAT#Satellite/Satellite	JAEIGZ010000039.1	75.207	121	26	3	378	496	45446	45328	5.05e-12	74.3
500U_SAT#Satellite/Satellite	JAEIGZ010000039.1	72.727	121	29	3	378	496	7061	6943	3.19e-08	60.8
500U_SAT#Satellite/Satellite	JAEIGZ010000039.1	71.667	120	33	1	378	496	10552	10433	3.19e-08	60.8
500U_SAT#Satellite/Satellite	JAEIGZ010000039.1	72.727	121	29	3	378	496	16281	16163	3.19e-08	60.8
500U_SAT#Satellite/Satellite	JAEIGZ010000039.1	72.727	121	29	3	378	496	20898	20780	3.19e-08	60.8
500U_SAT#Satellite/Satellite	JAEIGZ010000039.1	72.727	121	29	3	378	496	25314	25196	3.19e-08	60.8
500U_SAT#Satellite/Satellite	JAEIGZ010000039.1	72.727	121	29	3	378	496	26655	26537	3.19e-08	60.8
500U_SAT#Satellite/Satellite	JAEIGZ010000039.1	71.901	121	32	2	378	496	44969	44849	1.11e-07	59.0
500U_SAT#Satellite/Satellite	JAEIGZ010000039.1	71.667	120	31	2	378	496	14020	13903	3.88e-07	58.1
500U_SAT#Satellite/Satellite	JAEIGZ010000039.1	70.833	120	34	1	378	496	18997	18878	1.36e-06	56.3
500U_SAT#Satellite/Satellite	JAEIGZ010000248.1	74.167	120	30	1	378	496	20884	20765	5.05e-12	74.3
500U_SAT#Satellite/Satellite	JAEIGZ010000088.1	73.950	119	30	1	378	496	2641	2524	1.76e-11	72.5
500U_SAT#Satellite/Satellite	JAEIGZ010000486.1	74.380	121	29	2	378	496	8317	8197	1.76e-11	72.5
500U_SAT#Satellite/Satellite	JAEIGZ010000430.1	73.950	119	30	1	378	496	8675	8792	1.76e-11	72.5
500U_SAT#Satellite/Satellite	JAEIGZ010000250.1	75.676	111	25	2	378	486	521	411	1.76e-11	72.5
500U_SAT#Satellite/Satellite	JAEIGZ010000488.1	77.083	96	21	1	378	472	26710	26615	1.76e-11	71.6
500U_SAT#Satellite/Satellite	JAEIGZ010000488.1	72.727	121	29	3	378	496	15308	15190	3.19e-08	60.8
500U_SAT#Satellite/Satellite	JAEIGZ010000488.1	72.727	121	29	3	378	496	17640	17522	3.19e-08	60.8
500U_SAT#Satellite/Satellite	JAEIGZ010000488.1	72.727	121	29	3	378	496	19563	19445	3.19e-08	60.8
500U_SAT#Satellite/Satellite	JAEIGZ010000481.1	77.083	96	21	1	378	472	49436	49531	1.76e-11	71.6
500U_SAT#Satellite/Satellite	JAEIGZ010000433.1	73.109	119	32	0	378	496	18206	18088	1.76e-11	71.6
500U_SAT#Satellite/Satellite	JAEIGZ010000235.1	77.083	96	21	1	378	472	1712	1617	1.76e-11	71.6
500U_SAT#Satellite/Satellite	JAEIGZ010000150.1	73.109	119	32	0	378	496	470	352	1.76e-11	71.6
500U_SAT#Satellite/Satellite	JAEIGZ010000302.1	73.636	110	28	1	378	486	912	1021	2.62e-09	65.3
500U_SAT#Satellite/Satellite	JAEIGZ010000302.1	73.636	110	28	1	378	486	6743	6852	2.62e-09	65.3
500U_SAT#Satellite/Satellite	JAEIGZ010000279.1	73.684	114	28	2	378	490	7690	7802	2.62e-09	64.4
500U_SAT#Satellite/Satellite	JAEIGZ010000211.1	72.477	109	30	0	378	486	794	902	9.13e-09	62.6
500U_SAT#Satellite/Satellite	JAEIGZ010000076.1	72.727	121	29	3	378	496	49057	48939	3.19e-08	60.8
500U_SAT#Satellite/Satellite	JAEIGZ010000076.1	70.833	120	34	1	378	496	55416	55297	1.36e-06	56.3
500U_SAT#Satellite/Satellite	JAEIGZ010000076.1	76.364	55	13	0	378	432	43009	42955	0.030	41.9
500U_SAT#Satellite/Satellite	JAEIGZ010000076.1	76.364	55	13	0	378	432	43623	43569	0.030	41.9
500U_SAT#Satellite/Satellite	JAEIGZ010000074.1	71.667	120	33	1	378	496	63565	63684	3.19e-08	60.8
500U_SAT#Satellite/Satellite	JAEIGZ010000074.1	82.353	34	6	0	240	273	65069	65102	1.3	35.6
500U_SAT#Satellite/Satellite	JAEIGZ010000074.1	100.000	18	0	0	213	230	319441	319424	4.4	33.7
500U_SAT#Satellite/Satellite	JAEIGZ010000068.1	72.727	121	29	3	378	496	27515	27633	3.19e-08	60.8
500U_SAT#Satellite/Satellite	JAEIGZ010000068.1	71.901	121	30	3	378	496	18464	18582	1.36e-06	56.3
500U_SAT#Satellite/Satellite	JAEIGZ010000068.1	70.833	120	34	1	378	496	31325	31444	1.36e-06	56.3
500U_SAT#Satellite/Satellite	JAEIGZ010000478.1	72.727	121	29	3	378	496	2487	2605	3.19e-08	60.8
500U_SAT#Satellite/Satellite	JAEIGZ010000478.1	72.727	121	29	3	378	496	5231	5349	3.19e-08	60.8
500U_SAT#Satellite/Satellite	JAEIGZ010000478.1	71.667	120	33	1	378	496	7472	7591	3.19e-08	60.8
500U_SAT#Satellite/Satellite	JAEIGZ010000381.1	71.304	115	31	1	378	490	4478	4592	3.88e-07	57.2
500U_SAT#Satellite/Satellite	JAEIGZ010000003.1	71.901	121	30	3	378	496	94100	94218	1.36e-06	56.3
500U_SAT#Satellite/Satellite	JAEIGZ010000003.1	70.833	120	34	1	378	496	96379	96498	1.36e-06	56.3
500U_SAT#Satellite/Satellite	JAEIGZ010000484.1	69.167	120	34	2	378	496	31142	31025	0.002	44.6
500U_SAT#Satellite/Satellite	JAEIGZ010000011.1	88.235	34	4	0	337	370	1791847	1791814	0.002	44.6
500U_SAT#Satellite/Satellite	JAEIGZ010000011.1	89.655	29	2	1	452	479	1791773	1791745	1.3	36.5
500U_SAT#Satellite/Satellite	JAEIGZ010000011.1	91.667	24	2	0	250	273	1342555	1342578	1.3	35.6
500U_SAT#Satellite/Satellite	JAEIGZ010000011.1	91.304	23	2	0	204	226	683143	683121	4.4	33.7
500U_SAT#Satellite/Satellite	JAEIGZ010000011.1	91.304	23	2	0	204	226	1068627	1068649	4.4	33.7
500U_SAT#Satellite/Satellite	JAEIGZ010000473.1	76.364	55	13	0	378	432	32224	32278	0.030	41.9
500U_SAT#Satellite/Satellite	JAEIGZ010000026.1	84.615	39	5	1	417	455	15460173	15460136	0.030	41.0
500U_SAT#Satellite/Satellite	JAEIGZ010000026.1	95.652	23	1	0	405	427	3224753	3224775	0.36	38.3
500U_SAT#Satellite/Satellite	JAEIGZ010000026.1	92.000	25	2	0	206	230	11258377	11258353	0.36	37.4
500U_SAT#Satellite/Satellite	JAEIGZ010000026.1	92.000	25	2	0	107	131	14786165	14786141	0.36	37.4
500U_SAT#Satellite/Satellite	JAEIGZ010000026.1	85.294	34	4	1	250	283	8182348	8182316	1.3	36.5
500U_SAT#Satellite/Satellite	JAEIGZ010000026.1	95.455	22	1	0	77	98	16395477	16395498	1.3	36.5
500U_SAT#Satellite/Satellite	JAEIGZ010000026.1	91.667	24	2	0	205	228	13073423	13073446	1.3	35.6
500U_SAT#Satellite/Satellite	JAEIGZ010000026.1	79.487	39	8	0	88	126	14192476	14192514	1.3	35.6
500U_SAT#Satellite/Satellite	JAEIGZ010000026.1	87.097	31	3	1	198	228	15506490	15506461	1.3	35.6
500U_SAT#Satellite/Satellite	JAEIGZ010000026.1	89.286	28	2	1	256	282	3212121	3212148	4.4	34.6
500U_SAT#Satellite/Satellite	JAEIGZ010000026.1	95.238	21	1	0	254	274	9781470	9781490	4.4	34.6
500U_SAT#Satellite/Satellite	JAEIGZ010000026.1	100.000	18	0	0	256	273	4113981	4113964	4.4	33.7
500U_SAT#Satellite/Satellite	JAEIGZ010000026.1	81.818	33	6	0	417	449	4817462	4817494	4.4	33.7
500U_SAT#Satellite/Satellite	JAEIGZ010000026.1	85.714	28	4	0	201	228	9937123	9937150	4.4	33.7
500U_SAT#Satellite/Satellite	JAEIGZ010000026.1	100.000	18	0	0	145	162	10352540	10352523	4.4	33.7
500U_SAT#Satellite/Satellite	JAEIGZ010000026.1	81.818	33	6	0	194	226	15573594	15573626	4.4	33.7
500U_SAT#Satellite/Satellite	JAEIGZ010000026.1	86.667	30	3	1	201	230	20252183	20252211	4.4	33.7
500U_SAT#Satellite/Satellite	JAEIGZ010000026.1	86.667	30	3	1	199	228	21455787	21455815	4.4	33.7
500U_SAT#Satellite/Satellite	JAEIGZ010000492.1	85.294	34	5	0	420	453	13918100	13918133	0.10	40.1
500U_SAT#Satellite/Satellite	JAEIGZ010000492.1	87.879	33	3	1	238	270	10851264	10851233	0.10	39.2
500U_SAT#Satellite/Satellite	JAEIGZ010000492.1	86.667	30	4	0	199	228	8813230	8813201	0.36	37.4
500U_SAT#Satellite/Satellite	JAEIGZ010000492.1	82.500	40	3	2	204	239	972383	972344	1.3	36.5
500U_SAT#Satellite/Satellite	JAEIGZ010000492.1	78.049	41	9	0	177	217	1904488	1904448	4.4	34.6
500U_SAT#Satellite/Satellite	JAEIGZ010000492.1	84.375	32	2	1	85	116	2052314	2052286	4.4	34.6
500U_SAT#Satellite/Satellite	JAEIGZ010000492.1	95.238	21	1	0	407	427	9279966	9279946	4.4	34.6
500U_SAT#Satellite/Satellite	JAEIGZ010000492.1	95.238	21	1	0	201	221	18171975	18171995	4.4	34.6
500U_SAT#Satellite/Satellite	JAEIGZ010000492.1	95.238	21	1	0	432	452	19278685	19278665	4.4	34.6
500U_SAT#Satellite/Satellite	JAEIGZ010000492.1	84.375	32	3	1	405	434	337314	337283	4.4	33.7
500U_SAT#Satellite/Satellite	JAEIGZ010000492.1	92.000	25	1	1	206	229	2161122	2161146	4.4	33.7
500U_SAT#Satellite/Satellite	JAEIGZ010000492.1	86.667	30	3	1	199	227	5883744	5883773	4.4	33.7
500U_SAT#Satellite/Satellite	JAEIGZ010000492.1	85.714	28	4	0	209	236	12306659	12306632	4.4	33.7
500U_SAT#Satellite/Satellite	JAEIGZ010000492.1	78.049	41	5	1	265	301	15759997	15760037	4.4	33.7
500U_SAT#Satellite/Satellite	JAEIGZ010000492.1	100.000	18	0	0	236	253	16049678	16049695	4.4	33.7
500U_SAT#Satellite/Satellite	JAEIGZ010000432.1	80.000	45	7	1	204	246	6831847	6831891	0.10	39.2
500U_SAT#Satellite/Satellite	JAEIGZ010000432.1	95.238	21	1	0	259	279	286216	286196	4.4	34.6
500U_SAT#Satellite/Satellite	JAEIGZ010000432.1	95.238	21	1	0	206	226	935873	935893	4.4	34.6
500U_SAT#Satellite/Satellite	JAEIGZ010000432.1	82.353	34	2	1	201	230	7918898	7918931	4.4	34.6
500U_SAT#Satellite/Satellite	JAEIGZ010000432.1	95.238	21	1	0	200	220	10637022	10637042	4.4	34.6
500U_SAT#Satellite/Satellite	JAEIGZ010000432.1	92.000	25	1	1	203	227	1933499	1933476	4.4	33.7
500U_SAT#Satellite/Satellite	JAEIGZ010000432.1	82.857	35	5	1	248	281	4740347	4740381	4.4	33.7
500U_SAT#Satellite/Satellite	JAEIGZ010000432.1	86.667	30	3	1	211	239	9700239	9700268	4.4	33.7
500U_SAT#Satellite/Satellite	JAEIGZ010000497.1	84.848	33	5	0	452	484	17686930	17686898	0.36	38.3
500U_SAT#Satellite/Satellite	JAEIGZ010000497.1	92.000	25	2	0	70	94	26192731	26192755	0.36	37.4
500U_SAT#Satellite/Satellite	JAEIGZ010000497.1	89.655	29	2	1	254	282	5453071	5453044	1.3	36.5
500U_SAT#Satellite/Satellite	JAEIGZ010000497.1	95.455	22	1	0	99	120	25808867	25808888	1.3	36.5
500U_SAT#Satellite/Satellite	JAEIGZ010000497.1	91.667	24	2	0	206	229	1005155	1005178	1.3	35.6
500U_SAT#Satellite/Satellite	JAEIGZ010000497.1	74.138	58	13	1	225	280	7299741	7299684	1.3	35.6
500U_SAT#Satellite/Satellite	JAEIGZ010000497.1	100.000	19	0	0	199	217	9694646	9694664	1.3	35.6
500U_SAT#Satellite/Satellite	JAEIGZ010000497.1	91.667	24	2	0	207	230	24998745	24998768	1.3	35.6
500U_SAT#Satellite/Satellite	JAEIGZ010000497.1	83.871	31	5	0	243	273	14423815	14423845	4.4	34.6
500U_SAT#Satellite/Satellite	JAEIGZ010000497.1	88.462	26	3	0	72	97	24110484	24110459	4.4	34.6
500U_SAT#Satellite/Satellite	JAEIGZ010000497.1	76.786	56	9	3	201	252	3256178	3256123	4.4	33.7
500U_SAT#Satellite/Satellite	JAEIGZ010000497.1	92.000	25	1	1	197	220	4149596	4149572	4.4	33.7
500U_SAT#Satellite/Satellite	JAEIGZ010000497.1	100.000	18	0	0	206	223	13896588	13896571	4.4	33.7
500U_SAT#Satellite/Satellite	JAEIGZ010000497.1	82.051	39	4	2	240	276	16925397	16925434	4.4	33.7
500U_SAT#Satellite/Satellite	JAEIGZ010000497.1	91.304	23	2	0	105	127	17470016	17470038	4.4	33.7
500U_SAT#Satellite/Satellite	JAEIGZ010000497.1	91.304	23	2	0	110	132	24348210	24348232	4.4	33.7
500U_SAT#Satellite/Satellite	JAEIGZ010000435.1	85.714	35	4	1	249	283	8218	8185	0.36	38.3
500U_SAT#Satellite/Satellite	JAEIGZ010000309.1	78.431	51	8	2	186	234	641079	641030	0.36	37.4
500U_SAT#Satellite/Satellite	JAEIGZ010000309.1	100.000	18	0	0	85	102	565259	565242	4.4	33.7
500U_SAT#Satellite/Satellite	JAEIGZ010000309.1	85.714	28	4	0	201	228	749816	749843	4.4	33.7
500U_SAT#Satellite/Satellite	JAEIGZ010000407.1	80.488	41	6	1	238	278	698738	698700	1.3	36.5
500U_SAT#Satellite/Satellite	JAEIGZ010000407.1	84.375	32	5	0	257	288	14703143	14703112	1.3	36.5
500U_SAT#Satellite/Satellite	JAEIGZ010000407.1	91.667	24	2	0	211	234	2722325	2722348	1.3	35.6
500U_SAT#Satellite/Satellite	JAEIGZ010000407.1	82.353	34	6	0	410	443	14665689	14665656	1.3	35.6
500U_SAT#Satellite/Satellite	JAEIGZ010000407.1	88.462	26	3	0	207	232	6526624	6526599	4.4	34.6
500U_SAT#Satellite/Satellite	JAEIGZ010000407.1	82.857	35	4	1	241	273	16505924	16505958	4.4	34.6
500U_SAT#Satellite/Satellite	JAEIGZ010000407.1	82.857	35	5	1	263	296	7478607	7478641	4.4	33.7
500U_SAT#Satellite/Satellite	JAEIGZ010000407.1	77.778	45	9	1	246	289	9108197	9108153	4.4	33.7
500U_SAT#Satellite/Satellite	JAEIGZ010000407.1	92.000	25	1	1	207	231	14771675	14771652	4.4	33.7
500U_SAT#Satellite/Satellite	JAEIGZ010000407.1	91.304	23	2	0	249	271	15626645	15626623	4.4	33.7
500U_SAT#Satellite/Satellite	JAEIGZ010000310.1	82.353	34	6	0	240	273	68	35	1.3	35.6
500U_SAT#Satellite/Satellite	JAEIGZ010000008.1	95.238	21	1	0	200	220	141359	141379	4.4	34.6
500U_SAT#Satellite/Satellite	JAEIGZ010000008.1	92.000	25	1	1	152	175	60948	60972	4.4	33.7
500U_SAT#Satellite/Satellite	JAEIGZ010000496.1	81.579	38	6	1	262	298	1283594	1283631	4.4	34.6
500U_SAT#Satellite/Satellite	JAEIGZ010000496.1	89.286	28	2	1	63	90	1459248	1459222	4.4	34.6
500U_SAT#Satellite/Satellite	JAEIGZ010000112.1	83.871	31	5	0	201	231	2294549	2294579	4.4	34.6
500U_SAT#Satellite/Satellite	JAEIGZ010000112.1	86.667	30	3	1	98	127	477281	477253	4.4	33.7
500U_SAT#Satellite/Satellite	JAEIGZ010000499.1	91.304	23	2	0	107	129	699438	699416	4.4	33.7
500U_SAT#Satellite/Satellite	JAEIGZ010000163.1	100.000	18	0	0	256	273	1645176	1645159	4.4	33.7

## Sheet: pseudoobscura
Query	Subject	percent identity	alignment lenght	number of mismatch	number of gap	query start	query end	subject start	subject end	E.value	bit score
500U_SAT#Satellite/Satellite	JAEIGW010000775.1	92.593	27	2	0	199	225	889221	889195	0.033	41.0
500U_SAT#Satellite/Satellite	JAEIGW010000775.1	91.667	24	2	0	201	224	1351062	1351039	1.4	35.6
500U_SAT#Satellite/Satellite	JAEIGW010000775.1	91.667	24	2	0	221	244	2547523	2547546	1.4	35.6
500U_SAT#Satellite/Satellite	JAEIGW010000775.1	86.667	30	3	1	261	290	957988	957960	4.9	33.7
500U_SAT#Satellite/Satellite	JAEIGW010000775.1	100.000	18	0	0	199	216	1141758	1141741	4.9	33.7
500U_SAT#Satellite/Satellite	JAEIGW010000006.1	92.593	27	2	0	201	227	1244445	1244419	0.033	41.0
500U_SAT#Satellite/Satellite	JAEIGW010000096.1	85.294	34	5	0	84	117	6522396	6522363	0.12	40.1
500U_SAT#Satellite/Satellite	JAEIGW010000096.1	75.926	54	12	1	120	172	2906186	2906239	1.4	36.5
500U_SAT#Satellite/Satellite	JAEIGW010000096.1	95.455	22	1	0	204	225	5386822	5386843	1.4	36.5
500U_SAT#Satellite/Satellite	JAEIGW010000096.1	81.395	43	5	2	232	273	10305448	10305408	1.4	36.5
500U_SAT#Satellite/Satellite	JAEIGW010000096.1	83.333	36	4	1	203	236	10679701	10679666	1.4	36.5
500U_SAT#Satellite/Satellite	JAEIGW010000096.1	100.000	19	0	0	213	231	9039961	9039943	1.4	35.6
500U_SAT#Satellite/Satellite	JAEIGW010000096.1	95.238	21	1	0	204	224	3169131	3169151	4.9	34.6
500U_SAT#Satellite/Satellite	JAEIGW010000096.1	95.238	21	1	0	199	219	5409384	5409404	4.9	34.6
500U_SAT#Satellite/Satellite	JAEIGW010000096.1	71.795	78	16	3	199	270	8608941	8609018	4.9	34.6
500U_SAT#Satellite/Satellite	JAEIGW010000096.1	75.862	58	8	3	171	226	10357884	10357937	4.9	34.6
500U_SAT#Satellite/Satellite	JAEIGW010000096.1	81.081	37	4	1	258	291	10542266	10542230	4.9	34.6
500U_SAT#Satellite/Satellite	JAEIGW010000096.1	84.375	32	2	1	213	244	12047215	12047187	4.9	34.6
500U_SAT#Satellite/Satellite	JAEIGW010000096.1	91.304	23	2	0	258	280	6335625	6335603	4.9	33.7
500U_SAT#Satellite/Satellite	JAEIGW010000096.1	91.304	23	2	0	208	230	6429109	6429131	4.9	33.7
500U_SAT#Satellite/Satellite	JAEIGW010000780.1	87.879	33	3	1	199	230	2517590	2517622	0.12	39.2
500U_SAT#Satellite/Satellite	JAEIGW010000780.1	83.333	36	3	1	210	245	954282	954314	0.40	37.4
500U_SAT#Satellite/Satellite	JAEIGW010000780.1	100.000	19	0	0	207	225	2567943	2567961	1.4	35.6
500U_SAT#Satellite/Satellite	JAEIGW010000780.1	91.304	23	2	0	257	279	897237	897259	4.9	33.7
500U_SAT#Satellite/Satellite	JAEIGW010000780.1	91.304	23	2	0	72	94	2221691	2221669	4.9	33.7
500U_SAT#Satellite/Satellite	JAEIGW010000780.1	84.375	32	3	1	200	229	2637365	2637396	4.9	33.7
500U_SAT#Satellite/Satellite	JAEIGW010000774.1	87.097	31	4	0	405	435	632269	632299	0.12	39.2
500U_SAT#Satellite/Satellite	JAEIGW010000774.1	100.000	19	0	0	71	89	1818577	1818559	1.4	35.6
500U_SAT#Satellite/Satellite	JAEIGW010000774.1	91.304	23	2	0	255	277	3566698	3566720	4.9	33.7
500U_SAT#Satellite/Satellite	JAEIGW010000676.1	81.579	38	7	0	202	239	152328	152365	0.40	38.3
500U_SAT#Satellite/Satellite	JAEIGW010000676.1	85.714	28	4	0	257	284	1027431	1027404	4.9	33.7
500U_SAT#Satellite/Satellite	JAEIGW010000033.1	76.364	55	12	1	197	250	165970	166024	0.40	38.3
500U_SAT#Satellite/Satellite	JAEIGW010000033.1	78.947	38	3	1	199	231	556176	556139	4.9	33.7
500U_SAT#Satellite/Satellite	JAEIGW010000778.1	92.000	25	2	0	27	51	4674899	4674875	0.40	37.4
500U_SAT#Satellite/Satellite	JAEIGW010000778.1	95.455	22	1	0	199	220	399897	399918	1.4	36.5
500U_SAT#Satellite/Satellite	JAEIGW010000778.1	91.667	24	2	0	432	455	2345335	2345358	1.4	35.6
500U_SAT#Satellite/Satellite	JAEIGW010000778.1	92.308	26	1	1	199	224	11383507	11383531	1.4	35.6
500U_SAT#Satellite/Satellite	JAEIGW010000778.1	100.000	19	0	0	199	217	12041954	12041936	1.4	35.6
500U_SAT#Satellite/Satellite	JAEIGW010000778.1	88.462	26	3	0	195	220	6852456	6852481	4.9	34.6
500U_SAT#Satellite/Satellite	JAEIGW010000778.1	91.304	23	2	0	260	282	604721	604699	4.9	33.7
500U_SAT#Satellite/Satellite	JAEIGW010000778.1	91.304	23	2	0	421	443	2434673	2434651	4.9	33.7
500U_SAT#Satellite/Satellite	JAEIGW010000778.1	85.714	28	4	0	201	228	3073054	3073027	4.9	33.7
500U_SAT#Satellite/Satellite	JAEIGW010000778.1	91.304	23	2	0	200	222	3139855	3139877	4.9	33.7
500U_SAT#Satellite/Satellite	JAEIGW010000769.1	87.500	32	3	1	199	230	3188787	3188817	0.40	37.4
500U_SAT#Satellite/Satellite	JAEIGW010000769.1	100.000	18	0	0	72	89	4276707	4276724	4.9	33.7
500U_SAT#Satellite/Satellite	JAEIGW010000769.1	100.000	18	0	0	431	448	4396360	4396377	4.9	33.7
500U_SAT#Satellite/Satellite	JAEIGW010000767.1	87.500	32	3	1	253	284	951363	951393	0.40	37.4
500U_SAT#Satellite/Satellite	JAEIGW010000767.1	100.000	19	0	0	208	226	5845927	5845945	1.4	35.6
500U_SAT#Satellite/Satellite	JAEIGW010000767.1	86.207	29	4	0	74	102	6256013	6255985	1.4	35.6
500U_SAT#Satellite/Satellite	JAEIGW010000767.1	89.286	28	2	1	261	288	1764677	1764651	4.9	34.6
500U_SAT#Satellite/Satellite	JAEIGW010000767.1	82.051	39	4	2	88	126	2042542	2042507	4.9	33.7
500U_SAT#Satellite/Satellite	JAEIGW010000767.1	91.304	23	2	0	204	226	5204576	5204598	4.9	33.7
500U_SAT#Satellite/Satellite	JAEIGW010000767.1	82.857	35	5	1	254	288	6145722	6145755	4.9	33.7
500U_SAT#Satellite/Satellite	JAEIGW010000397.1	92.000	25	2	0	93	117	568683	568707	0.40	37.4
500U_SAT#Satellite/Satellite	JAEIGW010000742.1	85.294	34	4	1	407	440	676265	676233	1.4	36.5
500U_SAT#Satellite/Satellite	JAEIGW010000742.1	95.238	21	1	0	204	224	167466	167486	4.9	34.6
500U_SAT#Satellite/Satellite	JAEIGW010000364.1	88.889	27	3	0	418	444	896542	896568	1.4	36.5
500U_SAT#Satellite/Satellite	JAEIGW010000364.1	95.652	23	0	1	79	101	398396	398375	4.9	34.6
500U_SAT#Satellite/Satellite	JAEIGW010000364.1	88.462	26	3	0	201	226	432519	432544	4.9	34.6
500U_SAT#Satellite/Satellite	JAEIGW010000364.1	86.667	30	3	1	199	228	177120	177092	4.9	33.7
500U_SAT#Satellite/Satellite	JAEIGW010000364.1	91.304	23	2	0	199	221	1086041	1086063	4.9	33.7
500U_SAT#Satellite/Satellite	JAEIGW010000364.1	91.304	23	2	0	261	283	1099349	1099371	4.9	33.7
500U_SAT#Satellite/Satellite	JAEIGW010000364.1	78.571	42	7	1	207	248	1212420	1212459	4.9	33.7
500U_SAT#Satellite/Satellite	JAEIGW010000310.1	79.545	44	8	1	201	243	934368	934325	1.4	36.5
500U_SAT#Satellite/Satellite	JAEIGW010000764.1	83.333	36	5	1	63	97	4325408	4325373	1.4	35.6
500U_SAT#Satellite/Satellite	JAEIGW010000764.1	86.667	30	2	1	201	230	93303	93330	4.9	34.6
500U_SAT#Satellite/Satellite	JAEIGW010000764.1	86.667	30	3	1	189	217	1160054	1160083	4.9	33.7
500U_SAT#Satellite/Satellite	JAEIGW010000764.1	91.304	23	2	0	204	226	2864106	2864128	4.9	33.7
500U_SAT#Satellite/Satellite	JAEIGW010000764.1	81.081	37	5	1	199	235	3131244	3131210	4.9	33.7
500U_SAT#Satellite/Satellite	JAEIGW010000764.1	80.435	46	5	3	202	247	6438777	6438736	4.9	33.7
500U_SAT#Satellite/Satellite	JAEIGW010000764.1	81.818	33	6	0	97	129	6730187	6730219	4.9	33.7
500U_SAT#Satellite/Satellite	JAEIGW010000655.1	91.667	24	2	0	207	230	2851797	2851820	1.4	35.6
500U_SAT#Satellite/Satellite	JAEIGW010000655.1	100.000	19	0	0	204	222	3496938	3496920	1.4	35.6
500U_SAT#Satellite/Satellite	JAEIGW010000655.1	95.238	21	1	0	78	98	2346743	2346723	4.9	34.6
500U_SAT#Satellite/Satellite	JAEIGW010000655.1	86.207	29	1	1	470	498	3514536	3514511	4.9	33.7
500U_SAT#Satellite/Satellite	JAEIGW010000508.1	92.308	26	1	1	205	229	32063	32038	1.4	35.6
500U_SAT#Satellite/Satellite	JAEIGW010000493.1	82.353	34	6	0	199	232	1619788	1619755	1.4	35.6
500U_SAT#Satellite/Satellite	JAEIGW010000493.1	92.308	26	1	1	208	233	6658730	6658706	1.4	35.6
500U_SAT#Satellite/Satellite	JAEIGW010000493.1	95.238	21	1	0	431	451	28283	28303	4.9	34.6
500U_SAT#Satellite/Satellite	JAEIGW010000493.1	89.286	28	2	1	256	282	871061	871088	4.9	34.6
500U_SAT#Satellite/Satellite	JAEIGW010000493.1	85.714	28	4	0	411	438	27656	27683	4.9	33.7
500U_SAT#Satellite/Satellite	JAEIGW010000493.1	100.000	18	0	0	213	230	7048978	7048961	4.9	33.7
500U_SAT#Satellite/Satellite	JAEIGW010000238.1	82.353	34	6	0	146	179	865078	865111	1.4	35.6
500U_SAT#Satellite/Satellite	JAEIGW010000152.1	75.000	56	13	1	225	280	838503	838449	1.4	35.6
500U_SAT#Satellite/Satellite	JAEIGW010000152.1	91.667	24	2	0	246	269	2417401	2417378	1.4	35.6
500U_SAT#Satellite/Satellite	JAEIGW010000152.1	91.667	24	2	0	207	230	3220035	3220012	1.4	35.6
500U_SAT#Satellite/Satellite	JAEIGW010000152.1	83.333	36	5	1	81	115	3555907	3555872	1.4	35.6
500U_SAT#Satellite/Satellite	JAEIGW010000152.1	95.238	21	1	0	209	229	6036880	6036860	4.9	34.6
500U_SAT#Satellite/Satellite	JAEIGW010000152.1	85.714	28	4	0	261	288	2982911	2982884	4.9	33.7
500U_SAT#Satellite/Satellite	JAEIGW010000152.1	100.000	18	0	0	259	276	3005870	3005853	4.9	33.7
500U_SAT#Satellite/Satellite	JAEIGW010000152.1	80.556	36	3	1	78	113	6400119	6400088	4.9	33.7
500U_SAT#Satellite/Satellite	JAEIGW010000779.1	95.238	21	1	0	158	178	2044075	2044055	4.9	34.6
500U_SAT#Satellite/Satellite	JAEIGW010000771.1	80.556	36	7	0	198	233	4016472	4016437	4.9	34.6
500U_SAT#Satellite/Satellite	JAEIGW010000770.1	95.238	21	1	0	474	494	107189	107209	4.9	34.6
500U_SAT#Satellite/Satellite	JAEIGW010000768.1	95.238	21	1	0	237	257	1794571	1794551	4.9	34.6
500U_SAT#Satellite/Satellite	JAEIGW010000707.1	95.238	21	1	0	198	218	61677	61697	4.9	34.6
500U_SAT#Satellite/Satellite	JAEIGW010000707.1	83.871	31	5	0	73	103	203686	203656	4.9	34.6
500U_SAT#Satellite/Satellite	JAEIGW010000053.1	88.462	26	3	0	201	226	699430	699405	4.9	34.6
500U_SAT#Satellite/Satellite	JAEIGW010000031.1	95.238	21	1	0	210	230	18322	18342	4.9	34.6
500U_SAT#Satellite/Satellite	JAEIGW010000232.1	95.238	21	1	0	210	230	9885	9865	4.9	34.6
500U_SAT#Satellite/Satellite	JAEIGW010000224.1	95.238	21	1	0	204	224	501837	501857	4.9	34.6
500U_SAT#Satellite/Satellite	JAEIGW010000076.1	100.000	18	0	0	271	288	191726	191709	4.9	33.7
500U_SAT#Satellite/Satellite	JAEIGW010000777.1	85.294	34	2	2	201	232	16575	16607	4.9	33.7
500U_SAT#Satellite/Satellite	JAEIGW010000766.1	91.304	23	2	0	390	412	953712	953690	4.9	33.7
500U_SAT#Satellite/Satellite	JAEIGW010000765.1	91.304	23	2	0	203	225	354	376	4.9	33.7
500U_SAT#Satellite/Satellite	JAEIGW010000765.1	76.000	50	11	1	80	129	456218	456170	4.9	33.7
500U_SAT#Satellite/Satellite	JAEIGW010000651.1	79.245	53	6	4	431	480	640	690	4.9	33.7
500U_SAT#Satellite/Satellite	JAEIGW010000600.1	91.304	23	2	0	199	221	1062781	1062759	4.9	33.7
500U_SAT#Satellite/Satellite	JAEIGW010000575.1	92.000	25	1	1	202	226	173571	173594	4.9	33.7
500U_SAT#Satellite/Satellite	JAEIGW010000165.1	84.375	32	3	1	261	292	627464	627493	4.9	33.7

## Sheet: virilis
Query	Subject	percent identity	alignment lenght	number of mismatch	number of gap	query start	query end	subject start	subject end	E.value	bit score
500U_SAT#Satellite/Satellite	JAECYC010000415.1	90.000	30	3	0	200	229	8096526	8096497	0.037	41.9
500U_SAT#Satellite/Satellite	JAECYC010000415.1	82.500	40	6	1	412	451	9659943	9659981	0.45	38.3
500U_SAT#Satellite/Satellite	JAECYC010000415.1	73.438	64	15	1	222	285	13037357	13037418	0.45	37.4
500U_SAT#Satellite/Satellite	JAECYC010000415.1	82.051	39	0	2	198	232	13959714	13959679	0.45	37.4
500U_SAT#Satellite/Satellite	JAECYC010000415.1	85.714	35	2	2	202	236	3107307	3107338	1.6	35.6
500U_SAT#Satellite/Satellite	JAECYC010000415.1	88.462	26	3	0	201	226	2294883	2294858	5.5	34.6
500U_SAT#Satellite/Satellite	JAECYC010000415.1	86.667	30	2	1	199	226	10072656	10072627	5.5	34.6
500U_SAT#Satellite/Satellite	JAECYC010000415.1	78.571	42	7	1	411	452	958464	958503	5.5	33.7
500U_SAT#Satellite/Satellite	JAECYC010000415.1	91.304	23	2	0	195	217	5053699	5053677	5.5	33.7
500U_SAT#Satellite/Satellite	JAECYC010000415.1	91.304	23	2	0	193	215	9633421	9633399	5.5	33.7
500U_SAT#Satellite/Satellite	JAECYC010000415.1	91.304	23	2	0	204	226	10812262	10812284	5.5	33.7
500U_SAT#Satellite/Satellite	JAECYC010000415.1	100.000	18	0	0	413	430	11852529	11852512	5.5	33.7
500U_SAT#Satellite/Satellite	JAECYC010000415.1	91.304	23	2	0	402	424	12661419	12661441	5.5	33.7
500U_SAT#Satellite/Satellite	JAECYC010000415.1	91.304	23	2	0	262	284	13770881	13770859	5.5	33.7
500U_SAT#Satellite/Satellite	JAECYC010000415.1	91.304	23	2	0	96	118	15466558	15466536	5.5	33.7
500U_SAT#Satellite/Satellite	JAECYC010000420.1	80.392	51	8	2	224	273	371548	371499	0.037	41.0
500U_SAT#Satellite/Satellite	JAECYC010000420.1	89.286	28	3	0	257	284	9848619	9848646	0.45	38.3
500U_SAT#Satellite/Satellite	JAECYC010000420.1	87.500	32	3	1	241	271	74644	74675	0.45	37.4
500U_SAT#Satellite/Satellite	JAECYC010000420.1	91.667	24	2	0	200	223	8385085	8385062	1.6	35.6
500U_SAT#Satellite/Satellite	JAECYC010000420.1	95.652	23	0	1	200	221	8171665	8171687	5.5	34.6
500U_SAT#Satellite/Satellite	JAECYC010000420.1	91.304	23	2	0	343	365	41160	41182	5.5	33.7
500U_SAT#Satellite/Satellite	JAECYC010000420.1	81.818	33	6	0	82	114	8630305	8630273	5.5	33.7
500U_SAT#Satellite/Satellite	JAECYC010000419.1	81.395	43	5	1	241	280	4151853	4151895	0.037	41.0
500U_SAT#Satellite/Satellite	JAECYC010000419.1	88.889	27	3	0	200	226	9730172	9730146	1.6	36.5
500U_SAT#Satellite/Satellite	JAECYC010000419.1	86.207	29	4	0	199	227	1333410	1333382	1.6	35.6
500U_SAT#Satellite/Satellite	JAECYC010000419.1	82.353	34	6	0	206	239	2435646	2435613	1.6	35.6
500U_SAT#Satellite/Satellite	JAECYC010000419.1	89.286	28	1	1	201	226	3716077	3716104	1.6	35.6
500U_SAT#Satellite/Satellite	JAECYC010000419.1	82.353	34	6	0	206	239	4908147	4908114	1.6	35.6
500U_SAT#Satellite/Satellite	JAECYC010000419.1	84.848	33	3	1	247	279	5221770	5221800	1.6	35.6
500U_SAT#Satellite/Satellite	JAECYC010000419.1	95.238	21	1	0	199	219	172456	172476	5.5	34.6
500U_SAT#Satellite/Satellite	JAECYC010000419.1	95.238	21	1	0	78	98	1271505	1271525	5.5	34.6
500U_SAT#Satellite/Satellite	JAECYC010000419.1	84.375	32	2	1	104	135	7100062	7100034	5.5	34.6
500U_SAT#Satellite/Satellite	JAECYC010000419.1	92.000	25	1	1	397	421	50465	50442	5.5	33.7
500U_SAT#Satellite/Satellite	JAECYC010000419.1	91.304	23	2	0	197	219	4829086	4829108	5.5	33.7
500U_SAT#Satellite/Satellite	JAECYC010000419.1	81.081	37	5	1	181	217	7753026	7753060	5.5	33.7
500U_SAT#Satellite/Satellite	JAECYC010000421.1	89.655	29	3	0	257	285	8335598	8335570	0.13	40.1
500U_SAT#Satellite/Satellite	JAECYC010000421.1	86.207	29	4	0	401	429	7418970	7418942	1.6	35.6
500U_SAT#Satellite/Satellite	JAECYC010000421.1	95.238	21	1	0	226	246	8171812	8171792	5.5	34.6
500U_SAT#Satellite/Satellite	JAECYC010000421.1	85.714	28	4	0	200	227	4098926	4098953	5.5	33.7
500U_SAT#Satellite/Satellite	JAECYC010000421.1	85.714	28	4	0	205	232	4480797	4480770	5.5	33.7
500U_SAT#Satellite/Satellite	JAECYC010000418.1	87.879	33	3	1	231	263	16297515	16297546	0.13	39.2
500U_SAT#Satellite/Satellite	JAECYC010000418.1	72.973	74	16	2	222	292	16383668	16383596	0.13	39.2
500U_SAT#Satellite/Satellite	JAECYC010000418.1	84.091	44	4	3	234	276	12998749	12998708	0.45	38.3
500U_SAT#Satellite/Satellite	JAECYC010000418.1	95.652	23	1	0	261	283	15951546	15951524	0.45	38.3
500U_SAT#Satellite/Satellite	JAECYC010000418.1	81.395	43	3	2	89	126	16167322	16167364	0.45	38.3
500U_SAT#Satellite/Satellite	JAECYC010000418.1	88.889	27	3	0	199	225	6493350	6493324	1.6	36.5
500U_SAT#Satellite/Satellite	JAECYC010000418.1	74.194	62	11	2	185	244	11143299	11143357	1.6	36.5
500U_SAT#Satellite/Satellite	JAECYC010000418.1	87.097	31	2	1	199	229	16088487	16088459	1.6	36.5
500U_SAT#Satellite/Satellite	JAECYC010000418.1	86.207	29	4	0	70	98	2215742	2215714	1.6	35.6
500U_SAT#Satellite/Satellite	JAECYC010000418.1	91.667	24	2	0	207	230	5008465	5008442	1.6	35.6
500U_SAT#Satellite/Satellite	JAECYC010000418.1	91.667	24	2	0	203	226	10612737	10612760	1.6	35.6
500U_SAT#Satellite/Satellite	JAECYC010000418.1	92.308	26	1	1	201	226	13644246	13644222	1.6	35.6
500U_SAT#Satellite/Satellite	JAECYC010000418.1	100.000	19	0	0	277	295	13931411	13931393	1.6	35.6
500U_SAT#Satellite/Satellite	JAECYC010000418.1	82.353	34	6	0	259	292	14969263	14969296	1.6	35.6
500U_SAT#Satellite/Satellite	JAECYC010000418.1	92.308	26	1	1	64	89	17252698	17252722	1.6	35.6
500U_SAT#Satellite/Satellite	JAECYC010000418.1	79.592	49	6	3	234	280	4264137	4264183	5.5	34.6
500U_SAT#Satellite/Satellite	JAECYC010000418.1	85.714	35	3	2	204	236	4495921	4495887	5.5	34.6
500U_SAT#Satellite/Satellite	JAECYC010000418.1	88.462	26	3	0	200	225	6497207	6497232	5.5	34.6
500U_SAT#Satellite/Satellite	JAECYC010000418.1	78.571	42	6	1	250	288	7701987	7701946	5.5	34.6
500U_SAT#Satellite/Satellite	JAECYC010000418.1	81.579	38	6	1	201	238	10768707	10768671	5.5	34.6
500U_SAT#Satellite/Satellite	JAECYC010000418.1	95.238	21	1	0	257	277	10834679	10834699	5.5	34.6
500U_SAT#Satellite/Satellite	JAECYC010000418.1	82.857	35	4	1	200	232	12878841	12878875	5.5	34.6
500U_SAT#Satellite/Satellite	JAECYC010000418.1	88.462	26	3	0	201	226	15812994	15812969	5.5	34.6
500U_SAT#Satellite/Satellite	JAECYC010000418.1	91.304	23	2	0	208	230	977698	977720	5.5	33.7
500U_SAT#Satellite/Satellite	JAECYC010000418.1	91.304	23	2	0	199	221	3297344	3297366	5.5	33.7
500U_SAT#Satellite/Satellite	JAECYC010000418.1	88.889	27	1	1	199	225	5259042	5259018	5.5	33.7
500U_SAT#Satellite/Satellite	JAECYC010000418.1	91.304	23	2	0	457	479	8591489	8591467	5.5	33.7
500U_SAT#Satellite/Satellite	JAECYC010000418.1	86.111	36	1	3	240	273	9140296	9140329	5.5	33.7
500U_SAT#Satellite/Satellite	JAECYC010000418.1	100.000	18	0	0	256	273	9601311	9601294	5.5	33.7
500U_SAT#Satellite/Satellite	JAECYC010000418.1	85.294	34	2	2	403	433	10119000	10118967	5.5	33.7
500U_SAT#Satellite/Satellite	JAECYC010000418.1	78.947	38	8	0	73	110	15296674	15296637	5.5	33.7
500U_SAT#Satellite/Satellite	JAECYC010000418.1	79.487	39	5	1	258	293	16314679	16314641	5.5	33.7
500U_SAT#Satellite/Satellite	JAECYC010000417.1	83.333	36	6	0	449	484	23113472	23113507	0.13	39.2
500U_SAT#Satellite/Satellite	JAECYC010000417.1	95.652	23	1	0	202	224	22684371	22684349	0.45	38.3
500U_SAT#Satellite/Satellite	JAECYC010000417.1	92.000	25	2	0	105	129	18688580	18688604	0.45	37.4
500U_SAT#Satellite/Satellite	JAECYC010000417.1	100.000	20	0	0	435	454	26749609	26749590	0.45	37.4
500U_SAT#Satellite/Satellite	JAECYC010000417.1	80.488	41	6	1	69	109	13801408	13801370	1.6	36.5
500U_SAT#Satellite/Satellite	JAECYC010000417.1	95.455	22	1	0	249	270	16273577	16273598	1.6	36.5
500U_SAT#Satellite/Satellite	JAECYC010000417.1	95.455	22	1	0	271	292	18115542	18115563	1.6	36.5
500U_SAT#Satellite/Satellite	JAECYC010000417.1	91.667	24	2	0	213	236	10703873	10703896	1.6	35.6
500U_SAT#Satellite/Satellite	JAECYC010000417.1	91.667	24	2	0	403	426	12419170	12419193	1.6	35.6
500U_SAT#Satellite/Satellite	JAECYC010000417.1	100.000	19	0	0	199	217	13244666	13244684	1.6	35.6
500U_SAT#Satellite/Satellite	JAECYC010000417.1	84.848	33	3	1	259	289	14002789	14002821	1.6	35.6
500U_SAT#Satellite/Satellite	JAECYC010000417.1	100.000	19	0	0	82	100	22418105	22418123	1.6	35.6
500U_SAT#Satellite/Satellite	JAECYC010000417.1	86.207	29	4	0	202	230	22974151	22974123	1.6	35.6
500U_SAT#Satellite/Satellite	JAECYC010000417.1	91.667	24	2	0	122	145	24121927	24121904	1.6	35.6
500U_SAT#Satellite/Satellite	JAECYC010000417.1	92.308	26	1	1	200	224	25052420	25052445	1.6	35.6
500U_SAT#Satellite/Satellite	JAECYC010000417.1	95.652	23	0	1	217	239	1195171	1195150	5.5	34.6
500U_SAT#Satellite/Satellite	JAECYC010000417.1	95.238	21	1	0	200	220	15168089	15168069	5.5	34.6
500U_SAT#Satellite/Satellite	JAECYC010000417.1	89.286	28	2	1	198	225	17082633	17082659	5.5	34.6
500U_SAT#Satellite/Satellite	JAECYC010000417.1	76.087	46	11	0	238	283	24539607	24539562	5.5	34.6
500U_SAT#Satellite/Satellite	JAECYC010000417.1	88.462	26	3	0	250	275	24949779	24949754	5.5	34.6
500U_SAT#Satellite/Satellite	JAECYC010000417.1	80.556	36	7	0	405	440	26528013	26528048	5.5	34.6
500U_SAT#Satellite/Satellite	JAECYC010000417.1	92.000	25	1	1	257	280	8645244	8645268	5.5	33.7
500U_SAT#Satellite/Satellite	JAECYC010000417.1	85.714	28	4	0	199	226	9875768	9875741	5.5	33.7
500U_SAT#Satellite/Satellite	JAECYC010000417.1	100.000	18	0	0	206	223	11021721	11021704	5.5	33.7
500U_SAT#Satellite/Satellite	JAECYC010000417.1	100.000	18	0	0	93	110	15172839	15172856	5.5	33.7
500U_SAT#Satellite/Satellite	JAECYC010000417.1	81.818	33	6	0	203	235	16016839	16016807	5.5	33.7
500U_SAT#Satellite/Satellite	JAECYC010000417.1	100.000	18	0	0	429	446	18276528	18276511	5.5	33.7
500U_SAT#Satellite/Satellite	JAECYC010000417.1	100.000	18	0	0	288	305	21575352	21575369	5.5	33.7
500U_SAT#Satellite/Satellite	JAECYC010000417.1	91.304	23	2	0	264	286	21758951	21758973	5.5	33.7
500U_SAT#Satellite/Satellite	JAECYC010000417.1	100.000	18	0	0	256	273	23176087	23176104	5.5	33.7
500U_SAT#Satellite/Satellite	JAECYC010000417.1	91.304	23	2	0	81	103	26330831	26330809	5.5	33.7
500U_SAT#Satellite/Satellite	JAECYC010000149.1	81.395	43	7	1	242	284	4812291	4812250	0.13	39.2
500U_SAT#Satellite/Satellite	JAECYC010000149.1	87.500	32	2	1	254	285	489785	489814	0.45	38.3
500U_SAT#Satellite/Satellite	JAECYC010000149.1	81.081	37	7	0	200	236	5686	5722	1.6	36.5
500U_SAT#Satellite/Satellite	JAECYC010000149.1	81.395	43	5	2	215	255	2030675	2030634	1.6	36.5
500U_SAT#Satellite/Satellite	JAECYC010000149.1	82.353	34	6	0	206	239	4538207	4538240	1.6	35.6
500U_SAT#Satellite/Satellite	JAECYC010000149.1	87.500	32	1	2	203	231	436218	436187	5.5	34.6
500U_SAT#Satellite/Satellite	JAECYC010000149.1	88.462	26	3	0	201	226	4029252	4029227	5.5	34.6
500U_SAT#Satellite/Satellite	JAECYC010000149.1	78.049	41	9	0	241	281	6507201	6507161	5.5	34.6
500U_SAT#Satellite/Satellite	JAECYC010000149.1	95.238	21	1	0	199	219	13218492	13218512	5.5	34.6
500U_SAT#Satellite/Satellite	JAECYC010000149.1	86.667	30	3	1	199	227	1567952	1567981	5.5	33.7
500U_SAT#Satellite/Satellite	JAECYC010000149.1	92.000	25	1	1	245	268	5451753	5451777	5.5	33.7
500U_SAT#Satellite/Satellite	JAECYC010000149.1	92.000	25	1	1	202	225	7305439	7305415	5.5	33.7
500U_SAT#Satellite/Satellite	JAECYC010000149.1	86.667	30	3	1	238	267	11999930	11999958	5.5	33.7
500U_SAT#Satellite/Satellite	JAECYC010000290.1	83.784	37	4	1	412	448	1006430	1006464	0.45	38.3
500U_SAT#Satellite/Satellite	JAECYC010000290.1	92.000	25	2	0	124	148	158926	158902	0.45	37.4
500U_SAT#Satellite/Satellite	JAECYC010000290.1	82.857	35	5	1	74	108	998045	998012	5.5	33.7
500U_SAT#Satellite/Satellite	JAECYC010000036.1	80.488	41	5	1	408	445	2372582	2372542	0.45	37.4
500U_SAT#Satellite/Satellite	JAECYC010000036.1	84.375	32	5	0	238	269	3990512	3990543	1.6	36.5
500U_SAT#Satellite/Satellite	JAECYC010000036.1	77.551	49	5	2	200	242	4683201	4683249	1.6	36.5
500U_SAT#Satellite/Satellite	JAECYC010000036.1	89.655	29	2	1	122	149	5452626	5452598	1.6	36.5
500U_SAT#Satellite/Satellite	JAECYC010000036.1	82.353	34	6	0	248	281	1570841	1570808	1.6	35.6
500U_SAT#Satellite/Satellite	JAECYC010000036.1	88.462	26	3	0	423	448	3485653	3485628	5.5	34.6
500U_SAT#Satellite/Satellite	JAECYC010000036.1	95.238	21	1	0	200	220	6077137	6077157	5.5	34.6
500U_SAT#Satellite/Satellite	JAECYC010000036.1	85.714	28	4	0	254	281	3997870	3997843	5.5	33.7
500U_SAT#Satellite/Satellite	JAECYC010000036.1	81.818	33	6	0	261	293	5498581	5498613	5.5	33.7
500U_SAT#Satellite/Satellite	JAECYC010000241.1	100.000	20	0	0	212	231	173525	173506	0.45	37.4
500U_SAT#Satellite/Satellite	JAECYC010000425.1	85.294	34	4	1	259	292	5053538	5053506	1.6	36.5
500U_SAT#Satellite/Satellite	JAECYC010000425.1	83.784	37	3	2	201	237	2057396	2057429	5.5	34.6
500U_SAT#Satellite/Satellite	JAECYC010000425.1	81.579	38	6	1	417	454	2737408	2737372	5.5	34.6
500U_SAT#Satellite/Satellite	JAECYC010000425.1	100.000	18	0	0	267	284	1963168	1963151	5.5	33.7
500U_SAT#Satellite/Satellite	JAECYC010000425.1	85.714	28	4	0	198	225	3479274	3479301	5.5	33.7
500U_SAT#Satellite/Satellite	JAECYC010000272.1	89.655	29	2	1	216	244	190452	190479	1.6	36.5
500U_SAT#Satellite/Satellite	JAECYC010000272.1	89.655	29	2	1	199	226	4418158	4418130	1.6	36.5
500U_SAT#Satellite/Satellite	JAECYC010000272.1	84.375	32	5	0	422	453	7938126	7938095	1.6	36.5
500U_SAT#Satellite/Satellite	JAECYC010000272.1	95.238	21	1	0	210	230	6394269	6394249	5.5	34.6
500U_SAT#Satellite/Satellite	JAECYC010000272.1	91.304	23	2	0	252	274	891657	891679	5.5	33.7
500U_SAT#Satellite/Satellite	JAECYC010000272.1	86.667	30	3	1	200	228	4672166	4672137	5.5	33.7
500U_SAT#Satellite/Satellite	JAECYC010000272.1	91.304	23	2	0	249	271	9139756	9139734	5.5	33.7
500U_SAT#Satellite/Satellite	JAECYC010000162.1	75.410	61	13	2	75	134	217839	217780	1.6	36.5
500U_SAT#Satellite/Satellite	JAECYC010000162.1	86.667	30	3	1	197	226	124611	124639	5.5	33.7
500U_SAT#Satellite/Satellite	JAECYC010000100.1	95.455	22	1	0	199	220	1837329	1837350	1.6	36.5
500U_SAT#Satellite/Satellite	JAECYC010000100.1	100.000	19	0	0	202	220	425532	425550	1.6	35.6
500U_SAT#Satellite/Satellite	JAECYC010000100.1	95.652	23	0	1	199	220	328306	328284	5.5	34.6
500U_SAT#Satellite/Satellite	JAECYC010000100.1	81.579	38	6	1	215	252	2277047	2277011	5.5	34.6
500U_SAT#Satellite/Satellite	JAECYC010000339.1	85.714	35	2	2	199	230	586	620	1.6	35.6
500U_SAT#Satellite/Satellite	JAECYC010000248.1	84.848	33	3	1	206	238	20741	20771	1.6	35.6
500U_SAT#Satellite/Satellite	JAECYC010000240.1	100.000	19	0	0	82	100	34702	34720	1.6	35.6
500U_SAT#Satellite/Satellite	JAECYC010000137.1	87.097	31	3	1	79	109	55399	55428	1.6	35.6
500U_SAT#Satellite/Satellite	JAECYC010000137.1	95.652	23	0	1	80	101	5431041	5431063	5.5	34.6
500U_SAT#Satellite/Satellite	JAECYC010000137.1	78.049	41	9	0	235	275	9643643	9643603	5.5	34.6
500U_SAT#Satellite/Satellite	JAECYC010000137.1	91.304	23	2	0	270	292	418137	418115	5.5	33.7
500U_SAT#Satellite/Satellite	JAECYC010000137.1	91.304	23	2	0	251	273	983319	983341	5.5	33.7
500U_SAT#Satellite/Satellite	JAECYC010000137.1	100.000	18	0	0	120	137	3490065	3490082	5.5	33.7
500U_SAT#Satellite/Satellite	JAECYC010000137.1	85.714	28	4	0	222	249	4386537	4386510	5.5	33.7
500U_SAT#Satellite/Satellite	JAECYC010000137.1	91.304	23	2	0	266	288	5350009	5350031	5.5	33.7
500U_SAT#Satellite/Satellite	JAECYC010000172.1	83.871	31	5	0	200	230	46370	46340	5.5	34.6
500U_SAT#Satellite/Satellite	JAECYC010000084.1	78.947	38	8	0	73	110	274953	274916	5.5	33.7
500U_SAT#Satellite/Satellite	JAECYC010000037.1	78.947	38	8	0	73	110	614508	614471	5.5	33.7
500U_SAT#Satellite/Satellite	JAECYC010000037.1	91.304	23	2	0	74	96	952606	952628	5.5	33.7
500U_SAT#Satellite/Satellite	JAECYC010000225.1	100.000	18	0	0	200	217	17630	17613	5.5	33.7
500U_SAT#Satellite/Satellite	JAECYC010000118.1	78.947	38	8	0	73	110	285592	285629	5.5	33.7
