# Supplementary material for: Turnover of retroelements and satellite DNA drives centromere reorganization over short evolutionary timescales in Drosophila
Source: PLoS Biol. 2024 Nov 21;22(11):e3002911. doi: 10.1371/journal.pbio.3002911 (PMC11620609; doi:10.1371/journal.pbio.3002911)
Supplement: S11 Table — (XLSX) [file pbio.3002911.s022.xlsx]

## Sheet: Summary
Library	nb oligos	universalF	barcodeF	barcodeR_complement	UniversalR_complement
Sech_CenY	1120	CAGTGCTCGTTGGCCCACAC	GTCGCAAACGAACCCGGTGG	GGCTGTCACCAACTCCTGCG	GGGATGCTTCTGGGCGTACC
Sim_CenY	958	CAGTGCTCGTTGGCCCACAC	CATTCGCGCACGCTAATGTC	CAAAGGTGTCGAACGCCGCT	GGGATGCTTCTGGGCGTACC
Maur_CenY	4573	CAGTGCTCGTTGGCCCACAC	GAGGGCGGTGCGGTACTAAG	GTGTAGCGTCGACCTGACGG	GGGATGCTTCTGGGCGTACC
HTT	2893	CAGTGCTCGTTGGCCCACAC	AGGAGCGTCCGCACCGAATG	GTTCGTCATCGCACCCAATG	GGGATGCTTCTGGGCGTACC
500bp	2214	CAGTGCTCGTTGGCCCACAC	GACAGCCGGTTCGGTCGTTC	CTAGGTCGTTGCGCACAACC	GGGATGCTTCTGGGCGTACC
365bp	353	CAGTGCTCGTTGGCCCACAC	CGTCGCGTTGGATTCAAGAG	GATTACCATGCGCAGATCGC	GGGATGCTTCTGGGCGTACC
Rsp-like	2095	CAGTGCTCGTTGGCCCACAC	TCCAATACGCACCGATCGAG	GAAAGTAGCGCCGCACATCA	GGGATGCTTCTGGGCGTACC
Universal primer for all library amplification.
UniversalF	CAGTGCTCGTTGGCCCACAC
UniversalR	GGTACGCCCAGAAGCATCCC
Primers for sub-library amplification.
Sech_CenY_oligos_F	CACACGCTCTCCGTCTTGGCCGTGGTCGATCAGTCGCAAACGAACCCGGTGG
Sech_CenY_oligos_sec6_R	TAATACGACTCACTATAGGGCGCAGGAGTTGGTGACAGCC
Sim_CenY_oligos_F	CACACGCTCTCCGTCTTGGCCGTGGTCGATCACATTCGCGCACGCTAATGTC
Sim_CenY_oligos_sec6_R	TAATACGACTCACTATAGGGAGCGGCGTTCGACACCTTTG
Maur_CenY_oligos_F	CACACGCTCTCCGTCTTGGCCGTGGTCGATCAGAGGGCGGTGCGGTACTAAG
Maur_CenY_oligos_sec6_R	TAATACGACTCACTATAGGGCCGTCAGGTCGACGCTACAC
HTT_oligos_F	CACACGCTCTCCGTCTTGGCCGTGGTCGATCAAGGAGCGTCCGCACCGAATG
HTT_oligos_sec6_R	TAATACGACTCACTATAGGGCATTGGGTGCGATGACGAAC
500U_oligos_F	CACACGCTCTCCGTCTTGGCCGTGGTCGATCAGACAGCCGGTTCGGTCGTTC
500U_oligos_sec6_R	TAATACGACTCACTATAGGGGGTTGTGCGCAACGACCTAG
500U_oligos_sec5_F	AGCGCAGGAGGTCCACGACGTGCAAGGGTGGACAGCCGGTTCGGTCGTTC
365U_oligos_F	CACACGCTCTCCGTCTTGGCCGTGGTCGATCACGTCGCGTTGGATTCAAGAG
365U_oligos_sec6_R	TAATACGACTCACTATAGGGGCGATCTGCGCATGGTAATC
Rsp-like_oligos_F	CACACGCTCTCCGTCTTGGCCGTGGTCGATCATCCAATACGCACCGATCGAG
Rsp-like_oligos_sec6_R	TAATACGACTCACTATAGGGTGATGTGCGGCGCTACTTTC

## Sheet: Rsp-like
CAGTGCTCGTTGGCCCACACTCCAATACGCACCGATCGAGTTTCGGTTTAAATTACCAGGCGAACAAGAAGAAAGTAGCGCCGCACATCAGGGATGCTTCTGGGCGTACC
CAGTGCTCGTTGGCCCACACTCCAATACGCACCGATCGAGTTCCAGAAGGTGACCAACGATAGTTGGTTTGAAAGTAGCGCCGCACATCAGGGATGCTTCTGGGCGTACC
CAGTGCTCGTTGGCCCACACTCCAATACGCACCGATCGAGTCAGTAGACACCCGCTACTGATTATCATCGGAAAGTAGCGCCGCACATCAGGGATGCTTCTGGGCGTACC
CAGTGCTCGTTGGCCCACACTCCAATACGCACCGATCGAGTTTAGATACCAGGCGATGATAATCAGTAGCGAAAGTAGCGCCGCACATCAGGGATGCTTCTGGGCGTACC
CAGTGCTCGTTGGCCCACACTCCAATACGCACCGATCGAGAAACCAACTTATCGTTGGTCACCTTCTGGAGAAAGTAGCGCCGCACATCAGGGATGCTTCTGGGCGTACC
CAGTGCTCGTTGGCCCACACTCCAATACGCACCGATCGAGATTCTTGTTCGCCTGGTAATTTAAACCGAAGAAAGTAGCGCCGCACATCAGGGATGCTTCTGGGCGTACC
CAGTGCTCGTTGGCCCACACTCCAATACGCACCGATCGAGTTCCAGAAGGTGACCAACGATAAGTTGGTTGAAAGTAGCGCCGCACATCAGGGATGCTTCTGGGCGTACC
CAGTGCTCGTTGGCCCACACTCCAATACGCACCGATCGAGTTCAGTAGACACCCGCTACTGATTATCATCGAAAGTAGCGCCGCACATCAGGGATGCTTCTGGGCGTACC
CAGTGCTCGTTGGCCCACACTCCAATACGCACCGATCGAGATCCTTGTTCGCCTGGTAATTTAAACCGAAGAAAGTAGCGCCGCACATCAGGGATGCTTCTGGGCGTACC
CAGTGCTCGTTGGCCCACACTCCAATACGCACCGATCGAGTTCCAGAAGGTGACCAACGATTAGTTGGTTGAAAGTAGCGCCGCACATCAGGGATGCTTCTGGGCGTACC
CAGTGCTCGTTGGCCCACACTCCAATACGCACCGATCGAGTCAGTAGACACCGCTACTGATTATCATCGCGAAAGTAGCGCCGCACATCAGGGATGCTTCTGGGCGTACC
CAGTGCTCGTTGGCCCACACTCCAATACGCACCGATCGAGTTTCGGTTTAAATTACCAGGCGAACTGGAAGAAAGTAGCGCCGCACATCAGGGATGCTTCTGGGCGTACC
CAGTGCTCGTTGGCCCACACTCCAATACGCACCGATCGAGATTCCAGTTCGCCTGGTAGTTTAAACCGAAGAAAGTAGCGCCGCACATCAGGGATGCTTCTGGGCGTACC
CAGTGCTCGTTGGCCCACACTCCAATACGCACCGATCGAGTTTCGGTTTAAACTACCAGGCGAACAAGAAGAAAGTAGCGCCGCACATCAGGGATGCTTCTGGGCGTACC
CAGTGCTCGTTGGCCCACACTCCAATACGCACCGATCGAGTTCAGTAGACACCAGCTACTGATTATCATCGAAAGTAGCGCCGCACATCAGGGATGCTTCTGGGCGTACC
CAGTGCTCGTTGGCCCACACTCCAATACGCACCGATCGAGTTCAGTAGACACCGCTACTGATTATCATCGGAAAGTAGCGCCGCACATCAGGGATGCTTCTGGGCGTACC
CAGTGCTCGTTGGCCCACACTCCAATACGCACCGATCGAGTTTCGGTTTAAACTACCAGGCGAACTGGAAGAAAGTAGCGCCGCACATCAGGGATGCTTCTGGGCGTACC
CAGTGCTCGTTGGCCCACACTCCAATACGCACCGATCGAGATTCTTGTTCGCCTGGTAGTTTAAACCGAAGAAAGTAGCGCCGCACATCAGGGATGCTTCTGGGCGTACC
CAGTGCTCGTTGGCCCACACTCCAATACGCACCGATCGAGAAACTAACTTATCGTTGGTCACCTTCTGGAGAAAGTAGCGCCGCACATCAGGGATGCTTCTGGGCGTACC
CAGTGCTCGTTGGCCCACACTCCAATACGCACCGATCGAGTTTAGATACCAGGCGATGATAATAAGTAGCGAAAGTAGCGCCGCACATCAGGGATGCTTCTGGGCGTACC
CAGTGCTCGTTGGCCCACACTCCAATACGCACCGATCGAGTTTCAGTAGACACCCGCTACTGATTATCATGAAAGTAGCGCCGCACATCAGGGATGCTTCTGGGCGTACC
CAGTGCTCGTTGGCCCACACTCCAATACGCACCGATCGAGAAACCAACTTATCGTTGGTCACCTCCTGGAGAAAGTAGCGCCGCACATCAGGGATGCTTCTGGGCGTACC
CAGTGCTCGTTGGCCCACACTCCAATACGCACCGATCGAGATGATAATCAGTAGCGGGTGTCTACTGAAAGAAAGTAGCGCCGCACATCAGGGATGCTTCTGGGCGTACC
CAGTGCTCGTTGGCCCACACTCCAATACGCACCGATCGAGTTTAGATACCAGGCGATGATAATCAGTAGGGAAAGTAGCGCCGCACATCAGGGATGCTTCTGGGCGTACC
CAGTGCTCGTTGGCCCACACTCCAATACGCACCGATCGAGATTCCAGTTCGCCTGGTAATTTAAACCGAAGAAAGTAGCGCCGCACATCAGGGATGCTTCTGGGCGTACC
CAGTGCTCGTTGGCCCACACTCCAATACGCACCGATCGAGTTTAGATACCAGGGATGATAATCAGTAGCGGAAAGTAGCGCCGCACATCAGGGATGCTTCTGGGCGTACC
CAGTGCTCGTTGGCCCACACTCCAATACGCACCGATCGAGAAACCAACTAATCGTTGGTCACCTTCTGGAGAAAGTAGCGCCGCACATCAGGGATGCTTCTGGGCGTACC
CAGTGCTCGTTGGCCCACACTCCAATACGCACCGATCGAGTTTCAGTAGACACCGCTACTGATTATCATCGAAAGTAGCGCCGCACATCAGGGATGCTTCTGGGCGTACC
CAGTGCTCGTTGGCCCACACTCCAATACGCACCGATCGAGACCAACTTATCGTTGGTCACCTTCTGGAATGAAAGTAGCGCCGCACATCAGGGATGCTTCTGGGCGTACC
CAGTGCTCGTTGGCCCACACTCCAATACGCACCGATCGAGTTTGGATCTTGTGATTTAAGATACCAGGCGGAAAGTAGCGCCGCACATCAGGGATGCTTCTGGGCGTACC
CAGTGCTCGTTGGCCCACACTCCAATACGCACCGATCGAGGTCCTTGTTCGCCTGGTAATTTAAACCGAAGAAAGTAGCGCCGCACATCAGGGATGCTTCTGGGCGTACC
CAGTGCTCGTTGGCCCACACTCCAATACGCACCGATCGAGATTCCTTGTTCGCCTGGTAATTTAAACCGAGAAAGTAGCGCCGCACATCAGGGATGCTTCTGGGCGTACC
CAGTGCTCGTTGGCCCACACTCCAATACGCACCGATCGAGAAATCTGTCAATTTGGCCTACAAGATTCGCGAAAGTAGCGCCGCACATCAGGGATGCTTCTGGGCGTACC
CAGTGCTCGTTGGCCCACACTCCAATACGCACCGATCGAGAAACCAACTTATCGTTGGCTTACAACCGAAGAAAGTAGCGCCGCACATCAGGGATGCTTCTGGGCGTACC
CAGTGCTCGTTGGCCCACACTCCAATACGCACCGATCGAGTTCAGTAGACACCCTCTACTGATTATCATCGAAAGTAGCGCCGCACATCAGGGATGCTTCTGGGCGTACC
CAGTGCTCGTTGGCCCACACTCCAATACGCACCGATCGAGAAACCAACTTATCGTTGGTCACCTTCTGAAGAAAGTAGCGCCGCACATCAGGGATGCTTCTGGGCGTACC
CAGTGCTCGTTGGCCCACACTCCAATACGCACCGATCGAGAAACCAACTTATCGTTAGTCACCTTCTGGAGAAAGTAGCGCCGCACATCAGGGATGCTTCTGGGCGTACC
CAGTGCTCGTTGGCCCACACTCCAATACGCACCGATCGAGATTCCAGTTCGCCTGGTAGATTAAACCGAAGAAAGTAGCGCCGCACATCAGGGATGCTTCTGGGCGTACC
CAGTGCTCGTTGGCCCACACTCCAATACGCACCGATCGAGTTCCAGGAGGTGACCAACGATTAGTTGGTTGAAAGTAGCGCCGCACATCAGGGATGCTTCTGGGCGTACC
CAGTGCTCGTTGGCCCACACTCCAATACGCACCGATCGAGTTTCGGTTTAAATTACCAGGCGAACAACAAGAAAGTAGCGCCGCACATCAGGGATGCTTCTGGGCGTACC
CAGTGCTCGTTGGCCCACACTCCAATACGCACCGATCGAGTTTAGATACCAGGCGATAATAATCAGTAGCGAAAGTAGCGCCGCACATCAGGGATGCTTCTGGGCGTACC
CAGTGCTCGTTGGCCCACACTCCAATACGCACCGATCGAGTTTCGGTTTAAATTACCAGGCGAACGAATTGAAAGTAGCGCCGCACATCAGGGATGCTTCTGGGCGTACC
CAGTGCTCGTTGGCCCACACTCCAATACGCACCGATCGAGTTTAGATACCAGGCGATGATAATCAGAAGCGAAAGTAGCGCCGCACATCAGGGATGCTTCTGGGCGTACC
CAGTGCTCGTTGGCCCACACTCCAATACGCACCGATCGAGTTTCGGTTTAAACTACCAGGCGAACAAGGAGAAAGTAGCGCCGCACATCAGGGATGCTTCTGGGCGTACC
CAGTGCTCGTTGGCCCACACTCCAATACGCACCGATCGAGTTCAGTACACACCAGCTACTGATTATCATCGAAAGTAGCGCCGCACATCAGGGATGCTTCTGGGCGTACC
CAGTGCTCGTTGGCCCACACTCCAATACGCACCGATCGAGTTTCGGTTTAAACTACCAGGCGAATTGGAAGAAAGTAGCGCCGCACATCAGGGATGCTTCTGGGCGTACC
CAGTGCTCGTTGGCCCACACTCCAATACGCACCGATCGAGAAACCAACTAATCGTTGGTCACCTCCTCGAGAAAGTAGCGCCGCACATCAGGGATGCTTCTGGGCGTACC
CAGTGCTCGTTGGCCCACACTCCAATACGCACCGATCGAGAAAGAATTCCAGAAGGTGACCAACGATAAGGAAAGTAGCGCCGCACATCAGGGATGCTTCTGGGCGTACC
CAGTGCTCGTTGGCCCACACTCCAATACGCACCGATCGAGTTTAGATACCAGGCGTTAGTCACCTTCTGGGAAAGTAGCGCCGCACATCAGGGATGCTTCTGGGCGTACC
CAGTGCTCGTTGGCCCACACTCCAATACGCACCGATCGAGTTTCAGTAGACACCAGCTACTGATTATCATGAAAGTAGCGCCGCACATCAGGGATGCTTCTGGGCGTACC
CAGTGCTCGTTGGCCCACACTCCAATACGCACCGATCGAGTTCCAGAAGGAGACCAACGATTAGTTGGTTGAAAGTAGCGCCGCACATCAGGGATGCTTCTGGGCGTACC
CAGTGCTCGTTGGCCCACACTCCAATACGCACCGATCGAGATTCTTGTTCGATTGGTAATTTAAACCGAAGAAAGTAGCGCCGCACATCAGGGATGCTTCTGGGCGTACC
CAGTGCTCGTTGGCCCACACTCCAATACGCACCGATCGAGATTCTTCTTGTTCGCCTGGTAATTTAAACCGAAAGTAGCGCCGCACATCAGGGATGCTTCTGGGCGTACC
CAGTGCTCGTTGGCCCACACTCCAATACGCACCGATCGAGTTTAGATACTAGGCGATGATAATCAGTAGCGAAAGTAGCGCCGCACATCAGGGATGCTTCTGGGCGTACC
CAGTGCTCGTTGGCCCACACTCCAATACGCACCGATCGAGTTCAGTAGACCCGCTACTGATTATCATCGCGAAAGTAGCGCCGCACATCAGGGATGCTTCTGGGCGTACC
CAGTGCTCGTTGGCCCACACTCCAATACGCACCGATCGAGAAACTAACTTATCGTTGGTCACCTCCTGGAGAAAGTAGCGCCGCACATCAGGGATGCTTCTGGGCGTACC
CAGTGCTCGTTGGCCCACACTCCAATACGCACCGATCGAGAAACCAACTATCGTTGGTCACCTTCTGGAAGAAAGTAGCGCCGCACATCAGGGATGCTTCTGGGCGTACC
CAGTGCTCGTTGGCCCACACTCCAATACGCACCGATCGAGTTCAGTAGACACCCACTACTGATTATCATCGAAAGTAGCGCCGCACATCAGGGATGCTTCTGGGCGTACC
CAGTGCTCGTTGGCCCACACTCCAATACGCACCGATCGAGAAACCAACTAATCGTTGGTCATCTCCTGGAGAAAGTAGCGCCGCACATCAGGGATGCTTCTGGGCGTACC
CAGTGCTCGTTGGCCCACACTCCAATACGCACCGATCGAGTTTAGATACCAGGCGATGATAATCAGTAGAGAAAGTAGCGCCGCACATCAGGGATGCTTCTGGGCGTACC
CAGTGCTCGTTGGCCCACACTCCAATACGCACCGATCGAGTTTGTGGTCACCTTCTGGAATTCTTGTTCGGAAAGTAGCGCCGCACATCAGGGATGCTTCTGGGCGTACC
CAGTGCTCGTTGGCCCACACTCCAATACGCACCGATCGAGATCCTTGTTTCGCCAGGTAATTTAAACCAAGAAAGTAGCGCCGCACATCAGGGATGCTTCTGGGCGTACC
CAGTGCTCGTTGGCCCACACTCCAATACGCACCGATCGAGAAATTCCAGAGGTGACCAACTAAGTTGGTTGAAAGTAGCGCCGCACATCAGGGATGCTTCTGGGCGTACC
CAGTGCTCGTTGGCCCACACTCCAATACGCACCGATCGAGATTCTTGTTCGCATGGTAATTTAAACCGAAGAAAGTAGCGCCGCACATCAGGGATGCTTCTGGGCGTACC
CAGTGCTCGTTGGCCCACACTCCAATACGCACCGATCGAGTTTCGTTATCTATTACCACTACTTCAGGAAGAAAGTAGCGCCGCACATCAGGGATGCTTCTGGGCGTACC
CAGTGCTCGTTGGCCCACACTCCAATACGCACCGATCGAGAAACCATCTTATCGTTGGTCACCTTCTGGAGAAAGTAGCGCCGCACATCAGGGATGCTTCTGGGCGTACC
CAGTGCTCGTTGGCCCACACTCCAATACGCACCGATCGAGTTTCGGTTTAAATTACCAGGCGGAATTCCAGAAAGTAGCGCCGCACATCAGGGATGCTTCTGGGCGTACC
CAGTGCTCGTTGGCCCACACTCCAATACGCACCGATCGAGGTCTTGCAGCATCCGCATTATGGGACCTGAGAAAGTAGCGCCGCACATCAGGGATGCTTCTGGGCGTACC
CAGTGCTCGTTGGCCCACACTCCAATACGCACCGATCGAGGATCTGACCGTTGGCTGAGCTGTTGTAGGGGAAAGTAGCGCCGCACATCAGGGATGCTTCTGGGCGTACC
CAGTGCTCGTTGGCCCACACTCCAATACGCACCGATCGAGAAACCAACTTATAGTTGGTCACCTTCTGGAGAAAGTAGCGCCGCACATCAGGGATGCTTCTGGGCGTACC
CAGTGCTCGTTGGCCCACACTCCAATACGCACCGATCGAGAAACCAACTTATAGTTGGTCACCTTCTGAAGAAAGTAGCGCCGCACATCAGGGATGCTTCTGGGCGTACC
CAGTGCTCGTTGGCCCACACTCCAATACGCACCGATCGAGAAACCAACTTAATCGTTGGTCACTTCTGGAGAAAGTAGCGCCGCACATCAGGGATGCTTCTGGGCGTACC
CAGTGCTCGTTGGCCCACACTCCAATACGCACCGATCGAGTTTAGATACCAGGCGATGATATCAGTAAGCGAAAGTAGCGCCGCACATCAGGGATGCTTCTGGGCGTACC
CAGTGCTCGTTGGCCCACACTCCAATACGCACCGATCGAGTTTACATACCAGGCGATGATAATCAGTAGCGAAAGTAGCGCCGCACATCAGGGATGCTTCTGGGCGTACC
CAGTGCTCGTTGGCCCACACTCCAATACGCACCGATCGAGATTCCAGTTCGACTGCTAGTTTAAACCGAAGAAAGTAGCGCCGCACATCAGGGATGCTTCTGGGCGTACC
CAGTGCTCGTTGGCCCACACTCCAATACGCACCGATCGAGTTCCAGAAGGTGACCAACGATAAGTTGGTAGAAAGTAGCGCCGCACATCAGGGATGCTTCTGGGCGTACC
CAGTGCTCGTTGGCCCACACTCCAATACGCACCGATCGAGATTCTTGTTCGCCTGGTAATTTAAATCGAAGAAAGTAGCGCCGCACATCAGGGATGCTTCTGGGCGTACC
CAGTGCTCGTTGGCCCACACTCCAATACGCACCGATCGAGAAACAACTTATCGTTGGTCACCTTCTGGGAGAAAGTAGCGCCGCACATCAGGGATGCTTCTGGGCGTACC
CAGTGCTCGTTGGCCCACACTCCAATACGCACCGATCGAGCCAGAAGGTGACCAACGATTAGTTGGTTTCGAAAGTAGCGCCGCACATCAGGGATGCTTCTGGGCGTACC
CAGTGCTCGTTGGCCCACACTCCAATACGCACCGATCGAGAAACCAACTTATCGTTGGACACCTTCTGGAGAAAGTAGCGCCGCACATCAGGGATGCTTCTGGGCGTACC
CAGTGCTCGTTGGCCCACACTCCAATACGCACCGATCGAGTTCCAGAAGGCGACCAACGATAAGTTGGTTGAAAGTAGCGCCGCACATCAGGGATGCTTCTGGGCGTACC
CAGTGCTCGTTGGCCCACACTCCAATACGCACCGATCGAGATTCCGTTCGACTGCTAGTTTAAACCGAAAGAAAGTAGCGCCGCACATCAGGGATGCTTCTGGGCGTACC
CAGTGCTCGTTGGCCCACACTCCAATACGCACCGATCGAGATTCCAGTTTCCCTGGTAATTTAAACCGAAGAAAGTAGCGCCGCACATCAGGGATGCTTCTGGGCGTACC
CAGTGCTCGTTGGCCCACACTCCAATACGCACCGATCGAGATCCTTGTTCTCCTGGTAATTTAAACCGAGGAAAGTAGCGCCGCACATCAGGGATGCTTCTGGGCGTACC
CAGTGCTCGTTGGCCCACACTCCAATACGCACCGATCGAGGTCACCTTCTGAAATTCCAGTTTCCCTGGTGAAAGTAGCGCCGCACATCAGGGATGCTTCTGGGCGTACC
CAGTGCTCGTTGGCCCACACTCCAATACGCACCGATCGAGTCAGTAGACACCCTCTACTGATTATCATCGGAAAGTAGCGCCGCACATCAGGGATGCTTCTGGGCGTACC
CAGTGCTCGTTGGCCCACACTCCAATACGCACCGATCGAGAGTAGACACCCGCTACTGATTATCATCGCCGAAAGTAGCGCCGCACATCAGGGATGCTTCTGGGCGTACC
CAGTGCTCGTTGGCCCACACTCCAATACGCACCGATCGAGATAGGTGTGCTTTGTAGCTCTGGCTTATTTGAAAGTAGCGCCGCACATCAGGGATGCTTCTGGGCGTACC
CAGTGCTCGTTGGCCCACACTCCAATACGCACCGATCGAGAATTCCAGTTCGCCTGGTAATTTAAACCGAGAAAGTAGCGCCGCACATCAGGGATGCTTCTGGGCGTACC
CAGTGCTCGTTGGCCCACACTCCAATACGCACCGATCGAGAAATCTCTCAATTTGGCATACAAATTGCGCGAAAGTAGCGCCGCACATCAGGGATGCTTCTGGGCGTACC
CAGTGCTCGTTGGCCCACACTCCAATACGCACCGATCGAGTTCTATAAGGTGACCAACGATTAGTTGGTTGAAAGTAGCGCCGCACATCAGGGATGCTTCTGGGCGTACC
CAGTGCTCGTTGGCCCACACTCCAATACGCACCGATCGAGAATACTTGTTCGCCTGGTAATTTAAACCGAGAAAGTAGCGCCGCACATCAGGGATGCTTCTGGGCGTACC
CAGTGCTCGTTGGCCCACACTCCAATACGCACCGATCGAGAAACCAACTTATCGGTGGTCACCTTCTGGAGAAAGTAGCGCCGCACATCAGGGATGCTTCTGGGCGTACC
CAGTGCTCGTTGGCCCACACTCCAATACGCACCGATCGAGTTATAATTGACAACTGATCTCTATAAGGTCGAAAGTAGCGCCGCACATCAGGGATGCTTCTGGGCGTACC
CAGTGCTCGTTGGCCCACACTCCAATACGCACCGATCGAGAAACCAACTGATCGTTGGTCACCTTCTGGAGAAAGTAGCGCCGCACATCAGGGATGCTTCTGGGCGTACC
CAGTGCTCGTTGGCCCACACTCCAATACGCACCGATCGAGTTTGGATCTTTCGACTTTAGATACCAGGCGGAAAGTAGCGCCGCACATCAGGGATGCTTCTGGGCGTACC
CAGTGCTCGTTGGCCCACACTCCAATACGCACCGATCGAGTTTAGATACCAGGCGAGATATATCAGTAGCGAAAGTAGCGCCGCACATCAGGGATGCTTCTGGGCGTACC
CAGTGCTCGTTGGCCCACACTCCAATACGCACCGATCGAGTTTCAGTAGACACCCACTACTGATTATCATGAAAGTAGCGCCGCACATCAGGGATGCTTCTGGGCGTACC
CAGTGCTCGTTGGCCCACACTCCAATACGCACCGATCGAGAAACCAACTTATTGGTGGTCACCTTCTGGAGAAAGTAGCGCCGCACATCAGGGATGCTTCTGGGCGTACC
CAGTGCTCGTTGGCCCACACTCCAATACGCACCGATCGAGTTTGGATCTTTCGATTTAAGATACCAGGCGGAAAGTAGCGCCGCACATCAGGGATGCTTCTGGGCGTACC
CAGTGCTCGTTGGCCCACACTCCAATACGCACCGATCGAGTTTGGTTTAAATTACCAGGAGAACAAGGATGAAAGTAGCGCCGCACATCAGGGATGCTTCTGGGCGTACC
CAGTGCTCGTTGGCCCACACTCCAATACGCACCGATCGAGATTCTTGTTCGCCTTGTAGTTTAAACCGAAGAAAGTAGCGCCGCACATCAGGGATGCTTCTGGGCGTACC
CAGTGCTCGTTGGCCCACACTCCAATACGCACCGATCGAGTCACCTCCTCGAATTCCAGTTCGCCTGGTAGAAAGTAGCGCCGCACATCAGGGATGCTTCTGGGCGTACC
CAGTGCTCGTTGGCCCACACTCCAATACGCACCGATCGAGATTCTTGTTCGCCTGGTAATTTAAACAGAAGAAAGTAGCGCCGCACATCAGGGATGCTTCTGGGCGTACC
CAGTGCTCGTTGGCCCACACTCCAATACGCACCGATCGAGTTCTTGTTCGCCTGGTAATTTAAACCGAAAGAAAGTAGCGCCGCACATCAGGGATGCTTCTGGGCGTACC
CAGTGCTCGTTGGCCCACACTCCAATACGCACCGATCGAGAAACCAACTAATCGTTGGTCACCTCCTGGAGAAAGTAGCGCCGCACATCAGGGATGCTTCTGGGCGTACC
CAGTGCTCGTTGGCCCACACTCCAATACGCACCGATCGAGGACACCCGCTACTGATTATCAACGCCTGGTGAAAGTAGCGCCGCACATCAGGGATGCTTCTGGGCGTACC
CAGTGCTCGTTGGCCCACACTCCAATACGCACCGATCGAGAAACCAACTTATCGTTGGTCACCTGCTGGAGAAAGTAGCGCCGCACATCAGGGATGCTTCTGGGCGTACC
CAGTGCTCGTTGGCCCACACTCCAATACGCACCGATCGAGTCATCTCCTGGAATTCCAGTTCGTCTGGTAGAAAGTAGCGCCGCACATCAGGGATGCTTCTGGGCGTACC
CAGTGCTCGTTGGCCCACACTCCAATACGCACCGATCGAGGTTTAATGAATTGTGCAATTTCTCGGCTTTGAAAGTAGCGCCGCACATCAGGGATGCTTCTGGGCGTACC
CAGTGCTCGTTGGCCCACACTCCAATACGCACCGATCGAGAAACCATCTTATCGTTGGTCACCTCCTGGAGAAAGTAGCGCCGCACATCAGGGATGCTTCTGGGCGTACC
CAGTGCTCGTTGGCCCACACTCCAATACGCACCGATCGAGAAACCAACTAATCGTTGGTCACCGTCTGGAGAAAGTAGCGCCGCACATCAGGGATGCTTCTGGGCGTACC
CAGTGCTCGTTGGCCCACACTCCAATACGCACCGATCGAGATCTTAATTTCTGCAAATCTCTCAATTTGGGAAAGTAGCGCCGCACATCAGGGATGCTTCTGGGCGTACC
CAGTGCTCGTTGGCCCACACTCCAATACGCACCGATCGAGATTCCAGTTCGTCTGGTAGTTTAAACCGAAGAAAGTAGCGCCGCACATCAGGGATGCTTCTGGGCGTACC
CAGTGCTCGTTGGCCCACACTCCAATACGCACCGATCGAGTTTGTGGTCACCTTCTGGAATTATTGTTCGGAAAGTAGCGCCGCACATCAGGGATGCTTCTGGGCGTACC
CAGTGCTCGTTGGCCCACACTCCAATACGCACCGATCGAGTTCAGTAGATACCCGCTACTGATTATCATCGAAAGTAGCGCCGCACATCAGGGATGCTTCTGGGCGTACC
CAGTGCTCGTTGGCCCACACTCCAATACGCACCGATCGAGTTTGGATCTTTCGATTTAAGATACAAGGCGGAAAGTAGCGCCGCACATCAGGGATGCTTCTGGGCGTACC
CAGTGCTCGTTGGCCCACACTCCAATACGCACCGATCGAGAAACCAACTTATCGTTGGTCACCTCTGGAAGAAAGTAGCGCCGCACATCAGGGATGCTTCTGGGCGTACC
CAGTGCTCGTTGGCCCACACTCCAATACGCACCGATCGAGAAACCAACTAATCGTTGGTCACCTCCTTGAGAAAGTAGCGCCGCACATCAGGGATGCTTCTGGGCGTACC
CAGTGCTCGTTGGCCCACACTCCAATACGCACCGATCGAGTTTATGTCTTGTGTTGCTCGTGAATTGACTGAAAGTAGCGCCGCACATCAGGGATGCTTCTGGGCGTACC
CAGTGCTCGTTGGCCCACACTCCAATACGCACCGATCGAGTTCAGTAGACACCCGCTACTGATTATTATCGAAAGTAGCGCCGCACATCAGGGATGCTTCTGGGCGTACC
CAGTGCTCGTTGGCCCACACTCCAATACGCACCGATCGAGTTTCGGGAATCTCTCAACTTGGCATACAAAGAAAGTAGCGCCGCACATCAGGGATGCTTCTGGGCGTACC
CAGTGCTCGTTGGCCCACACTCCAATACGCACCGATCGAGTTTCGGTTTAAACTACCAGGCGAACAAATTGAAAGTAGCGCCGCACATCAGGGATGCTTCTGGGCGTACC
CAGTGCTCGTTGGCCCACACTCCAATACGCACCGATCGAGAAACCAACTTAATCGTTGGTCACCTTCTGGGAAAGTAGCGCCGCACATCAGGGATGCTTCTGGGCGTACC
CAGTGCTCGTTGGCCCACACTCCAATACGCACCGATCGAGATTCTTGTTCGCCTCGTAATTTAAACCGAAGAAAGTAGCGCCGCACATCAGGGATGCTTCTGGGCGTACC
CAGTGCTCGTTGGCCCACACTCCAATACGCACCGATCGAGAAACCAAATAATCGTTGGTCACCTCCTGGAGAAAGTAGCGCCGCACATCAGGGATGCTTCTGGGCGTACC
CAGTGCTCGTTGGCCCACACTCCAATACGCACCGATCGAGTTTAGATACCAGGCGATGATAATAGGTAGCGAAAGTAGCGCCGCACATCAGGGATGCTTCTGGGCGTACC
CAGTGCTCGTTGGCCCACACTCCAATACGCACCGATCGAGTTCAGTAGACACCAGCTACTGAATATCATCGAAAGTAGCGCCGCACATCAGGGATGCTTCTGGGCGTACC
CAGTGCTCGTTGGCCCACACTCCAATACGCACCGATCGAGATGATAATCAGTAGCGGGTGTCTACAGAAAGAAAGTAGCGCCGCACATCAGGGATGCTTCTGGGCGTACC
CAGTGCTCGTTGGCCCACACTCCAATACGCACCGATCGAGAAACCAACTTATCGTTAGTCACATTCTGGAGAAAGTAGCGCCGCACATCAGGGATGCTTCTGGGCGTACC
CAGTGCTCGTTGGCCCACACTCCAATACGCACCGATCGAGTTCCAGTTCGCCTGGTAATTTAAACCGAAAGAAAGTAGCGCCGCACATCAGGGATGCTTCTGGGCGTACC
CAGTGCTCGTTGGCCCACACTCCAATACGCACCGATCGAGTTCTGTAGACACCTGCTACTGATTATCATCGAAAGTAGCGCCGCACATCAGGGATGCTTCTGGGCGTACC
CAGTGCTCGTTGGCCCACACTCCAATACGCACCGATCGAGAAATCTCTCAATTTGGCATACAAATGCGTAGAAAGTAGCGCCGCACATCAGGGATGCTTCTGGGCGTACC
CAGTGCTCGTTGGCCCACACTCCAATACGCACCGATCGAGTTTCGGTTTAAATTTGCCAGGCGAACAAGGGAAAGTAGCGCCGCACATCAGGGATGCTTCTGGGCGTACC
CAGTGCTCGTTGGCCCACACTCCAATACGCACCGATCGAGATTCCAGTTCGCCTGGTAGACTAAACCGAAGAAAGTAGCGCCGCACATCAGGGATGCTTCTGGGCGTACC
CAGTGCTCGTTGGCCCACACTCCAATACGCACCGATCGAGTTCAGTAGACACCAGCTACTGATCGCCTGGGAAAGTAGCGCCGCACATCAGGGATGCTTCTGGGCGTACC
CAGTGCTCGTTGGCCCACACTCCAATACGCACCGATCGAGTTTAGCTTGTGCGAATTTAGATATTTAGGTGAAAGTAGCGCCGCACATCAGGGATGCTTCTGGGCGTACC
CAGTGCTCGTTGGCCCACACTCCAATACGCACCGATCGAGTCCAGAAGGTGACCAACGATAAGTTGGTTTGAAAGTAGCGCCGCACATCAGGGATGCTTCTGGGCGTACC
CAGTGCTCGTTGGCCCACACTCCAATACGCACCGATCGAGTTTCGGTTTAAATTACCAGGCGAACAAATTGAAAGTAGCGCCGCACATCAGGGATGCTTCTGGGCGTACC
CAGTGCTCGTTGGCCCACACTCCAATACGCACCGATCGAGTGGTGCTTTATATACCTTTATATTGAACTGGAAAGTAGCGCCGCACATCAGGGATGCTTCTGGGCGTACC
CAGTGCTCGTTGGCCCACACTCCAATACGCACCGATCGAGTTCCAGAAGGTGACCAATGATTAGTTGGTTGAAAGTAGCGCCGCACATCAGGGATGCTTCTGGGCGTACC
CAGTGCTCGTTGGCCCACACTCCAATACGCACCGATCGAGTGTGGTGTGCTCTCCTGTGTTCCGATATAAGAAAGTAGCGCCGCACATCAGGGATGCTTCTGGGCGTACC
CAGTGCTCGTTGGCCCACACTCCAATACGCACCGATCGAGTTTCGGTTTAAATTACCAGACGAACAACAAGAAAGTAGCGCCGCACATCAGGGATGCTTCTGGGCGTACC
CAGTGCTCGTTGGCCCACACTCCAATACGCACCGATCGAGTTCCAGAAGGTGATCAACGATAAGTTGGTTGAAAGTAGCGCCGCACATCAGGGATGCTTCTGGGCGTACC
CAGTGCTCGTTGGCCCACACTCCAATACGCACCGATCGAGGTTTCCTCGTCGGTGTAGATTCCATTTATAGAAAGTAGCGCCGCACATCAGGGATGCTTCTGGGCGTACC
CAGTGCTCGTTGGCCCACACTCCAATACGCACCGATCGAGATCTTGTTCGCCTGGTAATTTAAACCGAAAGAAAGTAGCGCCGCACATCAGGGATGCTTCTGGGCGTACC
CAGTGCTCGTTGGCCCACACTCCAATACGCACCGATCGAGACCAACTTATCGTTGGTCACCTTCTGAAATGAAAGTAGCGCCGCACATCAGGGATGCTTCTGGGCGTACC
CAGTGCTCGTTGGCCCACACTCCAATACGCACCGATCGAGTTTAGATACCAGGCGATGATAATCAGTACTGAAAGTAGCGCCGCACATCAGGGATGCTTCTGGGCGTACC
CAGTGCTCGTTGGCCCACACTCCAATACGCACCGATCGAGTTTCGGTTTAAACTACCAGGCGAACGAATTGAAAGTAGCGCCGCACATCAGGGATGCTTCTGGGCGTACC
CAGTGCTCGTTGGCCCACACTCCAATACGCACCGATCGAGAGTGGATAAATTTCTTGTAGTTTCCATAAGGAAAGTAGCGCCGCACATCAGGGATGCTTCTGGGCGTACC
CAGTGCTCGTTGGCCCACACTCCAATACGCACCGATCGAGATTCTTGTTCGCCTGGTATTTAAATTCTCAGAAAGTAGCGCCGCACATCAGGGATGCTTCTGGGCGTACC
CAGTGCTCGTTGGCCCACACTCCAATACGCACCGATCGAGTTTCTGCCAAGAATAAATCGACCGGCTTCCGAAAGTAGCGCCGCACATCAGGGATGCTTCTGGGCGTACC
CAGTGCTCGTTGGCCCACACTCCAATACGCACCGATCGAGTTTCGGTTTAAATTAACAAGCGAACAAGAAGAAAGTAGCGCCGCACATCAGGGATGCTTCTGGGCGTACC
CAGTGCTCGTTGGCCCACACTCCAATACGCACCGATCGAGAAACCAACTTATCGGTCTTGTTCGCTGTAAGAAAGTAGCGCCGCACATCAGGGATGCTTCTGGGCGTACC
CAGTGCTCGTTGGCCCACACTCCAATACGCACCGATCGAGATCCTTGTTCGACTGGTAATTTAAACCGAAGAAAGTAGCGCCGCACATCAGGGATGCTTCTGGGCGTACC
CAGTGCTCGTTGGCCCACACTCCAATACGCACCGATCGAGAAACCAACTTATCGTTAGTCACTTTCTGGAGAAAGTAGCGCCGCACATCAGGGATGCTTCTGGGCGTACC
CAGTGCTCGTTGGCCCACACTCCAATACGCACCGATCGAGAAACCAACTAATCGTTGGTTACCTCCTGGAGAAAGTAGCGCCGCACATCAGGGATGCTTCTGGGCGTACC
CAGTGCTCGTTGGCCCACACTCCAATACGCACCGATCGAGTGGTGTCTACTGAAACCAACTAATCGTTGGGAAAGTAGCGCCGCACATCAGGGATGCTTCTGGGCGTACC
CAGTGCTCGTTGGCCCACACTCCAATACGCACCGATCGAGACCAACTAATCGTTGGTCACCTTCTGGAATGAAAGTAGCGCCGCACATCAGGGATGCTTCTGGGCGTACC
CAGTGCTCGTTGGCCCACACTCCAATACGCACCGATCGAGAAACTAACTAATCGTTGGTCATCTCCTGGAGAAAGTAGCGCCGCACATCAGGGATGCTTCTGGGCGTACC
CAGTGCTCGTTGGCCCACACTCCAATACGCACCGATCGAGTTTAGATAGCAGGCGATGATAGTAGTAGCGGAAAGTAGCGCCGCACATCAGGGATGCTTCTGGGCGTACC
CAGTGCTCGTTGGCCCACACTCCAATACGCACCGATCGAGTTCCAGAAGGTGACAAACGATTAGTTGGTTGAAAGTAGCGCCGCACATCAGGGATGCTTCTGGGCGTACC
CAGTGCTCGTTGGCCCACACTCCAATACGCACCGATCGAGGGGTGTCTACTGAACACCAACTAATCGTTGGAAAGTAGCGCCGCACATCAGGGATGCTTCTGGGCGTACC
CAGTGCTCGTTGGCCCACACTCCAATACGCACCGATCGAGATTCTTGTTCGCTGGTATTTAATCGAAATCGAAAGTAGCGCCGCACATCAGGGATGCTTCTGGGCGTACC
CAGTGCTCGTTGGCCCACACTCCAATACGCACCGATCGAGATCCTTGTTCGCCTGGTAATTTAAATCGAAGAAAGTAGCGCCGCACATCAGGGATGCTTCTGGGCGTACC
CAGTGCTCGTTGGCCCACACTCCAATACGCACCGATCGAGTTCAGTAGACAGCTACTGATTATCATCGCCGAAAGTAGCGCCGCACATCAGGGATGCTTCTGGGCGTACC
CAGTGCTCGTTGGCCCACACTCCAATACGCACCGATCGAGATTCTTGTTCGCCTGGTAGATTAAACCGAAGAAAGTAGCGCCGCACATCAGGGATGCTTCTGGGCGTACC
CAGTGCTCGTTGGCCCACACTCCAATACGCACCGATCGAGTTTCGGTTTAAACTACCAGGCGAAGGAATTGAAAGTAGCGCCGCACATCAGGGATGCTTCTGGGCGTACC
CAGTGCTCGTTGGCCCACACTCCAATACGCACCGATCGAGAAACCAATTAATCGTTGGTCACCTCCTTGAGAAAGTAGCGCCGCACATCAGGGATGCTTCTGGGCGTACC
CAGTGCTCGTTGGCCCACACTCCAATACGCACCGATCGAGAAACCAACTTATCGTTGGTCACCTTCTTGAGAAAGTAGCGCCGCACATCAGGGATGCTTCTGGGCGTACC
CAGTGCTCGTTGGCCCACACTCCAATACGCACCGATCGAGGGGTGTCTACTGAAACCAACTTATCGTTGGGAAAGTAGCGCCGCACATCAGGGATGCTTCTGGGCGTACC
CAGTGCTCGTTGGCCCACACTCCAATACGCACCGATCGAGATTCCAGTTCGCCTGGTAGTTTAAACTGAAGAAAGTAGCGCCGCACATCAGGGATGCTTCTGGGCGTACC
CAGTGCTCGTTGGCCCACACTCCAATACGCACCGATCGAGTTTCGGTTTAAATTACCAGGCGAAGAATTCGAAAGTAGCGCCGCACATCAGGGATGCTTCTGGGCGTACC
CAGTGCTCGTTGGCCCACACTCCAATACGCACCGATCGAGTTTGCAGGTCCGACATTCCTTCCTTATGTTGAAAGTAGCGCCGCACATCAGGGATGCTTCTGGGCGTACC
CAGTGCTCGTTGGCCCACACTCCAATACGCACCGATCGAGTCACCTTCTGGAATCCTTGTTCGCCTGGTAGAAAGTAGCGCCGCACATCAGGGATGCTTCTGGGCGTACC
CAGTGCTCGTTGGCCCACACTCCAATACGCACCGATCGAGTTGTCTGAATTGAATATGAATTGGTTCTTCGAAAGTAGCGCCGCACATCAGGGATGCTTCTGGGCGTACC
CAGTGCTCGTTGGCCCACACTCCAATACGCACCGATCGAGAAAGGATGTCATAAATCAATCAAAGATCCAGAAAGTAGCGCCGCACATCAGGGATGCTTCTGGGCGTACC
CAGTGCTCGTTGGCCCACACTCCAATACGCACCGATCGAGATTCCAGAAGGTGACCAACGATAAGTTGGTGAAAGTAGCGCCGCACATCAGGGATGCTTCTGGGCGTACC
CAGTGCTCGTTGGCCCACACTCCAATACGCACCGATCGAGATTCTAGTTCGCCTGGTAATTTAAACCGAAGAAAGTAGCGCCGCACATCAGGGATGCTTCTGGGCGTACC
CAGTGCTCGTTGGCCCACACTCCAATACGCACCGATCGAGATTCCTGTTCGCCTGGTAATTTAAACCGAAGAAAGTAGCGCCGCACATCAGGGATGCTTCTGGGCGTACC
CAGTGCTCGTTGGCCCACACTCCAATACGCACCGATCGAGGGGTGTCTACTGAAATCAACTAATCGTTGGGAAAGTAGCGCCGCACATCAGGGATGCTTCTGGGCGTACC
CAGTGCTCGTTGGCCCACACTCCAATACGCACCGATCGAGTTTAGATACCAGGCGATGATAATCAGTACCGAAAGTAGCGCCGCACATCAGGGATGCTTCTGGGCGTACC
CAGTGCTCGTTGGCCCACACTCCAATACGCACCGATCGAGAAACCAACTTATCGTTGGTCACTTTCTGGTGAAAGTAGCGCCGCACATCAGGGATGCTTCTGGGCGTACC
CAGTGCTCGTTGGCCCACACTCCAATACGCACCGATCGAGTCAGTAGACACCAGCTACTGATTATCATCGGAAAGTAGCGCCGCACATCAGGGATGCTTCTGGGCGTACC
CAGTGCTCGTTGGCCCACACTCCAATACGCACCGATCGAGTTTCTAACAGCTGTTTGATTTCGCTCCTATGAAAGTAGCGCCGCACATCAGGGATGCTTCTGGGCGTACC
CAGTGCTCGTTGGCCCACACTCCAATACGCACCGATCGAGTTTAGATACCAGGCGATGATAAACAGAAGCGAAAGTAGCGCCGCACATCAGGGATGCTTCTGGGCGTACC
CAGTGCTCGTTGGCCCACACTCCAATACGCACCGATCGAGATAATTTCTGAAAGTTGAATGAAAGCGTTCGAAAGTAGCGCCGCACATCAGGGATGCTTCTGGGCGTACC
CAGTGCTCGTTGGCCCACACTCCAATACGCACCGATCGAGTTTAGCCCTCATTTGTGGTAAATATACTTTGAAAGTAGCGCCGCACATCAGGGATGCTTCTGGGCGTACC
CAGTGCTCGTTGGCCCACACTCCAATACGCACCGATCGAGCCCTTCTGGAATCCTTGTTCGCCTGGTAATGAAAGTAGCGCCGCACATCAGGGATGCTTCTGGGCGTACC
CAGTGCTCGTTGGCCCACACTCCAATACGCACCGATCGAGTTTCGGTTTAAACCAGGCGAACTGGAATTCGAAAGTAGCGCCGCACATCAGGGATGCTTCTGGGCGTACC

## Sheet: 500bp
CAGTGCTCGTTGGCCCACACGACAGCCGGTTCGGTCGTTCAGCGGTAATTAACATACATGACTAAATATGCTAGGTCGTTGCGCACAACCGGGATGCTTCTGGGCGTACC
CAGTGCTCGTTGGCCCACACGACAGCCGGTTCGGTCGTTCAAATTTCAATTCGTAGGAAATGTACGTACCCTAGGTCGTTGCGCACAACCGGGATGCTTCTGGGCGTACC
CAGTGCTCGTTGGCCCACACGACAGCCGGTTCGGTCGTTCAAGCTAGATGACCTGCGATGTAGTTTCAGGCTAGGTCGTTGCGCACAACCGGGATGCTTCTGGGCGTACC
CAGTGCTCGTTGGCCCACACGACAGCCGGTTCGGTCGTTCACAGATGGTATTCATATATTGATGACGTGGCTAGGTCGTTGCGCACAACCGGGATGCTTCTGGGCGTACC
CAGTGCTCGTTGGCCCACACGACAGCCGGTTCGGTCGTTCTATGCTACTGTGAAAGTTATAATGGTTTAGCTAGGTCGTTGCGCACAACCGGGATGCTTCTGGGCGTACC
CAGTGCTCGTTGGCCCACACGACAGCCGGTTCGGTCGTTCAAAGGATGTCATAAATCAAGGACCAAAGAACTAGGTCGTTGCGCACAACCGGGATGCTTCTGGGCGTACC
CAGTGCTCGTTGGCCCACACGACAGCCGGTTCGGTCGTTCTTTCATCCGCGCAGATCCTGAAACTACATCCTAGGTCGTTGCGCACAACCGGGATGCTTCTGGGCGTACC
CAGTGCTCGTTGGCCCACACGACAGCCGGTTCGGTCGTTCATTAATTAGCGGTAATTAACTAGCAACATGCTAGGTCGTTGCGCACAACCGGGATGCTTCTGGGCGTACC
CAGTGCTCGTTGGCCCACACGACAGCCGGTTCGGTCGTTCCCATTTGATATTAAGTCTGTTCTATTCTTGCTAGGTCGTTGCGCACAACCGGGATGCTTCTGGGCGTACC
CAGTGCTCGTTGGCCCACACGACAGCCGGTTCGGTCGTTCTTTAATTACATGTACCCTCTGGGAGCGAATCTAGGTCGTTGCGCACAACCGGGATGCTTCTGGGCGTACC
CAGTGCTCGTTGGCCCACACGACAGCCGGTTCGGTCGTTCAAATTAGAACAAAGGATGTCGTAAATCAAGCTAGGTCGTTGCGCACAACCGGGATGCTTCTGGGCGTACC
CAGTGCTCGTTGGCCCACACGACAGCCGGTTCGGTCGTTCTCCATTTGATATTAAGTCAGTTCCATTCTTCTAGGTCGTTGCGCACAACCGGGATGCTTCTGGGCGTACC
CAGTGCTCGTTGGCCCACACGACAGCCGGTTCGGTCGTTCGCTTCCAAAGGGAACTTATAATTGAAACTACTAGGTCGTTGCGCACAACCGGGATGCTTCTGGGCGTACC
CAGTGCTCGTTGGCCCACACGACAGCCGGTTCGGTCGTTCATAGAACTGACTTAATATCAAATGCTATGGCTAGGTCGTTGCGCACAACCGGGATGCTTCTGGGCGTACC
CAGTGCTCGTTGGCCCACACGACAGCCGGTTCGGTCGTTCACGAATTATTTAGATACGAACCTCTTATTCCTAGGTCGTTGCGCACAACCGGGATGCTTCTGGGCGTACC
CAGTGCTCGTTGGCCCACACGACAGCCGGTTCGGTCGTTCTTTAAATTTCATGTTGCTGGTTAATTACCGCTAGGTCGTTGCGCACAACCGGGATGCTTCTGGGCGTACC
CAGTGCTCGTTGGCCCACACGACAGCCGGTTCGGTCGTTCTATAAATTTCATGTTGTAGTCAATAACCGCCTAGGTCGTTGCGCACAACCGGGATGCTTCTGGGCGTACC
CAGTGCTCGTTGGCCCACACGACAGCCGGTTCGGTCGTTCTTTGTGTACACCTTAGCATATTTAGTCATGCTAGGTCGTTGCGCACAACCGGGATGCTTCTGGGCGTACC
CAGTGCTCGTTGGCCCACACGACAGCCGGTTCGGTCGTTCTTTACATCCGCGCAGCTCCTGAAACTACATCTAGGTCGTTGCGCACAACCGGGATGCTTCTGGGCGTACC
CAGTGCTCGTTGGCCCACACGACAGCCGGTTCGGTCGTTCTTTCAATTATAAGTTTCCCTCTGGAAGCCACTAGGTCGTTGCGCACAACCGGGATGCTTCTGGGCGTACC
CAGTGCTCGTTGGCCCACACGACAGCCGGTTCGGTCGTTCAAATGATGACCACAGATGGTATTCATATATCTAGGTCGTTGCGCACAACCGGGATGCTTCTGGGCGTACC
CAGTGCTCGTTGGCCCACACGACAGCCGGTTCGGTCGTTCAAACTTATGCCCATTGTGTTTACAAATAACCTAGGTCGTTGCGCACAACCGGGATGCTTCTGGGCGTACC
CAGTGCTCGTTGGCCCACACGACAGCCGGTTCGGTCGTTCTAGATGACCTGCGATGTAGTTTCAAGAGCTCTAGGTCGTTGCGCACAACCGGGATGCTTCTGGGCGTACC
CAGTGCTCGTTGGCCCACACGACAGCCGGTTCGGTCGTTCATACGCTAGATGACCTACGATGTAATATTACTAGGTCGTTGCGCACAACCGGGATGCTTCTGGGCGTACC
CAGTGCTCGTTGGCCCACACGACAGCCGGTTCGGTCGTTCGACCAAAGAATAAGAGGTTCGTATCTAAATCTAGGTCGTTGCGCACAACCGGGATGCTTCTGGGCGTACC
CAGTGCTCGTTGGCCCACACGACAGCCGGTTCGGTCGTTCTGATGACGTGGTCCATTTGATATTAAGTCTCTAGGTCGTTGCGCACAACCGGGATGCTTCTGGGCGTACC
CAGTGCTCGTTGGCCCACACGACAGCCGGTTCGGTCGTTCGTTCTATTCTTGGCCACGTCATCGTTAATGCTAGGTCGTTGCGCACAACCGGGATGCTTCTGGGCGTACC
CAGTGCTCGTTGGCCCACACGACAGCCGGTTCGGTCGTTCAAACGGATGTCATAAATCAACGACCATAGACTAGGTCGTTGCGCACAACCGGGATGCTTCTGGGCGTACC
CAGTGCTCGTTGGCCCACACGACAGCCGGTTCGGTCGTTCATGAAACTTCAACTAATTGCTATTAGATGCCTAGGTCGTTGCGCACAACCGGGATGCTTCTGGGCGTACC
CAGTGCTCGTTGGCCCACACGACAGCCGGTTCGGTCGTTCAAATTACATCGTAGGTTATCTAGCGTATTGCTAGGTCGTTGCGCACAACCGGGATGCTTCTGGGCGTACC
CAGTGCTCGTTGGCCCACACGACAGCCGGTTCGGTCGTTCAAATTCCAATTCATAGGAAATCTACGTACCCTAGGTCGTTGCGCACAACCGGGATGCTTCTGGGCGTACC
CAGTGCTCGTTGGCCCACACGACAGCCGGTTCGGTCGTTCAAATTAGAACAAGGCTGTCGTAAATCAAGGCTAGGTCGTTGCGCACAACCGGGATGCTTCTGGGCGTACC
CAGTGCTCGTTGGCCCACACGACAGCCGGTTCGGTCGTTCCGCAGGTCATCTAGCTTATTGGCTCCCAGACTAGGTCGTTGCGCACAACCGGGATGCTTCTGGGCGTACC
CAGTGCTCGTTGGCCCACACGACAGCCGGTTCGGTCGTTCAATATTAATTAGCGGTAATTAACCAGCAACCTAGGTCGTTGCGCACAACCGGGATGCTTCTGGGCGTACC
CAGTGCTCGTTGGCCCACACGACAGCCGGTTCGGTCGTTCATTCCATAGCATTTGATATTAAGTCAGTTCCTAGGTCGTTGCGCACAACCGGGATGCTTCTGGGCGTACC
CAGTGCTCGTTGGCCCACACGACAGCCGGTTCGGTCGTTCTATTCCTGACCACGTCATTGTTAATGCTAACTAGGTCGTTGCGCACAACCGGGATGCTTCTGGGCGTACC
CAGTGCTCGTTGGCCCACACGACAGCCGGTTCGGTCGTTCTTTGGAGCCAATAAGCTAGATGACCTGCGACTAGGTCGTTGCGCACAACCGGGATGCTTCTGGGCGTACC
CAGTGCTCGTTGGCCCACACGACAGCCGGTTCGGTCGTTCGCAGGTCATCTAGCTTATTGGCTCCCAGAGCTAGGTCGTTGCGCACAACCGGGATGCTTCTGGGCGTACC
CAGTGCTCGTTGGCCCACACGACAGCCGGTTCGGTCGTTCACCAAAGAATAAGAGGTTCGTATCTAAATACTAGGTCGTTGCGCACAACCGGGATGCTTCTGGGCGTACC
CAGTGCTCGTTGGCCCACACGACAGCCGGTTCGGTCGTTCTTAATTACTTATTCTCTCATTGTGTGTGTGCTAGGTCGTTGCGCACAACCGGGATGCTTCTGGGCGTACC
CAGTGCTCGTTGGCCCACACGACAGCCGGTTCGGTCGTTCTGGTTTAGTTTCAATTATAAGTTCCCTTTGCTAGGTCGTTGCGCACAACCGGGATGCTTCTGGGCGTACC
CAGTGCTCGTTGGCCCACACGACAGCCGGTTCGGTCGTTCAAATTAGAACAAAGGATGTCGTAAGTCAAGCTAGGTCGTTGCGCACAACCGGGATGCTTCTGGGCGTACC
CAGTGCTCGTTGGCCCACACGACAGCCGGTTCGGTCGTTCAAATTACATCGTAGGCTATCTAGCGTATTGCTAGGTCGTTGCGCACAACCGGGATGCTTCTGGGCGTACC
CAGTGCTCGTTGGCCCACACGACAGCCGGTTCGGTCGTTCAAATTACATCGTAGGTTATCTAGCGCATTGCTAGGTCGTTGCGCACAACCGGGATGCTTCTGGGCGTACC
CAGTGCTCGTTGGCCCACACGACAGCCGGTTCGGTCGTTCTTTGTGTACACCTTAGCATATTTAGTCTGACTAGGTCGTTGCGCACAACCGGGATGCTTCTGGGCGTACC
CAGTGCTCGTTGGCCCACACGACAGCCGGTTCGGTCGTTCAATTAGAACAAATGATGTCGTAAATCAAGGCTAGGTCGTTGCGCACAACCGGGATGCTTCTGGGCGTACC
CAGTGCTCGTTGGCCCACACGACAGCCGGTTCGGTCGTTCGATGACCTGCGATGTAGTTTCAAGAGCTGCCTAGGTCGTTGCGCACAACCGGGATGCTTCTGGGCGTACC
CAGTGCTCGTTGGCCCACACGACAGCCGGTTCGGTCGTTCAAACAAGTGCTTATACATGACTAAAGACGCCTAGGTCGTTGCGCACAACCGGGATGCTTCTGGGCGTACC
CAGTGCTCGTTGGCCCACACGACAGCCGGTTCGGTCGTTCACATATGGTATTCATATATTGATGACGTGGCTAGGTCGTTGCGCACAACCGGGATGCTTCTGGGCGTACC
CAGTGCTCGTTGGCCCACACGACAGCCGGTTCGGTCGTTCTTTCTATTATAAGTTTCCCTCTGGAAGTCACTAGGTCGTTGCGCACAACCGGGATGCTTCTGGGCGTACC
CAGTGCTCGTTGGCCCACACGACAGCCGGTTCGGTCGTTCTTTGGTCCTTGACTTAAGACATCCTTTGTGCTAGGTCGTTGCGCACAACCGGGATGCTTCTGGGCGTACC
CAGTGCTCGTTGGCCCACACGACAGCCGGTTCGGTCGTTCTTTAATTAGCATTAACGATGACGTGGCCAACTAGGTCGTTGCGCACAACCGGGATGCTTCTGGGCGTACC
CAGTGCTCGTTGGCCCACACGACAGCCGGTTCGGTCGTTCAAATTTATGCCCATTGTGTTTACAAATACCCTAGGTCGTTGCGCACAACCGGGATGCTTCTGGGCGTACC
CAGTGCTCGTTGGCCCACACGACAGCCGGTTCGGTCGTTCATTTAGATACGAACCTATTATTCTTTGGTCCTAGGTCGTTGCGCACAACCGGGATGCTTCTGGGCGTACC
CAGTGCTCGTTGGCCCACACGACAGCCGGTTCGGTCGTTCTTTAGGAACTATGCGAATGTACAATCAGCGCTAGGTCGTTGCGCACAACCGGGATGCTTCTGGGCGTACC
CAGTGCTCGTTGGCCCACACGACAGCCGGTTCGGTCGTTCAGAGATGGTATTCATATATTGATGACGTGGCTAGGTCGTTGCGCACAACCGGGATGCTTCTGGGCGTACC
CAGTGCTCGTTGGCCCACACGACAGCCGGTTCGGTCGTTCACACGACTAAATATGCTAAGGTCTACACAACTAGGTCGTTGCGCACAACCGGGATGCTTCTGGGCGTACC
CAGTGCTCGTTGGCCCACACGACAGCCGGTTCGGTCGTTCTTTAAGAACTATGCGAAATAGAATAGCGGTCTAGGTCGTTGCGCACAACCGGGATGCTTCTGGGCGTACC
CAGTGCTCGTTGGCCCACACGACAGCCGGTTCGGTCGTTCGACCAAAGAATAAGAGGTTCGTTACTAAATCTAGGTCGTTGCGCACAACCGGGATGCTTCTGGGCGTACC
CAGTGCTCGTTGGCCCACACGACAGCCGGTTCGGTCGTTCTTTATATACAAACCTCTTATTCTATGGTCGCTAGGTCGTTGCGCACAACCGGGATGCTTCTGGGCGTACC
CAGTGCTCGTTGGCCCACACGACAGCCGGTTCGGTCGTTCTTTAATTAACATTAACGATGACGTGGCCAACTAGGTCGTTGCGCACAACCGGGATGCTTCTGGGCGTACC
CAGTGCTCGTTGGCCCACACGACAGCCGGTTCGGTCGTTCACAAGTGCTTATAGATATACATGACTAAAGCTAGGTCGTTGCGCACAACCGGGATGCTTCTGGGCGTACC
CAGTGCTCGTTGGCCCACACGACAGCCGGTTCGGTCGTTCACTAAACTTCTAACTTTGGAGCCAATAAGACTAGGTCGTTGCGCACAACCGGGATGCTTCTGGGCGTACC
CAGTGCTCGTTGGCCCACACGACAGCCGGTTCGGTCGTTCTTTAATTACAGCGAGCGAATAAGCTAGATGCTAGGTCGTTGCGCACAACCGGGATGCTTCTGGGCGTACC
CAGTGCTCGTTGGCCCACACGACAGCCGGTTCGGTCGTTCGAATAGAACTGACTTAATATCAAATGGACCCTAGGTCGTTGCGCACAACCGGGATGCTTCTGGGCGTACC
CAGTGCTCGTTGGCCCACACGACAGCCGGTTCGGTCGTTCGCATACATGGCTCACAGAGGGTACATGTAACTAGGTCGTTGCGCACAACCGGGATGCTTCTGGGCGTACC
CAGTGCTCGTTGGCCCACACGACAGCCGGTTCGGTCGTTCAAATATATGTCCCAGGGATGGCATTCATACCTAGGTCGTTGCGCACAACCGGGATGCTTCTGGGCGTACC
CAGTGCTCGTTGGCCCACACGACAGCCGGTTCGGTCGTTCGACCAAAGAATAAGAAGTTCGTATCTAAATCTAGGTCGTTGCGCACAACCGGGATGCTTCTGGGCGTACC
CAGTGCTCGTTGGCCCACACGACAGCCGGTTCGGTCGTTCTTTAGATATAAACCTCTTATTCTATGGTCCCTAGGTCGTTGCGCACAACCGGGATGCTTCTGGGCGTACC
CAGTGCTCGTTGGCCCACACGACAGCCGGTTCGGTCGTTCGAAATATAACGAATTAGTTAGATACGAACCCTAGGTCGTTGCGCACAACCGGGATGCTTCTGGGCGTACC
CAGTGCTCGTTGGCCCACACGACAGCCGGTTCGGTCGTTCTGCAAACTGAAGATGGCACACACACACAATCTAGGTCGTTGCGCACAACCGGGATGCTTCTGGGCGTACC
CAGTGCTCGTTGGCCCACACGACAGCCGGTTCGGTCGTTCGGCTTCCAGTTTCCGTATTGAAACTAAACCCTAGGTCGTTGCGCACAACCGGGATGCTTCTGGGCGTACC
CAGTGCTCGTTGGCCCACACGACAGCCGGTTCGGTCGTTCTCTTATTCTTTGGTCCTTGATTTACGACATCTAGGTCGTTGCGCACAACCGGGATGCTTCTGGGCGTACC
CAGTGCTCGTTGGCCCACACGACAGCCGGTTCGGTCGTTCTTCAGGGAGGCAGAAGATTATCCCAAAGGCCTAGGTCGTTGCGCACAACCGGGATGCTTCTGGGCGTACC
CAGTGCTCGTTGGCCCACACGACAGCCGGTTCGGTCGTTCTTATTCTTTGGTCCTTGATTTACGACATCCCTAGGTCGTTGCGCACAACCGGGATGCTTCTGGGCGTACC
CAGTGCTCGTTGGCCCACACGACAGCCGGTTCGGTCGTTCTTTATGCCACATCGATTCCGCGAGTTTAATCTAGGTCGTTGCGCACAACCGGGATGCTTCTGGGCGTACC
CAGTGCTCGTTGGCCCACACGACAGCCGGTTCGGTCGTTCTTAAATTTCATGTTGCTAGTTAATTACCGCCTAGGTCGTTGCGCACAACCGGGATGCTTCTGGGCGTACC
CAGTGCTCGTTGGCCCACACGACAGCCGGTTCGGTCGTTCACGTCATCAATATATAAATACCATCTCTGGCTAGGTCGTTGCGCACAACCGGGATGCTTCTGGGCGTACC
CAGTGCTCGTTGGCCCACACGACAGCCGGTTCGGTCGTTCAAACTTATGCCCATTGTGTTTACAAATACCCTAGGTCGTTGCGCACAACCGGGATGCTTCTGGGCGTACC
CAGTGCTCGTTGGCCCACACGACAGCCGGTTCGGTCGTTCGCAGGTCATCTAGCTTATTGGCTCACAGAGCTAGGTCGTTGCGCACAACCGGGATGCTTCTGGGCGTACC
CAGTGCTCGTTGGCCCACACGACAGCCGGTTCGGTCGTTCAAACATATGCCCATGGTGATTACAAATAACCTAGGTCGTTGCGCACAACCGGGATGCTTCTGGGCGTACC
CAGTGCTCGTTGGCCCACACGACAGCCGGTTCGGTCGTTCGCTTCCAAAGGAAACTTATAATTGAAACTACTAGGTCGTTGCGCACAACCGGGATGCTTCTGGGCGTACC
CAGTGCTCGTTGGCCCACACGACAGCCGGTTCGGTCGTTCACCATAACAAGTTTAGTGGTATTTGTAAACCTAGGTCGTTGCGCACAACCGGGATGCTTCTGGGCGTACC
CAGTGCTCGTTGGCCCACACGACAGCCGGTTCGGTCGTTCTTTGGTCCTTGATTTAAGAAATCCTTTGTGCTAGGTCGTTGCGCACAACCGGGATGCTTCTGGGCGTACC
CAGTGCTCGTTGGCCCACACGACAGCCGGTTCGGTCGTTCGTGCTTATAGATATACATGACTAAATATGCCTAGGTCGTTGCGCACAACCGGGATGCTTCTGGGCGTACC
CAGTGCTCGTTGGCCCACACGACAGCCGGTTCGGTCGTTCTTTCGCTGATTGTATATTCGGATAGCTCCTCTAGGTCGTTGCGCACAACCGGGATGCTTCTGGGCGTACC
CAGTGCTCGTTGGCCCACACGACAGCCGGTTCGGTCGTTCATTGATGACGTGGTCCATTTGACATTAAATCTAGGTCGTTGCGCACAACCGGGATGCTTCTGGGCGTACC
CAGTGCTCGTTGGCCCACACGACAGCCGGTTCGGTCGTTCTTATGAAGTAAATTTAGTGTACACCTTAGCCTAGGTCGTTGCGCACAACCGGGATGCTTCTGGGCGTACC
CAGTGCTCGTTGGCCCACACGACAGCCGGTTCGGTCGTTCTTTATGCCACATCGATTCCGCGAGTTCGATCTAGGTCGTTGCGCACAACCGGGATGCTTCTGGGCGTACC
CAGTGCTCGTTGGCCCACACGACAGCCGGTTCGGTCGTTCTTTAATTACATGTACCCTCTGGGAGCCAATCTAGGTCGTTGCGCACAACCGGGATGCTTCTGGGCGTACC
CAGTGCTCGTTGGCCCACACGACAGCCGGTTCGGTCGTTCATTTAAATACAAACCTCTTATTCCATGGTCCTAGGTCGTTGCGCACAACCGGGATGCTTCTGGGCGTACC
CAGTGCTCGTTGGCCCACACGACAGCCGGTTCGGTCGTTCTTTAATTAGCATTAACGATGTCGTGGCCAACTAGGTCGTTGCGCACAACCGGGATGCTTCTGGGCGTACC
CAGTGCTCGTTGGCCCACACGACAGCCGGTTCGGTCGTTCACCAAAGAATAAGAGGTTCGTAACTAAATACTAGGTCGTTGCGCACAACCGGGATGCTTCTGGGCGTACC
CAGTGCTCGTTGGCCCACACGACAGCCGGTTCGGTCGTTCTTGATTTATGACATCCGTTTCACTGATTGTCTAGGTCGTTGCGCACAACCGGGATGCTTCTGGGCGTACC
CAGTGCTCGTTGGCCCACACGACAGCCGGTTCGGTCGTTCATACGCTAGATGACGTACGATGTAATATTACTAGGTCGTTGCGCACAACCGGGATGCTTCTGGGCGTACC
CAGTGCTCGTTGGCCCACACGACAGCCGGTTCGGTCGTTCTTTAATTAGCATTAACGATGACGTAGCCAACTAGGTCGTTGCGCACAACCGGGATGCTTCTGGGCGTACC
CAGTGCTCGTTGGCCCACACGACAGCCGGTTCGGTCGTTCGAATAGAACTGACTTAATATCAAATGGAACCTAGGTCGTTGCGCACAACCGGGATGCTTCTGGGCGTACC
CAGTGCTCGTTGGCCCACACGACAGCCGGTTCGGTCGTTCCCATTTGATATTAAGTCAGTTCTATTCTTGCTAGGTCGTTGCGCACAACCGGGATGCTTCTGGGCGTACC
CAGTGCTCGTTGGCCCACACGACAGCCGGTTCGGTCGTTCAGTATAAGAGGTTCGTATCTAAATAATTCGCTAGGTCGTTGCGCACAACCGGGATGCTTCTGGGCGTACC
CAGTGCTCGTTGGCCCACACGACAGCCGGTTCGGTCGTTCTTTGTGTACAGCTTAGCATATTTAGTCATGCTAGGTCGTTGCGCACAACCGGGATGCTTCTGGGCGTACC
CAGTGCTCGTTGGCCCACACGACAGCCGGTTCGGTCGTTCAATGTAACGAATTATTTAGATACGAACCTCCTAGGTCGTTGCGCACAACCGGGATGCTTCTGGGCGTACC
CAGTGCTCGTTGGCCCACACGACAGCCGGTTCGGTCGTTCAATATTACATCGTAGGTCATCTAGCGTATTCTAGGTCGTTGCGCACAACCGGGATGCTTCTGGGCGTACC
CAGTGCTCGTTGGCCCACACGACAGCCGGTTCGGTCGTTCCAGTTATAGTGTTGGTCACGTGATCGTTAACTAGGTCGTTGCGCACAACCGGGATGCTTCTGGGCGTACC
CAGTGCTCGTTGGCCCACACGACAGCCGGTTCGGTCGTTCAATTAGAACAAAGGATGTCATAAATCAAGGCTAGGTCGTTGCGCACAACCGGGATGCTTCTGGGCGTACC
CAGTGCTCGTTGGCCCACACGACAGCCGGTTCGGTCGTTCAAATTTCAATTCATAGGAAATCTACGTACCCTAGGTCGTTGCGCACAACCGGGATGCTTCTGGGCGTACC
CAGTGCTCGTTGGCCCACACGACAGCCGGTTCGGTCGTTCACTTATGACCATTGTGTTTACAAATAACACCTAGGTCGTTGCGCACAACCGGGATGCTTCTGGGCGTACC
CAGTGCTCGTTGGCCCACACGACAGCCGGTTCGGTCGTTCTAAATCAAGGACCAAAGAATAAGAGGTTCGCTAGGTCGTTGCGCACAACCGGGATGCTTCTGGGCGTACC
CAGTGCTCGTTGGCCCACACGACAGCCGGTTCGGTCGTTCTTAGTTTCAATTATAAGTTCCCTTTGGAAGCTAGGTCGTTGCGCACAACCGGGATGCTTCTGGGCGTACC
CAGTGCTCGTTGGCCCACACGACAGCCGGTTCGGTCGTTCTTTAATTTCTTGTACCCTGGGAGCCAATAACTAGGTCGTTGCGCACAACCGGGATGCTTCTGGGCGTACC
CAGTGCTCGTTGGCCCACACGACAGCCGGTTCGGTCGTTCTGCCATCTTCAGTTTGCAGCCTTTGGGATACTAGGTCGTTGCGCACAACCGGGATGCTTCTGGGCGTACC
CAGTGCTCGTTGGCCCACACGACAGCCGGTTCGGTCGTTCGAAATTTAGAACAATTGCTATTAGATGCACCTAGGTCGTTGCGCACAACCGGGATGCTTCTGGGCGTACC
CAGTGCTCGTTGGCCCACACGACAGCCGGTTCGGTCGTTCGATAGATGACCTGCGATGTAGTTTCAGGATCTAGGTCGTTGCGCACAACCGGGATGCTTCTGGGCGTACC
CAGTGCTCGTTGGCCCACACGACAGCCGGTTCGGTCGTTCATATACATGACTAAATATGCTAAGGTGTACCTAGGTCGTTGCGCACAACCGGGATGCTTCTGGGCGTACC
CAGTGCTCGTTGGCCCACACGACAGCCGGTTCGGTCGTTCACTTCTAACTTGGGAGCCAATAAGCTAGATCTAGGTCGTTGCGCACAACCGGGATGCTTCTGGGCGTACC
CAGTGCTCGTTGGCCCACACGACAGCCGGTTCGGTCGTTCAAATTCCAATTCGTAGGAAATCTACGTCCCCTAGGTCGTTGCGCACAACCGGGATGCTTCTGGGCGTACC
CAGTGCTCGTTGGCCCACACGACAGCCGGTTCGGTCGTTCTTTGCCCATTGTGTTTACAAATAACACTAACTAGGTCGTTGCGCACAACCGGGATGCTTCTGGGCGTACC
CAGTGCTCGTTGGCCCACACGACAGCCGGTTCGGTCGTTCTTTAATTAACATTAACGATGACGTGGCCGACTAGGTCGTTGCGCACAACCGGGATGCTTCTGGGCGTACC
CAGTGCTCGTTGGCCCACACGACAGCCGGTTCGGTCGTTCATTTATGCCTATTGTGTTTACAAATACCACCTAGGTCGTTGCGCACAACCGGGATGCTTCTGGGCGTACC
CAGTGCTCGTTGGCCCACACGACAGCCGGTTCGGTCGTTCTTAACACAAAGGATGTCTTAAATTAAGGACCTAGGTCGTTGCGCACAACCGGGATGCTTCTGGGCGTACC
CAGTGCTCGTTGGCCCACACGACAGCCGGTTCGGTCGTTCCGCAGGTCATCTAGCTTATTCGCTCCCATGCTAGGTCGTTGCGCACAACCGGGATGCTTCTGGGCGTACC
CAGTGCTCGTTGGCCCACACGACAGCCGGTTCGGTCGTTCTATTAATTAGCGGTTATTAACCACAACATGCTAGGTCGTTGCGCACAACCGGGATGCTTCTGGGCGTACC
CAGTGCTCGTTGGCCCACACGACAGCCGGTTCGGTCGTTCCATATTAATTAGCGGTAATTAACTAGCAACCTAGGTCGTTGCGCACAACCGGGATGCTTCTGGGCGTACC
CAGTGCTCGTTGGCCCACACGACAGCCGGTTCGGTCGTTCTAAACTTCTAACTTTGGAGCCAATAAGCTACTAGGTCGTTGCGCACAACCGGGATGCTTCTGGGCGTACC
CAGTGCTCGTTGGCCCACACGACAGCCGGTTCGGTCGTTCAAACAAAGGAAATTAGAACAAAGGATGTCGCTAGGTCGTTGCGCACAACCGGGATGCTTCTGGGCGTACC
CAGTGCTCGTTGGCCCACACGACAGCCGGTTCGGTCGTTCACTAAACTTCTAACTTGGGAGCCAATAAGCCTAGGTCGTTGCGCACAACCGGGATGCTTCTGGGCGTACC
CAGTGCTCGTTGGCCCACACGACAGCCGGTTCGGTCGTTCTTTGCTGATTGAACATTCGCATAGTTCCTACTAGGTCGTTGCGCACAACCGGGATGCTTCTGGGCGTACC
CAGTGCTCGTTGGCCCACACGACAGCCGGTTCGGTCGTTCATTTATGCCCATTGTGTTTACAAATAACACCTAGGTCGTTGCGCACAACCGGGATGCTTCTGGGCGTACC
CAGTGCTCGTTGGCCCACACGACAGCCGGTTCGGTCGTTCTAAACTTCTAACTTGGGAGCCAATAAGCTACTAGGTCGTTGCGCACAACCGGGATGCTTCTGGGCGTACC
CAGTGCTCGTTGGCCCACACGACAGCCGGTTCGGTCGTTCATATTAGGAACTATCCGAATATACAATCAGCTAGGTCGTTGCGCACAACCGGGATGCTTCTGGGCGTACC
CAGTGCTCGTTGGCCCACACGACAGCCGGTTCGGTCGTTCACCTGCGATGTAGTTTCAGGATCTGCTATTCTAGGTCGTTGCGCACAACCGGGATGCTTCTGGGCGTACC
CAGTGCTCGTTGGCCCACACGACAGCCGGTTCGGTCGTTCAAATAAGAGGCTCGTATCTAAATAATTCGTCTAGGTCGTTGCGCACAACCGGGATGCTTCTGGGCGTACC
CAGTGCTCGTTGGCCCACACGACAGCCGGTTCGGTCGTTCTTTAATTTCATGTACCCTCTGGGAGCCAATCTAGGTCGTTGCGCACAACCGGGATGCTTCTGGGCGTACC
CAGTGCTCGTTGGCCCACACGACAGCCGGTTCGGTCGTTCTAGATATACATGACTAAATATGCTAAGGTGCTAGGTCGTTGCGCACAACCGGGATGCTTCTGGGCGTACC
CAGTGCTCGTTGGCCCACACGACAGCCGGTTCGGTCGTTCATTCTTGGCCACGTCATCGTTAATGCTAATCTAGGTCGTTGCGCACAACCGGGATGCTTCTGGGCGTACC
CAGTGCTCGTTGGCCCACACGACAGCCGGTTCGGTCGTTCCCATCTTCAGTTTGCAGCCTTTGGGATAATCTAGGTCGTTGCGCACAACCGGGATGCTTCTGGGCGTACC
CAGTGCTCGTTGGCCCACACGACAGCCGGTTCGGTCGTTCGGCCACGTCATTGTTAATGCTAATTAATACCTAGGTCGTTGCGCACAACCGGGATGCTTCTGGGCGTACC
CAGTGCTCGTTGGCCCACACGACAGCCGGTTCGGTCGTTCATGGTTTAGTTTCAATTATAAGTTTCCCTCCTAGGTCGTTGCGCACAACCGGGATGCTTCTGGGCGTACC
CAGTGCTCGTTGGCCCACACGACAGCCGGTTCGGTCGTTCTGGAAGCCAATACGCTAGATGACCTACGATCTAGGTCGTTGCGCACAACCGGGATGCTTCTGGGCGTACC
CAGTGCTCGTTGGCCCACACGACAGCCGGTTCGGTCGTTCACTAAACTTCTAACTTGGTAGCCAATAAGACTAGGTCGTTGCGCACAACCGGGATGCTTCTGGGCGTACC
CAGTGCTCGTTGGCCCACACGACAGCCGGTTCGGTCGTTCAGAGACGGTATTCATATATTGATGACGTGGCTAGGTCGTTGCGCACAACCGGGATGCTTCTGGGCGTACC
CAGTGCTCGTTGGCCCACACGACAGCCGGTTCGGTCGTTCATTGATGACGTGGTCCATTTGAAATTAAGTCTAGGTCGTTGCGCACAACCGGGATGCTTCTGGGCGTACC
CAGTGCTCGTTGGCCCACACGACAGCCGGTTCGGTCGTTCAAAGGATGTCATAAATCAAGTACCAAAGAACTAGGTCGTTGCGCACAACCGGGATGCTTCTGGGCGTACC
CAGTGCTCGTTGGCCCACACGACAGCCGGTTCGGTCGTTCCTACTGTGAAAGTTATAATGGTTTAGTTTCCTAGGTCGTTGCGCACAACCGGGATGCTTCTGGGCGTACC
CAGTGCTCGTTGGCCCACACGACAGCCGGTTCGGTCGTTCAAATTTATGCCCATTGTGTTCACAAATACCCTAGGTCGTTGCGCACAACCGGGATGCTTCTGGGCGTACC
CAGTGCTCGTTGGCCCACACGACAGCCGGTTCGGTCGTTCTTTCAATTATAAGTTTCCCTTTGAAAGCCACTAGGTCGTTGCGCACAACCGGGATGCTTCTGGGCGTACC
CAGTGCTCGTTGGCCCACACGACAGCCGGTTCGGTCGTTCGAAGCCAATACGGTAGATAACCTTCGATGTCTAGGTCGTTGCGCACAACCGGGATGCTTCTGGGCGTACC
CAGTGCTCGTTGGCCCACACGACAGCCGGTTCGGTCGTTCACGTCATCAATATATGAATACCATCTGTGCCTAGGTCGTTGCGCACAACCGGGATGCTTCTGGGCGTACC
CAGTGCTCGTTGGCCCACACGACAGCCGGTTCGGTCGTTCCAGTTCTAGTCTTGGCCACGTGATCGTTAACTAGGTCGTTGCGCACAACCGGGATGCTTCTGGGCGTACC
CAGTGCTCGTTGGCCCACACGACAGCCGGTTCGGTCGTTCCCAATAAGCTAGATGACCTGCGATGTAGTTCTAGGTCGTTGCGCACAACCGGGATGCTTCTGGGCGTACC
CAGTGCTCGTTGGCCCACACGACAGCCGGTTCGGTCGTTCCAAGTTTAGTGTTATTTGTAAACACAATGGCTAGGTCGTTGCGCACAACCGGGATGCTTCTGGGCGTACC
CAGTGCTCGTTGGCCCACACGACAGCCGGTTCGGTCGTTCCAATAAGCTAGATGACCTGCGATGTAGTTTCTAGGTCGTTGCGCACAACCGGGATGCTTCTGGGCGTACC
CAGTGCTCGTTGGCCCACACGACAGCCGGTTCGGTCGTTCAAACTTATGCCCATTGTATTTACAAATACCCTAGGTCGTTGCGCACAACCGGGATGCTTCTGGGCGTACC
CAGTGCTCGTTGGCCCACACGACAGCCGGTTCGGTCGTTCACTAAACTTCTAACTTTGGAGCCAATAAGCCTAGGTCGTTGCGCACAACCGGGATGCTTCTGGGCGTACC
CAGTGCTCGTTGGCCCACACGACAGCCGGTTCGGTCGTTCTTTCCGAGATAATTACCGCTATTCTATTTCCTAGGTCGTTGCGCACAACCGGGATGCTTCTGGGCGTACC
CAGTGCTCGTTGGCCCACACGACAGCCGGTTCGGTCGTTCAAATTAGCACAAATGATGTCGTAAATCAAGCTAGGTCGTTGCGCACAACCGGGATGCTTCTGGGCGTACC
CAGTGCTCGTTGGCCCACACGACAGCCGGTTCGGTCGTTCAAATTCCAATTCGCAGGAAATGTACGTACCCTAGGTCGTTGCGCACAACCGGGATGCTTCTGGGCGTACC
CAGTGCTCGTTGGCCCACACGACAGCCGGTTCGGTCGTTCGCTAGATGACCTGCGATGTAGTTTCAGGATCTAGGTCGTTGCGCACAACCGGGATGCTTCTGGGCGTACC
CAGTGCTCGTTGGCCCACACGACAGCCGGTTCGGTCGTTCATACGCTAGATAACCTACGATGTAATATTACTAGGTCGTTGCGCACAACCGGGATGCTTCTGGGCGTACC
CAGTGCTCGTTGGCCCACACGACAGCCGGTTCGGTCGTTCATTAATTAGCGGTAATTAAGTAGCAACATGCTAGGTCGTTGCGCACAACCGGGATGCTTCTGGGCGTACC
CAGTGCTCGTTGGCCCACACGACAGCCGGTTCGGTCGTTCACGTGGTCCATTTGATATTAAGTCTGTTCTCTAGGTCGTTGCGCACAACCGGGATGCTTCTGGGCGTACC
CAGTGCTCGTTGGCCCACACGACAGCCGGTTCGGTCGTTCCAAATAACAATAAACTTCTAACTTTGGAGCCTAGGTCGTTGCGCACAACCGGGATGCTTCTGGGCGTACC
CAGTGCTCGTTGGCCCACACGACAGCCGGTTCGGTCGTTCAAAGTCCAATTCATAGGAAATCTACGTACCCTAGGTCGTTGCGCACAACCGGGATGCTTCTGGGCGTACC
CAGTGCTCGTTGGCCCACACGACAGCCGGTTCGGTCGTTCTTTAATTACATGAACCCTCTAGCAGCGAATCTAGGTCGTTGCGCACAACCGGGATGCTTCTGGGCGTACC
CAGTGCTCGTTGGCCCACACGACAGCCGGTTCGGTCGTTCACGAATTATTTAGATACGAACCTCTTATACCTAGGTCGTTGCGCACAACCGGGATGCTTCTGGGCGTACC
CAGTGCTCGTTGGCCCACACGACAGCCGGTTCGGTCGTTCAAATATATGTCCCAGGGATGGGACTATAAACTAGGTCGTTGCGCACAACCGGGATGCTTCTGGGCGTACC
CAGTGCTCGTTGGCCCACACGACAGCCGGTTCGGTCGTTCAATTTAATGTTTAAATTCCCTTTGGAAGCCCTAGGTCGTTGCGCACAACCGGGATGCTTCTGGGCGTACC
CAGTGCTCGTTGGCCCACACGACAGCCGGTTCGGTCGTTCTGTGTTTAAATTAGCATATTTAGTCGTGTGCTAGGTCGTTGCGCACAACCGGGATGCTTCTGGGCGTACC
CAGTGCTCGTTGGCCCACACGACAGCCGGTTCGGTCGTTCTTACTAATTTAAATTAAACTCGCGGAATCGCTAGGTCGTTGCGCACAACCGGGATGCTTCTGGGCGTACC
CAGTGCTCGTTGGCCCACACGACAGCCGGTTCGGTCGTTCCTAATTTAAATTAAACTTGCGGAATCGATGCTAGGTCGTTGCGCACAACCGGGATGCTTCTGGGCGTACC
CAGTGCTCGTTGGCCCACACGACAGCCGGTTCGGTCGTTCTTTAGTCTTGGCCACGTGATCGTTAATGCTCTAGGTCGTTGCGCACAACCGGGATGCTTCTGGGCGTACC
CAGTGCTCGTTGGCCCACACGACAGCCGGTTCGGTCGTTCTAATTACTTATTCTCTCATTGTGTGTATGCCTAGGTCGTTGCGCACAACCGGGATGCTTCTGGGCGTACC
CAGTGCTCGTTGGCCCACACGACAGCCGGTTCGGTCGTTCTATAAACTATAGAATAGCGGTCATTATCTCCTAGGTCGTTGCGCACAACCGGGATGCTTCTGGGCGTACC
CAGTGCTCGTTGGCCCACACGACAGCCGGTTCGGTCGTTCCCAATACGCTAGATAGATAACCTACGATGTCTAGGTCGTTGCGCACAACCGGGATGCTTCTGGGCGTACC
CAGTGCTCGTTGGCCCACACGACAGCCGGTTCGGTCGTTCTATTTAGCGGTAATTAACGGACTAAATATGCTAGGTCGTTGCGCACAACCGGGATGCTTCTGGGCGTACC
CAGTGCTCGTTGGCCCACACGACAGCCGGTTCGGTCGTTCATGACCACAGATTGTATTCATATATTGATGCTAGGTCGTTGCGCACAACCGGGATGCTTCTGGGCGTACC
CAGTGCTCGTTGGCCCACACGACAGCCGGTTCGGTCGTTCAAATGTATGCCCTTTGTGTTTACAAATACCCTAGGTCGTTGCGCACAACCGGGATGCTTCTGGGCGTACC
CAGTGCTCGTTGGCCCACACGACAGCCGGTTCGGTCGTTCATGACGTGGTCCATTTGATATTAAGTCTGTCTAGGTCGTTGCGCACAACCGGGATGCTTCTGGGCGTACC
CAGTGCTCGTTGGCCCACACGACAGCCGGTTCGGTCGTTCAAATGATGACCACAGATGGAATTCATATATCTAGGTCGTTGCGCACAACCGGGATGCTTCTGGGCGTACC
CAGTGCTCGTTGGCCCACACGACAGCCGGTTCGGTCGTTCTCAGATGGTATTCATATATTGATGACGTGGCTAGGTCGTTGCGCACAACCGGGATGCTTCTGGGCGTACC
CAGTGCTCGTTGGCCCACACGACAGCCGGTTCGGTCGTTCATACGCTAGATGACCTTCGATGTAATATTACTAGGTCGTTGCGCACAACCGGGATGCTTCTGGGCGTACC
CAGTGCTCGTTGGCCCACACGACAGCCGGTTCGGTCGTTCTTTAAATACAAACCTCTTATTCTATGGTCGCTAGGTCGTTGCGCACAACCGGGATGCTTCTGGGCGTACC
CAGTGCTCGTTGGCCCACACGACAGCCGGTTCGGTCGTTCAAATTACATCGTAGGTCATCTAGCGTATTGCTAGGTCGTTGCGCACAACCGGGATGCTTCTGGGCGTACC
CAGTGCTCGTTGGCCCACACGACAGCCGGTTCGGTCGTTCAAATATGCTACTGTGAAAGCTATAATGGTTCTAGGTCGTTGCGCACAACCGGGATGCTTCTGGGCGTACC
CAGTGCTCGTTGGCCCACACGACAGCCGGTTCGGTCGTTCACAAATAACACTAAACTTCTAACTTAGGAGCTAGGTCGTTGCGCACAACCGGGATGCTTCTGGGCGTACC
CAGTGCTCGTTGGCCCACACGACAGCCGGTTCGGTCGTTCATTTGATATTAAGTCTGTTCTATTCTTGGCCTAGGTCGTTGCGCACAACCGGGATGCTTCTGGGCGTACC
CAGTGCTCGTTGGCCCACACGACAGCCGGTTCGGTCGTTCACTAAACTTCTAACTTGGGAGCCAATAAGACTAGGTCGTTGCGCACAACCGGGATGCTTCTGGGCGTACC
CAGTGCTCGTTGGCCCACACGACAGCCGGTTCGGTCGTTCAATTATAAGTTTCCCTCTGGAAGCCAATACCTAGGTCGTTGCGCACAACCGGGATGCTTCTGGGCGTACC
CAGTGCTCGTTGGCCCACACGACAGCCGGTTCGGTCGTTCGTTCCATTCTTGGCCACGTCATTGTTAATGCTAGGTCGTTGCGCACAACCGGGATGCTTCTGGGCGTACC
CAGTGCTCGTTGGCCCACACGACAGCCGGTTCGGTCGTTCGACAATATCGAGTTAGTTATAATGGTTTAGCTAGGTCGTTGCGCACAACCGGGATGCTTCTGGGCGTACC
CAGTGCTCGTTGGCCCACACGACAGCCGGTTCGGTCGTTCAATGAATTACTTATTCTCTCATTGTGTGTGCTAGGTCGTTGCGCACAACCGGGATGCTTCTGGGCGTACC
CAGTGCTCGTTGGCCCACACGACAGCCGGTTCGGTCGTTCGTAAGTATATATGTTGTTGTGATAATCGACCTAGGTCGTTGCGCACAACCGGGATGCTTCTGGGCGTACC
CAGTGCTCGTTGGCCCACACGACAGCCGGTTCGGTCGTTCTTTAGGAACTATGCGAATTTACAATCAGCACTAGGTCGTTGCGCACAACCGGGATGCTTCTGGGCGTACC
CAGTGCTCGTTGGCCCACACGACAGCCGGTTCGGTCGTTCTTTAATTAGCATTAACAATGACGTGGTCAACTAGGTCGTTGCGCACAACCGGGATGCTTCTGGGCGTACC
CAGTGCTCGTTGGCCCACACGACAGCCGGTTCGGTCGTTCTGTGCCATCTTCAGTTTCAGCCTTTGGGATCTAGGTCGTTGCGCACAACCGGGATGCTTCTGGGCGTACC
CAGTGCTCGTTGGCCCACACGACAGCCGGTTCGGTCGTTCTTTAATTTCTTGTACCCTAGGAGCCAATAACTAGGTCGTTGCGCACAACCGGGATGCTTCTGGGCGTACC
CAGTGCTCGTTGGCCCACACGACAGCCGGTTCGGTCGTTCAAGCTAGATGACCTGTGATGTAGTTTCAGGCTAGGTCGTTGCGCACAACCGGGATGCTTCTGGGCGTACC
CAGTGCTCGTTGGCCCACACGACAGCCGGTTCGGTCGTTCACGAATTATTTAGTTACGAACCTCTTATTCCTAGGTCGTTGCGCACAACCGGGATGCTTCTGGGCGTACC
CAGTGCTCGTTGGCCCACACGACAGCCGGTTCGGTCGTTCACGTCATCAATATATGAATACCATCTGTGGCTAGGTCGTTGCGCACAACCGGGATGCTTCTGGGCGTACC
CAGTGCTCGTTGGCCCACACGACAGCCGGTTCGGTCGTTCACCTGCGATGTAGTTTCAGGCTCTGCTATTCTAGGTCGTTGCGCACAACCGGGATGCTTCTGGGCGTACC
CAGTGCTCGTTGGCCCACACGACAGCCGGTTCGGTCGTTCCCACGTCATTGTTAATGCTAATTAATACTTCTAGGTCGTTGCGCACAACCGGGATGCTTCTGGGCGTACC
CAGTGCTCGTTGGCCCACACGACAGCCGGTTCGGTCGTTCTATTTGATATTAAGTCAGTTCCTTTCTTGGCTAGGTCGTTGCGCACAACCGGGATGCTTCTGGGCGTACC
CAGTGCTCGTTGGCCCACACGACAGCCGGTTCGGTCGTTCAATAAACTTCTAACTTTGGAGCCAATAAGCCTAGGTCGTTGCGCACAACCGGGATGCTTCTGGGCGTACC
CAGTGCTCGTTGGCCCACACGACAGCCGGTTCGGTCGTTCTGATGACGTGGTCCATTTGATATTAAGTCACTAGGTCGTTGCGCACAACCGGGATGCTTCTGGGCGTACC
CAGTGCTCGTTGGCCCACACGACAGCCGGTTCGGTCGTTCATTTATGCCCATTGTGTTTACAAATACAACCTAGGTCGTTGCGCACAACCGGGATGCTTCTGGGCGTACC
CAGTGCTCGTTGGCCCACACGACAGCCGGTTCGGTCGTTCTAGAACTTATGCCCATTGTGTTTACAAATACTAGGTCGTTGCGCACAACCGGGATGCTTCTGGGCGTACC
CAGTGCTCGTTGGCCCACACGACAGCCGGTTCGGTCGTTCGCTAGATGACCTACGATGTAATATTAGGAGCTAGGTCGTTGCGCACAACCGGGATGCTTCTGGGCGTACC
CAGTGCTCGTTGGCCCACACGACAGCCGGTTCGGTCGTTCAGAATAAGAGGTTCGTATCTAAATAATTCGCTAGGTCGTTGCGCACAACCGGGATGCTTCTGGGCGTACC
CAGTGCTCGTTGGCCCACACGACAGCCGGTTCGGTCGTTCAAAGGATGTCATAAATCAAGAACCAAAGAACTAGGTCGTTGCGCACAACCGGGATGCTTCTGGGCGTACC
CAGTGCTCGTTGGCCCACACGACAGCCGGTTCGGTCGTTCATCAAACATCAATTATGAATACCATCTCTGCTAGGTCGTTGCGCACAACCGGGATGCTTCTGGGCGTACC
CAGTGCTCGTTGGCCCACACGACAGCCGGTTCGGTCGTTCTGCATCTAATAGCAATTAGTTGAAGTTCCACTAGGTCGTTGCGCACAACCGGGATGCTTCTGGGCGTACC
CAGTGCTCGTTGGCCCACACGACAGCCGGTTCGGTCGTTCCTATGGTGAAACTTATAATGGTTTAGTTTCCTAGGTCGTTGCGCACAACCGGGATGCTTCTGGGCGTACC
CAGTGCTCGTTGGCCCACACGACAGCCGGTTCGGTCGTTCTTGATTTATGACATCCGTTTCAATGATTGTCTAGGTCGTTGCGCACAACCGGGATGCTTCTGGGCGTACC
CAGTGCTCGTTGGCCCACACGACAGCCGGTTCGGTCGTTCAAATTAGCACAAAGGATGTCGTAAATCAAGCTAGGTCGTTGCGCACAACCGGGATGCTTCTGGGCGTACC
CAGTGCTCGTTGGCCCACACGACAGCCGGTTCGGTCGTTCTATTAATTAGCGGTTATTGACTACAACATGCTAGGTCGTTGCGCACAACCGGGATGCTTCTGGGCGTACC
CAGTGCTCGTTGGCCCACACGACAGCCGGTTCGGTCGTTCCCCAAAGAATAAGAGGTTCGTATCTAAATACTAGGTCGTTGCGCACAACCGGGATGCTTCTGGGCGTACC
CAGTGCTCGTTGGCCCACACGACAGCCGGTTCGGTCGTTCATACGCTAGATGGCCTACGATGTAATATTACTAGGTCGTTGCGCACAACCGGGATGCTTCTGGGCGTACC
CAGTGCTCGTTGGCCCACACGACAGCCGGTTCGGTCGTTCTTGCCCATTGTGTTTACAAATAACACTAAACTAGGTCGTTGCGCACAACCGGGATGCTTCTGGGCGTACC
CAGTGCTCGTTGGCCCACACGACAGCCGGTTCGGTCGTTCTCTATTCTTGGCCACGTCATCGTTAATGCTCTAGGTCGTTGCGCACAACCGGGATGCTTCTGGGCGTACC
CAGTGCTCGTTGGCCCACACGACAGCCGGTTCGGTCGTTCCTTCTAACTTGGGAGCCAATAAGCTAGATGCTAGGTCGTTGCGCACAACCGGGATGCTTCTGGGCGTACC
CAGTGCTCGTTGGCCCACACGACAGCCGGTTCGGTCGTTCAAACTTATGCCCATTGTGTTTACAAGCAACCTAGGTCGTTGCGCACAACCGGGATGCTTCTGGGCGTACC
CAGTGCTCGTTGGCCCACACGACAGCCGGTTCGGTCGTTCCAAATGATTTAGATTAGGAACCTCTTATTGCTAGGTCGTTGCGCACAACCGGGATGCTTCTGGGCGTACC
CAGTGCTCGTTGGCCCACACGACAGCCGGTTCGGTCGTTCGAATATAACTGACTTAATATCAAATGGACCCTAGGTCGTTGCGCACAACCGGGATGCTTCTGGGCGTACC
CAGTGCTCGTTGGCCCACACGACAGCCGGTTCGGTCGTTCAAACAATTGCTATTAGATGCACACGACTAACTAGGTCGTTGCGCACAACCGGGATGCTTCTGGGCGTACC
CAGTGCTCGTTGGCCCACACGACAGCCGGTTCGGTCGTTCTTTCATATTAATTAGCGGTAATTAACCAGCCTAGGTCGTTGCGCACAACCGGGATGCTTCTGGGCGTACC
CAGTGCTCGTTGGCCCACACGACAGCCGGTTCGGTCGTTCAAAGGATGTCATAAATCAAAGGATGAAACACTAGGTCGTTGCGCACAACCGGGATGCTTCTGGGCGTACC
CAGTGCTCGTTGGCCCACACGACAGCCGGTTCGGTCGTTCACGTCATCAATGTATGAATGCCATCCCTGGCTAGGTCGTTGCGCACAACCGGGATGCTTCTGGGCGTACC
CAGTGCTCGTTGGCCCACACGACAGCCGGTTCGGTCGTTCAGATATTTAATATAAACCATGGAATAGCGGCTAGGTCGTTGCGCACAACCGGGATGCTTCTGGGCGTACC
CAGTGCTCGTTGGCCCACACGACAGCCGGTTCGGTCGTTCCATCTTCAGTTTGCAGCCTTTGGGATAATACTAGGTCGTTGCGCACAACCGGGATGCTTCTGGGCGTACC
CAGTGCTCGTTGGCCCACACGACAGCCGGTTCGGTCGTTCAAATGGAACTAATTGCTATTAGATGCACACCTAGGTCGTTGCGCACAACCGGGATGCTTCTGGGCGTACC
CAGTGCTCGTTGGCCCACACGACAGCCGGTTCGGTCGTTCTTCAGGGAGGCAGAAGATTATCCCAAAGGACTAGGTCGTTGCGCACAACCGGGATGCTTCTGGGCGTACC
CAGTGCTCGTTGGCCCACACGACAGCCGGTTCGGTCGTTCAAGCTAGATGACCTGCGTTGTAGTTTCACGCTAGGTCGTTGCGCACAACCGGGATGCTTCTGGGCGTACC
CAGTGCTCGTTGGCCCACACGACAGCCGGTTCGGTCGTTCGCAGGTCATCTAGCTTATTGGCTCCCAGGGCTAGGTCGTTGCGCACAACCGGGATGCTTCTGGGCGTACC
CAGTGCTCGTTGGCCCACACGACAGCCGGTTCGGTCGTTCAAATATATGTCCCAGGGATGGCATTTATACCTAGGTCGTTGCGCACAACCGGGATGCTTCTGGGCGTACC
CAGTGCTCGTTGGCCCACACGACAGCCGGTTCGGTCGTTCGAAGCCAATACGCTAGATAACCTTCGATGTCTAGGTCGTTGCGCACAACCGGGATGCTTCTGGGCGTACC
CAGTGCTCGTTGGCCCACACGACAGCCGGTTCGGTCGTTCTGCATCTAATAGCAATTAGTTGAAGTTTCACTAGGTCGTTGCGCACAACCGGGATGCTTCTGGGCGTACC
CAGTGCTCGTTGGCCCACACGACAGCCGGTTCGGTCGTTCCATGTTTAGTGTTATTTGTAAACACAATGGCTAGGTCGTTGCGCACAACCGGGATGCTTCTGGGCGTACC
CAGTGCTCGTTGGCCCACACGACAGCCGGTTCGGTCGTTCTTTACATCCGAGCAGCTACTGAAACTATATCTAGGTCGTTGCGCACAACCGGGATGCTTCTGGGCGTACC
CAGTGCTCGTTGGCCCACACGACAGCCGGTTCGGTCGTTCAAAGGATGTCATTAATCAAGGACCAAAGAACTAGGTCGTTGCGCACAACCGGGATGCTTCTGGGCGTACC
CAGTGCTCGTTGGCCCACACGACAGCCGGTTCGGTCGTTCTATTATTTAGCGGTAATTAACATACATGGCCTAGGTCGTTGCGCACAACCGGGATGCTTCTGGGCGTACC
CAGTGCTCGTTGGCCCACACGACAGCCGGTTCGGTCGTTCGGGCCAATAAGCTAGATGACCTGCGATGTACTAGGTCGTTGCGCACAACCGGGATGCTTCTGGGCGTACC
CAGTGCTCGTTGGCCCACACGACAGCCGGTTCGGTCGTTCTATTACATGACTAAATATGCTAAGGTGTACCTAGGTCGTTGCGCACAACCGGGATGCTTCTGGGCGTACC
CAGTGCTCGTTGGCCCACACGACAGCCGGTTCGGTCGTTCTATTAACTAGCGGTTATTAACTACATCATGCTAGGTCGTTGCGCACAACCGGGATGCTTCTGGGCGTACC
CAGTGCTCGTTGGCCCACACGACAGCCGGTTCGGTCGTTCAATATTAATTAGCGGTAATTAGCGGTAAACCTAGGTCGTTGCGCACAACCGGGATGCTTCTGGGCGTACC
CAGTGCTCGTTGGCCCACACGACAGCCGGTTCGGTCGTTCAAGCTAGATGACCTGCGATGATCAGGATCTCTAGGTCGTTGCGCACAACCGGGATGCTTCTGGGCGTACC
CAGTGCTCGTTGGCCCACACGACAGCCGGTTCGGTCGTTCAGAAATGGTATTCATATATTGATGACGTGGCTAGGTCGTTGCGCACAACCGGGATGCTTCTGGGCGTACC
CAGTGCTCGTTGGCCCACACGACAGCCGGTTCGGTCGTTCTGCAGGTCATCTAGCTTATTGGCTCCCAGACTAGGTCGTTGCGCACAACCGGGATGCTTCTGGGCGTACC
CAGTGCTCGTTGGCCCACACGACAGCCGGTTCGGTCGTTCTTTCTATGGTCGTTGATTTATGACATCCGTCTAGGTCGTTGCGCACAACCGGGATGCTTCTGGGCGTACC
CAGTGCTCGTTGGCCCACACGACAGCCGGTTCGGTCGTTCTTGATTTATGACATCCGTTTCGCTGATTGTCTAGGTCGTTGCGCACAACCGGGATGCTTCTGGGCGTACC
CAGTGCTCGTTGGCCCACACGACAGCCGGTTCGGTCGTTCAAATTCCAATTCCTAGGAAATGTACGTACCCTAGGTCGTTGCGCACAACCGGGATGCTTCTGGGCGTACC
CAGTGCTCGTTGGCCCACACGACAGCCGGTTCGGTCGTTCTTTATTCTTGGCCACGTCATCGTTAATGCTCTAGGTCGTTGCGCACAACCGGGATGCTTCTGGGCGTACC
CAGTGCTCGTTGGCCCACACGACAGCCGGTTCGGTCGTTCTTTATTTAACATTAACGATGACGTGGCCAACTAGGTCGTTGCGCACAACCGGGATGCTTCTGGGCGTACC
CAGTGCTCGTTGGCCCACACGACAGCCGGTTCGGTCGTTCCGCAGGTCATATAGCTTATTGGCTCCCAGACTAGGTCGTTGCGCACAACCGGGATGCTTCTGGGCGTACC
CAGTGCTCGTTGGCCCACACGACAGCCGGTTCGGTCGTTCCAGTTCCATTCTTGGCCACGTCATCGTTAACTAGGTCGTTGCGCACAACCGGGATGCTTCTGGGCGTACC
CAGTGCTCGTTGGCCCACACGACAGCCGGTTCGGTCGTTCAAATCTACGTCCCAGAGACGGTATTCATGACTAGGTCGTTGCGCACAACCGGGATGCTTCTGGGCGTACC
CAGTGCTCGTTGGCCCACACGACAGCCGGTTCGGTCGTTCATTATGACCACAGATGGTATTCATATATTGCTAGGTCGTTGCGCACAACCGGGATGCTTCTGGGCGTACC
CAGTGCTCGTTGGCCCACACGACAGCCGGTTCGGTCGTTCAAACACTAAACTTCTAACATTGGAGCCAATCTAGGTCGTTGCGCACAACCGGGATGCTTCTGGGCGTACC
CAGTGCTCGTTGGCCCACACGACAGCCGGTTCGGTCGTTCGCGCGGATGTTAAATTAGAACAAAGGATGTCTAGGTCGTTGCGCACAACCGGGATGCTTCTGGGCGTACC
CAGTGCTCGTTGGCCCACACGACAGCCGGTTCGGTCGTTCAAACGAATGCCCATTGTGTTTACAAATACCCTAGGTCGTTGCGCACAACCGGGATGCTTCTGGGCGTACC
CAGTGCTCGTTGGCCCACACGACAGCCGGTTCGGTCGTTCAAATTTCAATTCGTAGGAAATGTACGTACACTAGGTCGTTGCGCACAACCGGGATGCTTCTGGGCGTACC
CAGTGCTCGTTGGCCCACACGACAGCCGGTTCGGTCGTTCAAAGGATGTCATAAATCAAGGACTAAAGAACTAGGTCGTTGCGCACAACCGGGATGCTTCTGGGCGTACC
CAGTGCTCGTTGGCCCACACGACAGCCGGTTCGGTCGTTCAAACTAGATGACCTGCGATGTAGTTTCAGACTAGGTCGTTGCGCACAACCGGGATGCTTCTGGGCGTACC
CAGTGCTCGTTGGCCCACACGACAGCCGGTTCGGTCGTTCTCTATTCTTGGCCACGTCATCGTTAATGATCTAGGTCGTTGCGCACAACCGGGATGCTTCTGGGCGTACC
CAGTGCTCGTTGGCCCACACGACAGCCGGTTCGGTCGTTCTCCGTTTGATATTAAGTCAGTTCCATTCTTCTAGGTCGTTGCGCACAACCGGGATGCTTCTGGGCGTACC
CAGTGCTCGTTGGCCCACACGACAGCCGGTTCGGTCGTTCCGTAAATCAAGGACCAAAGAATAAGAGGTTCTAGGTCGTTGCGCACAACCGGGATGCTTCTGGGCGTACC
CAGTGCTCGTTGGCCCACACGACAGCCGGTTCGGTCGTTCTTTACACCCGCGCAGCTCCTGAAACTACATCTAGGTCGTTGCGCACAACCGGGATGCTTCTGGGCGTACC
CAGTGCTCGTTGGCCCACACGACAGCCGGTTCGGTCGTTCTTTAATTAGCATTAAAGATGACGTGGCCAACTAGGTCGTTGCGCACAACCGGGATGCTTCTGGGCGTACC
CAGTGCTCGTTGGCCCACACGACAGCCGGTTCGGTCGTTCAAATATTGACAATATCGAACTCGCGGACTCCTAGGTCGTTGCGCACAACCGGGATGCTTCTGGGCGTACC
CAGTGCTCGTTGGCCCACACGACAGCCGGTTCGGTCGTTCCTTGGTCCTTGATTTAAGAAATCCTTTGTGCTAGGTCGTTGCGCACAACCGGGATGCTTCTGGGCGTACC
CAGTGCTCGTTGGCCCACACGACAGCCGGTTCGGTCGTTCTTTAATTAGCATTAACAATGACGTGGCCAACTAGGTCGTTGCGCACAACCGGGATGCTTCTGGGCGTACC
CAGTGCTCGTTGGCCCACACGACAGCCGGTTCGGTCGTTCTTTGGTCCTTGATTTACGACATCCTTTGTGCTAGGTCGTTGCGCACAACCGGGATGCTTCTGGGCGTACC
CAGTGCTCGTTGGCCCACACGACAGCCGGTTCGGTCGTTCTATTAATTAGCGGTTATTGGATACAACATGCTAGGTCGTTGCGCACAACCGGGATGCTTCTGGGCGTACC
CAGTGCTCGTTGGCCCACACGACAGCCGGTTCGGTCGTTCTTTACATCCGAGCAGCTCCTGAAACTATATCTAGGTCGTTGCGCACAACCGGGATGCTTCTGGGCGTACC
CAGTGCTCGTTGGCCCACACGACAGCCGGTTCGGTCGTTCATTAATGACGTGGTCCATTTGATATTAAGTCTAGGTCGTTGCGCACAACCGGGATGCTTCTGGGCGTACC
CAGTGCTCGTTGGCCCACACGACAGCCGGTTCGGTCGTTCTTTAATTAGCATTAACGATCACGTGGCCAACTAGGTCGTTGCGCACAACCGGGATGCTTCTGGGCGTACC
CAGTGCTCGTTGGCCCACACGACAGCCGGTTCGGTCGTTCAGAGATGGTATTAATATATTGATGACGTGGCTAGGTCGTTGCGCACAACCGGGATGCTTCTGGGCGTACC
CAGTGCTCGTTGGCCCACACGACAGCCGGTTCGGTCGTTCAAACTCATGCCCAACTTATGCCCATTGTGTCTAGGTCGTTGCGCACAACCGGGATGCTTCTGGGCGTACC
CAGTGCTCGTTGGCCCACACGACAGCCGGTTCGGTCGTTCTATTCATATATTGATGACGTGGTCCATTTGCTAGGTCGTTGCGCACAACCGGGATGCTTCTGGGCGTACC
CAGTGCTCGTTGGCCCACACGACAGCCGGTTCGGTCGTTCAAATTAATTAGCGGTACTTAACTAGCAACACTAGGTCGTTGCGCACAACCGGGATGCTTCTGGGCGTACC
CAGTGCTCGTTGGCCCACACGACAGCCGGTTCGGTCGTTCAGATGGTATTCATATATTGATGACGTGGTCCTAGGTCGTTGCGCACAACCGGGATGCTTCTGGGCGTACC
CAGTGCTCGTTGGCCCACACGACAGCCGGTTCGGTCGTTCCCAATACGCTAGATGACCTACGATGTAATACTAGGTCGTTGCGCACAACCGGGATGCTTCTGGGCGTACC
CAGTGCTCGTTGGCCCACACGACAGCCGGTTCGGTCGTTCAAATAAGTTCTAATGTTGTTGATACCCGACCTAGGTCGTTGCGCACAACCGGGATGCTTCTGGGCGTACC
CAGTGCTCGTTGGCCCACACGACAGCCGGTTCGGTCGTTCATAGATATACATGACTAAATTGCTAAGGTGCTAGGTCGTTGCGCACAACCGGGATGCTTCTGGGCGTACC
CAGTGCTCGTTGGCCCACACGACAGCCGGTTCGGTCGTTCAAACATATGCCCATTGTGATTACAAATAACCTAGGTCGTTGCGCACAACCGGGATGCTTCTGGGCGTACC
CAGTGCTCGTTGGCCCACACGACAGCCGGTTCGGTCGTTCCAGTTTCAATTATAAGTTTCCCTCTGGAAGCTAGGTCGTTGCGCACAACCGGGATGCTTCTGGGCGTACC
CAGTGCTCGTTGGCCCACACGACAGCCGGTTCGGTCGTTCATATTAAATCTGTTCTATTCTTGGCCACGTCTAGGTCGTTGCGCACAACCGGGATGCTTCTGGGCGTACC
CAGTGCTCGTTGGCCCACACGACAGCCGGTTCGGTCGTTCGAATGGAACTGACTTAATATCAAATGGACCCTAGGTCGTTGCGCACAACCGGGATGCTTCTGGGCGTACC
CAGTGCTCGTTGGCCCACACGACAGCCGGTTCGGTCGTTCATTGGTCCTTGATTTAAGAAATCCTTTGTGCTAGGTCGTTGCGCACAACCGGGATGCTTCTGGGCGTACC
CAGTGCTCGTTGGCCCACACGACAGCCGGTTCGGTCGTTCATACTGGTTTAGTTTCAATTATAAGTTCCCCTAGGTCGTTGCGCACAACCGGGATGCTTCTGGGCGTACC
CAGTGCTCGTTGGCCCACACGACAGCCGGTTCGGTCGTTCTTTGGTCCTTGATTTACGACATCCTTTGTTCTAGGTCGTTGCGCACAACCGGGATGCTTCTGGGCGTACC
CAGTGCTCGTTGGCCCACACGACAGCCGGTTCGGTCGTTCGAAGCCAATACGCTAGATAACCTACGATGTCTAGGTCGTTGCGCACAACCGGGATGCTTCTGGGCGTACC
CAGTGCTCGTTGGCCCACACGACAGCCGGTTCGGTCGTTCCCATCTTCAGTTTGCAGCCTTTGGGATAAACTAGGTCGTTGCGCACAACCGGGATGCTTCTGGGCGTACC
CAGTGCTCGTTGGCCCACACGACAGCCGGTTCGGTCGTTCGAAGCCAATACACTAGATAACCTACGATGTCTAGGTCGTTGCGCACAACCGGGATGCTTCTGGGCGTACC
CAGTGCTCGTTGGCCCACACGACAGCCGGTTCGGTCGTTCTTTAATTAGCAATAACGATCACGTGGCCAACTAGGTCGTTGCGCACAACCGGGATGCTTCTGGGCGTACC
CAGTGCTCGTTGGCCCACACGACAGCCGGTTCGGTCGTTCAAATTACATCGAAGGTTATCTAGCGTATTGCTAGGTCGTTGCGCACAACCGGGATGCTTCTGGGCGTACC
CAGTGCTCGTTGGCCCACACGACAGCCGGTTCGGTCGTTCCGTAGGTCATCTAGCTTATTGGCTCCCAGACTAGGTCGTTGCGCACAACCGGGATGCTTCTGGGCGTACC
CAGTGCTCGTTGGCCCACACGACAGCCGGTTCGGTCGTTCACCAAAGAATAAGAGGCTCGTATCTAAATACTAGGTCGTTGCGCACAACCGGGATGCTTCTGGGCGTACC
CAGTGCTCGTTGGCCCACACGACAGCCGGTTCGGTCGTTCTTTGATTGTCGATTATCGAAACAACATAAGCTAGGTCGTTGCGCACAACCGGGATGCTTCTGGGCGTACC
CAGTGCTCGTTGGCCCACACGACAGCCGGTTCGGTCGTTCCAATGGGCATAAGTTTAAATTAGCATTAACCTAGGTCGTTGCGCACAACCGGGATGCTTCTGGGCGTACC
CAGTGCTCGTTGGCCCACACGACAGCCGGTTCGGTCGTTCGCAGGTCATCTATCTTATTGGCTCCCAGGGCTAGGTCGTTGCGCACAACCGGGATGCTTCTGGGCGTACC
CAGTGCTCGTTGGCCCACACGACAGCCGGTTCGGTCGTTCTTTGGTCCTTAATTTAAGACATCATTTGTGCTAGGTCGTTGCGCACAACCGGGATGCTTCTGGGCGTACC
CAGTGCTCGTTGGCCCACACGACAGCCGGTTCGGTCGTTCGATGACGTGGCCAAGAATAGAACTGACTTACTAGGTCGTTGCGCACAACCGGGATGCTTCTGGGCGTACC
CAGTGCTCGTTGGCCCACACGACAGCCGGTTCGGTCGTTCTCAGTTATAGTCTTGGTCACGTGATCGTTACTAGGTCGTTGCGCACAACCGGGATGCTTCTGGGCGTACC
CAGTGCTCGTTGGCCCACACGACAGCCGGTTCGGTCGTTCATAAATAAATGACAAGCTACACTCATACACCTAGGTCGTTGCGCACAACCGGGATGCTTCTGGGCGTACC
CAGTGCTCGTTGGCCCACACGACAGCCGGTTCGGTCGTTCTTGATTTATGACAGCCGTTTCGCTGATTGTCTAGGTCGTTGCGCACAACCGGGATGCTTCTGGGCGTACC
CAGTGCTCGTTGGCCCACACGACAGCCGGTTCGGTCGTTCAGAGACGGTATTCTTATATTGATGACGTGGCTAGGTCGTTGCGCACAACCGGGATGCTTCTGGGCGTACC
CAGTGCTCGTTGGCCCACACGACAGCCGGTTCGGTCGTTCAAATATATGTCCCAGGGATGGCATTAATACCTAGGTCGTTGCGCACAACCGGGATGCTTCTGGGCGTACC
CAGTGCTCGTTGGCCCACACGACAGCCGGTTCGGTCGTTCAGCAACTGTTATAAATTTCATGTTGTAGTCCTAGGTCGTTGCGCACAACCGGGATGCTTCTGGGCGTACC
CAGTGCTCGTTGGCCCACACGACAGCCGGTTCGGTCGTTCTTTGTGTACACACACTATTTAGTCATGTAACTAGGTCGTTGCGCACAACCGGGATGCTTCTGGGCGTACC
CAGTGCTCGTTGGCCCACACGACAGCCGGTTCGGTCGTTCACTGAACATGGCACACACACACAATGAGAGCTAGGTCGTTGCGCACAACCGGGATGCTTCTGGGCGTACC
CAGTGCTCGTTGGCCCACACGACAGCCGGTTCGGTCGTTCTTTAATTAGCATTAACGATGACGTGGCAAACTAGGTCGTTGCGCACAACCGGGATGCTTCTGGGCGTACC
CAGTGCTCGTTGGCCCACACGACAGCCGGTTCGGTCGTTCTTTAAATTTCATGTTGCAGTTAATTACCGCCTAGGTCGTTGCGCACAACCGGGATGCTTCTGGGCGTACC
CAGTGCTCGTTGGCCCACACGACAGCCGGTTCGGTCGTTCTTTCCGAGATAATGACCGCTATTCTATGGTCTAGGTCGTTGCGCACAACCGGGATGCTTCTGGGCGTACC
CAGTGCTCGTTGGCCCACACGACAGCCGGTTCGGTCGTTCTTTAATTACACGTACCCTCTTGGAGCCAGTCTAGGTCGTTGCGCACAACCGGGATGCTTCTGGGCGTACC
CAGTGCTCGTTGGCCCACACGACAGCCGGTTCGGTCGTTCACACGACTAAATATGCTAATTTGAACACAACTAGGTCGTTGCGCACAACCGGGATGCTTCTGGGCGTACC
CAGTGCTCGTTGGCCCACACGACAGCCGGTTCGGTCGTTCATAGCAATTGTTCTAAATTTCATGTTGCTGCTAGGTCGTTGCGCACAACCGGGATGCTTCTGGGCGTACC
CAGTGCTCGTTGGCCCACACGACAGCCGGTTCGGTCGTTCAATTAGCACAAATGATGTTGTAAATCAAGGCTAGGTCGTTGCGCACAACCGGGATGCTTCTGGGCGTACC
CAGTGCTCGTTGGCCCACACGACAGCCGGTTCGGTCGTTCAAATATATGTCCCAGGAATGGCATTAATACCTAGGTCGTTGCGCACAACCGGGATGCTTCTGGGCGTACC
CAGTGCTCGTTGGCCCACACGACAGCCGGTTCGGTCGTTCCAGTTATAGTCTTGGTCACGTGATCGTTAACTAGGTCGTTGCGCACAACCGGGATGCTTCTGGGCGTACC
CAGTGCTCGTTGGCCCACACGACAGCCGGTTCGGTCGTTCAATTATAAGTTCCCTCTGAAAGCCAATATGCTAGGTCGTTGCGCACAACCGGGATGCTTCTGGGCGTACC
CAGTGCTCGTTGGCCCACACGACAGCCGGTTCGGTCGTTCTTTGGTCCTTGATTTACGACAGACTTTGTTCTAGGTCGTTGCGCACAACCGGGATGCTTCTGGGCGTACC
CAGTGCTCGTTGGCCCACACGACAGCCGGTTCGGTCGTTCCCCACACACACATACAGACACACACTTCAGCTAGGTCGTTGCGCACAACCGGGATGCTTCTGGGCGTACC
CAGTGCTCGTTGGCCCACACGACAGCCGGTTCGGTCGTTCTTTGTGTAGACCTTAGCATATTTAGGCGTGCTAGGTCGTTGCGCACAACCGGGATGCTTCTGGGCGTACC
CAGTGCTCGTTGGCCCACACGACAGCCGGTTCGGTCGTTCAATATAACGAGTTATTTAGATACGAACCTCCTAGGTCGTTGCGCACAACCGGGATGCTTCTGGGCGTACC
CAGTGCTCGTTGGCCCACACGACAGCCGGTTCGGTCGTTCAAATATATGTCCCATGAATGGCATTAATACCTAGGTCGTTGCGCACAACCGGGATGCTTCTGGGCGTACC
CAGTGCTCGTTGGCCCACACGACAGCCGGTTCGGTCGTTCATATCAAATGGAACACGTCATCAATATATGCTAGGTCGTTGCGCACAACCGGGATGCTTCTGGGCGTACC
CAGTGCTCGTTGGCCCACACGACAGCCGGTTCGGTCGTTCGCTAATTAAATTACGAAATATGCTAAGGTGCTAGGTCGTTGCGCACAACCGGGATGCTTCTGGGCGTACC
CAGTGCTCGTTGGCCCACACGACAGCCGGTTCGGTCGTTCGGAGGCAGAAGATTATCCCAAAGGATGCAACTAGGTCGTTGCGCACAACCGGGATGCTTCTGGGCGTACC
CAGTGCTCGTTGGCCCACACGACAGCCGGTTCGGTCGTTCAATACCATCTGTGGTACGTACATTTCCTACCTAGGTCGTTGCGCACAACCGGGATGCTTCTGGGCGTACC
CAGTGCTCGTTGGCCCACACGACAGCCGGTTCGGTCGTTCTTTGGAGCCAATAAGCTAGATGACCTGAGACTAGGTCGTTGCGCACAACCGGGATGCTTCTGGGCGTACC
CAGTGCTCGTTGGCCCACACGACAGCCGGTTCGGTCGTTCTTTGTGTTCAAATTAGCATATTTAGTCGTGCTAGGTCGTTGCGCACAACCGGGATGCTTCTGGGCGTACC
CAGTGCTCGTTGGCCCACACGACAGCCGGTTCGGTCGTTCATTAATTAGCGGTTATTAACTAGCAACATGCTAGGTCGTTGCGCACAACCGGGATGCTTCTGGGCGTACC
CAGTGCTCGTTGGCCCACACGACAGCCGGTTCGGTCGTTCACGTCATCAATATATGAATACCATCTCTGGCTAGGTCGTTGCGCACAACCGGGATGCTTCTGGGCGTACC
CAGTGCTCGTTGGCCCACACGACAGCCGGTTCGGTCGTTCTTGATGTTTGATATTAAGTCAGTTCCATTCCTAGGTCGTTGCGCACAACCGGGATGCTTCTGGGCGTACC
CAGTGCTCGTTGGCCCACACGACAGCCGGTTCGGTCGTTCAAACTTATGCCCATTGTGTCTACAAATAACCTAGGTCGTTGCGCACAACCGGGATGCTTCTGGGCGTACC
CAGTGCTCGTTGGCCCACACGACAGCCGGTTCGGTCGTTCTTTAATTCCACACACCCTCTTGGAGCCAATCTAGGTCGTTGCGCACAACCGGGATGCTTCTGGGCGTACC
CAGTGCTCGTTGGCCCACACGACAGCCGGTTCGGTCGTTCGACTATAACTGACTTAATTTCAAATGGACCCTAGGTCGTTGCGCACAACCGGGATGCTTCTGGGCGTACC
CAGTGCTCGTTGGCCCACACGACAGCCGGTTCGGTCGTTCCAGGTCATCTAGCTTATTGGCTCCCAGAGGCTAGGTCGTTGCGCACAACCGGGATGCTTCTGGGCGTACC
CAGTGCTCGTTGGCCCACACGACAGCCGGTTCGGTCGTTCACTTATGCCCATTGTGTTTACAAATAACACCTAGGTCGTTGCGCACAACCGGGATGCTTCTGGGCGTACC
CAGTGCTCGTTGGCCCACACGACAGCCGGTTCGGTCGTTCTTCGCTGATTGTACATTCGCATAGTTCCTACTAGGTCGTTGCGCACAACCGGGATGCTTCTGGGCGTACC
CAGTGCTCGTTGGCCCACACGACAGCCGGTTCGGTCGTTCGAACTGACTTAATATCAAATGCTATGGAATCTAGGTCGTTGCGCACAACCGGGATGCTTCTGGGCGTACC
CAGTGCTCGTTGGCCCACACGACAGCCGGTTCGGTCGTTCTTTATTTGTAAACACACGTAGCCAAGAATACTAGGTCGTTGCGCACAACCGGGATGCTTCTGGGCGTACC
CAGTGCTCGTTGGCCCACACGACAGCCGGTTCGGTCGTTCAAAGATGTCGTAAATCAAGGACCAAAGAATCTAGGTCGTTGCGCACAACCGGGATGCTTCTGGGCGTACC
CAGTGCTCGTTGGCCCACACGACAGCCGGTTCGGTCGTTCTATCCTACTGTGAAAGTTATAATGGTTTAGCTAGGTCGTTGCGCACAACCGGGATGCTTCTGGGCGTACC
CAGTGCTCGTTGGCCCACACGACAGCCGGTTCGGTCGTTCAGAGGTGGTATTCATATATTGATGACGTGGCTAGGTCGTTGCGCACAACCGGGATGCTTCTGGGCGTACC
CAGTGCTCGTTGGCCCACACGACAGCCGGTTCGGTCGTTCTTTACATTCTTGGCCACGTCATTGTTAATGCTAGGTCGTTGCGCACAACCGGGATGCTTCTGGGCGTACC
CAGTGCTCGTTGGCCCACACGACAGCCGGTTCGGTCGTTCAGAGGTTCGTATCTAAATAATGTTTACATGCTAGGTCGTTGCGCACAACCGGGATGCTTCTGGGCGTACC
CAGTGCTCGTTGGCCCACACGACAGCCGGTTCGGTCGTTCGTACTATTCTTGGCCACGTCATCGTTAATGCTAGGTCGTTGCGCACAACCGGGATGCTTCTGGGCGTACC
CAGTGCTCGTTGGCCCACACGACAGCCGGTTCGGTCGTTCATTAATTAGCGGTAATTAACTACCAACATGCTAGGTCGTTGCGCACAACCGGGATGCTTCTGGGCGTACC
CAGTGCTCGTTGGCCCACACGACAGCCGGTTCGGTCGTTCTAAACTTCTAACTTAGGAGCCAATAAGCTACTAGGTCGTTGCGCACAACCGGGATGCTTCTGGGCGTACC
CAGTGCTCGTTGGCCCACACGACAGCCGGTTCGGTCGTTCTCGGTAATTAACATACATGACTAAATATGCCTAGGTCGTTGCGCACAACCGGGATGCTTCTGGGCGTACC
CAGTGCTCGTTGGCCCACACGACAGCCGGTTCGGTCGTTCGACCTGCAATGTAGTTTCAAGAGCTGCGCGCTAGGTCGTTGCGCACAACCGGGATGCTTCTGGGCGTACC
CAGTGCTCGTTGGCCCACACGACAGCCGGTTCGGTCGTTCATACATGACTAAATATACTAAGGTGTACACCTAGGTCGTTGCGCACAACCGGGATGCTTCTGGGCGTACC
CAGTGCTCGTTGGCCCACACGACAGCCGGTTCGGTCGTTCATTAGCGGTAATTAACTAGCAACATTAAACCTAGGTCGTTGCGCACAACCGGGATGCTTCTGGGCGTACC
CAGTGCTCGTTGGCCCACACGACAGCCGGTTCGGTCGTTCAAACTTATGACCATTGTGCTTACAAATAACCTAGGTCGTTGCGCACAACCGGGATGCTTCTGGGCGTACC
CAGTGCTCGTTGGCCCACACGACAGCCGGTTCGGTCGTTCAAAGTCCAATTCATAGGATATCTACGTACCCTAGGTCGTTGCGCACAACCGGGATGCTTCTGGGCGTACC
CAGTGCTCGTTGGCCCACACGACAGCCGGTTCGGTCGTTCCCATTTGATATTAAGTCAGTTCCATTCTTGCTAGGTCGTTGCGCACAACCGGGATGCTTCTGGGCGTACC
CAGTGCTCGTTGGCCCACACGACAGCCGGTTCGGTCGTTCAAACTTATGCCCATTGTGTTTACAAAGAACCTAGGTCGTTGCGCACAACCGGGATGCTTCTGGGCGTACC
CAGTGCTCGTTGGCCCACACGACAGCCGGTTCGGTCGTTCAAATTCCAATTCGTAGGAAATCTACGTACCCTAGGTCGTTGCGCACAACCGGGATGCTTCTGGGCGTACC
CAGTGCTCGTTGGCCCACACGACAGCCGGTTCGGTCGTTCATTTATTAGCGGTAATTAACTAGCAACATGCTAGGTCGTTGCGCACAACCGGGATGCTTCTGGGCGTACC
CAGTGCTCGTTGGCCCACACGACAGCCGGTTCGGTCGTTCAAGCTAGATGACCTACGATGTAGTTTCAGGCTAGGTCGTTGCGCACAACCGGGATGCTTCTGGGCGTACC
CAGTGCTCGTTGGCCCACACGACAGCCGGTTCGGTCGTTCAATTAGCACAAATTATGTCGTTAATCAAGGCTAGGTCGTTGCGCACAACCGGGATGCTTCTGGGCGTACC
CAGTGCTCGTTGGCCCACACGACAGCCGGTTCGGTCGTTCTTTCTATGGTCCTTGAATTACGACATCCTTCTAGGTCGTTGCGCACAACCGGGATGCTTCTGGGCGTACC
CAGTGCTCGTTGGCCCACACGACAGCCGGTTCGGTCGTTCTAGAACTGACTAACATCAATTATGAATACCCTAGGTCGTTGCGCACAACCGGGATGCTTCTGGGCGTACC
CAGTGCTCGTTGGCCCACACGACAGCCGGTTCGGTCGTTCAAACGAACCTCTTATTCCTTGGTCCTTGATCTAGGTCGTTGCGCACAACCGGGATGCTTCTGGGCGTACC
CAGTGCTCGTTGGCCCACACGACAGCCGGTTCGGTCGTTCTTTACATCCAAGCAGCTCCTGAAACTGTATCTAGGTCGTTGCGCACAACCGGGATGCTTCTGGGCGTACC
CAGTGCTCGTTGGCCCACACGACAGCCGGTTCGGTCGTTCTTTGTGTTCACCTCAGCATCGTTAGTCATGCTAGGTCGTTGCGCACAACCGGGATGCTTCTGGGCGTACC
CAGTGCTCGTTGGCCCACACGACAGCCGGTTCGGTCGTTCAAATAAATAAATGACAAGCTACACTCACACCTAGGTCGTTGCGCACAACCGGGATGCTTCTGGGCGTACC
CAGTGCTCGTTGGCCCACACGACAGCCGGTTCGGTCGTTCTTTAATTAACATTAACGATGACATGGCCAACTAGGTCGTTGCGCACAACCGGGATGCTTCTGGGCGTACC
CAGTGCTCGTTGGCCCACACGACAGCCGGTTCGGTCGTTCGCTTCCAAAGGGATCTTATAATTGAAACTACTAGGTCGTTGCGCACAACCGGGATGCTTCTGGGCGTACC
CAGTGCTCGTTGGCCCACACGACAGCCGGTTCGGTCGTTCTTTATTTACAAACCTCTTATTCTATGGTCGCTAGGTCGTTGCGCACAACCGGGATGCTTCTGGGCGTACC
CAGTGCTCGTTGGCCCACACGACAGCCGGTTCGGTCGTTCAAATCAGAACAAAGGATGTCGTAAATCAAGCTAGGTCGTTGCGCACAACCGGGATGCTTCTGGGCGTACC
CAGTGCTCGTTGGCCCACACGACAGCCGGTTCGGTCGTTCAAACACTTGCTAATACATGACTAACGATCCCTAGGTCGTTGCGCACAACCGGGATGCTTCTGGGCGTACC
CAGTGCTCGTTGGCCCACACGACAGCCGGTTCGGTCGTTCTATCTATACATGACTAAATATGCTAAGGTGCTAGGTCGTTGCGCACAACCGGGATGCTTCTGGGCGTACC
CAGTGCTCGTTGGCCCACACGACAGCCGGTTCGGTCGTTCAGAGACGGTATTCATGAATTGATGACGTGGCTAGGTCGTTGCGCACAACCGGGATGCTTCTGGGCGTACC
CAGTGCTCGTTGGCCCACACGACAGCCGGTTCGGTCGTTCTTGGCCACGTCATCGTTAATGCTAATTAAACTAGGTCGTTGCGCACAACCGGGATGCTTCTGGGCGTACC
CAGTGCTCGTTGGCCCACACGACAGCCGGTTCGGTCGTTCGACCTGCGATGTAGTTTCAAGAGCTGCGCGCTAGGTCGTTGCGCACAACCGGGATGCTTCTGGGCGTACC
CAGTGCTCGTTGGCCCACACGACAGCCGGTTCGGTCGTTCAAATTTACGTACCACAGATGGTATTCATATCTAGGTCGTTGCGCACAACCGGGATGCTTCTGGGCGTACC
CAGTGCTCGTTGGCCCACACGACAGCCGGTTCGGTCGTTCATGCTAGATGACCTGCGATGTAGTTTCAGGCTAGGTCGTTGCGCACAACCGGGATGCTTCTGGGCGTACC
CAGTGCTCGTTGGCCCACACGACAGCCGGTTCGGTCGTTCTTTCAATTATAAGTTTCCCTCTGGGAGCCACTAGGTCGTTGCGCACAACCGGGATGCTTCTGGGCGTACC
CAGTGCTCGTTGGCCCACACGACAGCCGGTTCGGTCGTTCTTTATATTAAGTCAGTTCCTTTCTTGGCCACTAGGTCGTTGCGCACAACCGGGATGCTTCTGGGCGTACC
CAGTGCTCGTTGGCCCACACGACAGCCGGTTCGGTCGTTCATTTAAATTCATAGGAAATCTACGTACCAGCTAGGTCGTTGCGCACAACCGGGATGCTTCTGGGCGTACC
CAGTGCTCGTTGGCCCACACGACAGCCGGTTCGGTCGTTCAGTGCTATAGATATACATGACTAAATATGCCTAGGTCGTTGCGCACAACCGGGATGCTTCTGGGCGTACC
CAGTGCTCGTTGGCCCACACGACAGCCGGTTCGGTCGTTCAAAGGATGCCATTAATCAAGGACCAAAGAACTAGGTCGTTGCGCACAACCGGGATGCTTCTGGGCGTACC
CAGTGCTCGTTGGCCCACACGACAGCCGGTTCGGTCGTTCTCGAATTTAACACCAAATTTCAATTCGTAGCTAGGTCGTTGCGCACAACCGGGATGCTTCTGGGCGTACC
CAGTGCTCGTTGGCCCACACGACAGCCGGTTCGGTCGTTCTTTCAATTATAAGTTTCCCTCTGGAAGCGACTAGGTCGTTGCGCACAACCGGGATGCTTCTGGGCGTACC
CAGTGCTCGTTGGCCCACACGACAGCCGGTTCGGTCGTTCCAGTTTCAATTATAAGTTTCCCTCTAGGAGCTAGGTCGTTGCGCACAACCGGGATGCTTCTGGGCGTACC
CAGTGCTCGTTGGCCCACACGACAGCCGGTTCGGTCGTTCGCGGATGTTAAATTAGAACAAAGGATGTCGCTAGGTCGTTGCGCACAACCGGGATGCTTCTGGGCGTACC
CAGTGCTCGTTGGCCCACACGACAGCCGGTTCGGTCGTTCATACGCTAGATGACGTACAATGTAATATTACTAGGTCGTTGCGCACAACCGGGATGCTTCTGGGCGTACC
CAGTGCTCGTTGGCCCACACGACAGCCGGTTCGGTCGTTCATGACCTGCGATGTAGTTTCAAGAGCTGCGCTAGGTCGTTGCGCACAACCGGGATGCTTCTGGGCGTACC
CAGTGCTCGTTGGCCCACACGACAGCCGGTTCGGTCGTTCATACGCTAGATGACCTACGATATAATATTACTAGGTCGTTGCGCACAACCGGGATGCTTCTGGGCGTACC
CAGTGCTCGTTGGCCCACACGACAGCCGGTTCGGTCGTTCAAGCTTGATGACCTGCGATGTAGTTTCAGGCTAGGTCGTTGCGCACAACCGGGATGCTTCTGGGCGTACC
CAGTGCTCGTTGGCCCACACGACAGCCGGTTCGGTCGTTCTATGGTACTGTGAAAGTTATAATGGTTTAGCTAGGTCGTTGCGCACAACCGGGATGCTTCTGGGCGTACC
CAGTGCTCGTTGGCCCACACGACAGCCGGTTCGGTCGTTCAGAGATGGTATTCATATATTCATTACGTGGCTAGGTCGTTGCGCACAACCGGGATGCTTCTGGGCGTACC
CAGTGCTCGTTGGCCCACACGACAGCCGGTTCGGTCGTTCTTAGGAGCTATCCGACTATACAATCAGCGACTAGGTCGTTGCGCACAACCGGGATGCTTCTGGGCGTACC
CAGTGCTCGTTGGCCCACACGACAGCCGGTTCGGTCGTTCATTGATGACGTGGTCTATTTGATATTAAGTCTAGGTCGTTGCGCACAACCGGGATGCTTCTGGGCGTACC
CAGTGCTCGTTGGCCCACACGACAGCCGGTTCGGTCGTTCCTGTTCTATTCTTGGCCTCGTCATCGTTAACTAGGTCGTTGCGCACAACCGGGATGCTTCTGGGCGTACC
CAGTGCTCGTTGGCCCACACGACAGCCGGTTCGGTCGTTCTGATGGTGGTCCATTTGATATTAAGTCTGTCTAGGTCGTTGCGCACAACCGGGATGCTTCTGGGCGTACC
CAGTGCTCGTTGGCCCACACGACAGCCGGTTCGGTCGTTCTTTAATTACATGTACCCTATGGGAGCGAATCTAGGTCGTTGCGCACAACCGGGATGCTTCTGGGCGTACC
CAGTGCTCGTTGGCCCACACGACAGCCGGTTCGGTCGTTCTTTAATTAGCATTAACAAGGACGTGGCCAACTAGGTCGTTGCGCACAACCGGGATGCTTCTGGGCGTACC
CAGTGCTCGTTGGCCCACACGACAGCCGGTTCGGTCGTTCAACGGATGTCATAAATCAACGACCATAGAACTAGGTCGTTGCGCACAACCGGGATGCTTCTGGGCGTACC
CAGTGCTCGTTGGCCCACACGACAGCCGGTTCGGTCGTTCTTTATTCTATGGTCGTTGATTTATGACATCCTAGGTCGTTGCGCACAACCGGGATGCTTCTGGGCGTACC
CAGTGCTCGTTGGCCCACACGACAGCCGGTTCGGTCGTTCTTTACATCCGCGCAGATCCTGAAACTACATCTAGGTCGTTGCGCACAACCGGGATGCTTCTGGGCGTACC
CAGTGCTCGTTGGCCCACACGACAGCCGGTTCGGTCGTTCCGCTGGTCATCTAGCTTATTGGCTCCCAGACTAGGTCGTTGCGCACAACCGGGATGCTTCTGGGCGTACC
CAGTGCTCGTTGGCCCACACGACAGCCGGTTCGGTCGTTCATTGCTAATAGATATACATGACTAAAGACGCTAGGTCGTTGCGCACAACCGGGATGCTTCTGGGCGTACC
CAGTGCTCGTTGGCCCACACGACAGCCGGTTCGGTCGTTCAGAGATGGTATGCATAATTGATGTTTGATACTAGGTCGTTGCGCACAACCGGGATGCTTCTGGGCGTACC
CAGTGCTCGTTGGCCCACACGACAGCCGGTTCGGTCGTTCAAATATATGTCCCAGGAATGGCATTCATACCTAGGTCGTTGCGCACAACCGGGATGCTTCTGGGCGTACC
CAGTGCTCGTTGGCCCACACGACAGCCGGTTCGGTCGTTCCACACACACACAATGAGAGAATAAGTTATTCTAGGTCGTTGCGCACAACCGGGATGCTTCTGGGCGTACC
CAGTGCTCGTTGGCCCACACGACAGCCGGTTCGGTCGTTCATTAGAACAAAGGATTGATTTACGACAAAGCTAGGTCGTTGCGCACAACCGGGATGCTTCTGGGCGTACC
CAGTGCTCGTTGGCCCACACGACAGCCGGTTCGGTCGTTCACATGCAAACAGCAGACTCCAAACACACATCTAGGTCGTTGCGCACAACCGGGATGCTTCTGGGCGTACC
CAGTGCTCGTTGGCCCACACGACAGCCGGTTCGGTCGTTCTTTAAACACTGCTACTGCTCCCAGGGTACACTAGGTCGTTGCGCACAACCGGGATGCTTCTGGGCGTACC
CAGTGCTCGTTGGCCCACACGACAGCCGGTTCGGTCGTTCCAGTTAAAGTGTTGGTCACGTGATCGTTAACTAGGTCGTTGCGCACAACCGGGATGCTTCTGGGCGTACC
CAGTGCTCGTTGGCCCACACGACAGCCGGTTCGGTCGTTCTTTCAATTATAAGTTCCCTTTGGAAGCCAACTAGGTCGTTGCGCACAACCGGGATGCTTCTGGGCGTACC
CAGTGCTCGTTGGCCCACACGACAGCCGGTTCGGTCGTTCAAATTACATATTGGCTTTCAGAGGGAACTTCTAGGTCGTTGCGCACAACCGGGATGCTTCTGGGCGTACC
CAGTGCTCGTTGGCCCACACGACAGCCGGTTCGGTCGTTCTGCAAACTGAACATGGCACACACACACAATCTAGGTCGTTGCGCACAACCGGGATGCTTCTGGGCGTACC
CAGTGCTCGTTGGCCCACACGACAGCCGGTTCGGTCGTTCTTCAGAGATAATGACCGCTATTCTATGGTTCTAGGTCGTTGCGCACAACCGGGATGCTTCTGGGCGTACC
CAGTGCTCGTTGGCCCACACGACAGCCGGTTCGGTCGTTCTTAGGAGCTATGCGAATGTACAATGAGCGACTAGGTCGTTGCGCACAACCGGGATGCTTCTGGGCGTACC
CAGTGCTCGTTGGCCCACACGACAGCCGGTTCGGTCGTTCTTTACCCTGGGAGCCAATAAGATAGATGACCTAGGTCGTTGCGCACAACCGGGATGCTTCTGGGCGTACC
CAGTGCTCGTTGGCCCACACGACAGCCGGTTCGGTCGTTCTCAGTTGTAGTCTTGGTCACGTGATCGTTCCTAGGTCGTTGCGCACAACCGGGATGCTTCTGGGCGTACC
CAGTGCTCGTTGGCCCACACGACAGCCGGTTCGGTCGTTCTTAAGTCAGTTCTATTCTTTGCCACGTCATCTAGGTCGTTGCGCACAACCGGGATGCTTCTGGGCGTACC
CAGTGCTCGTTGGCCCACACGACAGCCGGTTCGGTCGTTCCTGCGATGTAGTTTCAGGATCTGCGCGGATCTAGGTCGTTGCGCACAACCGGGATGCTTCTGGGCGTACC
CAGTGCTCGTTGGCCCACACGACAGCCGGTTCGGTCGTTCATGGTTTAGTTTCAATTATAAGTTCCCTACCTAGGTCGTTGCGCACAACCGGGATGCTTCTGGGCGTACC
CAGTGCTCGTTGGCCCACACGACAGCCGGTTCGGTCGTTCATTTAGATACGAACCTTATATACTTTGGTCCTAGGTCGTTGCGCACAACCGGGATGCTTCTGGGCGTACC
CAGTGCTCGTTGGCCCACACGACAGCCGGTTCGGTCGTTCTATCTATACATGACTAATTATGTTGAGGTGCTAGGTCGTTGCGCACAACCGGGATGCTTCTGGGCGTACC
CAGTGCTCGTTGGCCCACACGACAGCCGGTTCGGTCGTTCAATATTTCATCGTAGGTCATCTAGCGTATTCTAGGTCGTTGCGCACAACCGGGATGCTTCTGGGCGTACC
CAGTGCTCGTTGGCCCACACGACAGCCGGTTCGGTCGTTCAAATAACACAAATGATGTCGTAAATCAAGGCTAGGTCGTTGCGCACAACCGGGATGCTTCTGGGCGTACC
CAGTGCTCGTTGGCCCACACGACAGCCGGTTCGGTCGTTCGTTCTTATGTTGTATTGATAATCGATGATCCTAGGTCGTTGCGCACAACCGGGATGCTTCTGGGCGTACC
CAGTGCTCGTTGGCCCACACGACAGCCGGTTCGGTCGTTCAAATTACATAGAAGGTTATCTAGCGTATTGCTAGGTCGTTGCGCACAACCGGGATGCTTCTGGGCGTACC
CAGTGCTCGTTGGCCCACACGACAGCCGGTTCGGTCGTTCGGTTTAGTTTCAATTATAAATTCCCTTTGGCTAGGTCGTTGCGCACAACCGGGATGCTTCTGGGCGTACC
CAGTGCTCGTTGGCCCACACGACAGCCGGTTCGGTCGTTCAAACTTAACTTAACTAACACGTGATCGTTACTAGGTCGTTGCGCACAACCGGGATGCTTCTGGGCGTACC
CAGTGCTCGTTGGCCCACACGACAGCCGGTTCGGTCGTTCTTTGATATTAAGTCAGTTCTATTCTATGCCCTAGGTCGTTGCGCACAACCGGGATGCTTCTGGGCGTACC
CAGTGCTCGTTGGCCCACACGACAGCCGGTTCGGTCGTTCTTTGCACACGACTAAATATGCCAATTTAAACTAGGTCGTTGCGCACAACCGGGATGCTTCTGGGCGTACC
CAGTGCTCGTTGGCCCACACGACAGCCGGTTCGGTCGTTCACCAAAGAATAAGAGCTTCGTAACTAAATACTAGGTCGTTGCGCACAACCGGGATGCTTCTGGGCGTACC
CAGTGCTCGTTGGCCCACACGACAGCCGGTTCGGTCGTTCATTATCCCAAAGGCTGCAAACTGAAGATGGCTAGGTCGTTGCGCACAACCGGGATGCTTCTGGGCGTACC
CAGTGCTCGTTGGCCCACACGACAGCCGGTTCGGTCGTTCGAAACTAAACCATTATAAGTTTCACCATAGCTAGGTCGTTGCGCACAACCGGGATGCTTCTGGGCGTACC
CAGTGCTCGTTGGCCCACACGACAGCCGGTTCGGTCGTTCAGCAGGTCATCTAGCTTATTCGCTCCCATGCTAGGTCGTTGCGCACAACCGGGATGCTTCTGGGCGTACC
CAGTGCTCGTTGGCCCACACGACAGCCGGTTCGGTCGTTCTATTAGTAAACAGCATACGTTGTAATTAGCCTAGGTCGTTGCGCACAACCGGGATGCTTCTGGGCGTACC
CAGTGCTCGTTGGCCCACACGACAGCCGGTTCGGTCGTTCAAATTATTTCTTGTACCCTGGGAGCCAATACTAGGTCGTTGCGCACAACCGGGATGCTTCTGGGCGTACC
CAGTGCTCGTTGGCCCACACGACAGCCGGTTCGGTCGTTCTTTGTTTAAATTGGCATATTTAGTCGTGTGCTAGGTCGTTGCGCACAACCGGGATGCTTCTGGGCGTACC
CAGTGCTCGTTGGCCCACACGACAGCCGGTTCGGTCGTTCAATATTACATCGTAGTTCATCTAGCGTATTCTAGGTCGTTGCGCACAACCGGGATGCTTCTGGGCGTACC
CAGTGCTCGTTGGCCCACACGACAGCCGGTTCGGTCGTTCACACGACTACACGTACCTACTACACGTACCCTAGGTCGTTGCGCACAACCGGGATGCTTCTGGGCGTACC
CAGTGCTCGTTGGCCCACACGACAGCCGGTTCGGTCGTTCTGCAAACTGAACATGGCACATACACACAATCTAGGTCGTTGCGCACAACCGGGATGCTTCTGGGCGTACC
CAGTGCTCGTTGGCCCACACGACAGCCGGTTCGGTCGTTCCAAATTATTTAGATTAGGAACCTCCTATTGCTAGGTCGTTGCGCACAACCGGGATGCTTCTGGGCGTACC
CAGTGCTCGTTGGCCCACACGACAGCCGGTTCGGTCGTTCTGTAGTTTCAGGAGCTGCGCGGATATAAATCTAGGTCGTTGCGCACAACCGGGATGCTTCTGGGCGTACC
CAGTGCTCGTTGGCCCACACGACAGCCGGTTCGGTCGTTCTTTAATTAGCATTAACAATGGCGTGGTCAACTAGGTCGTTGCGCACAACCGGGATGCTTCTGGGCGTACC
CAGTGCTCGTTGGCCCACACGACAGCCGGTTCGGTCGTTCTAGAACAAGGCTGTCGTAAATCAAGGACCACTAGGTCGTTGCGCACAACCGGGATGCTTCTGGGCGTACC
CAGTGCTCGTTGGCCCACACGACAGCCGGTTCGGTCGTTCTATTAATTAGCGGTTATTAACTACAACAGGCTAGGTCGTTGCGCACAACCGGGATGCTTCTGGGCGTACC
CAGTGCTCGTTGGCCCACACGACAGCCGGTTCGGTCGTTCATACATGACTAAATATGTTAAGGTGTACACCTAGGTCGTTGCGCACAACCGGGATGCTTCTGGGCGTACC
CAGTGCTCGTTGGCCCACACGACAGCCGGTTCGGTCGTTCCATCTAATAGCAATTAGTTGAAGTTCCATTCTAGGTCGTTGCGCACAACCGGGATGCTTCTGGGCGTACC
CAGTGCTCGTTGGCCCACACGACAGCCGGTTCGGTCGTTCCTAATTTAAATTAAACTCGCGAAATCGATGCTAGGTCGTTGCGCACAACCGGGATGCTTCTGGGCGTACC
CAGTGCTCGTTGGCCCACACGACAGCCGGTTCGGTCGTTCTACGTAAGTACTTATGTTGTTGTGATAATCCTAGGTCGTTGCGCACAACCGGGATGCTTCTGGGCGTACC
CAGTGCTCGTTGGCCCACACGACAGCCGGTTCGGTCGTTCTATGCTATTGTGAACGTTATAATGGTTTAGCTAGGTCGTTGCGCACAACCGGGATGCTTCTGGGCGTACC
CAGTGCTCGTTGGCCCACACGACAGCCGGTTCGGTCGTTCTTTAGGAACTATGCGAATCTACAATCAGCGCTAGGTCGTTGCGCACAACCGGGATGCTTCTGGGCGTACC
CAGTGCTCGTTGGCCCACACGACAGCCGGTTCGGTCGTTCGAAGTCAATACAGTAGATAACCTTCGATGTCTAGGTCGTTGCGCACAACCGGGATGCTTCTGGGCGTACC
CAGTGCTCGTTGGCCCACACGACAGCCGGTTCGGTCGTTCCTTCTGTCTCCCTGAAGTGTATATCTATTACTAGGTCGTTGCGCACAACCGGGATGCTTCTGGGCGTACC
CAGTGCTCGTTGGCCCACACGACAGCCGGTTCGGTCGTTCTTTGTGTAGACCTTAGCATATTTAGTCGTGCTAGGTCGTTGCGCACAACCGGGATGCTTCTGGGCGTACC
CAGTGCTCGTTGGCCCACACGACAGCCGGTTCGGTCGTTCATACAGACACACACTTCAGGGAGGCAGAAGCTAGGTCGTTGCGCACAACCGGGATGCTTCTGGGCGTACC
CAGTGCTCGTTGGCCCACACGACAGCCGGTTCGGTCGTTCAAATATTAATTAGCGGTTCTTGACTACAACCTAGGTCGTTGCGCACAACCGGGATGCTTCTGGGCGTACC
CAGTGCTCGTTGGCCCACACGACAGCCGGTTCGGTCGTTCAAATTTCATGTTGCTGGTTAATTACCGCTACTAGGTCGTTGCGCACAACCGGGATGCTTCTGGGCGTACC
CAGTGCTCGTTGGCCCACACGACAGCCGGTTCGGTCGTTCTTTAATTAGCATTAACGATCACGTGACCAACTAGGTCGTTGCGCACAACCGGGATGCTTCTGGGCGTACC
CAGTGCTCGTTGGCCCACACGACAGCCGGTTCGGTCGTTCAAGAATAAGAGGCTCGTATCTAAATAATTCCTAGGTCGTTGCGCACAACCGGGATGCTTCTGGGCGTACC
CAGTGCTCGTTGGCCCACACGACAGCCGGTTCGGTCGTTCCCAATACGCTAGATAACCTACGATGTAATTCTAGGTCGTTGCGCACAACCGGGATGCTTCTGGGCGTACC
CAGTGCTCGTTGGCCCACACGACAGCCGGTTCGGTCGTTCTTTGATCCTTGATTTACAACATCATTTGTGCTAGGTCGTTGCGCACAACCGGGATGCTTCTGGGCGTACC
CAGTGCTCGTTGGCCCACACGACAGCCGGTTCGGTCGTTCTTTCAATGGACCACGTCATCAATGTATTAACTAGGTCGTTGCGCACAACCGGGATGCTTCTGGGCGTACC
CAGTGCTCGTTGGCCCACACGACAGCCGGTTCGGTCGTTCAATAATAATTAGCGGTAATTAACCAGCAACCTAGGTCGTTGCGCACAACCGGGATGCTTCTGGGCGTACC
CAGTGCTCGTTGGCCCACACGACAGCCGGTTCGGTCGTTCAAATTAGGACAAATGATGTCGTAAATCAAGCTAGGTCGTTGCGCACAACCGGGATGCTTCTGGGCGTACC
CAGTGCTCGTTGGCCCACACGACAGCCGGTTCGGTCGTTCATTAACGATGTCGTGGCCAAGACTAGAACTCTAGGTCGTTGCGCACAACCGGGATGCTTCTGGGCGTACC
CAGTGCTCGTTGGCCCACACGACAGCCGGTTCGGTCGTTCTTTGGAGCCAATAAGCTAGATGACCTGCGGCTAGGTCGTTGCGCACAACCGGGATGCTTCTGGGCGTACC
CAGTGCTCGTTGGCCCACACGACAGCCGGTTCGGTCGTTCAAATAAGTCAGTTCTAGTCTTGGCCACGTGCTAGGTCGTTGCGCACAACCGGGATGCTTCTGGGCGTACC
CAGTGCTCGTTGGCCCACACGACAGCCGGTTCGGTCGTTCATGAAATTTAGAACAATTGCTATGCACACGCTAGGTCGTTGCGCACAACCGGGATGCTTCTGGGCGTACC
CAGTGCTCGTTGGCCCACACGACAGCCGGTTCGGTCGTTCAAATTAGAACAAGGCTGTCGTAAATCAAGACTAGGTCGTTGCGCACAACCGGGATGCTTCTGGGCGTACC
CAGTGCTCGTTGGCCCACACGACAGCCGGTTCGGTCGTTCATTTAAAGTAATTGCTATTAGATGCACACGCTAGGTCGTTGCGCACAACCGGGATGCTTCTGGGCGTACC
CAGTGCTCGTTGGCCCACACGACAGCCGGTTCGGTCGTTCTTTCGCTGATTGTATATTTGGATAGCTCCTCTAGGTCGTTGCGCACAACCGGGATGCTTCTGGGCGTACC
CAGTGCTCGTTGGCCCACACGACAGCCGGTTCGGTCGTTCTTTAAATAGCATTAACGATCACGTGGCCAACTAGGTCGTTGCGCACAACCGGGATGCTTCTGGGCGTACC
CAGTGCTCGTTGGCCCACACGACAGCCGGTTCGGTCGTTCAGATAGATGACCTGCGATGTAGTTTCAGGACTAGGTCGTTGCGCACAACCGGGATGCTTCTGGGCGTACC
CAGTGCTCGTTGGCCCACACGACAGCCGGTTCGGTCGTTCATTAACACAAGGATGTCTTAAATTAAGGACCTAGGTCGTTGCGCACAACCGGGATGCTTCTGGGCGTACC
CAGTGCTCGTTGGCCCACACGACAGCCGGTTCGGTCGTTCTGCTTTAGTTTCAATTATAAGTTCCCTTTGCTAGGTCGTTGCGCACAACCGGGATGCTTCTGGGCGTACC
CAGTGCTCGTTGGCCCACACGACAGCCGGTTCGGTCGTTCATTGATGACGTGGTCCATTTGAAATTAAATCTAGGTCGTTGCGCACAACCGGGATGCTTCTGGGCGTACC
CAGTGCTCGTTGGCCCACACGACAGCCGGTTCGGTCGTTCAAGCCAATACGGTAGATCACCTTCGATGTACTAGGTCGTTGCGCACAACCGGGATGCTTCTGGGCGTACC
CAGTGCTCGTTGGCCCACACGACAGCCGGTTCGGTCGTTCTTGTATATCTATACATGACTAATGATGCTGCTAGGTCGTTGCGCACAACCGGGATGCTTCTGGGCGTACC
CAGTGCTCGTTGGCCCACACGACAGCCGGTTCGGTCGTTCTTTATTCCACATCGATTCCGCGAGTTCGATCTAGGTCGTTGCGCACAACCGGGATGCTTCTGGGCGTACC
CAGTGCTCGTTGGCCCACACGACAGCCGGTTCGGTCGTTCAAATATTGACAATATCGAACTCGCGGAATCCTAGGTCGTTGCGCACAACCGGGATGCTTCTGGGCGTACC
CAGTGCTCGTTGGCCCACACGACAGCCGGTTCGGTCGTTCCATCTTCAGTTTGCAGCCTTTGGGATAATCCTAGGTCGTTGCGCACAACCGGGATGCTTCTGGGCGTACC
CAGTGCTCGTTGGCCCACACGACAGCCGGTTCGGTCGTTCTAAGTGCTAATAGATATACATGACTAAAGGCTAGGTCGTTGCGCACAACCGGGATGCTTCTGGGCGTACC
CAGTGCTCGTTGGCCCACACGACAGCCGGTTCGGTCGTTCGACTATAACTGATTTATAGTCCCATCCCTGCTAGGTCGTTGCGCACAACCGGGATGCTTCTGGGCGTACC
CAGTGCTCGTTGGCCCACACGACAGCCGGTTCGGTCGTTCGACCAAAGTATAAGAGGTTCGTATCTAAATCTAGGTCGTTGCGCACAACCGGGATGCTTCTGGGCGTACC
CAGTGCTCGTTGGCCCACACGACAGCCGGTTCGGTCGTTCAGAGATGGTATTCATATATTAATGACGTGGCTAGGTCGTTGCGCACAACCGGGATGCTTCTGGGCGTACC
CAGTGCTCGTTGGCCCACACGACAGCCGGTTCGGTCGTTCGCTTCCAATGGGAACTTATAATTGAAACTACTAGGTCGTTGCGCACAACCGGGATGCTTCTGGGCGTACC
CAGTGCTCGTTGGCCCACACGACAGCCGGTTCGGTCGTTCTTTGCATCCGCGCAAATCGTGAAACTACATCTAGGTCGTTGCGCACAACCGGGATGCTTCTGGGCGTACC
CAGTGCTCGTTGGCCCACACGACAGCCGGTTCGGTCGTTCGAAGGTCATCTAGCTTATTGGCTCACAGAGCTAGGTCGTTGCGCACAACCGGGATGCTTCTGGGCGTACC
CAGTGCTCGTTGGCCCACACGACAGCCGGTTCGGTCGTTCGTTGATTTATGACATCCGTTTCGCTGATTGCTAGGTCGTTGCGCACAACCGGGATGCTTCTGGGCGTACC
CAGTGCTCGTTGGCCCACACGACAGCCGGTTCGGTCGTTCGCTTACAAAGGGAACTTATAATTGAAACTACTAGGTCGTTGCGCACAACCGGGATGCTTCTGGGCGTACC
CAGTGCTCGTTGGCCCACACGACAGCCGGTTCGGTCGTTCTTTGTGTTCACATTAGCACATTAAGTCATGCTAGGTCGTTGCGCACAACCGGGATGCTTCTGGGCGTACC
CAGTGCTCGTTGGCCCACACGACAGCCGGTTCGGTCGTTCAAATTAGCACAAATGATGCCGTAAATCAAGCTAGGTCGTTGCGCACAACCGGGATGCTTCTGGGCGTACC
CAGTGCTCGTTGGCCCACACGACAGCCGGTTCGGTCGTTCTTTGGTCCTTGATTTACGACATCATTTGTGCTAGGTCGTTGCGCACAACCGGGATGCTTCTGGGCGTACC
CAGTGCTCGTTGGCCCACACGACAGCCGGTTCGGTCGTTCCGCAGGTCATCTAGCTTATTGGCTCCAAGACTAGGTCGTTGCGCACAACCGGGATGCTTCTGGGCGTACC
CAGTGCTCGTTGGCCCACACGACAGCCGGTTCGGTCGTTCGACCAAAGAATAAGAAGTTCGTTTCTAAATCTAGGTCGTTGCGCACAACCGGGATGCTTCTGGGCGTACC
CAGTGCTCGTTGGCCCACACGACAGCCGGTTCGGTCGTTCAACAAGTGCTTATATACATGCTTATACATGCTAGGTCGTTGCGCACAACCGGGATGCTTCTGGGCGTACC
CAGTGCTCGTTGGCCCACACGACAGCCGGTTCGGTCGTTCTAGCGGTAATTAACTACCAACATTAAATTGCTAGGTCGTTGCGCACAACCGGGATGCTTCTGGGCGTACC
CAGTGCTCGTTGGCCCACACGACAGCCGGTTCGGTCGTTCCATTTGATATTAAGTCAGTTCCATTCTTGGCTAGGTCGTTGCGCACAACCGGGATGCTTCTGGGCGTACC
CAGTGCTCGTTGGCCCACACGACAGCCGGTTCGGTCGTTCACAGATGGTATTCATATATTGATTACGTGGCTAGGTCGTTGCGCACAACCGGGATGCTTCTGGGCGTACC
CAGTGCTCGTTGGCCCACACGACAGCCGGTTCGGTCGTTCAGAGACGTATTTATATATTGATGACGTGGTCTAGGTCGTTGCGCACAACCGGGATGCTTCTGGGCGTACC
CAGTGCTCGTTGGCCCACACGACAGCCGGTTCGGTCGTTCGATGACTTGCGATGTAGTTTCAAGAGCTGCCTAGGTCGTTGCGCACAACCGGGATGCTTCTGGGCGTACC
CAGTGCTCGTTGGCCCACACGACAGCCGGTTCGGTCGTTCATGATGACCACAGATGGTATTTATATATTGCTAGGTCGTTGCGCACAACCGGGATGCTTCTGGGCGTACC
CAGTGCTCGTTGGCCCACACGACAGCCGGTTCGGTCGTTCTCCATTTGATATTAAGTCTGTTCCATTCTTCTAGGTCGTTGCGCACAACCGGGATGCTTCTGGGCGTACC
CAGTGCTCGTTGGCCCACACGACAGCCGGTTCGGTCGTTCGACCTGCGATGTAGTTTCAAGAACTGCTCGCTAGGTCGTTGCGCACAACCGGGATGCTTCTGGGCGTACC
CAGTGCTCGTTGGCCCACACGACAGCCGGTTCGGTCGTTCCATATTAATTAGCGGTAATTAACCAACAACCTAGGTCGTTGCGCACAACCGGGATGCTTCTGGGCGTACC
CAGTGCTCGTTGGCCCACACGACAGCCGGTTCGGTCGTTCAAATTTCAATTCGTAGGAGATGTACGTACCCTAGGTCGTTGCGCACAACCGGGATGCTTCTGGGCGTACC
CAGTGCTCGTTGGCCCACACGACAGCCGGTTCGGTCGTTCAAACTTATGCCCATTGTGTTTACAAATATCCTAGGTCGTTGCGCACAACCGGGATGCTTCTGGGCGTACC
CAGTGCTCGTTGGCCCACACGACAGCCGGTTCGGTCGTTCAAATTTAAATTCGTAGGAAATGTACGTACCCTAGGTCGTTGCGCACAACCGGGATGCTTCTGGGCGTACC
CAGTGCTCGTTGGCCCACACGACAGCCGGTTCGGTCGTTCCCATTTCATATTAAATCAGTTCCATTCTTGCTAGGTCGTTGCGCACAACCGGGATGCTTCTGGGCGTACC
CAGTGCTCGTTGGCCCACACGACAGCCGGTTCGGTCGTTCACCTTCGATGTAGTTTCAGGATCTGCTATTCTAGGTCGTTGCGCACAACCGGGATGCTTCTGGGCGTACC
CAGTGCTCGTTGGCCCACACGACAGCCGGTTCGGTCGTTCAAAGATTATCCCAAAGGCTGCAAACTGAAGCTAGGTCGTTGCGCACAACCGGGATGCTTCTGGGCGTACC
CAGTGCTCGTTGGCCCACACGACAGCCGGTTCGGTCGTTCAATTAGAACAAAGGATGTCGTAAATTAAGGCTAGGTCGTTGCGCACAACCGGGATGCTTCTGGGCGTACC
CAGTGCTCGTTGGCCCACACGACAGCCGGTTCGGTCGTTCGAAATGTACGTACCTATTCATATATTGATGCTAGGTCGTTGCGCACAACCGGGATGCTTCTGGGCGTACC
CAGTGCTCGTTGGCCCACACGACAGCCGGTTCGGTCGTTCACCACAGAATAAGAGGTTTGTATCTAAATACTAGGTCGTTGCGCACAACCGGGATGCTTCTGGGCGTACC
CAGTGCTCGTTGGCCCACACGACAGCCGGTTCGGTCGTTCTAGATATACATGACTAAATATGCTAAGGTCCTAGGTCGTTGCGCACAACCGGGATGCTTCTGGGCGTACC
CAGTGCTCGTTGGCCCACACGACAGCCGGTTCGGTCGTTCACTTATGCTCATTGTGTTTACAAATAACACCTAGGTCGTTGCGCACAACCGGGATGCTTCTGGGCGTACC
CAGTGCTCGTTGGCCCACACGACAGCCGGTTCGGTCGTTCAAACAAAGGAAATTAGAACAAAGAATGTCGCTAGGTCGTTGCGCACAACCGGGATGCTTCTGGGCGTACC
CAGTGCTCGTTGGCCCACACGACAGCCGGTTCGGTCGTTCTAGATATACATGACTATATATGCTAAGGTGCTAGGTCGTTGCGCACAACCGGGATGCTTCTGGGCGTACC
CAGTGCTCGTTGGCCCACACGACAGCCGGTTCGGTCGTTCTCCATTTGCTATTAAGTCAGTTCCATTCTTCTAGGTCGTTGCGCACAACCGGGATGCTTCTGGGCGTACC
CAGTGCTCGTTGGCCCACACGACAGCCGGTTCGGTCGTTCACGGTAATTAACATACATGACTAAATATGCCTAGGTCGTTGCGCACAACCGGGATGCTTCTGGGCGTACC
CAGTGCTCGTTGGCCCACACGACAGCCGGTTCGGTCGTTCGACCAAAGAGTAAGAGATTCGTATCTAAATCTAGGTCGTTGCGCACAACCGGGATGCTTCTGGGCGTACC
CAGTGCTCGTTGGCCCACACGACAGCCGGTTCGGTCGTTCAAATTATGCCCATTGTGTTTACAAATACCACTAGGTCGTTGCGCACAACCGGGATGCTTCTGGGCGTACC
CAGTGCTCGTTGGCCCACACGACAGCCGGTTCGGTCGTTCAAAGGATGTCGTAAATCAAGGACCAAAGAACTAGGTCGTTGCGCACAACCGGGATGCTTCTGGGCGTACC
CAGTGCTCGTTGGCCCACACGACAGCCGGTTCGGTCGTTCAATTATAAGTTTCCCTCTGGAAGTCAATACCTAGGTCGTTGCGCACAACCGGGATGCTTCTGGGCGTACC
CAGTGCTCGTTGGCCCACACGACAGCCGGTTCGGTCGTTCTTTGAAATTAAGTCAGTTCTAGTCTTGGCCCTAGGTCGTTGCGCACAACCGGGATGCTTCTGGGCGTACC
CAGTGCTCGTTGGCCCACACGACAGCCGGTTCGGTCGTTCTTTGTGTTCACAGTAGCATATTAAGTCATGCTAGGTCGTTGCGCACAACCGGGATGCTTCTGGGCGTACC
CAGTGCTCGTTGGCCCACACGACAGCCGGTTCGGTCGTTCTTGCTAATTACATGATTAAATATGCTAGGGCTAGGTCGTTGCGCACAACCGGGATGCTTCTGGGCGTACC
CAGTGCTCGTTGGCCCACACGACAGCCGGTTCGGTCGTTCATTTAGATACAAACCTCTTATTCTTTGGTCCTAGGTCGTTGCGCACAACCGGGATGCTTCTGGGCGTACC
CAGTGCTCGTTGGCCCACACGACAGCCGGTTCGGTCGTTCTTTGGAAGCCAATACGCTAGATAACCTACCCTAGGTCGTTGCGCACAACCGGGATGCTTCTGGGCGTACC
CAGTGCTCGTTGGCCCACACGACAGCCGGTTCGGTCGTTCAAATTCCAATTCGTAGGAAATCTTCGTCCCCTAGGTCGTTGCGCACAACCGGGATGCTTCTGGGCGTACC
CAGTGCTCGTTGGCCCACACGACAGCCGGTTCGGTCGTTCAAACTTATGCCCATTGTGTTTACCAATAACCTAGGTCGTTGCGCACAACCGGGATGCTTCTGGGCGTACC
CAGTGCTCGTTGGCCCACACGACAGCCGGTTCGGTCGTTCTTTACATCCGAGCAGCTACTGAAACTACATCTAGGTCGTTGCGCACAACCGGGATGCTTCTGGGCGTACC
CAGTGCTCGTTGGCCCACACGACAGCCGGTTCGGTCGTTCATCAAACATCAATTATCAATACCATCTCTGCTAGGTCGTTGCGCACAACCGGGATGCTTCTGGGCGTACC
CAGTGCTCGTTGGCCCACACGACAGCCGGTTCGGTCGTTCAAGCAAGATGACCTGCGATGTAGTTTCAGGCTAGGTCGTTGCGCACAACCGGGATGCTTCTGGGCGTACC
CAGTGCTCGTTGGCCCACACGACAGCCGGTTCGGTCGTTCAGAGACGATATTCATATATTGATGACGTGGCTAGGTCGTTGCGCACAACCGGGATGCTTCTGGGCGTACC
CAGTGCTCGTTGGCCCACACGACAGCCGGTTCGGTCGTTCCTCTTATTCTTTGGTCCTTGACTTAAGACACTAGGTCGTTGCGCACAACCGGGATGCTTCTGGGCGTACC
CAGTGCTCGTTGGCCCACACGACAGCCGGTTCGGTCGTTCGACTATAACTGACATAATTTCAAATGGACCCTAGGTCGTTGCGCACAACCGGGATGCTTCTGGGCGTACC
CAGTGCTCGTTGGCCCACACGACAGCCGGTTCGGTCGTTCAGCCACGTCATCGTTAATGCTAATTTAAACCTAGGTCGTTGCGCACAACCGGGATGCTTCTGGGCGTACC
CAGTGCTCGTTGGCCCACACGACAGCCGGTTCGGTCGTTCTTTGTTGTTAAGCTAGATGACCTGCGATGTCTAGGTCGTTGCGCACAACCGGGATGCTTCTGGGCGTACC
CAGTGCTCGTTGGCCCACACGACAGCCGGTTCGGTCGTTCAGGTCATCTAGCTTATTGGCTCACAGAGGGCTAGGTCGTTGCGCACAACCGGGATGCTTCTGGGCGTACC
CAGTGCTCGTTGGCCCACACGACAGCCGGTTCGGTCGTTCTTTGTATACACCTTAGCATATTTAGTCATGCTAGGTCGTTGCGCACAACCGGGATGCTTCTGGGCGTACC
CAGTGCTCGTTGGCCCACACGACAGCCGGTTCGGTCGTTCTTTATTTAACATTAACGATGACGTGGCAAACTAGGTCGTTGCGCACAACCGGGATGCTTCTGGGCGTACC
CAGTGCTCGTTGGCCCACACGACAGCCGGTTCGGTCGTTCAGCGGTTATTAACATACATGACTAAATATGCTAGGTCGTTGCGCACAACCGGGATGCTTCTGGGCGTACC
CAGTGCTCGTTGGCCCACACGACAGCCGGTTCGGTCGTTCTTTGTGTACACCTTAGCATATTTAGTCGTGCTAGGTCGTTGCGCACAACCGGGATGCTTCTGGGCGTACC
CAGTGCTCGTTGGCCCACACGACAGCCGGTTCGGTCGTTCTTTCCCGCGCAGATCCTGAAACTACATCGCCTAGGTCGTTGCGCACAACCGGGATGCTTCTGGGCGTACC
CAGTGCTCGTTGGCCCACACGACAGCCGGTTCGGTCGTTCCCATTTCATATTAAATCAGTTCCATTCTTCCTAGGTCGTTGCGCACAACCGGGATGCTTCTGGGCGTACC
CAGTGCTCGTTGGCCCACACGACAGCCGGTTCGGTCGTTCACCAAAGTATAAGAGGTTCGTATCTAAATACTAGGTCGTTGCGCACAACCGGGATGCTTCTGGGCGTACC
CAGTGCTCGTTGGCCCACACGACAGCCGGTTCGGTCGTTCTGTGCATCTAATAGCAATTAGTTGAAGTTCCTAGGTCGTTGCGCACAACCGGGATGCTTCTGGGCGTACC
CAGTGCTCGTTGGCCCACACGACAGCCGGTTCGGTCGTTCTTTCATCCGCGCAGATCCTGAAACTAAATCCTAGGTCGTTGCGCACAACCGGGATGCTTCTGGGCGTACC
CAGTGCTCGTTGGCCCACACGACAGCCGGTTCGGTCGTTCATTTGGTGTTCAAATTAGCATATTTAGTCGCTAGGTCGTTGCGCACAACCGGGATGCTTCTGGGCGTACC
CAGTGCTCGTTGGCCCACACGACAGCCGGTTCGGTCGTTCCGCAGGTCATCTAGCTTATTGGCTCCCGAGCTAGGTCGTTGCGCACAACCGGGATGCTTCTGGGCGTACC
CAGTGCTCGTTGGCCCACACGACAGCCGGTTCGGTCGTTCAACAATTGCTAATTGCATGACTAAATATGCCTAGGTCGTTGCGCACAACCGGGATGCTTCTGGGCGTACC
CAGTGCTCGTTGGCCCACACGACAGCCGGTTCGGTCGTTCGACCAAAGAATAAGAGGTTCTTATCTAAATCTAGGTCGTTGCGCACAACCGGGATGCTTCTGGGCGTACC
CAGTGCTCGTTGGCCCACACGACAGCCGGTTCGGTCGTTCAGAGATTGTATTCATATATTGATGACGTGGCTAGGTCGTTGCGCACAACCGGGATGCTTCTGGGCGTACC
CAGTGCTCGTTGGCCCACACGACAGCCGGTTCGGTCGTTCTAATTGCTAATAGTGTCTAATGATGCTAAGCTAGGTCGTTGCGCACAACCGGGATGCTTCTGGGCGTACC
CAGTGCTCGTTGGCCCACACGACAGCCGGTTCGGTCGTTCAATTAGAACAAAGGATGTCGTAAATCAAAGCTAGGTCGTTGCGCACAACCGGGATGCTTCTGGGCGTACC
CAGTGCTCGTTGGCCCACACGACAGCCGGTTCGGTCGTTCGTTCTATTCTTGGCCAAACTTATGCCCATTCTAGGTCGTTGCGCACAACCGGGATGCTTCTGGGCGTACC
CAGTGCTCGTTGGCCCACACGACAGCCGGTTCGGTCGTTCAAACTAAACTTCTAACTTGGGAGCCAATAACTAGGTCGTTGCGCACAACCGGGATGCTTCTGGGCGTACC
CAGTGCTCGTTGGCCCACACGACAGCCGGTTCGGTCGTTCATTATAAGTTTCCATTTGAAAGCCAATACGCTAGGTCGTTGCGCACAACCGGGATGCTTCTGGGCGTACC
CAGTGCTCGTTGGCCCACACGACAGCCGGTTCGGTCGTTCGACCAAAGAATAAGAGGTGTGTATCTAAATCTAGGTCGTTGCGCACAACCGGGATGCTTCTGGGCGTACC
CAGTGCTCGTTGGCCCACACGACAGCCGGTTCGGTCGTTCTTTAATTACATGTACCCTCTCTTCTTCTTACTAGGTCGTTGCGCACAACCGGGATGCTTCTGGGCGTACC
CAGTGCTCGTTGGCCCACACGACAGCCGGTTCGGTCGTTCAAACTTATGACCATTGTGTTTACAAGCAACCTAGGTCGTTGCGCACAACCGGGATGCTTCTGGGCGTACC
CAGTGCTCGTTGGCCCACACGACAGCCGGTTCGGTCGTTCGCTAGATGACGTACGATGTAATATTAGGAACTAGGTCGTTGCGCACAACCGGGATGCTTCTGGGCGTACC
CAGTGCTCGTTGGCCCACACGACAGCCGGTTCGGTCGTTCGAAGCCAATACGCTAGATGACCTACGATGTCTAGGTCGTTGCGCACAACCGGGATGCTTCTGGGCGTACC
CAGTGCTCGTTGGCCCACACGACAGCCGGTTCGGTCGTTCGACCAAAGAATAAGAGGTTCGTTTCTAAATCTAGGTCGTTGCGCACAACCGGGATGCTTCTGGGCGTACC
CAGTGCTCGTTGGCCCACACGACAGCCGGTTCGGTCGTTCAAGCTAGATGACCTGCGATGTAGTTTCAAGCTAGGTCGTTGCGCACAACCGGGATGCTTCTGGGCGTACC
CAGTGCTCGTTGGCCCACACGACAGCCGGTTCGGTCGTTCTTTAATTACATGTACCCTCTGGGAGCCAAGCTAGGTCGTTGCGCACAACCGGGATGCTTCTGGGCGTACC
CAGTGCTCGTTGGCCCACACGACAGCCGGTTCGGTCGTTCATAGATGGTATTCATATATTGATGACGTGGCTAGGTCGTTGCGCACAACCGGGATGCTTCTGGGCGTACC
CAGTGCTCGTTGGCCCACACGACAGCCGGTTCGGTCGTTCTAAACTTCTAACTTTGGAGCCAATAAGATACTAGGTCGTTGCGCACAACCGGGATGCTTCTGGGCGTACC
CAGTGCTCGTTGGCCCACACGACAGCCGGTTCGGTCGTTCAGTGCTTATAGATATATATGACTAAAGACGCTAGGTCGTTGCGCACAACCGGGATGCTTCTGGGCGTACC
CAGTGCTCGTTGGCCCACACGACAGCCGGTTCGGTCGTTCACCAAAGAATAAGAGGTTCGTTACTAAATACTAGGTCGTTGCGCACAACCGGGATGCTTCTGGGCGTACC
CAGTGCTCGTTGGCCCACACGACAGCCGGTTCGGTCGTTCACAGATGTTATTCATATATTGATGACGTGGCTAGGTCGTTGCGCACAACCGGGATGCTTCTGGGCGTACC
CAGTGCTCGTTGGCCCACACGACAGCCGGTTCGGTCGTTCCTAGATGACCTACGATGTAATATTAGGAACCTAGGTCGTTGCGCACAACCGGGATGCTTCTGGGCGTACC
CAGTGCTCGTTGGCCCACACGACAGCCGGTTCGGTCGTTCGTGGTAATTAACATACAAGACTAAATATGCCTAGGTCGTTGCGCACAACCGGGATGCTTCTGGGCGTACC
CAGTGCTCGTTGGCCCACACGACAGCCGGTTCGGTCGTTCAATTAGAACAAAGGATGTCTTAAATCAAGGCTAGGTCGTTGCGCACAACCGGGATGCTTCTGGGCGTACC
CAGTGCTCGTTGGCCCACACGACAGCCGGTTCGGTCGTTCATACGCCAATCCGACTATACAATCAGCGAACTAGGTCGTTGCGCACAACCGGGATGCTTCTGGGCGTACC
CAGTGCTCGTTGGCCCACACGACAGCCGGTTCGGTCGTTCAGAGATGATATTCATATATTGATGACGTGGCTAGGTCGTTGCGCACAACCGGGATGCTTCTGGGCGTACC
CAGTGCTCGTTGGCCCACACGACAGCCGGTTCGGTCGTTCAAAGGATGTCATAAATCAAGGACCACAGAACTAGGTCGTTGCGCACAACCGGGATGCTTCTGGGCGTACC
CAGTGCTCGTTGGCCCACACGACAGCCGGTTCGGTCGTTCTTTCAATTATAAGTTTCCCTTTGGAAGCCACTAGGTCGTTGCGCACAACCGGGATGCTTCTGGGCGTACC
CAGTGCTCGTTGGCCCACACGACAGCCGGTTCGGTCGTTCATACGCTAGATGACCTACGATGTACTATTACTAGGTCGTTGCGCACAACCGGGATGCTTCTGGGCGTACC
CAGTGCTCGTTGGCCCACACGACAGCCGGTTCGGTCGTTCGACTTGCAATGTAGTTTCAAGAGCTGCGCGCTAGGTCGTTGCGCACAACCGGGATGCTTCTGGGCGTACC
CAGTGCTCGTTGGCCCACACGACAGCCGGTTCGGTCGTTCGCTAGATGACCTGCGATGTAGTTTCAAGAGCTAGGTCGTTGCGCACAACCGGGATGCTTCTGGGCGTACC
CAGTGCTCGTTGGCCCACACGACAGCCGGTTCGGTCGTTCTTTAATTACATGTACTCTCTGGGAGCGAATCTAGGTCGTTGCGCACAACCGGGATGCTTCTGGGCGTACC
CAGTGCTCGTTGGCCCACACGACAGCCGGTTCGGTCGTTCGAAACACTTGCTAATACATAACTAATGATGCTAGGTCGTTGCGCACAACCGGGATGCTTCTGGGCGTACC
CAGTGCTCGTTGGCCCACACGACAGCCGGTTCGGTCGTTCTAGATCACCTGCGATGTAGTTTCAAGAGCTCTAGGTCGTTGCGCACAACCGGGATGCTTCTGGGCGTACC
CAGTGCTCGTTGGCCCACACGACAGCCGGTTCGGTCGTTCACTAAACTTCTAACTTTGTAGCCAATAAGACTAGGTCGTTGCGCACAACCGGGATGCTTCTGGGCGTACC
CAGTGCTCGTTGGCCCACACGACAGCCGGTTCGGTCGTTCGACCAAAGAATAAGAGGTTCGTATCTATATCTAGGTCGTTGCGCACAACCGGGATGCTTCTGGGCGTACC
CAGTGCTCGTTGGCCCACACGACAGCCGGTTCGGTCGTTCGAATAAGAGGTTCGTATCTAAATAATTCGTCTAGGTCGTTGCGCACAACCGGGATGCTTCTGGGCGTACC
CAGTGCTCGTTGGCCCACACGACAGCCGGTTCGGTCGTTCTCCATTTGATATTAAGTCCGTTCCTTTCTTCTAGGTCGTTGCGCACAACCGGGATGCTTCTGGGCGTACC
CAGTGCTCGTTGGCCCACACGACAGCCGGTTCGGTCGTTCACCTGCCATGTAGTTTCAGGCTCTGCTATTCTAGGTCGTTGCGCACAACCGGGATGCTTCTGGGCGTACC
CAGTGCTCGTTGGCCCACACGACAGCCGGTTCGGTCGTTCTGATGACGTGATCCATTTGATATTAAGTCTCTAGGTCGTTGCGCACAACCGGGATGCTTCTGGGCGTACC
CAGTGCTCGTTGGCCCACACGACAGCCGGTTCGGTCGTTCTAGCGGTAATTAACTAGCAACATTAAATTGCTAGGTCGTTGCGCACAACCGGGATGCTTCTGGGCGTACC
CAGTGCTCGTTGGCCCACACGACAGCCGGTTCGGTCGTTCAAGGATGTCATAAATAAAGGACCAAAGAATCTAGGTCGTTGCGCACAACCGGGATGCTTCTGGGCGTACC
CAGTGCTCGTTGGCCCACACGACAGCCGGTTCGGTCGTTCACGTGGTCCATTTGATATTAAATCTGTTCTCTAGGTCGTTGCGCACAACCGGGATGCTTCTGGGCGTACC
CAGTGCTCGTTGGCCCACACGACAGCCGGTTCGGTCGTTCAAACTTCTAACTTAGGAGCCAATAAGCTAGCTAGGTCGTTGCGCACAACCGGGATGCTTCTGGGCGTACC
CAGTGCTCGTTGGCCCACACGACAGCCGGTTCGGTCGTTCCTTATGACTATTGTGTTTACAAATAACACCCTAGGTCGTTGCGCACAACCGGGATGCTTCTGGGCGTACC
CAGTGCTCGTTGGCCCACACGACAGCCGGTTCGGTCGTTCTTTAATTACAGCGAGCGAATAACCTAGATGCTAGGTCGTTGCGCACAACCGGGATGCTTCTGGGCGTACC
CAGTGCTCGTTGGCCCACACGACAGCCGGTTCGGTCGTTCCGCAGGTTATCTAGCTTATTGGCTCCCAGACTAGGTCGTTGCGCACAACCGGGATGCTTCTGGGCGTACC
CAGTGCTCGTTGGCCCACACGACAGCCGGTTCGGTCGTTCAAACGAACCTCGTATTCCTTGGTCCTTGAACTAGGTCGTTGCGCACAACCGGGATGCTTCTGGGCGTACC
CAGTGCTCGTTGGCCCACACGACAGCCGGTTCGGTCGTTCATCTCTGGTACGTAGATTTCCTATGAATTGCTAGGTCGTTGCGCACAACCGGGATGCTTCTGGGCGTACC
CAGTGCTCGTTGGCCCACACGACAGCCGGTTCGGTCGTTCTTTGTGTTCACATTAGCATATTAAGTCATGCTAGGTCGTTGCGCACAACCGGGATGCTTCTGGGCGTACC
CAGTGCTCGTTGGCCCACACGACAGCCGGTTCGGTCGTTCAAATTAGCACAAAGGATGTCTTAAATCAAGCTAGGTCGTTGCGCACAACCGGGATGCTTCTGGGCGTACC
CAGTGCTCGTTGGCCCACACGACAGCCGGTTCGGTCGTTCTTTAGGAACTATGCGATATACAATCAGCGACTAGGTCGTTGCGCACAACCGGGATGCTTCTGGGCGTACC
CAGTGCTCGTTGGCCCACACGACAGCCGGTTCGGTCGTTCAAATTCCAATTTGCAGGAAATGTACGTACCCTAGGTCGTTGCGCACAACCGGGATGCTTCTGGGCGTACC
CAGTGCTCGTTGGCCCACACGACAGCCGGTTCGGTCGTTCCTTGATTTATGACATCCTATTCGCTGATTGCTAGGTCGTTGCGCACAACCGGGATGCTTCTGGGCGTACC
CAGTGCTCGTTGGCCCACACGACAGCCGGTTCGGTCGTTCTTTAGGAGCTATGCGAATGTACAATCAGCGCTAGGTCGTTGCGCACAACCGGGATGCTTCTGGGCGTACC
CAGTGCTCGTTGGCCCACACGACAGCCGGTTCGGTCGTTCATTGATGACGTGGTCCATTTGATATTAAGTCTAGGTCGTTGCGCACAACCGGGATGCTTCTGGGCGTACC
CAGTGCTCGTTGGCCCACACGACAGCCGGTTCGGTCGTTCAGAGATGGTATTTATATATTGATGACGTGGCTAGGTCGTTGCGCACAACCGGGATGCTTCTGGGCGTACC
CAGTGCTCGTTGGCCCACACGACAGCCGGTTCGGTCGTTCAAATTCCCATTCGTAGGAAATCTACGTACCCTAGGTCGTTGCGCACAACCGGGATGCTTCTGGGCGTACC
CAGTGCTCGTTGGCCCACACGACAGCCGGTTCGGTCGTTCTTTAATTTCATGTACCCTCTGTGAGCCAATCTAGGTCGTTGCGCACAACCGGGATGCTTCTGGGCGTACC
CAGTGCTCGTTGGCCCACACGACAGCCGGTTCGGTCGTTCAAAGACGTCGTAAATCAAGGACCACACAATCTAGGTCGTTGCGCACAACCGGGATGCTTCTGGGCGTACC
CAGTGCTCGTTGGCCCACACGACAGCCGGTTCGGTCGTTCTCCATTTGATATTAAGTCAGTTCTATTGGCCTAGGTCGTTGCGCACAACCGGGATGCTTCTGGGCGTACC
CAGTGCTCGTTGGCCCACACGACAGCCGGTTCGGTCGTTCACAGATGATATTCATATATTGATGACGTGGCTAGGTCGTTGCGCACAACCGGGATGCTTCTGGGCGTACC
CAGTGCTCGTTGGCCCACACGACAGCCGGTTCGGTCGTTCAAATTAGAACAATGGATGTCGTAAATCAAGCTAGGTCGTTGCGCACAACCGGGATGCTTCTGGGCGTACC
CAGTGCTCGTTGGCCCACACGACAGCCGGTTCGGTCGTTCTACATCCGCGCAGCTCCTGAAACTACATCGCTAGGTCGTTGCGCACAACCGGGATGCTTCTGGGCGTACC
CAGTGCTCGTTGGCCCACACGACAGCCGGTTCGGTCGTTCTTATGACATCCGTTTCGCTGATTGAACATTCTAGGTCGTTGCGCACAACCGGGATGCTTCTGGGCGTACC
CAGTGCTCGTTGGCCCACACGACAGCCGGTTCGGTCGTTCGACCAAAGAATAAGAGCTTCGTATCTAAATCTAGGTCGTTGCGCACAACCGGGATGCTTCTGGGCGTACC
CAGTGCTCGTTGGCCCACACGACAGCCGGTTCGGTCGTTCAATTGTCGATTATCTGAACAACATAAGAACCTAGGTCGTTGCGCACAACCGGGATGCTTCTGGGCGTACC
CAGTGCTCGTTGGCCCACACGACAGCCGGTTCGGTCGTTCTTTGTGTTCAAGTTAGCGTATTTAGTCGTGCTAGGTCGTTGCGCACAACCGGGATGCTTCTGGGCGTACC
CAGTGCTCGTTGGCCCACACGACAGCCGGTTCGGTCGTTCACAGCTTAGCATATTTAGTCATGTAATAAGCTAGGTCGTTGCGCACAACCGGGATGCTTCTGGGCGTACC
CAGTGCTCGTTGGCCCACACGACAGCCGGTTCGGTCGTTCATCCGTTTCGCTGATTGTACATTCGCATAGCTAGGTCGTTGCGCACAACCGGGATGCTTCTGGGCGTACC
CAGTGCTCGTTGGCCCACACGACAGCCGGTTCGGTCGTTCTTTCAATACGGAAACTGGAAGCCAATACGGCTAGGTCGTTGCGCACAACCGGGATGCTTCTGGGCGTACC
CAGTGCTCGTTGGCCCACACGACAGCCGGTTCGGTCGTTCTTTGTGTACACCTTAGCATATTTAGTTATGCTAGGTCGTTGCGCACAACCGGGATGCTTCTGGGCGTACC
CAGTGCTCGTTGGCCCACACGACAGCCGGTTCGGTCGTTCGATTCCAAAGGGAACTTATAATTGAAACTACTAGGTCGTTGCGCACAACCGGGATGCTTCTGGGCGTACC
CAGTGCTCGTTGGCCCACACGACAGCCGGTTCGGTCGTTCGTATGCCCATTGTGTTTACAAATAACACTACTAGGTCGTTGCGCACAACCGGGATGCTTCTGGGCGTACC
CAGTGCTCGTTGGCCCACACGACAGCCGGTTCGGTCGTTCTTTGATTGTCGATTATCAACAACATAGGAACTAGGTCGTTGCGCACAACCGGGATGCTTCTGGGCGTACC
CAGTGCTCGTTGGCCCACACGACAGCCGGTTCGGTCGTTCTTTCATCCGCGCAGATCCTGAAACTATATCCTAGGTCGTTGCGCACAACCGGGATGCTTCTGGGCGTACC
CAGTGCTCGTTGGCCCACACGACAGCCGGTTCGGTCGTTCTTTGTGTACTCTGGTACGTACATTTCCTGCCTAGGTCGTTGCGCACAACCGGGATGCTTCTGGGCGTACC
CAGTGCTCGTTGGCCCACACGACAGCCGGTTCGGTCGTTCTTAGATTAGGAACCTCTTATTATTTCATCCCTAGGTCGTTGCGCACAACCGGGATGCTTCTGGGCGTACC
CAGTGCTCGTTGGCCCACACGACAGCCGGTTCGGTCGTTCTAGATGACCTACTATGTTATATTAGAAGCTCTAGGTCGTTGCGCACAACCGGGATGCTTCTGGGCGTACC
CAGTGCTCGTTGGCCCACACGACAGCCGGTTCGGTCGTTCAGCAATTGTTATCAATTTCATGTTGTAGTCCTAGGTCGTTGCGCACAACCGGGATGCTTCTGGGCGTACC
CAGTGCTCGTTGGCCCACACGACAGCCGGTTCGGTCGTTCTTTACATCCGAGCAACACCTGAAACTACATCTAGGTCGTTGCGCACAACCGGGATGCTTCTGGGCGTACC
CAGTGCTCGTTGGCCCACACGACAGCCGGTTCGGTCGTTCGCATACATGGCTCACAGAGGGTACATGTGTCTAGGTCGTTGCGCACAACCGGGATGCTTCTGGGCGTACC
CAGTGCTCGTTGGCCCACACGACAGCCGGTTCGGTCGTTCGTTTCCAAAGGGAACTTATAAATGAAACTACTAGGTCGTTGCGCACAACCGGGATGCTTCTGGGCGTACC
CAGTGCTCGTTGGCCCACACGACAGCCGGTTCGGTCGTTCGTACATTTATTAGCAATTGTTACGAAATCCCTAGGTCGTTGCGCACAACCGGGATGCTTCTGGGCGTACC
CAGTGCTCGTTGGCCCACACGACAGCCGGTTCGGTCGTTCAAAGGATGTCATAAATCAAGGACCATAGAACTAGGTCGTTGCGCACAACCGGGATGCTTCTGGGCGTACC
CAGTGCTCGTTGGCCCACACGACAGCCGGTTCGGTCGTTCAAACAAACCTCTTATTCCATGGTCGTTGATCTAGGTCGTTGCGCACAACCGGGATGCTTCTGGGCGTACC
CAGTGCTCGTTGGCCCACACGACAGCCGGTTCGGTCGTTCTTTAATTAACATTAACGATGACGTAGCCAACTAGGTCGTTGCGCACAACCGGGATGCTTCTGGGCGTACC
CAGTGCTCGTTGGCCCACACGACAGCCGGTTCGGTCGTTCTATATCGAATTATCGTCGTTGATTTATGACCTAGGTCGTTGCGCACAACCGGGATGCTTCTGGGCGTACC
CAGTGCTCGTTGGCCCACACGACAGCCGGTTCGGTCGTTCGACCAAAGAATAAGATGTTCGTATCTAAATCTAGGTCGTTGCGCACAACCGGGATGCTTCTGGGCGTACC
CAGTGCTCGTTGGCCCACACGACAGCCGGTTCGGTCGTTCTTTAAATTTCATGTTGCTAGTTAAGTACCGCTAGGTCGTTGCGCACAACCGGGATGCTTCTGGGCGTACC
CAGTGCTCGTTGGCCCACACGACAGCCGGTTCGGTCGTTCTTATTTAGATACGAACCTATTATTCCTTGGCTAGGTCGTTGCGCACAACCGGGATGCTTCTGGGCGTACC
CAGTGCTCGTTGGCCCACACGACAGCCGGTTCGGTCGTTCTTTAGGAACTATGAGAATGTACAATCAGCGCTAGGTCGTTGCGCACAACCGGGATGCTTCTGGGCGTACC
CAGTGCTCGTTGGCCCACACGACAGCCGGTTCGGTCGTTCCACACGACTAAATATGCTAATTTGAACACACTAGGTCGTTGCGCACAACCGGGATGCTTCTGGGCGTACC
CAGTGCTCGTTGGCCCACACGACAGCCGGTTCGGTCGTTCGCTTCCAAAGGGAATTTATAATTGAAACTACTAGGTCGTTGCGCACAACCGGGATGCTTCTGGGCGTACC
CAGTGCTCGTTGGCCCACACGACAGCCGGTTCGGTCGTTCTTTGTGTTCACATTAGCATATTTAGTCATGCTAGGTCGTTGCGCACAACCGGGATGCTTCTGGGCGTACC
CAGTGCTCGTTGGCCCACACGACAGCCGGTTCGGTCGTTCAAATTCCAATTCGTAGGCAATCTACGTACCCTAGGTCGTTGCGCACAACCGGGATGCTTCTGGGCGTACC
CAGTGCTCGTTGGCCCACACGACAGCCGGTTCGGTCGTTCTTTGTTTCAATTTCACGTACCCTCTGGGAGCTAGGTCGTTGCGCACAACCGGGATGCTTCTGGGCGTACC
CAGTGCTCGTTGGCCCACACGACAGCCGGTTCGGTCGTTCAAATAAGCTAGATGACCTGCGATGTAGTTTCTAGGTCGTTGCGCACAACCGGGATGCTTCTGGGCGTACC
CAGTGCTCGTTGGCCCACACGACAGCCGGTTCGGTCGTTCACATTTGCTAATAGATACATGTACATACAGCTAGGTCGTTGCGCACAACCGGGATGCTTCTGGGCGTACC
CAGTGCTCGTTGGCCCACACGACAGCCGGTTCGGTCGTTCAACGAATTATTTAAATACGCACCTCTTATCCTAGGTCGTTGCGCACAACCGGGATGCTTCTGGGCGTACC
CAGTGCTCGTTGGCCCACACGACAGCCGGTTCGGTCGTTCTTTATTCCTTGGTCCTTGATTAACGACATCCTAGGTCGTTGCGCACAACCGGGATGCTTCTGGGCGTACC
CAGTGCTCGTTGGCCCACACGACAGCCGGTTCGGTCGTTCTAATTAGCGGTAATATTAATTAGCGGTAACCTAGGTCGTTGCGCACAACCGGGATGCTTCTGGGCGTACC
CAGTGCTCGTTGGCCCACACGACAGCCGGTTCGGTCGTTCTTTACATCCTAGCAGCTCCTGAAACTATATCTAGGTCGTTGCGCACAACCGGGATGCTTCTGGGCGTACC
CAGTGCTCGTTGGCCCACACGACAGCCGGTTCGGTCGTTCCCTTGGTCATCTAGCTTATTGGCTCCCAGACTAGGTCGTTGCGCACAACCGGGATGCTTCTGGGCGTACC
CAGTGCTCGTTGGCCCACACGACAGCCGGTTCGGTCGTTCTTTCCTTGGTCCTTGAATAACTACATCATTCTAGGTCGTTGCGCACAACCGGGATGCTTCTGGGCGTACC
CAGTGCTCGTTGGCCCACACGACAGCCGGTTCGGTCGTTCCTTGGTCCTTGATTAAGGACATCATTTGTGCTAGGTCGTTGCGCACAACCGGGATGCTTCTGGGCGTACC
CAGTGCTCGTTGGCCCACACGACAGCCGGTTCGGTCGTTCGTATATCTATACATGGCTAAATATGCTAAGCTAGGTCGTTGCGCACAACCGGGATGCTTCTGGGCGTACC
CAGTGCTCGTTGGCCCACACGACAGCCGGTTCGGTCGTTCTGTTTAGTTTCAATTATATGTTCCCTTTGGCTAGGTCGTTGCGCACAACCGGGATGCTTCTGGGCGTACC
CAGTGCTCGTTGGCCCACACGACAGCCGGTTCGGTCGTTCACGTCATCAATATATGAATACCGTCTCTGGCTAGGTCGTTGCGCACAACCGGGATGCTTCTGGGCGTACC
CAGTGCTCGTTGGCCCACACGACAGCCGGTTCGGTCGTTCAACAACAAATAGGCATACGATTTAATTAGCCTAGGTCGTTGCGCACAACCGGGATGCTTCTGGGCGTACC
CAGTGCTCGTTGGCCCACACGACAGCCGGTTCGGTCGTTCTAAGTATTAATTAGCATTAACGATGACGTGCTAGGTCGTTGCGCACAACCGGGATGCTTCTGGGCGTACC
CAGTGCTCGTTGGCCCACACGACAGCCGGTTCGGTCGTTCAGAATAAGAGGTTCGTAACTAAATAATTCGCTAGGTCGTTGCGCACAACCGGGATGCTTCTGGGCGTACC
CAGTGCTCGTTGGCCCACACGACAGCCGGTTCGGTCGTTCCCAATACGCTAGATATCCTACGATGTAATTCTAGGTCGTTGCGCACAACCGGGATGCTTCTGGGCGTACC
CAGTGCTCGTTGGCCCACACGACAGCCGGTTCGGTCGTTCTTTAATTACACGTACCCTCTTGGAGCCAATCTAGGTCGTTGCGCACAACCGGGATGCTTCTGGGCGTACC
CAGTGCTCGTTGGCCCACACGACAGCCGGTTCGGTCGTTCGATCATCGATTATCAATACAACATAAGAACCTAGGTCGTTGCGCACAACCGGGATGCTTCTGGGCGTACC
CAGTGCTCGTTGGCCCACACGACAGCCGGTTCGGTCGTTCATGAAATTTAGAACAATTGCTATGAGATGCCTAGGTCGTTGCGCACAACCGGGATGCTTCTGGGCGTACC
CAGTGCTCGTTGGCCCACACGACAGCCGGTTCGGTCGTTCTTTCGCTGATTGTACATTAGCATAGTTCCTCTAGGTCGTTGCGCACAACCGGGATGCTTCTGGGCGTACC
CAGTGCTCGTTGGCCCACACGACAGCCGGTTCGGTCGTTCAAACAATTGCTATTGCACACGACTAAATATCTAGGTCGTTGCGCACAACCGGGATGCTTCTGGGCGTACC
CAGTGCTCGTTGGCCCACACGACAGCCGGTTCGGTCGTTCAAATTACATCGTAGGTTATCTAGCGTACTGCTAGGTCGTTGCGCACAACCGGGATGCTTCTGGGCGTACC
CAGTGCTCGTTGGCCCACACGACAGCCGGTTCGGTCGTTCGAAGCCAATACGCTTGATAACCTACGATGTCTAGGTCGTTGCGCACAACCGGGATGCTTCTGGGCGTACC
CAGTGCTCGTTGGCCCACACGACAGCCGGTTCGGTCGTTCGTGAAAGTTATAATAGATTAGTTCCCTTTGCTAGGTCGTTGCGCACAACCGGGATGCTTCTGGGCGTACC
CAGTGCTCGTTGGCCCACACGACAGCCGGTTCGGTCGTTCACGAATTATTTAGATACGAACCTCATATACCTAGGTCGTTGCGCACAACCGGGATGCTTCTGGGCGTACC
CAGTGCTCGTTGGCCCACACGACAGCCGGTTCGGTCGTTCAAACAAAGGCTGTCGTAAATCAAGGACCAACTAGGTCGTTGCGCACAACCGGGATGCTTCTGGGCGTACC
CAGTGCTCGTTGGCCCACACGACAGCCGGTTCGGTCGTTCGCTAATTACATTACTAAATATGCTAAGGTGCTAGGTCGTTGCGCACAACCGGGATGCTTCTGGGCGTACC
CAGTGCTCGTTGGCCCACACGACAGCCGGTTCGGTCGTTCCAAAGTATGCTATTGTGAATGTTATAATGGCTAGGTCGTTGCGCACAACCGGGATGCTTCTGGGCGTACC
CAGTGCTCGTTGGCCCACACGACAGCCGGTTCGGTCGTTCTTTCAAATGGACCACGTCATCAATGTATTACTAGGTCGTTGCGCACAACCGGGATGCTTCTGGGCGTACC
CAGTGCTCGTTGGCCCACACGACAGCCGGTTCGGTCGTTCTTTCTCTCATTGTGTGTGTGTGCCATCTTCCTAGGTCGTTGCGCACAACCGGGATGCTTCTGGGCGTACC
CAGTGCTCGTTGGCCCACACGACAGCCGGTTCGGTCGTTCTTCATGTTGTAGTTAATAACCGCTAATTAGCTAGGTCGTTGCGCACAACCGGGATGCTTCTGGGCGTACC
CAGTGCTCGTTGGCCCACACGACAGCCGGTTCGGTCGTTCTCTGGTACGTACATTTCCTGCGAATTGGAACTAGGTCGTTGCGCACAACCGGGATGCTTCTGGGCGTACC
CAGTGCTCGTTGGCCCACACGACAGCCGGTTCGGTCGTTCAAACACACTTCAGGGAGGCAGAAGATTATCCTAGGTCGTTGCGCACAACCGGGATGCTTCTGGGCGTACC
CAGTGCTCGTTGGCCCACACGACAGCCGGTTCGGTCGTTCATTTAGTTATGAACCTCTTATTCTTTGGTCCTAGGTCGTTGCGCACAACCGGGATGCTTCTGGGCGTACC
CAGTGCTCGTTGGCCCACACGACAGCCGGTTCGGTCGTTCAAAGTTCCCTTTGGAAGCCAATACGCTAAACTAGGTCGTTGCGCACAACCGGGATGCTTCTGGGCGTACC
CAGTGCTCGTTGGCCCACACGACAGCCGGTTCGGTCGTTCTTTCAAATGGACCACGTCATCAATGTATGACTAGGTCGTTGCGCACAACCGGGATGCTTCTGGGCGTACC
CAGTGCTCGTTGGCCCACACGACAGCCGGTTCGGTCGTTCTTTAATCTTTATTAGCGGTAAATAACCAGCCTAGGTCGTTGCGCACAACCGGGATGCTTCTGGGCGTACC
CAGTGCTCGTTGGCCCACACGACAGCCGGTTCGGTCGTTCAAATTAGCACAAAGGATGTCGTATATCAAGCTAGGTCGTTGCGCACAACCGGGATGCTTCTGGGCGTACC
CAGTGCTCGTTGGCCCACACGACAGCCGGTTCGGTCGTTCTTTAGATACGAACCTCTTATACTTTGGTCCCTAGGTCGTTGCGCACAACCGGGATGCTTCTGGGCGTACC
CAGTGCTCGTTGGCCCACACGACAGCCGGTTCGGTCGTTCAAATTAGCATATTTAGTCGTGTGCATCTAACTAGGTCGTTGCGCACAACCGGGATGCTTCTGGGCGTACC
CAGTGCTCGTTGGCCCACACGACAGCCGGTTCGGTCGTTCTTTAAATAGCTTTAACGATGACGTGGCCAACTAGGTCGTTGCGCACAACCGGGATGCTTCTGGGCGTACC
CAGTGCTCGTTGGCCCACACGACAGCCGGTTCGGTCGTTCTTTGGAGCCAATAAGCTAGATTACCTGCGACTAGGTCGTTGCGCACAACCGGGATGCTTCTGGGCGTACC
CAGTGCTCGTTGGCCCACACGACAGCCGGTTCGGTCGTTCAAATTACATCGTAGGGTATCTAGCGTATTGCTAGGTCGTTGCGCACAACCGGGATGCTTCTGGGCGTACC
CAGTGCTCGTTGGCCCACACGACAGCCGGTTCGGTCGTTCGCTTCCAAAGGGAACTTGTAATTGAAACTACTAGGTCGTTGCGCACAACCGGGATGCTTCTGGGCGTACC
CAGTGCTCGTTGGCCCACACGACAGCCGGTTCGGTCGTTCGAGGTTTGTATTTAAATAATTCGAATCGACCTAGGTCGTTGCGCACAACCGGGATGCTTCTGGGCGTACC
CAGTGCTCGTTGGCCCACACGACAGCCGGTTCGGTCGTTCTTTCAAATGGACCACGCCATCAATGTATTACTAGGTCGTTGCGCACAACCGGGATGCTTCTGGGCGTACC
CAGTGCTCGTTGGCCCACACGACAGCCGGTTCGGTCGTTCAAACGGTCATAAATCAACGACCATAGAATACTAGGTCGTTGCGCACAACCGGGATGCTTCTGGGCGTACC
CAGTGCTCGTTGGCCCACACGACAGCCGGTTCGGTCGTTCGCCAAGAATAGAACTGACTTAATATCAAATCTAGGTCGTTGCGCACAACCGGGATGCTTCTGGGCGTACC
CAGTGCTCGTTGGCCCACACGACAGCCGGTTCGGTCGTTCTTTAATTTCTTGTACCCTGGAAGCAGTAGCCTAGGTCGTTGCGCACAACCGGGATGCTTCTGGGCGTACC
CAGTGCTCGTTGGCCCACACGACAGCCGGTTCGGTCGTTCTGGTCCATTTAAGTTAGATGACCTGCGATGCTAGGTCGTTGCGCACAACCGGGATGCTTCTGGGCGTACC
CAGTGCTCGTTGGCCCACACGACAGCCGGTTCGGTCGTTCGCAGGTCATCTAGCTTATTGGCTACCAGGGCTAGGTCGTTGCGCACAACCGGGATGCTTCTGGGCGTACC
CAGTGCTCGTTGGCCCACACGACAGCCGGTTCGGTCGTTCTTGGTCCTTAATTTAAGACATCCTTTGTGTCTAGGTCGTTGCGCACAACCGGGATGCTTCTGGGCGTACC
CAGTGCTCGTTGGCCCACACGACAGCCGGTTCGGTCGTTCCGTCATCAATATATGAATACCATCTGTGCTCTAGGTCGTTGCGCACAACCGGGATGCTTCTGGGCGTACC
CAGTGCTCGTTGGCCCACACGACAGCCGGTTCGGTCGTTCTCTTATACTTTGGTCCTTAATTTACGACATCTAGGTCGTTGCGCACAACCGGGATGCTTCTGGGCGTACC
CAGTGCTCGTTGGCCCACACGACAGCCGGTTCGGTCGTTCTCAGTTATAGTCTTGGTCACGTTTAATGCTCTAGGTCGTTGCGCACAACCGGGATGCTTCTGGGCGTACC
CAGTGCTCGTTGGCCCACACGACAGCCGGTTCGGTCGTTCAAAGGATGTCATAAATCAACGACCATAGAACTAGGTCGTTGCGCACAACCGGGATGCTTCTGGGCGTACC
CAGTGCTCGTTGGCCCACACGACAGCCGGTTCGGTCGTTCAAACTCCAATTCGCAGGAAATGTACGTACCCTAGGTCGTTGCGCACAACCGGGATGCTTCTGGGCGTACC
CAGTGCTCGTTGGCCCACACGACAGCCGGTTCGGTCGTTCTTTAGGAACTATACGAATGTACAATCAGCGCTAGGTCGTTGCGCACAACCGGGATGCTTCTGGGCGTACC
CAGTGCTCGTTGGCCCACACGACAGCCGGTTCGGTCGTTCGCTTTCAAAGGGAACTTATAATTGAAACTACTAGGTCGTTGCGCACAACCGGGATGCTTCTGGGCGTACC
CAGTGCTCGTTGGCCCACACGACAGCCGGTTCGGTCGTTCTTTCAGAGATAATGACCGCTATTCTATGGTCTAGGTCGTTGCGCACAACCGGGATGCTTCTGGGCGTACC
CAGTGCTCGTTGGCCCACACGACAGCCGGTTCGGTCGTTCTTTCATCCGTGCAGATCCTGAAACTACATCCTAGGTCGTTGCGCACAACCGGGATGCTTCTGGGCGTACC
CAGTGCTCGTTGGCCCACACGACAGCCGGTTCGGTCGTTCATTTAGTTACAAACCTCTTATTCTTTGGTCCTAGGTCGTTGCGCACAACCGGGATGCTTCTGGGCGTACC
CAGTGCTCGTTGGCCCACACGACAGCCGGTTCGGTCGTTCATATTAATAGCGGTTATTGACTACAACATGCTAGGTCGTTGCGCACAACCGGGATGCTTCTGGGCGTACC
CAGTGCTCGTTGGCCCACACGACAGCCGGTTCGGTCGTTCCCATTATAACATTCACAATAGCATATTTGGCTAGGTCGTTGCGCACAACCGGGATGCTTCTGGGCGTACC
CAGTGCTCGTTGGCCCACACGACAGCCGGTTCGGTCGTTCCTTGATTTACGACAGACTTTGTTCTAATTTCTAGGTCGTTGCGCACAACCGGGATGCTTCTGGGCGTACC
CAGTGCTCGTTGGCCCACACGACAGCCGGTTCGGTCGTTCCATCTAATAGCAATTAGTTGAAGTTGAAGTCTAGGTCGTTGCGCACAACCGGGATGCTTCTGGGCGTACC
CAGTGCTCGTTGGCCCACACGACAGCCGGTTCGGTCGTTCAAATACAAACATCTTATTCTATGGTCGTTGCTAGGTCGTTGCGCACAACCGGGATGCTTCTGGGCGTACC
CAGTGCTCGTTGGCCCACACGACAGCCGGTTCGGTCGTTCTGGTTTAGTTTCAATTATATGTTCCCTTTGCTAGGTCGTTGCGCACAACCGGGATGCTTCTGGGCGTACC
CAGTGCTCGTTGGCCCACACGACAGCCGGTTCGGTCGTTCAATTATAAGTTCCCTCTGAAAGCAAATATGCTAGGTCGTTGCGCACAACCGGGATGCTTCTGGGCGTACC
CAGTGCTCGTTGGCCCACACGACAGCCGGTTCGGTCGTTCTTTCAATGGAGCACGTCATCAATGTATTAACTAGGTCGTTGCGCACAACCGGGATGCTTCTGGGCGTACC
CAGTGCTCGTTGGCCCACACGACAGCCGGTTCGGTCGTTCCTTGATTTATGACATCCTGTTTGCTCATTGCTAGGTCGTTGCGCACAACCGGGATGCTTCTGGGCGTACC
CAGTGCTCGTTGGCCCACACGACAGCCGGTTCGGTCGTTCGACGGTATATATTGATTTATATTGATGACGCTAGGTCGTTGCGCACAACCGGGATGCTTCTGGGCGTACC
CAGTGCTCGTTGGCCCACACGACAGCCGGTTCGGTCGTTCCTTAGGGTCTTTAGTCATGTATATCTATTACTAGGTCGTTGCGCACAACCGGGATGCTTCTGGGCGTACC
CAGTGCTCGTTGGCCCACACGACAGCCGGTTCGGTCGTTCTTTATATCCGCGCAGATCGTGAAACTACAACTAGGTCGTTGCGCACAACCGGGATGCTTCTGGGCGTACC
CAGTGCTCGTTGGCCCACACGACAGCCGGTTCGGTCGTTCTTTGTGTTCGAATTAGCATATTTAGTCGTGCTAGGTCGTTGCGCACAACCGGGATGCTTCTGGGCGTACC
CAGTGCTCGTTGGCCCACACGACAGCCGGTTCGGTCGTTCGAAGCCAATACGCTAAACCTTCGATGTAATCTAGGTCGTTGCGCACAACCGGGATGCTTCTGGGCGTACC
CAGTGCTCGTTGGCCCACACGACAGCCGGTTCGGTCGTTCGAAGCCAATACGCTAGATAACCTTCGATTTCTAGGTCGTTGCGCACAACCGGGATGCTTCTGGGCGTACC
CAGTGCTCGTTGGCCCACACGACAGCCGGTTCGGTCGTTCAAATACAACGCAGGTCATCTAGCTTATTGGCTAGGTCGTTGCGCACAACCGGGATGCTTCTGGGCGTACC
CAGTGCTCGTTGGCCCACACGACAGCCGGTTCGGTCGTTCTTTGGTCCTTGATTTACGACAGCCTTTGTTCTAGGTCGTTGCGCACAACCGGGATGCTTCTGGGCGTACC
CAGTGCTCGTTGGCCCACACGACAGCCGGTTCGGTCGTTCCACACGACTAAATATGCTAAGGTCTACACACTAGGTCGTTGCGCACAACCGGGATGCTTCTGGGCGTACC
CAGTGCTCGTTGGCCCACACGACAGCCGGTTCGGTCGTTCTTATGAAGTAAATTTAGAGTACACCTTAGCCTAGGTCGTTGCGCACAACCGGGATGCTTCTGGGCGTACC
CAGTGCTCGTTGGCCCACACGACAGCCGGTTCGGTCGTTCAAACTGCTACTGCTCGCAGGGTACAAGAAACTAGGTCGTTGCGCACAACCGGGATGCTTCTGGGCGTACC
CAGTGCTCGTTGGCCCACACGACAGCCGGTTCGGTCGTTCAATAAGCTATATGACCTGCGATGTAGTTTCCTAGGTCGTTGCGCACAACCGGGATGCTTCTGGGCGTACC
CAGTGCTCGTTGGCCCACACGACAGCCGGTTCGGTCGTTCAAGCCAATACGCTAAATAACCTACGATGTACTAGGTCGTTGCGCACAACCGGGATGCTTCTGGGCGTACC
CAGTGCTCGTTGGCCCACACGACAGCCGGTTCGGTCGTTCTTTCCGAGATAATGACCGCTGTTCTATGGTCTAGGTCGTTGCGCACAACCGGGATGCTTCTGGGCGTACC
CAGTGCTCGTTGGCCCACACGACAGCCGGTTCGGTCGTTCATTGGCTTCCAAAGGGAACTTATAATTGAACTAGGTCGTTGCGCACAACCGGGATGCTTCTGGGCGTACC
CAGTGCTCGTTGGCCCACACGACAGCCGGTTCGGTCGTTCTCAATGTATTAATGCCATCCCTGGGACATACTAGGTCGTTGCGCACAACCGGGATGCTTCTGGGCGTACC
CAGTGCTCGTTGGCCCACACGACAGCCGGTTCGGTCGTTCATTTCATGTTGTAGTTAATAACCGCTAATGCTAGGTCGTTGCGCACAACCGGGATGCTTCTGGGCGTACC
CAGTGCTCGTTGGCCCACACGACAGCCGGTTCGGTCGTTCCGCAGGTCATCTATCTTATTGGCTCCCAGGCTAGGTCGTTGCGCACAACCGGGATGCTTCTGGGCGTACC
CAGTGCTCGTTGGCCCACACGACAGCCGGTTCGGTCGTTCATTTATGACATCCGTTTCGTTGATTGTACACTAGGTCGTTGCGCACAACCGGGATGCTTCTGGGCGTACC
CAGTGCTCGTTGGCCCACACGACAGCCGGTTCGGTCGTTCCCATTTGAAATTAAGTCAGTTATAGTCTTGCTAGGTCGTTGCGCACAACCGGGATGCTTCTGGGCGTACC
CAGTGCTCGTTGGCCCACACGACAGCCGGTTCGGTCGTTCTTTGATGACGTGGTCCATTTGAAATTAAATCTAGGTCGTTGCGCACAACCGGGATGCTTCTGGGCGTACC
CAGTGCTCGTTGGCCCACACGACAGCCGGTTCGGTCGTTCAAATATATGTCCCAGGGATGGCATTAATAACTAGGTCGTTGCGCACAACCGGGATGCTTCTGGGCGTACC
CAGTGCTCGTTGGCCCACACGACAGCCGGTTCGGTCGTTCCAATTGCTAATTACATGACTAAATAGTGTGCTAGGTCGTTGCGCACAACCGGGATGCTTCTGGGCGTACC
CAGTGCTCGTTGGCCCACACGACAGCCGGTTCGGTCGTTCAAATACATCGCAGGTCATCTAGCTTATTCGCTAGGTCGTTGCGCACAACCGGGATGCTTCTGGGCGTACC
CAGTGCTCGTTGGCCCACACGACAGCCGGTTCGGTCGTTCACGTCATCAATGTATGAATGTCATTCCTGGCTAGGTCGTTGCGCACAACCGGGATGCTTCTGGGCGTACC
CAGTGCTCGTTGGCCCACACGACAGCCGGTTCGGTCGTTCCCAAAGGCTGCAAACTGAAGATGGCACACACTAGGTCGTTGCGCACAACCGGGATGCTTCTGGGCGTACC
CAGTGCTCGTTGGCCCACACGACAGCCGGTTCGGTCGTTCCAGATATACAAATTAGCATATTTAGTCGTGCTAGGTCGTTGCGCACAACCGGGATGCTTCTGGGCGTACC
CAGTGCTCGTTGGCCCACACGACAGCCGGTTCGGTCGTTCTTTAATAAATAGCATTAACGATGACGTTGCCTAGGTCGTTGCGCACAACCGGGATGCTTCTGGGCGTACC
CAGTGCTCGTTGGCCCACACGACAGCCGGTTCGGTCGTTCCAAGTTTAGTAATATTTGTAAGCACAATGGCTAGGTCGTTGCGCACAACCGGGATGCTTCTGGGCGTACC
CAGTGCTCGTTGGCCCACACGACAGCCGGTTCGGTCGTTCCGTTTCGCTGATTGTACATTCGCATAGTTCCTAGGTCGTTGCGCACAACCGGGATGCTTCTGGGCGTACC
CAGTGCTCGTTGGCCCACACGACAGCCGGTTCGGTCGTTCATTAACAATGACGTGGTCAAGAATAGAACTCTAGGTCGTTGCGCACAACCGGGATGCTTCTGGGCGTACC
CAGTGCTCGTTGGCCCACACGACAGCCGGTTCGGTCGTTCTTTACATCCGCGCAGCACCTGAAACTACATCTAGGTCGTTGCGCACAACCGGGATGCTTCTGGGCGTACC
CAGTGCTCGTTGGCCCACACGACAGCCGGTTCGGTCGTTCAATGGAACTTCAACTAATTGCTATTAGATGCTAGGTCGTTGCGCACAACCGGGATGCTTCTGGGCGTACC
CAGTGCTCGTTGGCCCACACGACAGCCGGTTCGGTCGTTCTTAAGAACTATGCGAAATAGAATAGCGGTACTAGGTCGTTGCGCACAACCGGGATGCTTCTGGGCGTACC
CAGTGCTCGTTGGCCCACACGACAGCCGGTTCGGTCGTTCCCAATACGCTAGATAACCTTCGATTTAATTCTAGGTCGTTGCGCACAACCGGGATGCTTCTGGGCGTACC
CAGTGCTCGTTGGCCCACACGACAGCCGGTTCGGTCGTTCACGTCATCAATATATGAATATCGTCTCTGGCTAGGTCGTTGCGCACAACCGGGATGCTTCTGGGCGTACC
CAGTGCTCGTTGGCCCACACGACAGCCGGTTCGGTCGTTCAAATGTAACGAATTATTAGATACGAACCTCCTAGGTCGTTGCGCACAACCGGGATGCTTCTGGGCGTACC
CAGTGCTCGTTGGCCCACACGACAGCCGGTTCGGTCGTTCGGACCACGTCATCAATATATGAATACCGTCCTAGGTCGTTGCGCACAACCGGGATGCTTCTGGGCGTACC
CAGTGCTCGTTGGCCCACACGACAGCCGGTTCGGTCGTTCAAATAAGAATGTCATCGTCGTCTCTGGTACCTAGGTCGTTGCGCACAACCGGGATGCTTCTGGGCGTACC
CAGTGCTCGTTGGCCCACACGACAGCCGGTTCGGTCGTTCAAAGTTCCCTTTGGAAGCCAATACGCTAGACTAGGTCGTTGCGCACAACCGGGATGCTTCTGGGCGTACC
CAGTGCTCGTTGGCCCACACGACAGCCGGTTCGGTCGTTCTTTCAGATGGACCACGTCATCAATGTATGACTAGGTCGTTGCGCACAACCGGGATGCTTCTGGGCGTACC
CAGTGCTCGTTGGCCCACACGACAGCCGGTTCGGTCGTTCAAATAAGTAAGTTCTAGTCTTGGCCACGTGCTAGGTCGTTGCGCACAACCGGGATGCTTCTGGGCGTACC
CAGTGCTCGTTGGCCCACACGACAGCCGGTTCGGTCGTTCTTTGTGTAGACCTTATCATATTTAGTCGTGCTAGGTCGTTGCGCACAACCGGGATGCTTCTGGGCGTACC
CAGTGCTCGTTGGCCCACACGACAGCCGGTTCGGTCGTTCTTTAATAACTATGCTAATGTACAATCAGCGCTAGGTCGTTGCGCACAACCGGGATGCTTCTGGGCGTACC
CAGTGCTCGTTGGCCCACACGACAGCCGGTTCGGTCGTTCGAAGCCAATACGCTGATAACCTACGATGTACTAGGTCGTTGCGCACAACCGGGATGCTTCTGGGCGTACC
CAGTGCTCGTTGGCCCACACGACAGCCGGTTCGGTCGTTCGACCAAAGTATAAGAGGTTCGTACCTAAATCTAGGTCGTTGCGCACAACCGGGATGCTTCTGGGCGTACC
CAGTGCTCGTTGGCCCACACGACAGCCGGTTCGGTCGTTCGCTTTCAGAGAGAACTTATAATTGAAACTACTAGGTCGTTGCGCACAACCGGGATGCTTCTGGGCGTACC
CAGTGCTCGTTGGCCCACACGACAGCCGGTTCGGTCGTTCTTTCCGAGATAATGACCGCTATTCTTTGGTCTAGGTCGTTGCGCACAACCGGGATGCTTCTGGGCGTACC
CAGTGCTCGTTGGCCCACACGACAGCCGGTTCGGTCGTTCATCAATGTATGAATGCCATCCCTGGGACATCTAGGTCGTTGCGCACAACCGGGATGCTTCTGGGCGTACC
CAGTGCTCGTTGGCCCACACGACAGCCGGTTCGGTCGTTCATTAAGATACAAACCTCTTATTCTATGGTCCTAGGTCGTTGCGCACAACCGGGATGCTTCTGGGCGTACC
CAGTGCTCGTTGGCCCACACGACAGCCGGTTCGGTCGTTCTATAAACCATAGAATAACGGTCATTATCTCCTAGGTCGTTGCGCACAACCGGGATGCTTCTGGGCGTACC
CAGTGCTCGTTGGCCCACACGACAGCCGGTTCGGTCGTTCTTTGTGTAGACCTTAGCATATTTAGTAATGCTAGGTCGTTGCGCACAACCGGGATGCTTCTGGGCGTACC
CAGTGCTCGTTGGCCCACACGACAGCCGGTTCGGTCGTTCTTTGTGTAGACCTTAGCATATTAAGTCGTGCTAGGTCGTTGCGCACAACCGGGATGCTTCTGGGCGTACC
CAGTGCTCGTTGGCCCACACGACAGCCGGTTCGGTCGTTCGCTTCCAAAGGGAACTTATAATTGAATCTACTAGGTCGTTGCGCACAACCGGGATGCTTCTGGGCGTACC
CAGTGCTCGTTGGCCCACACGACAGCCGGTTCGGTCGTTCTTTCATCCGCGCAGATCCTGAAGCTACATCCTAGGTCGTTGCGCACAACCGGGATGCTTCTGGGCGTACC
CAGTGCTCGTTGGCCCACACGACAGCCGGTTCGGTCGTTCAAATATATGTCCCAGGGATGGAATTTATACCTAGGTCGTTGCGCACAACCGGGATGCTTCTGGGCGTACC
CAGTGCTCGTTGGCCCACACGACAGCCGGTTCGGTCGTTCAATTGTCGATTATCTGTACAACATAAGAACCTAGGTCGTTGCGCACAACCGGGATGCTTCTGGGCGTACC
CAGTGCTCGTTGGCCCACACGACAGCCGGTTCGGTCGTTCTTTGGAGCCTAGATGCACACGAATAAATATCTAGGTCGTTGCGCACAACCGGGATGCTTCTGGGCGTACC
CAGTGCTCGTTGGCCCACACGACAGCCGGTTCGGTCGTTCTTTAATTAGCAATAACGATCACGTGACCAACTAGGTCGTTGCGCACAACCGGGATGCTTCTGGGCGTACC
CAGTGCTCGTTGGCCCACACGACAGCCGGTTCGGTCGTTCCGCAGGTCATCTAGCTTATTCGCTCCATGTCTAGGTCGTTGCGCACAACCGGGATGCTTCTGGGCGTACC
CAGTGCTCGTTGGCCCACACGACAGCCGGTTCGGTCGTTCAGTTTGCAGCCTTTGGGATAATCTTCTGCCCTAGGTCGTTGCGCACAACCGGGATGCTTCTGGGCGTACC
CAGTGCTCGTTGGCCCACACGACAGCCGGTTCGGTCGTTCTTTAAACACTGCTACTGCTTGCAGGGTACACTAGGTCGTTGCGCACAACCGGGATGCTTCTGGGCGTACC
CAGTGCTCGTTGGCCCACACGACAGCCGGTTCGGTCGTTCACAAGACTAAATATGCTAAGGTCTACACAACTAGGTCGTTGCGCACAACCGGGATGCTTCTGGGCGTACC
CAGTGCTCGTTGGCCCACACGACAGCCGGTTCGGTCGTTCGATAGAACTGACTTAATATCAAATGGAACACTAGGTCGTTGCGCACAACCGGGATGCTTCTGGGCGTACC
CAGTGCTCGTTGGCCCACACGACAGCCGGTTCGGTCGTTCATTTAGATACTAACCGTTTATACTTTGGTCCTAGGTCGTTGCGCACAACCGGGATGCTTCTGGGCGTACC
CAGTGCTCGTTGGCCCACACGACAGCCGGTTCGGTCGTTCTAACTGATTTAATTTCAAATGGAACACGTCCTAGGTCGTTGCGCACAACCGGGATGCTTCTGGGCGTACC
CAGTGCTCGTTGGCCCACACGACAGCCGGTTCGGTCGTTCTGCATCTAATAGCAATTAGTTGAAGCTTCACTAGGTCGTTGCGCACAACCGGGATGCTTCTGGGCGTACC
CAGTGCTCGTTGGCCCACACGACAGCCGGTTCGGTCGTTCAAATTATAACGAATTACTTAGGTACGAACCCTAGGTCGTTGCGCACAACCGGGATGCTTCTGGGCGTACC
CAGTGCTCGTTGGCCCACACGACAGCCGGTTCGGTCGTTCTTTAAATTCTTGTACCCTAGGAGCCAATAACTAGGTCGTTGCGCACAACCGGGATGCTTCTGGGCGTACC
CAGTGCTCGTTGGCCCACACGACAGCCGGTTCGGTCGTTCTTTAAATAGCATTAACGATGACGTGGCCAACTAGGTCGTTGCGCACAACCGGGATGCTTCTGGGCGTACC
CAGTGCTCGTTGGCCCACACGACAGCCGGTTCGGTCGTTCTTTCTTTGAATTTCTTGTACCCTGGGAGCCCTAGGTCGTTGCGCACAACCGGGATGCTTCTGGGCGTACC
CAGTGCTCGTTGGCCCACACGACAGCCGGTTCGGTCGTTCGGTTTAGTTTCAATTATAAGTTTCCTTTGGCTAGGTCGTTGCGCACAACCGGGATGCTTCTGGGCGTACC
CAGTGCTCGTTGGCCCACACGACAGCCGGTTCGGTCGTTCTTTGTGTACGCCTTAGCATATTTAGTAATGCTAGGTCGTTGCGCACAACCGGGATGCTTCTGGGCGTACC
CAGTGCTCGTTGGCCCACACGACAGCCGGTTCGGTCGTTCTTAGGAACTATGCGAATGTACAATCAACGACTAGGTCGTTGCGCACAACCGGGATGCTTCTGGGCGTACC
CAGTGCTCGTTGGCCCACACGACAGCCGGTTCGGTCGTTCAAATGTAACGAACCTCTTATTCTTTGGTCCCTAGGTCGTTGCGCACAACCGGGATGCTTCTGGGCGTACC
CAGTGCTCGTTGGCCCACACGACAGCCGGTTCGGTCGTTCGAAGCCAATACGCTAGATAACATACGATGTCTAGGTCGTTGCGCACAACCGGGATGCTTCTGGGCGTACC
CAGTGCTCGTTGGCCCACACGACAGCCGGTTCGGTCGTTCAAATTTCATGTTACTGGTTAATTACCGCTACTAGGTCGTTGCGCACAACCGGGATGCTTCTGGGCGTACC
CAGTGCTCGTTGGCCCACACGACAGCCGGTTCGGTCGTTCTTTAATTAGATGTACCCTCTGGGAGCCAATCTAGGTCGTTGCGCACAACCGGGATGCTTCTGGGCGTACC
CAGTGCTCGTTGGCCCACACGACAGCCGGTTCGGTCGTTCTTTAGTTTGATTGCCGATTATCAAAGCAACCTAGGTCGTTGCGCACAACCGGGATGCTTCTGGGCGTACC
CAGTGCTCGTTGGCCCACACGACAGCCGGTTCGGTCGTTCTTTGTGTACACCTTAGCATATTTAGTAATGCTAGGTCGTTGCGCACAACCGGGATGCTTCTGGGCGTACC
CAGTGCTCGTTGGCCCACACGACAGCCGGTTCGGTCGTTCTCTTCCAAAGGGTACTAAACCATAATAATACTAGGTCGTTGCGCACAACCGGGATGCTTCTGGGCGTACC
CAGTGCTCGTTGGCCCACACGACAGCCGGTTCGGTCGTTCAAATTACATCGTAGGTTATCTATCTAGCGTCTAGGTCGTTGCGCACAACCGGGATGCTTCTGGGCGTACC
CAGTGCTCGTTGGCCCACACGACAGCCGGTTCGGTCGTTCAATGAAACTTCACCTAATTGCTATTAGATGCTAGGTCGTTGCGCACAACCGGGATGCTTCTGGGCGTACC
CAGTGCTCGTTGGCCCACACGACAGCCGGTTCGGTCGTTCTTTAATTAGCATTAACGATGTCGTGGCCAGCTAGGTCGTTGCGCACAACCGGGATGCTTCTGGGCGTACC
CAGTGCTCGTTGGCCCACACGACAGCCGGTTCGGTCGTTCGCAGGTCATCTAGCTTATATGCTCCCAGAGCTAGGTCGTTGCGCACAACCGGGATGCTTCTGGGCGTACC
CAGTGCTCGTTGGCCCACACGACAGCCGGTTCGGTCGTTCATTTAGATACAAACCTCTTATTCTATGGTCCTAGGTCGTTGCGCACAACCGGGATGCTTCTGGGCGTACC
CAGTGCTCGTTGGCCCACACGACAGCCGGTTCGGTCGTTCCGAATTTAATATAACATTCCAATTCGTAGGCTAGGTCGTTGCGCACAACCGGGATGCTTCTGGGCGTACC
CAGTGCTCGTTGGCCCACACGACAGCCGGTTCGGTCGTTCTTAGGAACTATGCGAATGTACAATCAGCGACTAGGTCGTTGCGCACAACCGGGATGCTTCTGGGCGTACC
CAGTGCTCGTTGGCCCACACGACAGCCGGTTCGGTCGTTCCGCAGATCATCTAGCTTATTGGCTCCCAGACTAGGTCGTTGCGCACAACCGGGATGCTTCTGGGCGTACC
CAGTGCTCGTTGGCCCACACGACAGCCGGTTCGGTCGTTCAAATTACATCGTAAGTTATCTAGCGTATTGCTAGGTCGTTGCGCACAACCGGGATGCTTCTGGGCGTACC
CAGTGCTCGTTGGCCCACACGACAGCCGGTTCGGTCGTTCTTTGATAATCGGCAATCAAACTCAAACAATCTAGGTCGTTGCGCACAACCGGGATGCTTCTGGGCGTACC
CAGTGCTCGTTGGCCCACACGACAGCCGGTTCGGTCGTTCTCCAATTCATTAACGATGAATTCGTTAATCCTAGGTCGTTGCGCACAACCGGGATGCTTCTGGGCGTACC
CAGTGCTCGTTGGCCCACACGACAGCCGGTTCGGTCGTTCTCGATTTGATATTAAGTCAGTTCCATTCTTCTAGGTCGTTGCGCACAACCGGGATGCTTCTGGGCGTACC
CAGTGCTCGTTGGCCCACACGACAGCCGGTTCGGTCGTTCCATTTGAGTCAGTTCCATTCTTGGCCACGTCTAGGTCGTTGCGCACAACCGGGATGCTTCTGGGCGTACC
CAGTGCTCGTTGGCCCACACGACAGCCGGTTCGGTCGTTCAATTAGCGGTAATTAACTAGCATGAAATTGCTAGGTCGTTGCGCACAACCGGGATGCTTCTGGGCGTACC
CAGTGCTCGTTGGCCCACACGACAGCCGGTTCGGTCGTTCTCTGAAATTAAGTCAGTTCTAGTCTTGGCCCTAGGTCGTTGCGCACAACCGGGATGCTTCTGGGCGTACC
CAGTGCTCGTTGGCCCACACGACAGCCGGTTCGGTCGTTCACAGATTGTATTCATATATTGATGACGTGGCTAGGTCGTTGCGCACAACCGGGATGCTTCTGGGCGTACC
CAGTGCTCGTTGGCCCACACGACAGCCGGTTCGGTCGTTCTGATTACGTGGTCCATTTGATATTAAATCTCTAGGTCGTTGCGCACAACCGGGATGCTTCTGGGCGTACC
CAGTGCTCGTTGGCCCACACGACAGCCGGTTCGGTCGTTCTCCATTTGATATTAAGTCTGTTCTAGTCTTCTAGGTCGTTGCGCACAACCGGGATGCTTCTGGGCGTACC
CAGTGCTCGTTGGCCCACACGACAGCCGGTTCGGTCGTTCATGGCACACAAACACAATGAGAGAATAAGTCTAGGTCGTTGCGCACAACCGGGATGCTTCTGGGCGTACC
CAGTGCTCGTTGGCCCACACGACAGCCGGTTCGGTCGTTCAAACTTATGACCATTGTGTTCACAAATAACCTAGGTCGTTGCGCACAACCGGGATGCTTCTGGGCGTACC
CAGTGCTCGTTGGCCCACACGACAGCCGGTTCGGTCGTTCAAGTTCTTATGTTGACTAAATATGCTAAGGCTAGGTCGTTGCGCACAACCGGGATGCTTCTGGGCGTACC
CAGTGCTCGTTGGCCCACACGACAGCCGGTTCGGTCGTTCTTTAGCGGTAATTAACATACATGACTAAAGCTAGGTCGTTGCGCACAACCGGGATGCTTCTGGGCGTACC
CAGTGCTCGTTGGCCCACACGACAGCCGGTTCGGTCGTTCTAAACTTCTAATTTGGGAGCCAATAAGCTACTAGGTCGTTGCGCACAACCGGGATGCTTCTGGGCGTACC
CAGTGCTCGTTGGCCCACACGACAGCCGGTTCGGTCGTTCATATTAGGAGATATCCGACTATACAATCAGCTAGGTCGTTGCGCACAACCGGGATGCTTCTGGGCGTACC
CAGTGCTCGTTGGCCCACACGACAGCCGGTTCGGTCGTTCGTTCTATTCTTGGCCACGCATCGTTAATGCCTAGGTCGTTGCGCACAACCGGGATGCTTCTGGGCGTACC
CAGTGCTCGTTGGCCCACACGACAGCCGGTTCGGTCGTTCAGATATGGTATTCATATATTGATGACGTGGCTAGGTCGTTGCGCACAACCGGGATGCTTCTGGGCGTACC
CAGTGCTCGTTGGCCCACACGACAGCCGGTTCGGTCGTTCTCCATCTGATATTAAGTCTGTTCTATTCTTCTAGGTCGTTGCGCACAACCGGGATGCTTCTGGGCGTACC
CAGTGCTCGTTGGCCCACACGACAGCCGGTTCGGTCGTTCTTTAATTACGTGTACCCTCTGGGAGCGAATCTAGGTCGTTGCGCACAACCGGGATGCTTCTGGGCGTACC
CAGTGCTCGTTGGCCCACACGACAGCCGGTTCGGTCGTTCGACCAAAGAATAGGAAGTTCGTATCTAAATCTAGGTCGTTGCGCACAACCGGGATGCTTCTGGGCGTACC
CAGTGCTCGTTGGCCCACACGACAGCCGGTTCGGTCGTTCTTTAATTACATGTACACTCTGGGAGCGAATCTAGGTCGTTGCGCACAACCGGGATGCTTCTGGGCGTACC
CAGTGCTCGTTGGCCCACACGACAGCCGGTTCGGTCGTTCAAGCTAGATGACCTGCGATTTAGTTTCAAACTAGGTCGTTGCGCACAACCGGGATGCTTCTGGGCGTACC
CAGTGCTCGTTGGCCCACACGACAGCCGGTTCGGTCGTTCAAATTCAAATTCGTAGGAAATCTACGTACCCTAGGTCGTTGCGCACAACCGGGATGCTTCTGGGCGTACC
CAGTGCTCGTTGGCCCACACGACAGCCGGTTCGGTCGTTCTCCAGTTGATATTAAGTCAGTTCCATTCTTCTAGGTCGTTGCGCACAACCGGGATGCTTCTGGGCGTACC
CAGTGCTCGTTGGCCCACACGACAGCCGGTTCGGTCGTTCTACGTACCAGAGATGGTATTCATATATTGACTAGGTCGTTGCGCACAACCGGGATGCTTCTGGGCGTACC
CAGTGCTCGTTGGCCCACACGACAGCCGGTTCGGTCGTTCTCTAAACTTCTAACTTGGGAGCCAATAAGCCTAGGTCGTTGCGCACAACCGGGATGCTTCTGGGCGTACC
CAGTGCTCGTTGGCCCACACGACAGCCGGTTCGGTCGTTCTGAAATTTGAAACACTTGCTAATACATGACCTAGGTCGTTGCGCACAACCGGGATGCTTCTGGGCGTACC
CAGTGCTCGTTGGCCCACACGACAGCCGGTTCGGTCGTTCAAATGCTAAGGTGTACACAGATGGTATTCACTAGGTCGTTGCGCACAACCGGGATGCTTCTGGGCGTACC
CAGTGCTCGTTGGCCCACACGACAGCCGGTTCGGTCGTTCATACGCTAGATCACCTACGATGTAATATTACTAGGTCGTTGCGCACAACCGGGATGCTTCTGGGCGTACC
CAGTGCTCGTTGGCCCACACGACAGCCGGTTCGGTCGTTCAAACAAGTGCTGATATACATGACTAAAGACCTAGGTCGTTGCGCACAACCGGGATGCTTCTGGGCGTACC
CAGTGCTCGTTGGCCCACACGACAGCCGGTTCGGTCGTTCAGTCTGTTCTATTCTTGGCCACGTCATCGTCTAGGTCGTTGCGCACAACCGGGATGCTTCTGGGCGTACC
CAGTGCTCGTTGGCCCACACGACAGCCGGTTCGGTCGTTCAATATTAATTAGCGGTAATTAACTAGCAGCCTAGGTCGTTGCGCACAACCGGGATGCTTCTGGGCGTACC
CAGTGCTCGTTGGCCCACACGACAGCCGGTTCGGTCGTTCGTTCTTATGTTAATATGACTATCGATGATCCTAGGTCGTTGCGCACAACCGGGATGCTTCTGGGCGTACC
CAGTGCTCGTTGGCCCACACGACAGCCGGTTCGGTCGTTCAAACAAGTGCTTATAGATATACAGGACTAACTAGGTCGTTGCGCACAACCGGGATGCTTCTGGGCGTACC
CAGTGCTCGTTGGCCCACACGACAGCCGGTTCGGTCGTTCAAACTTATTCCCATTGTGTTTACAAATACCCTAGGTCGTTGCGCACAACCGGGATGCTTCTGGGCGTACC
CAGTGCTCGTTGGCCCACACGACAGCCGGTTCGGTCGTTCAAGCGAATACGCTAGATGACCTACGATGTACTAGGTCGTTGCGCACAACCGGGATGCTTCTGGGCGTACC
CAGTGCTCGTTGGCCCACACGACAGCCGGTTCGGTCGTTCACTAAACTTCTAACTTGAGGGCCAATAAGCCTAGGTCGTTGCGCACAACCGGGATGCTTCTGGGCGTACC
CAGTGCTCGTTGGCCCACACGACAGCCGGTTCGGTCGTTCCATGACCTGCGATGTAGTTTCAAGAGCTGCCTAGGTCGTTGCGCACAACCGGGATGCTTCTGGGCGTACC
CAGTGCTCGTTGGCCCACACGACAGCCGGTTCGGTCGTTCTAGAATTAAGGATGTCATAAATCAATGACCCTAGGTCGTTGCGCACAACCGGGATGCTTCTGGGCGTACC
CAGTGCTCGTTGGCCCACACGACAGCCGGTTCGGTCGTTCAAATTTCAATTCGTAGGAAATGTACGTATCCTAGGTCGTTGCGCACAACCGGGATGCTTCTGGGCGTACC
CAGTGCTCGTTGGCCCACACGACAGCCGGTTCGGTCGTTCACCTGTGATGTAGTTTCAGGATCTGCTATTCTAGGTCGTTGCGCACAACCGGGATGCTTCTGGGCGTACC
CAGTGCTCGTTGGCCCACACGACAGCCGGTTCGGTCGTTCATTAAACTTCTAACTTGGGAGCCAATAAGCCTAGGTCGTTGCGCACAACCGGGATGCTTCTGGGCGTACC
CAGTGCTCGTTGGCCCACACGACAGCCGGTTCGGTCGTTCCTAGATGACCTGCGATGTAGTTTCAAGAGCCTAGGTCGTTGCGCACAACCGGGATGCTTCTGGGCGTACC
CAGTGCTCGTTGGCCCACACGACAGCCGGTTCGGTCGTTCAGTGTTTATAGATATACATGACTAAAGACGCTAGGTCGTTGCGCACAACCGGGATGCTTCTGGGCGTACC
CAGTGCTCGTTGGCCCACACGACAGCCGGTTCGGTCGTTCAAAGGATGCATAAATCAAGGACTAAAGAATCTAGGTCGTTGCGCACAACCGGGATGCTTCTGGGCGTACC
CAGTGCTCGTTGGCCCACACGACAGCCGGTTCGGTCGTTCAAACGAATGTCCATTGTGTTTACAAATACCCTAGGTCGTTGCGCACAACCGGGATGCTTCTGGGCGTACC
CAGTGCTCGTTGGCCCACACGACAGCCGGTTCGGTCGTTCACTTATGACTATTGTGTTTACGAATAACACCTAGGTCGTTGCGCACAACCGGGATGCTTCTGGGCGTACC
CAGTGCTCGTTGGCCCACACGACAGCCGGTTCGGTCGTTCAAACTTATGACCATTGTGTTTACAAGTAACCTAGGTCGTTGCGCACAACCGGGATGCTTCTGGGCGTACC
CAGTGCTCGTTGGCCCACACGACAGCCGGTTCGGTCGTTCATTTATGCCCATTGTGTTTACAAATAACTCCTAGGTCGTTGCGCACAACCGGGATGCTTCTGGGCGTACC
CAGTGCTCGTTGGCCCACACGACAGCCGGTTCGGTCGTTCATAATGTTTCAATTATAAGTTTCCCTCTGGCTAGGTCGTTGCGCACAACCGGGATGCTTCTGGGCGTACC
CAGTGCTCGTTGGCCCACACGACAGCCGGTTCGGTCGTTCCAAGTGCTTATATATGCATGACTAAATATGCTAGGTCGTTGCGCACAACCGGGATGCTTCTGGGCGTACC
CAGTGCTCGTTGGCCCACACGACAGCCGGTTCGGTCGTTCTAAGTCAAGGACCAAAGAATAAGAGGTTCGCTAGGTCGTTGCGCACAACCGGGATGCTTCTGGGCGTACC
CAGTGCTCGTTGGCCCACACGACAGCCGGTTCGGTCGTTCTGATGATATTAAGTCTGTTCTATTCTTGGCCTAGGTCGTTGCGCACAACCGGGATGCTTCTGGGCGTACC
CAGTGCTCGTTGGCCCACACGACAGCCGGTTCGGTCGTTCTTACATGACTAAATATGTTAAGGTGTACACCTAGGTCGTTGCGCACAACCGGGATGCTTCTGGGCGTACC
CAGTGCTCGTTGGCCCACACGACAGCCGGTTCGGTCGTTCTTAACATACATGACTAAATATGCTAAGGTGCTAGGTCGTTGCGCACAACCGGGATGCTTCTGGGCGTACC
CAGTGCTCGTTGGCCCACACGACAGCCGGTTCGGTCGTTCAAAGGATGTCATAAAGCAAGGACCAAAGAACTAGGTCGTTGCGCACAACCGGGATGCTTCTGGGCGTACC
CAGTGCTCGTTGGCCCACACGACAGCCGGTTCGGTCGTTCGGTTTAATTTCAATTATAAGTTTCCCTCTGCTAGGTCGTTGCGCACAACCGGGATGCTTCTGGGCGTACC
CAGTGCTCGTTGGCCCACACGACAGCCGGTTCGGTCGTTCTTAGAACTAAGGATGTCATAAATCAATGACCTAGGTCGTTGCGCACAACCGGGATGCTTCTGGGCGTACC
CAGTGCTCGTTGGCCCACACGACAGCCGGTTCGGTCGTTCATTCCAATTCATATGAAATCTACGTACAAGCTAGGTCGTTGCGCACAACCGGGATGCTTCTGGGCGTACC
CAGTGCTCGTTGGCCCACACGACAGCCGGTTCGGTCGTTCAGAGACGTATTCATATATTGATGACGTGGTCTAGGTCGTTGCGCACAACCGGGATGCTTCTGGGCGTACC
CAGTGCTCGTTGGCCCACACGACAGCCGGTTCGGTCGTTCAAATAAGGATGTCATAAATCAAGCACCAAACTAGGTCGTTGCGCACAACCGGGATGCTTCTGGGCGTACC
CAGTGCTCGTTGGCCCACACGACAGCCGGTTCGGTCGTTCATTTATGCCTATTGTGTTTACAAATAGCACCTAGGTCGTTGCGCACAACCGGGATGCTTCTGGGCGTACC
CAGTGCTCGTTGGCCCACACGACAGCCGGTTCGGTCGTTCACTAAACTTCTAACTTGGGAACCAATAAGCCTAGGTCGTTGCGCACAACCGGGATGCTTCTGGGCGTACC
CAGTGCTCGTTGGCCCACACGACAGCCGGTTCGGTCGTTCTATATTGATGACGTGGTCCATTTGATATTACTAGGTCGTTGCGCACAACCGGGATGCTTCTGGGCGTACC
CAGTGCTCGTTGGCCCACACGACAGCCGGTTCGGTCGTTCAGTGCTATAGATATACAAGACTAAATATGCCTAGGTCGTTGCGCACAACCGGGATGCTTCTGGGCGTACC
CAGTGCTCGTTGGCCCACACGACAGCCGGTTCGGTCGTTCACTAAACTTCTAACTTGGGAGCCAGTAAGACTAGGTCGTTGCGCACAACCGGGATGCTTCTGGGCGTACC
CAGTGCTCGTTGGCCCACACGACAGCCGGTTCGGTCGTTCTTAGAACAAATGATGTCATAAATCAAGGACCTAGGTCGTTGCGCACAACCGGGATGCTTCTGGGCGTACC
CAGTGCTCGTTGGCCCACACGACAGCCGGTTCGGTCGTTCGTTCTATTCTTGGCCTCGTCATCGTTAATGCTAGGTCGTTGCGCACAACCGGGATGCTTCTGGGCGTACC
CAGTGCTCGTTGGCCCACACGACAGCCGGTTCGGTCGTTCCAATAAACTTCTAAATTTGGAGCCAATAAGCTAGGTCGTTGCGCACAACCGGGATGCTTCTGGGCGTACC
CAGTGCTCGTTGGCCCACACGACAGCCGGTTCGGTCGTTCAAGCTAGATGACCTGCGACGTAGTTTCAGGCTAGGTCGTTGCGCACAACCGGGATGCTTCTGGGCGTACC
CAGTGCTCGTTGGCCCACACGACAGCCGGTTCGGTCGTTCTATACCCATTGTGTTTACAAATACCACTAACTAGGTCGTTGCGCACAACCGGGATGCTTCTGGGCGTACC
CAGTGCTCGTTGGCCCACACGACAGCCGGTTCGGTCGTTCGCCACGTCATCGTTAATGCTAATTAGAACTCTAGGTCGTTGCGCACAACCGGGATGCTTCTGGGCGTACC
CAGTGCTCGTTGGCCCACACGACAGCCGGTTCGGTCGTTCATTTATGTCCATTGTGTTTACAAATACCACCTAGGTCGTTGCGCACAACCGGGATGCTTCTGGGCGTACC
CAGTGCTCGTTGGCCCACACGACAGCCGGTTCGGTCGTTCAAACAAGTGCTTATAGATTATACAGGACTACTAGGTCGTTGCGCACAACCGGGATGCTTCTGGGCGTACC
CAGTGCTCGTTGGCCCACACGACAGCCGGTTCGGTCGTTCAAACAAAGGAAATGAGAACAAAGAATCCGACTAGGTCGTTGCGCACAACCGGGATGCTTCTGGGCGTACC
CAGTGCTCGTTGGCCCACACGACAGCCGGTTCGGTCGTTCTAATAGGATATATTAGGCAGATTAAGCTAGCTAGGTCGTTGCGCACAACCGGGATGCTTCTGGGCGTACC
CAGTGCTCGTTGGCCCACACGACAGCCGGTTCGGTCGTTCACTTATTCCCATTGTGTTTACAAATAACACCTAGGTCGTTGCGCACAACCGGGATGCTTCTGGGCGTACC
CAGTGCTCGTTGGCCCACACGACAGCCGGTTCGGTCGTTCCCATTTGATATTAAATCAGTTCCATTCTTGCTAGGTCGTTGCGCACAACCGGGATGCTTCTGGGCGTACC
CAGTGCTCGTTGGCCCACACGACAGCCGGTTCGGTCGTTCTATTAGGAACTATCCGAATATACAATCAGCCTAGGTCGTTGCGCACAACCGGGATGCTTCTGGGCGTACC
CAGTGCTCGTTGGCCCACACGACAGCCGGTTCGGTCGTTCAAATTCCAATTTATAGGAAATCTACGTACCCTAGGTCGTTGCGCACAACCGGGATGCTTCTGGGCGTACC
CAGTGCTCGTTGGCCCACACGACAGCCGGTTCGGTCGTTCTACATGACCTGCGATGTAGTTTCAAGAGCTCTAGGTCGTTGCGCACAACCGGGATGCTTCTGGGCGTACC
CAGTGCTCGTTGGCCCACACGACAGCCGGTTCGGTCGTTCTAAATCAAGGACCAAAGAATGAGAGGTTCGCTAGGTCGTTGCGCACAACCGGGATGCTTCTGGGCGTACC
CAGTGCTCGTTGGCCCACACGACAGCCGGTTCGGTCGTTCAAATTAGAGCAAAGGATGTCGTAAATCAAGCTAGGTCGTTGCGCACAACCGGGATGCTTCTGGGCGTACC
CAGTGCTCGTTGGCCCACACGACAGCCGGTTCGGTCGTTCAAATTCCAATTCATAGGAAATCTACTTACCCTAGGTCGTTGCGCACAACCGGGATGCTTCTGGGCGTACC
CAGTGCTCGTTGGCCCACACGACAGCCGGTTCGGTCGTTCAAATTCCAATTCGTAGGAAATGTACGTACCCTAGGTCGTTGCGCACAACCGGGATGCTTCTGGGCGTACC
CAGTGCTCGTTGGCCCACACGACAGCCGGTTCGGTCGTTCAAGCTAGATGACCTGCGATGTAATTTCAGGCTAGGTCGTTGCGCACAACCGGGATGCTTCTGGGCGTACC
CAGTGCTCGTTGGCCCACACGACAGCCGGTTCGGTCGTTCTTTGCATCAGCGCAGCTCCTGAAACTACATCTAGGTCGTTGCGCACAACCGGGATGCTTCTGGGCGTACC
CAGTGCTCGTTGGCCCACACGACAGCCGGTTCGGTCGTTCTTTAATTAGCATTGAAGATGACGTGGCCAACTAGGTCGTTGCGCACAACCGGGATGCTTCTGGGCGTACC
CAGTGCTCGTTGGCCCACACGACAGCCGGTTCGGTCGTTCAAACAACTGCTAATTGCATGACTAAATATGCTAGGTCGTTGCGCACAACCGGGATGCTTCTGGGCGTACC
CAGTGCTCGTTGGCCCACACGACAGCCGGTTCGGTCGTTCAAACAATTGATATTAGATGCACACGACTAACTAGGTCGTTGCGCACAACCGGGATGCTTCTGGGCGTACC
CAGTGCTCGTTGGCCCACACGACAGCCGGTTCGGTCGTTCGACCAAAGATTAAGAGGTTCGTATCTAAATCTAGGTCGTTGCGCACAACCGGGATGCTTCTGGGCGTACC
CAGTGCTCGTTGGCCCACACGACAGCCGGTTCGGTCGTTCTTTAATTTCATGTACCCTCTGGGAGCCAGTCTAGGTCGTTGCGCACAACCGGGATGCTTCTGGGCGTACC
CAGTGCTCGTTGGCCCACACGACAGCCGGTTCGGTCGTTCCACATGTCATCTACCTTATTGGCTCCAAGACTAGGTCGTTGCGCACAACCGGGATGCTTCTGGGCGTACC
CAGTGCTCGTTGGCCCACACGACAGCCGGTTCGGTCGTTCATTTAGATACGAACTTCTTATTCTTTGGTCCTAGGTCGTTGCGCACAACCGGGATGCTTCTGGGCGTACC
CAGTGCTCGTTGGCCCACACGACAGCCGGTTCGGTCGTTCATAACTTTCACCTTAGCATATTTAGTCATGCTAGGTCGTTGCGCACAACCGGGATGCTTCTGGGCGTACC
CAGTGCTCGTTGGCCCACACGACAGCCGGTTCGGTCGTTCTTTGGTCCTTGATTTAAGACATCCTTTGTGCTAGGTCGTTGCGCACAACCGGGATGCTTCTGGGCGTACC
CAGTGCTCGTTGGCCCACACGACAGCCGGTTCGGTCGTTCTTTAATTAGCATTAACGATGATGTAGCCAACTAGGTCGTTGCGCACAACCGGGATGCTTCTGGGCGTACC
CAGTGCTCGTTGGCCCACACGACAGCCGGTTCGGTCGTTCCTAATATACATGACTAAATATGCTAAGGTGCTAGGTCGTTGCGCACAACCGGGATGCTTCTGGGCGTACC
CAGTGCTCGTTGGCCCACACGACAGCCGGTTCGGTCGTTCACGTGGCCAAGAATAGAACTGACTTAATATCTAGGTCGTTGCGCACAACCGGGATGCTTCTGGGCGTACC
CAGTGCTCGTTGGCCCACACGACAGCCGGTTCGGTCGTTCCATCGTAGGTCATCATCAATATATAATTACCTAGGTCGTTGCGCACAACCGGGATGCTTCTGGGCGTACC
CAGTGCTCGTTGGCCCACACGACAGCCGGTTCGGTCGTTCGATATTAATTAGCGGTAATTAACTAGCAACCTAGGTCGTTGCGCACAACCGGGATGCTTCTGGGCGTACC
CAGTGCTCGTTGGCCCACACGACAGCCGGTTCGGTCGTTCGATTGTCTATTATCAGAACAACATAAGTACCTAGGTCGTTGCGCACAACCGGGATGCTTCTGGGCGTACC
CAGTGCTCGTTGGCCCACACGACAGCCGGTTCGGTCGTTCTTTAATTAGCAATAACGATGATGTGGCCAACTAGGTCGTTGCGCACAACCGGGATGCTTCTGGGCGTACC
CAGTGCTCGTTGGCCCACACGACAGCCGGTTCGGTCGTTCAAATTTCATGTTGTAGTCAATAACCGTTACCTAGGTCGTTGCGCACAACCGGGATGCTTCTGGGCGTACC
CAGTGCTCGTTGGCCCACACGACAGCCGGTTCGGTCGTTCATTATAACGAATTGTTTAGATACGAACCTCCTAGGTCGTTGCGCACAACCGGGATGCTTCTGGGCGTACC
CAGTGCTCGTTGGCCCACACGACAGCCGGTTCGGTCGTTCGGGAATAAGTGTTAATTAACATTAACGATGCTAGGTCGTTGCGCACAACCGGGATGCTTCTGGGCGTACC
CAGTGCTCGTTGGCCCACACGACAGCCGGTTCGGTCGTTCGACCAAAGAATAAGAGCTTCGTATCTGAATCTAGGTCGTTGCGCACAACCGGGATGCTTCTGGGCGTACC
CAGTGCTCGTTGGCCCACACGACAGCCGGTTCGGTCGTTCTTTAATTAGCATTAACGATCACTTGGCCAACTAGGTCGTTGCGCACAACCGGGATGCTTCTGGGCGTACC
CAGTGCTCGTTGGCCCACACGACAGCCGGTTCGGTCGTTCAAATTACATCGTAGGTTATTTGGCGTATTGCTAGGTCGTTGCGCACAACCGGGATGCTTCTGGGCGTACC
CAGTGCTCGTTGGCCCACACGACAGCCGGTTCGGTCGTTCTTTACATCCGAGCAACACCTGAAACCACATCTAGGTCGTTGCGCACAACCGGGATGCTTCTGGGCGTACC
CAGTGCTCGTTGGCCCACACGACAGCCGGTTCGGTCGTTCGACTATAACTGACTTAATTTCAAGTGGAACCTAGGTCGTTGCGCACAACCGGGATGCTTCTGGGCGTACC
CAGTGCTCGTTGGCCCACACGACAGCCGGTTCGGTCGTTCCGCTTCGCTGATTGTACATTCGCATAACTCCTAGGTCGTTGCGCACAACCGGGATGCTTCTGGGCGTACC
CAGTGCTCGTTGGCCCACACGACAGCCGGTTCGGTCGTTCACGTCATCAATATATGAATATCGTCTCTGTCTAGGTCGTTGCGCACAACCGGGATGCTTCTGGGCGTACC
CAGTGCTCGTTGGCCCACACGACAGCCGGTTCGGTCGTTCCTTGACTTAAGACATCCTTTGTGCTAATTTCTAGGTCGTTGCGCACAACCGGGATGCTTCTGGGCGTACC
CAGTGCTCGTTGGCCCACACGACAGCCGGTTCGGTCGTTCAAAGTAGCACAAAGGATGTCGTAAATCAAGCTAGGTCGTTGCGCACAACCGGGATGCTTCTGGGCGTACC
CAGTGCTCGTTGGCCCACACGACAGCCGGTTCGGTCGTTCACGTCATCAATTTATGAATGCCATCCCTGGCTAGGTCGTTGCGCACAACCGGGATGCTTCTGGGCGTACC
CAGTGCTCGTTGGCCCACACGACAGCCGGTTCGGTCGTTCTATTAATTTCATGTTCTAGTCAATAACCGGCTAGGTCGTTGCGCACAACCGGGATGCTTCTGGGCGTACC
CAGTGCTCGTTGGCCCACACGACAGCCGGTTCGGTCGTTCTTTATTTAGCATTAACAATGACGTGGCCAACTAGGTCGTTGCGCACAACCGGGATGCTTCTGGGCGTACC
CAGTGCTCGTTGGCCCACACGACAGCCGGTTCGGTCGTTCGCTTCCGAAGGGAACTTATAATTGAAACTACTAGGTCGTTGCGCACAACCGGGATGCTTCTGGGCGTACC
CAGTGCTCGTTGGCCCACACGACAGCCGGTTCGGTCGTTCGCTTCCAGAGGGAACTTATACTTGAAACTACTAGGTCGTTGCGCACAACCGGGATGCTTCTGGGCGTACC
CAGTGCTCGTTGGCCCACACGACAGCCGGTTCGGTCGTTCTTATTCTTTGGGCCTTGATTTAAGAAATCCCTAGGTCGTTGCGCACAACCGGGATGCTTCTGGGCGTACC
CAGTGCTCGTTGGCCCACACGACAGCCGGTTCGGTCGTTCAATAGGATGTCATAAATCAAGGACCATAGACTAGGTCGTTGCGCACAACCGGGATGCTTCTGGGCGTACC
CAGTGCTCGTTGGCCCACACGACAGCCGGTTCGGTCGTTCTCTAAACACAATGGGAATAAGTTAGAATAGCTAGGTCGTTGCGCACAACCGGGATGCTTCTGGGCGTACC
CAGTGCTCGTTGGCCCACACGACAGCCGGTTCGGTCGTTCGATATACAAATTAGCATATTTAGTCGTGTGCTAGGTCGTTGCGCACAACCGGGATGCTTCTGGGCGTACC
CAGTGCTCGTTGGCCCACACGACAGCCGGTTCGGTCGTTCAACCAGTATAACTGTTGCAATAGCATATTTCTAGGTCGTTGCGCACAACCGGGATGCTTCTGGGCGTACC
CAGTGCTCGTTGGCCCACACGACAGCCGGTTCGGTCGTTCTTTAATTAGCATTAACGATAACGTGGCTAACTAGGTCGTTGCGCACAACCGGGATGCTTCTGGGCGTACC
CAGTGCTCGTTGGCCCACACGACAGCCGGTTCGGTCGTTCCCATTATAAGTTTCACCATAGAATATTTCGCTAGGTCGTTGCGCACAACCGGGATGCTTCTGGGCGTACC
CAGTGCTCGTTGGCCCACACGACAGCCGGTTCGGTCGTTCATTAATTAGCGGTAATTAGCTAGAAACATGCTAGGTCGTTGCGCACAACCGGGATGCTTCTGGGCGTACC
CAGTGCTCGTTGGCCCACACGACAGCCGGTTCGGTCGTTCTTTGTCCTTGATTTACGACATCATTTGTGCCTAGGTCGTTGCGCACAACCGGGATGCTTCTGGGCGTACC
CAGTGCTCGTTGGCCCACACGACAGCCGGTTCGGTCGTTCTTAATTGTCGATTATCTGAACAACATAAGCCTAGGTCGTTGCGCACAACCGGGATGCTTCTGGGCGTACC
CAGTGCTCGTTGGCCCACACGACAGCCGGTTCGGTCGTTCACTTCCAAAGGGAACTTATAATTGAAACTACTAGGTCGTTGCGCACAACCGGGATGCTTCTGGGCGTACC
CAGTGCTCGTTGGCCCACACGACAGCCGGTTCGGTCGTTCTTCAGATTATCCCAAAGGCTGCAAACTGAACTAGGTCGTTGCGCACAACCGGGATGCTTCTGGGCGTACC
CAGTGCTCGTTGGCCCACACGACAGCCGGTTCGGTCGTTCAAACCCTTACAAGTTTAGTGTTTGTAAACACTAGGTCGTTGCGCACAACCGGGATGCTTCTGGGCGTACC
CAGTGCTCGTTGGCCCACACGACAGCCGGTTCGGTCGTTCAACCATTACAAGTTTAGTGTTTGTAAACACCTAGGTCGTTGCGCACAACCGGGATGCTTCTGGGCGTACC
CAGTGCTCGTTGGCCCACACGACAGCCGGTTCGGTCGTTCTTCATCCGCGCAGATCCTGAAACTACATCGCTAGGTCGTTGCGCACAACCGGGATGCTTCTGGGCGTACC
CAGTGCTCGTTGGCCCACACGACAGCCGGTTCGGTCGTTCGATGGCATACACACACAATGAGAGAATAAGCTAGGTCGTTGCGCACAACCGGGATGCTTCTGGGCGTACC
CAGTGCTCGTTGGCCCACACGACAGCCGGTTCGGTCGTTCTTTCCGAGTTAATGACCACTATTCTACGGTCTAGGTCGTTGCGCACAACCGGGATGCTTCTGGGCGTACC
CAGTGCTCGTTGGCCCACACGACAGCCGGTTCGGTCGTTCGCAGGTCATCTAGCTTATTGGCTCAGGTCACTAGGTCGTTGCGCACAACCGGGATGCTTCTGGGCGTACC
CAGTGCTCGTTGGCCCACACGACAGCCGGTTCGGTCGTTCAATTAATTTCATGTTGTAGTCAATAACCGCCTAGGTCGTTGCGCACAACCGGGATGCTTCTGGGCGTACC
CAGTGCTCGTTGGCCCACACGACAGCCGGTTCGGTCGTTCTTTGCTGATTGTACATTCGCATAGTTCCTACTAGGTCGTTGCGCACAACCGGGATGCTTCTGGGCGTACC
CAGTGCTCGTTGGCCCACACGACAGCCGGTTCGGTCGTTCGCTTTCAGAGGGAACTTATAATTGAAACTACTAGGTCGTTGCGCACAACCGGGATGCTTCTGGGCGTACC
CAGTGCTCGTTGGCCCACACGACAGCCGGTTCGGTCGTTCTTTCCGAGATAATGGTTTCTATGGTTTATACTAGGTCGTTGCGCACAACCGGGATGCTTCTGGGCGTACC
CAGTGCTCGTTGGCCCACACGACAGCCGGTTCGGTCGTTCGGGTACCAATCGTACCCTCTAGGGTACCTACTAGGTCGTTGCGCACAACCGGGATGCTTCTGGGCGTACC
CAGTGCTCGTTGGCCCACACGACAGCCGGTTCGGTCGTTCTTTAATTAGCATTAACGAAGACGTAGCCAACTAGGTCGTTGCGCACAACCGGGATGCTTCTGGGCGTACC
CAGTGCTCGTTGGCCCACACGACAGCCGGTTCGGTCGTTCTTTAATTAGCATTAACGATCACGTGGCTAACTAGGTCGTTGCGCACAACCGGGATGCTTCTGGGCGTACC
CAGTGCTCGTTGGCCCACACGACAGCCGGTTCGGTCGTTCGAATAGAATTGACTTAATATCAAATGACCCCTAGGTCGTTGCGCACAACCGGGATGCTTCTGGGCGTACC
CAGTGCTCGTTGGCCCACACGACAGCCGGTTCGGTCGTTCCTTGATTTACGACATCCTTTGTTCTGATTTCTAGGTCGTTGCGCACAACCGGGATGCTTCTGGGCGTACC
CAGTGCTCGTTGGCCCACACGACAGCCGGTTCGGTCGTTCAAACCACCTTAGCATATTTAGTCATGTATACTAGGTCGTTGCGCACAACCGGGATGCTTCTGGGCGTACC
CAGTGCTCGTTGGCCCACACGACAGCCGGTTCGGTCGTTCAAATACAAACCTCTTATTCTTTGGTCTTAGCTAGGTCGTTGCGCACAACCGGGATGCTTCTGGGCGTACC
CAGTGCTCGTTGGCCCACACGACAGCCGGTTCGGTCGTTCTTTCGCTGATTGTACATTCGCATAGTTCCTCTAGGTCGTTGCGCACAACCGGGATGCTTCTGGGCGTACC
CAGTGCTCGTTGGCCCACACGACAGCCGGTTCGGTCGTTCAACAACATAAGAACTTGATTAACTACTTGGCTAGGTCGTTGCGCACAACCGGGATGCTTCTGGGCGTACC
CAGTGCTCGTTGGCCCACACGACAGCCGGTTCGGTCGTTCCGCAGGTCATCTAGCTTATTGGCTCTCAGACTAGGTCGTTGCGCACAACCGGGATGCTTCTGGGCGTACC
CAGTGCTCGTTGGCCCACACGACAGCCGGTTCGGTCGTTCTGCTAATATACATGACTAAATATGCTAAGGCTAGGTCGTTGCGCACAACCGGGATGCTTCTGGGCGTACC
CAGTGCTCGTTGGCCCACACGACAGCCGGTTCGGTCGTTCAAACGAACCTCGTATTCCTTGGTCCTTGATCTAGGTCGTTGCGCACAACCGGGATGCTTCTGGGCGTACC
CAGTGCTCGTTGGCCCACACGACAGCCGGTTCGGTCGTTCATTTAGATACGAACATCTTATTCTTTGGTCCTAGGTCGTTGCGCACAACCGGGATGCTTCTGGGCGTACC
CAGTGCTCGTTGGCCCACACGACAGCCGGTTCGGTCGTTCAGAGACGGTATTCATATATTGATGACAGGGCTAGGTCGTTGCGCACAACCGGGATGCTTCTGGGCGTACC
CAGTGCTCGTTGGCCCACACGACAGCCGGTTCGGTCGTTCTTTGTGTTGCTAGTTAATTACCGCTAATTACTAGGTCGTTGCGCACAACCGGGATGCTTCTGGGCGTACC
CAGTGCTCGTTGGCCCACACGACAGCCGGTTCGGTCGTTCATTTCTGGTACGTAGATTTCCTATGAATTGCTAGGTCGTTGCGCACAACCGGGATGCTTCTGGGCGTACC
CAGTGCTCGTTGGCCCACACGACAGCCGGTTCGGTCGTTCAAACGATGTCATAAATCAAGGACTATAGAACTAGGTCGTTGCGCACAACCGGGATGCTTCTGGGCGTACC
CAGTGCTCGTTGGCCCACACGACAGCCGGTTCGGTCGTTCCGAATTATTTAAATACGAACCTCTTATTCCCTAGGTCGTTGCGCACAACCGGGATGCTTCTGGGCGTACC
CAGTGCTCGTTGGCCCACACGACAGCCGGTTCGGTCGTTCAAGCCAATACGGCAAATAACCTACGATGTACTAGGTCGTTGCGCACAACCGGGATGCTTCTGGGCGTACC
CAGTGCTCGTTGGCCCACACGACAGCCGGTTCGGTCGTTCTGATTGTCGATTATGAAACAACATAAGAACCTAGGTCGTTGCGCACAACCGGGATGCTTCTGGGCGTACC
CAGTGCTCGTTGGCCCACACGACAGCCGGTTCGGTCGTTCATTTAGATACGAACCTCTTATTATTTGGTCCTAGGTCGTTGCGCACAACCGGGATGCTTCTGGGCGTACC
CAGTGCTCGTTGGCCCACACGACAGCCGGTTCGGTCGTTCAAATTAGCACAAATGATGTCGTTAATCAAGCTAGGTCGTTGCGCACAACCGGGATGCTTCTGGGCGTACC
CAGTGCTCGTTGGCCCACACGACAGCCGGTTCGGTCGTTCTTGATGACGTGGTCCATTTGATATTAAGTCCTAGGTCGTTGCGCACAACCGGGATGCTTCTGGGCGTACC
CAGTGCTCGTTGGCCCACACGACAGCCGGTTCGGTCGTTCTTTAATTAGCATTAACGATGAAGTGGCCAACTAGGTCGTTGCGCACAACCGGGATGCTTCTGGGCGTACC
CAGTGCTCGTTGGCCCACACGACAGCCGGTTCGGTCGTTCTATCGAATTATTTAGATACGAACCTCTTACCTAGGTCGTTGCGCACAACCGGGATGCTTCTGGGCGTACC
CAGTGCTCGTTGGCCCACACGACAGCCGGTTCGGTCGTTCATTTGATATTAAGTCAGTTCTATTCTTGGCCTAGGTCGTTGCGCACAACCGGGATGCTTCTGGGCGTACC
CAGTGCTCGTTGGCCCACACGACAGCCGGTTCGGTCGTTCAATTATAAGTTCCCTCTGAAAGCCAATACGCTAGGTCGTTGCGCACAACCGGGATGCTTCTGGGCGTACC
CAGTGCTCGTTGGCCCACACGACAGCCGGTTCGGTCGTTCAATTAACACAAATGATGTCGTAAATCAAGGCTAGGTCGTTGCGCACAACCGGGATGCTTCTGGGCGTACC
CAGTGCTCGTTGGCCCACACGACAGCCGGTTCGGTCGTTCTTAAATATTAATTAGCGGTTGCTAGATGACCTAGGTCGTTGCGCACAACCGGGATGCTTCTGGGCGTACC
CAGTGCTCGTTGGCCCACACGACAGCCGGTTCGGTCGTTCCCAATACCCTAGAGAACCTACGATGTAATTCTAGGTCGTTGCGCACAACCGGGATGCTTCTGGGCGTACC
CAGTGCTCGTTGGCCCACACGACAGCCGGTTCGGTCGTTCTAGTAAATATTAATTAGCGGTTGCTAGATGCTAGGTCGTTGCGCACAACCGGGATGCTTCTGGGCGTACC
CAGTGCTCGTTGGCCCACACGACAGCCGGTTCGGTCGTTCTTTCGCTGATTGTACATTCGGATAGCTCCTCTAGGTCGTTGCGCACAACCGGGATGCTTCTGGGCGTACC
CAGTGCTCGTTGGCCCACACGACAGCCGGTTCGGTCGTTCTTGACATCCGAGCAGCTCCTGAAACTATATCTAGGTCGTTGCGCACAACCGGGATGCTTCTGGGCGTACC
CAGTGCTCGTTGGCCCACACGACAGCCGGTTCGGTCGTTCTTTACATCAGCGCAGCTCCTGAAACTACATCTAGGTCGTTGCGCACAACCGGGATGCTTCTGGGCGTACC
CAGTGCTCGTTGGCCCACACGACAGCCGGTTCGGTCGTTCTTCTTGGCCACGTCATCGTTAATGCTAATTCTAGGTCGTTGCGCACAACCGGGATGCTTCTGGGCGTACC
CAGTGCTCGTTGGCCCACACGACAGCCGGTTCGGTCGTTCAAATAGCACAAAGGATGTCGTAAATCAAGGCTAGGTCGTTGCGCACAACCGGGATGCTTCTGGGCGTACC
CAGTGCTCGTTGGCCCACACGACAGCCGGTTCGGTCGTTCAGCTGCGCGAATAGGATGTCATAAATCAAGCTAGGTCGTTGCGCACAACCGGGATGCTTCTGGGCGTACC
CAGTGCTCGTTGGCCCACACGACAGCCGGTTCGGTCGTTCGACAATAGAGGTTTGTATCTAAATAATTCGCTAGGTCGTTGCGCACAACCGGGATGCTTCTGGGCGTACC
CAGTGCTCGTTGGCCCACACGACAGCCGGTTCGGTCGTTCAAATTCCAATTCATATGAAATCTACGTACCCTAGGTCGTTGCGCACAACCGGGATGCTTCTGGGCGTACC
CAGTGCTCGTTGGCCCACACGACAGCCGGTTCGGTCGTTCAAACACTTGCTAATACATGACTAACGATGCCTAGGTCGTTGCGCACAACCGGGATGCTTCTGGGCGTACC
CAGTGCTCGTTGGCCCACACGACAGCCGGTTCGGTCGTTCCGCAGGTCATTTAGCTTATTGGCTCCCAGACTAGGTCGTTGCGCACAACCGGGATGCTTCTGGGCGTACC
CAGTGCTCGTTGGCCCACACGACAGCCGGTTCGGTCGTTCAAACGAAACTCTTATTCCTTGGTCCTTGATCTAGGTCGTTGCGCACAACCGGGATGCTTCTGGGCGTACC
CAGTGCTCGTTGGCCCACACGACAGCCGGTTCGGTCGTTCTTTACATCCAAGCAGCTACTGAAACTATATCTAGGTCGTTGCGCACAACCGGGATGCTTCTGGGCGTACC
CAGTGCTCGTTGGCCCACACGACAGCCGGTTCGGTCGTTCCGCAGGTAATATAGCTTATTGGCTCCGAGACTAGGTCGTTGCGCACAACCGGGATGCTTCTGGGCGTACC
CAGTGCTCGTTGGCCCACACGACAGCCGGTTCGGTCGTTCACAAACCCATTACATGTTTAGTGTTATTTGCTAGGTCGTTGCGCACAACCGGGATGCTTCTGGGCGTACC
CAGTGCTCGTTGGCCCACACGACAGCCGGTTCGGTCGTTCACCATTACAAGTTTAGTGTTATTTGTGAACCTAGGTCGTTGCGCACAACCGGGATGCTTCTGGGCGTACC
CAGTGCTCGTTGGCCCACACGACAGCCGGTTCGGTCGTTCAAACGAAGCTCGTATTCCTTGGTCCTTGATCTAGGTCGTTGCGCACAACCGGGATGCTTCTGGGCGTACC
CAGTGCTCGTTGGCCCACACGACAGCCGGTTCGGTCGTTCAAATCAGAACAAATGATGTCGTAAATCAAGCTAGGTCGTTGCGCACAACCGGGATGCTTCTGGGCGTACC
CAGTGCTCGTTGGCCCACACGACAGCCGGTTCGGTCGTTCTTTCCTTGGTCCTTGATTAACTACATCATTCTAGGTCGTTGCGCACAACCGGGATGCTTCTGGGCGTACC
CAGTGCTCGTTGGCCCACACGACAGCCGGTTCGGTCGTTCAAATTTATGAGCGGTAATTAACTAGCAACACTAGGTCGTTGCGCACAACCGGGATGCTTCTGGGCGTACC
CAGTGCTCGTTGGCCCACACGACAGCCGGTTCGGTCGTTCAAACGAAACTCTTATTACTTGGTCCTTGATCTAGGTCGTTGCGCACAACCGGGATGCTTCTGGGCGTACC
CAGTGCTCGTTGGCCCACACGACAGCCGGTTCGGTCGTTCATGTCGTTAATCAAGGACCAAGGAATGAGACTAGGTCGTTGCGCACAACCGGGATGCTTCTGGGCGTACC
CAGTGCTCGTTGGCCCACACGACAGCCGGTTCGGTCGTTCAAATTACAATTCATAGGAAATCTACGTACCCTAGGTCGTTGCGCACAACCGGGATGCTTCTGGGCGTACC
CAGTGCTCGTTGGCCCACACGACAGCCGGTTCGGTCGTTCAAACGTTGTCATAAATCAAGGACCATAGAACTAGGTCGTTGCGCACAACCGGGATGCTTCTGGGCGTACC
CAGTGCTCGTTGGCCCACACGACAGCCGGTTCGGTCGTTCCCAGATGACCTATGATGTACTATTAGGAGCCTAGGTCGTTGCGCACAACCGGGATGCTTCTGGGCGTACC
CAGTGCTCGTTGGCCCACACGACAGCCGGTTCGGTCGTTCTTGGTCCTTGATAAACGACATCATTTGTTCCTAGGTCGTTGCGCACAACCGGGATGCTTCTGGGCGTACC
CAGTGCTCGTTGGCCCACACGACAGCCGGTTCGGTCGTTCTTTAATTAGCATTAAAGATGAAGTGGCCAACTAGGTCGTTGCGCACAACCGGGATGCTTCTGGGCGTACC
CAGTGCTCGTTGGCCCACACGACAGCCGGTTCGGTCGTTCATGAAACTTAACTAACAATGCTGAGGTGAACTAGGTCGTTGCGCACAACCGGGATGCTTCTGGGCGTACC
CAGTGCTCGTTGGCCCACACGACAGCCGGTTCGGTCGTTCTGTTTGATATTAAGTCAGTTCTATTCTTGGCTAGGTCGTTGCGCACAACCGGGATGCTTCTGGGCGTACC
CAGTGCTCGTTGGCCCACACGACAGCCGGTTCGGTCGTTCCGATAGAATAGAACTGACTTAATATCAAACCTAGGTCGTTGCGCACAACCGGGATGCTTCTGGGCGTACC
CAGTGCTCGTTGGCCCACACGACAGCCGGTTCGGTCGTTCCCAATACGCTAGAGAACCTACGATGTAATTCTAGGTCGTTGCGCACAACCGGGATGCTTCTGGGCGTACC
CAGTGCTCGTTGGCCCACACGACAGCCGGTTCGGTCGTTCTCCATTGATATTAAGTCAGTTCTATTCTTGCTAGGTCGTTGCGCACAACCGGGATGCTTCTGGGCGTACC
CAGTGCTCGTTGGCCCACACGACAGCCGGTTCGGTCGTTCACCTGCGATGTAGTTTCAGGAGCGGCGACGCTAGGTCGTTGCGCACAACCGGGATGCTTCTGGGCGTACC
CAGTGCTCGTTGGCCCACACGACAGCCGGTTCGGTCGTTCTCTAGCTTATTGGCTCCCAGAGGGTACATGCTAGGTCGTTGCGCACAACCGGGATGCTTCTGGGCGTACC
CAGTGCTCGTTGGCCCACACGACAGCCGGTTCGGTCGTTCCGTCATCAATATATGAATACCATCTGTGGTCTAGGTCGTTGCGCACAACCGGGATGCTTCTGGGCGTACC
CAGTGCTCGTTGGCCCACACGACAGCCGGTTCGGTCGTTCAACGAATTATTAGATACGAACCTCTTATTCCTAGGTCGTTGCGCACAACCGGGATGCTTCTGGGCGTACC
CAGTGCTCGTTGGCCCACACGACAGCCGGTTCGGTCGTTCTTTATTCCTTGGTCCTTGATTACCGACATCCTAGGTCGTTGCGCACAACCGGGATGCTTCTGGGCGTACC
CAGTGCTCGTTGGCCCACACGACAGCCGGTTCGGTCGTTCTATTAGCAAGTGTTTCAAATTTCATGTTGCCTAGGTCGTTGCGCACAACCGGGATGCTTCTGGGCGTACC
CAGTGCTCGTTGGCCCACACGACAGCCGGTTCGGTCGTTCTTTAATTACATGTACCCTCTGTGAGCCAATCTAGGTCGTTGCGCACAACCGGGATGCTTCTGGGCGTACC
CAGTGCTCGTTGGCCCACACGACAGCCGGTTCGGTCGTTCGATGACCTGCGATGTAGTTTCAAGAGATGCCTAGGTCGTTGCGCACAACCGGGATGCTTCTGGGCGTACC
CAGTGCTCGTTGGCCCACACGACAGCCGGTTCGGTCGTTCTATCTGCAATGTAGTTTCAAGAGCTGCGCGCTAGGTCGTTGCGCACAACCGGGATGCTTCTGGGCGTACC
CAGTGCTCGTTGGCCCACACGACAGCCGGTTCGGTCGTTCTCCATTTGATATTAAGTTCCATTCTTGGCCCTAGGTCGTTGCGCACAACCGGGATGCTTCTGGGCGTACC
CAGTGCTCGTTGGCCCACACGACAGCCGGTTCGGTCGTTCTTTCATATATTGATGACGTGGTCCATTTGACTAGGTCGTTGCGCACAACCGGGATGCTTCTGGGCGTACC
CAGTGCTCGTTGGCCCACACGACAGCCGGTTCGGTCGTTCGCTAGATGACCTACGATGTAATATTAAGAGCTAGGTCGTTGCGCACAACCGGGATGCTTCTGGGCGTACC
CAGTGCTCGTTGGCCCACACGACAGCCGGTTCGGTCGTTCAAATTAACACAAAGGATGTCGTAAATCAAGCTAGGTCGTTGCGCACAACCGGGATGCTTCTGGGCGTACC
CAGTGCTCGTTGGCCCACACGACAGCCGGTTCGGTCGTTCATTGCTAATAGATATACGTGACTAAATTGCCTAGGTCGTTGCGCACAACCGGGATGCTTCTGGGCGTACC
CAGTGCTCGTTGGCCCACACGACAGCCGGTTCGGTCGTTCGCGATGTAGTTTCAGGAGCTGCGCGGATGTCTAGGTCGTTGCGCACAACCGGGATGCTTCTGGGCGTACC
CAGTGCTCGTTGGCCCACACGACAGCCGGTTCGGTCGTTCTTTAATTACGTGTACCCTCTGGGAGTGAATCTAGGTCGTTGCGCACAACCGGGATGCTTCTGGGCGTACC
CAGTGCTCGTTGGCCCACACGACAGCCGGTTCGGTCGTTCACCAAAGAATAATAGGTTCGTAATGCTAATCTAGGTCGTTGCGCACAACCGGGATGCTTCTGGGCGTACC
CAGTGCTCGTTGGCCCACACGACAGCCGGTTCGGTCGTTCAAAGGATATCATAAATCAAGGACCAAAGAACTAGGTCGTTGCGCACAACCGGGATGCTTCTGGGCGTACC
CAGTGCTCGTTGGCCCACACGACAGCCGGTTCGGTCGTTCAAATTAGAACAAAGGATGTCGGAAATCAAGCTAGGTCGTTGCGCACAACCGGGATGCTTCTGGGCGTACC
CAGTGCTCGTTGGCCCACACGACAGCCGGTTCGGTCGTTCAAATGGTTCAGTTTCAATTATAAGTTTCCCCTAGGTCGTTGCGCACAACCGGGATGCTTCTGGGCGTACC
CAGTGCTCGTTGGCCCACACGACAGCCGGTTCGGTCGTTCTTTCAATTATAAGTTTCCCTCTGGAAGTCACTAGGTCGTTGCGCACAACCGGGATGCTTCTGGGCGTACC
CAGTGCTCGTTGGCCCACACGACAGCCGGTTCGGTCGTTCGGGCCAATAAGCTAGCTGACCTGCGATGTACTAGGTCGTTGCGCACAACCGGGATGCTTCTGGGCGTACC
CAGTGCTCGTTGGCCCACACGACAGCCGGTTCGGTCGTTCGACCAAAGAATAAGAGGATCGTTTCTAAATCTAGGTCGTTGCGCACAACCGGGATGCTTCTGGGCGTACC
CAGTGCTCGTTGGCCCACACGACAGCCGGTTCGGTCGTTCAAAGGATGCATAAATCAAGTTTCCCTCTGGCTAGGTCGTTGCGCACAACCGGGATGCTTCTGGGCGTACC
CAGTGCTCGTTGGCCCACACGACAGCCGGTTCGGTCGTTCTGAGACGGTATTCATATATTGATGACGTGGCTAGGTCGTTGCGCACAACCGGGATGCTTCTGGGCGTACC
CAGTGCTCGTTGGCCCACACGACAGCCGGTTCGGTCGTTCCTTCTAACTTGGGAGCCAATAAGATAGATGCTAGGTCGTTGCGCACAACCGGGATGCTTCTGGGCGTACC
CAGTGCTCGTTGGCCCACACGACAGCCGGTTCGGTCGTTCTTGACAATATCGAATTTAACGCCAAATTTCCTAGGTCGTTGCGCACAACCGGGATGCTTCTGGGCGTACC
CAGTGCTCGTTGGCCCACACGACAGCCGGTTCGGTCGTTCAAATTTCAATTCTTAGGAAATGTACGTACCCTAGGTCGTTGCGCACAACCGGGATGCTTCTGGGCGTACC
CAGTGCTCGTTGGCCCACACGACAGCCGGTTCGGTCGTTCTCTTGGCCACGTCATCGTTAATGCTAATTACTAGGTCGTTGCGCACAACCGGGATGCTTCTGGGCGTACC
CAGTGCTCGTTGGCCCACACGACAGCCGGTTCGGTCGTTCATGGTACACACACACAATGAGAGAATAAGTCTAGGTCGTTGCGCACAACCGGGATGCTTCTGGGCGTACC
CAGTGCTCGTTGGCCCACACGACAGCCGGTTCGGTCGTTCAGAGACGGTATTCATATAATGATGACGTGGCTAGGTCGTTGCGCACAACCGGGATGCTTCTGGGCGTACC
CAGTGCTCGTTGGCCCACACGACAGCCGGTTCGGTCGTTCAGAACTTATGCCCATTGTGTTTACAAATACCTAGGTCGTTGCGCACAACCGGGATGCTTCTGGGCGTACC
CAGTGCTCGTTGGCCCACACGACAGCCGGTTCGGTCGTTCAGAGACGGTATTCATATGATGACGTGGTCCCTAGGTCGTTGCGCACAACCGGGATGCTTCTGGGCGTACC
CAGTGCTCGTTGGCCCACACGACAGCCGGTTCGGTCGTTCAAACTTATGGCCATTGTGTTTACAAATAACCTAGGTCGTTGCGCACAACCGGGATGCTTCTGGGCGTACC
CAGTGCTCGTTGGCCCACACGACAGCCGGTTCGGTCGTTCATAACTTATGCCCATTGTGTTTACAAATACCTAGGTCGTTGCGCACAACCGGGATGCTTCTGGGCGTACC
CAGTGCTCGTTGGCCCACACGACAGCCGGTTCGGTCGTTCGTATTTAATATTAACTAGCGGTACATCATGCTAGGTCGTTGCGCACAACCGGGATGCTTCTGGGCGTACC
CAGTGCTCGTTGGCCCACACGACAGCCGGTTCGGTCGTTCCCATTTGATATTAAGTCTGTTTCATTCTTGCTAGGTCGTTGCGCACAACCGGGATGCTTCTGGGCGTACC
CAGTGCTCGTTGGCCCACACGACAGCCGGTTCGGTCGTTCACCAAAGAATAAGAAGTTCGTAATGCTAATCTAGGTCGTTGCGCACAACCGGGATGCTTCTGGGCGTACC
CAGTGCTCGTTGGCCCACACGACAGCCGGTTCGGTCGTTCAAACAAAGGAAATTAGAGCAAAGGATGTCGCTAGGTCGTTGCGCACAACCGGGATGCTTCTGGGCGTACC
CAGTGCTCGTTGGCCCACACGACAGCCGGTTCGGTCGTTCAAATGATGACCAGAGATGGTATTCATATATCTAGGTCGTTGCGCACAACCGGGATGCTTCTGGGCGTACC
CAGTGCTCGTTGGCCCACACGACAGCCGGTTCGGTCGTTCTTTGATAATCGGCAATCAAACTCTAAGAATCTAGGTCGTTGCGCACAACCGGGATGCTTCTGGGCGTACC
CAGTGCTCGTTGGCCCACACGACAGCCGGTTCGGTCGTTCTTTAATTCGTAGGAAATGTACGTACCACAGCTAGGTCGTTGCGCACAACCGGGATGCTTCTGGGCGTACC
CAGTGCTCGTTGGCCCACACGACAGCCGGTTCGGTCGTTCAAATTAGAACAAAGGATGAGTAAATCAAGGCTAGGTCGTTGCGCACAACCGGGATGCTTCTGGGCGTACC
CAGTGCTCGTTGGCCCACACGACAGCCGGTTCGGTCGTTCTTTGATAATCGCCAATAAGCTAGATGACCTCTAGGTCGTTGCGCACAACCGGGATGCTTCTGGGCGTACC
CAGTGCTCGTTGGCCCACACGACAGCCGGTTCGGTCGTTCTAGCGGTAATTAACATACATGACTAAATACCTAGGTCGTTGCGCACAACCGGGATGCTTCTGGGCGTACC
CAGTGCTCGTTGGCCCACACGACAGCCGGTTCGGTCGTTCAAATTTATGCCAATGGGCACAATGGTGTTTCTAGGTCGTTGCGCACAACCGGGATGCTTCTGGGCGTACC
CAGTGCTCGTTGGCCCACACGACAGCCGGTTCGGTCGTTCAAACAAGTTCTTGTAGATATACATGACTAGCTAGGTCGTTGCGCACAACCGGGATGCTTCTGGGCGTACC
CAGTGCTCGTTGGCCCACACGACAGCCGGTTCGGTCGTTCGACCAAAGAATAATAGGTTCGTACCTAAATCTAGGTCGTTGCGCACAACCGGGATGCTTCTGGGCGTACC
CAGTGCTCGTTGGCCCACACGACAGCCGGTTCGGTCGTTCATGGTATTCATATATTGATGACGTGGTCCACTAGGTCGTTGCGCACAACCGGGATGCTTCTGGGCGTACC
CAGTGCTCGTTGGCCCACACGACAGCCGGTTCGGTCGTTCAAATAAGGATGTCATAAATCAAGGACCAAACTAGGTCGTTGCGCACAACCGGGATGCTTCTGGGCGTACC
CAGTGCTCGTTGGCCCACACGACAGCCGGTTCGGTCGTTCAAATTCCAATTCGTAAGATGAAATACGATGCTAGGTCGTTGCGCACAACCGGGATGCTTCTGGGCGTACC
CAGTGCTCGTTGGCCCACACGACAGCCGGTTCGGTCGTTCCTAATTAGAACTTATGCCCATTGTGTTTACCTAGGTCGTTGCGCACAACCGGGATGCTTCTGGGCGTACC
CAGTGCTCGTTGGCCCACACGACAGCCGGTTCGGTCGTTCTAAACTTCTAACTTGAGAGCCAATAAGCTACTAGGTCGTTGCGCACAACCGGGATGCTTCTGGGCGTACC
CAGTGCTCGTTGGCCCACACGACAGCCGGTTCGGTCGTTCTGACGTGGTCCATTTGATACATTCTTGGCCCTAGGTCGTTGCGCACAACCGGGATGCTTCTGGGCGTACC
CAGTGCTCGTTGGCCCACACGACAGCCGGTTCGGTCGTTCAAAGGATGTCATAAATCAAGGACCAACGAACTAGGTCGTTGCGCACAACCGGGATGCTTCTGGGCGTACC
CAGTGCTCGTTGGCCCACACGACAGCCGGTTCGGTCGTTCGACCAAAGAATAAGAGTTTCGTATCTAAATCTAGGTCGTTGCGCACAACCGGGATGCTTCTGGGCGTACC
CAGTGCTCGTTGGCCCACACGACAGCCGGTTCGGTCGTTCTGTCAGTTATAAGTTCCCTCTGGAAGCCAACTAGGTCGTTGCGCACAACCGGGATGCTTCTGGGCGTACC
CAGTGCTCGTTGGCCCACACGACAGCCGGTTCGGTCGTTCTCATATAAGTTTCATATATTGATGACGTGGCTAGGTCGTTGCGCACAACCGGGATGCTTCTGGGCGTACC
CAGTGCTCGTTGGCCCACACGACAGCCGGTTCGGTCGTTCATGTAATATTAGGAGCTATCCGACTATACACTAGGTCGTTGCGCACAACCGGGATGCTTCTGGGCGTACC
CAGTGCTCGTTGGCCCACACGACAGCCGGTTCGGTCGTTCACCAAAGAATAAGAGGTTCGTATCTGAATACTAGGTCGTTGCGCACAACCGGGATGCTTCTGGGCGTACC
CAGTGCTCGTTGGCCCACACGACAGCCGGTTCGGTCGTTCTAAACTTCTAACTTGGGAGCCAGTAAGATACTAGGTCGTTGCGCACAACCGGGATGCTTCTGGGCGTACC
CAGTGCTCGTTGGCCCACACGACAGCCGGTTCGGTCGTTCAGAGATGTTATTCATATATTGATGACGTGGCTAGGTCGTTGCGCACAACCGGGATGCTTCTGGGCGTACC
CAGTGCTCGTTGGCCCACACGACAGCCGGTTCGGTCGTTCTCAAATACCACTAAACTTGTAATGGTTTAGCTAGGTCGTTGCGCACAACCGGGATGCTTCTGGGCGTACC
CAGTGCTCGTTGGCCCACACGACAGCCGGTTCGGTCGTTCACTAAACTTCTAACTTGGGAGCCAATCAGCCTAGGTCGTTGCGCACAACCGGGATGCTTCTGGGCGTACC
CAGTGCTCGTTGGCCCACACGACAGCCGGTTCGGTCGTTCTAGCGGTATTAACATACATGACTAAATATGCTAGGTCGTTGCGCACAACCGGGATGCTTCTGGGCGTACC
CAGTGCTCGTTGGCCCACACGACAGCCGGTTCGGTCGTTCGACCACAGATGGTATTTATATATTAATGACCTAGGTCGTTGCGCACAACCGGGATGCTTCTGGGCGTACC
CAGTGCTCGTTGGCCCACACGACAGCCGGTTCGGTCGTTCTCCGTTTGATATTAAGTTAGTTCCATTCTTCTAGGTCGTTGCGCACAACCGGGATGCTTCTGGGCGTACC
CAGTGCTCGTTGGCCCACACGACAGCCGGTTCGGTCGTTCAAGATAGATGACCTGCGATGTAGTTTCAGGCTAGGTCGTTGCGCACAACCGGGATGCTTCTGGGCGTACC
CAGTGCTCGTTGGCCCACACGACAGCCGGTTCGGTCGTTCAAACAAGTGCTTATAGATACACATGACTAACTAGGTCGTTGCGCACAACCGGGATGCTTCTGGGCGTACC
CAGTGCTCGTTGGCCCACACGACAGCCGGTTCGGTCGTTCCATTGTTAATGCTAATTTAAACTTATGCCCCTAGGTCGTTGCGCACAACCGGGATGCTTCTGGGCGTACC
CAGTGCTCGTTGGCCCACACGACAGCCGGTTCGGTCGTTCTGCCTATTGTGTTTACAAATACCATTAAACCTAGGTCGTTGCGCACAACCGGGATGCTTCTGGGCGTACC
CAGTGCTCGTTGGCCCACACGACAGCCGGTTCGGTCGTTCAAACTCATGCCCAACTTATGCCCATTGAGTCTAGGTCGTTGCGCACAACCGGGATGCTTCTGGGCGTACC
CAGTGCTCGTTGGCCCACACGACAGCCGGTTCGGTCGTTCAGTGCTATAGATATACATCACTAAATATGCCTAGGTCGTTGCGCACAACCGGGATGCTTCTGGGCGTACC
CAGTGCTCGTTGGCCCACACGACAGCCGGTTCGGTCGTTCAAACAAGTGCTTATAGATATACATGGCTAACTAGGTCGTTGCGCACAACCGGGATGCTTCTGGGCGTACC
CAGTGCTCGTTGGCCCACACGACAGCCGGTTCGGTCGTTCGACCACGTCATTGTTAATGCTAATTTAAACCTAGGTCGTTGCGCACAACCGGGATGCTTCTGGGCGTACC
CAGTGCTCGTTGGCCCACACGACAGCCGGTTCGGTCGTTCCTAAACTTAGGTTCGTATCTAAATAATTCGCTAGGTCGTTGCGCACAACCGGGATGCTTCTGGGCGTACC
CAGTGCTCGTTGGCCCACACGACAGCCGGTTCGGTCGTTCTAGCGGTAATTAACTAACAACATGAAATTGCTAGGTCGTTGCGCACAACCGGGATGCTTCTGGGCGTACC
CAGTGCTCGTTGGCCCACACGACAGCCGGTTCGGTCGTTCAAACTGAAGATGGCACACACACACAATGAGCTAGGTCGTTGCGCACAACCGGGATGCTTCTGGGCGTACC
CAGTGCTCGTTGGCCCACACGACAGCCGGTTCGGTCGTTCCTGTTCTATTCTTGGCCACGTCATCGTTAACTAGGTCGTTGCGCACAACCGGGATGCTTCTGGGCGTACC
CAGTGCTCGTTGGCCCACACGACAGCCGGTTCGGTCGTTCAATTATGCCCATTGTGTTTACAAATAACACCTAGGTCGTTGCGCACAACCGGGATGCTTCTGGGCGTACC
CAGTGCTCGTTGGCCCACACGACAGCCGGTTCGGTCGTTCAATTAGAAGAAATGATGTCGTAAATCAAGGCTAGGTCGTTGCGCACAACCGGGATGCTTCTGGGCGTACC
CAGTGCTCGTTGGCCCACACGACAGCCGGTTCGGTCGTTCTTATGCCCATTGTGTTTACAAGCAACACTACTAGGTCGTTGCGCACAACCGGGATGCTTCTGGGCGTACC
CAGTGCTCGTTGGCCCACACGACAGCCGGTTCGGTCGTTCATTAATTATCGGTAATTAACCAGCAACATGCTAGGTCGTTGCGCACAACCGGGATGCTTCTGGGCGTACC
CAGTGCTCGTTGGCCCACACGACAGCCGGTTCGGTCGTTCAAATTTCAATTCATAGGAAATCTACGTTCCCTAGGTCGTTGCGCACAACCGGGATGCTTCTGGGCGTACC
CAGTGCTCGTTGGCCCACACGACAGCCGGTTCGGTCGTTCGCTGTAATTAACATACATGACTAAATATGCCTAGGTCGTTGCGCACAACCGGGATGCTTCTGGGCGTACC
CAGTGCTCGTTGGCCCACACGACAGCCGGTTCGGTCGTTCGTTTCATTCTTGGCCACGTCATTGTTAATGCTAGGTCGTTGCGCACAACCGGGATGCTTCTGGGCGTACC
CAGTGCTCGTTGGCCCACACGACAGCCGGTTCGGTCGTTCAAAGGATGTCATAAGTCAAGGACCAAAGAACTAGGTCGTTGCGCACAACCGGGATGCTTCTGGGCGTACC
CAGTGCTCGTTGGCCCACACGACAGCCGGTTCGGTCGTTCGCTAGATGACGTACTATATTCGGAACTATCCTAGGTCGTTGCGCACAACCGGGATGCTTCTGGGCGTACC
CAGTGCTCGTTGGCCCACACGACAGCCGGTTCGGTCGTTCAAATTAGAACAAAGGATGTAATCAAGGACCCTAGGTCGTTGCGCACAACCGGGATGCTTCTGGGCGTACC
CAGTGCTCGTTGGCCCACACGACAGCCGGTTCGGTCGTTCGGCCACGTCATTGTTAAGAGCTGCGCGGATCTAGGTCGTTGCGCACAACCGGGATGCTTCTGGGCGTACC
CAGTGCTCGTTGGCCCACACGACAGCCGGTTCGGTCGTTCTATTCATTGGCGGTTATTAACTATAACATGCTAGGTCGTTGCGCACAACCGGGATGCTTCTGGGCGTACC
CAGTGCTCGTTGGCCCACACGACAGCCGGTTCGGTCGTTCAAAGGATGTCGTAAATCAAGGACCAAAGAGCTAGGTCGTTGCGCACAACCGGGATGCTTCTGGGCGTACC
CAGTGCTCGTTGGCCCACACGACAGCCGGTTCGGTCGTTCAAATTCAATTCGTAGGAAATGTACGTACGACTAGGTCGTTGCGCACAACCGGGATGCTTCTGGGCGTACC
CAGTGCTCGTTGGCCCACACGACAGCCGGTTCGGTCGTTCGATGACCTGCGATGTAGTTTCAACAGCTGCCTAGGTCGTTGCGCACAACCGGGATGCTTCTGGGCGTACC
CAGTGCTCGTTGGCCCACACGACAGCCGGTTCGGTCGTTCTTTAGCGGTAATTAACATACATGACTAAACCTAGGTCGTTGCGCACAACCGGGATGCTTCTGGGCGTACC
CAGTGCTCGTTGGCCCACACGACAGCCGGTTCGGTCGTTCACCTGCGATGTAGTTTCAGGATCTTCTATTCTAGGTCGTTGCGCACAACCGGGATGCTTCTGGGCGTACC
CAGTGCTCGTTGGCCCACACGACAGCCGGTTCGGTCGTTCATCTGTTCTATTCTTGGCCACGTCATCGTTCTAGGTCGTTGCGCACAACCGGGATGCTTCTGGGCGTACC
CAGTGCTCGTTGGCCCACACGACAGCCGGTTCGGTCGTTCTGATGACGTGGTACATTTGATATTAAGTCACTAGGTCGTTGCGCACAACCGGGATGCTTCTGGGCGTACC
CAGTGCTCGTTGGCCCACACGACAGCCGGTTCGGTCGTTCATACGCTAGATGACCTACAATGTAATATTACTAGGTCGTTGCGCACAACCGGGATGCTTCTGGGCGTACC
CAGTGCTCGTTGGCCCACACGACAGCCGGTTCGGTCGTTCAAATTCCAATTTACAGGAAATCTACGTACCCTAGGTCGTTGCGCACAACCGGGATGCTTCTGGGCGTACC
CAGTGCTCGTTGGCCCACACGACAGCCGGTTCGGTCGTTCAAACGCTAGATGACCTATGATGTAATATTACTAGGTCGTTGCGCACAACCGGGATGCTTCTGGGCGTACC
CAGTGCTCGTTGGCCCACACGACAGCCGGTTCGGTCGTTCACAGATGGTATTCATATATTGATGCGTGGTCTAGGTCGTTGCGCACAACCGGGATGCTTCTGGGCGTACC
CAGTGCTCGTTGGCCCACACGACAGCCGGTTCGGTCGTTCTATGCTACTGTGAAAGTTATAATGGTTAAGCTAGGTCGTTGCGCACAACCGGGATGCTTCTGGGCGTACC
CAGTGCTCGTTGGCCCACACGACAGCCGGTTCGGTCGTTCGACCTGCGATGTAGGTTCAAGAGCTGCGCGCTAGGTCGTTGCGCACAACCGGGATGCTTCTGGGCGTACC
CAGTGCTCGTTGGCCCACACGACAGCCGGTTCGGTCGTTCTAGATGACCTGCAATGTAGTTTCAACAGCTCTAGGTCGTTGCGCACAACCGGGATGCTTCTGGGCGTACC
CAGTGCTCGTTGGCCCACACGACAGCCGGTTCGGTCGTTCGACCAAAGAATAAGAGGTTCGTACTAAATACTAGGTCGTTGCGCACAACCGGGATGCTTCTGGGCGTACC
CAGTGCTCGTTGGCCCACACGACAGCCGGTTCGGTCGTTCAAATGTATGCCCTTTGTCTTTACAAATACCCTAGGTCGTTGCGCACAACCGGGATGCTTCTGGGCGTACC
CAGTGCTCGTTGGCCCACACGACAGCCGGTTCGGTCGTTCGTGGTCCATTTGATATTAAGTCTGTTCTATCTAGGTCGTTGCGCACAACCGGGATGCTTCTGGGCGTACC
CAGTGCTCGTTGGCCCACACGACAGCCGGTTCGGTCGTTCAAACGAGTGCTTATAGATATACATGACTAACTAGGTCGTTGCGCACAACCGGGATGCTTCTGGGCGTACC
CAGTGCTCGTTGGCCCACACGACAGCCGGTTCGGTCGTTCATTTATGCCCATTGTGTTTAGAAATAACACCTAGGTCGTTGCGCACAACCGGGATGCTTCTGGGCGTACC
CAGTGCTCGTTGGCCCACACGACAGCCGGTTCGGTCGTTCAACTTCTAACTTTGGAGCCAATAAGCTAGACTAGGTCGTTGCGCACAACCGGGATGCTTCTGGGCGTACC
CAGTGCTCGTTGGCCCACACGACAGCCGGTTCGGTCGTTCTGCGATGTAGTTTCAAGAGCTGCGCGGATGCTAGGTCGTTGCGCACAACCGGGATGCTTCTGGGCGTACC
CAGTGCTCGTTGGCCCACACGACAGCCGGTTCGGTCGTTCCCATTTGATATTAAGTAAGTTCCATTCTTGCTAGGTCGTTGCGCACAACCGGGATGCTTCTGGGCGTACC
CAGTGCTCGTTGGCCCACACGACAGCCGGTTCGGTCGTTCAAATGTATGCCCTTTGTGTTTACAACTACCCTAGGTCGTTGCGCACAACCGGGATGCTTCTGGGCGTACC
CAGTGCTCGTTGGCCCACACGACAGCCGGTTCGGTCGTTCAAAGGATGTCATAAATCAAGGAGCAAAGAACTAGGTCGTTGCGCACAACCGGGATGCTTCTGGGCGTACC
CAGTGCTCGTTGGCCCACACGACAGCCGGTTCGGTCGTTCATATTGATGACGTGGTCCATTTGATATTAACTAGGTCGTTGCGCACAACCGGGATGCTTCTGGGCGTACC
CAGTGCTCGTTGGCCCACACGACAGCCGGTTCGGTCGTTCAAAGGATTTCATAAATCAAGGACCAAAGAACTAGGTCGTTGCGCACAACCGGGATGCTTCTGGGCGTACC
CAGTGCTCGTTGGCCCACACGACAGCCGGTTCGGTCGTTCCCCAAAGAATAAGAGAATAATAAGAGAGGCCTAGGTCGTTGCGCACAACCGGGATGCTTCTGGGCGTACC
CAGTGCTCGTTGGCCCACACGACAGCCGGTTCGGTCGTTCTTTCAATTATAAGTTACCCTCTGGAAGCCACTAGGTCGTTGCGCACAACCGGGATGCTTCTGGGCGTACC
CAGTGCTCGTTGGCCCACACGACAGCCGGTTCGGTCGTTCTTTAATTAAATGTACCCTCTGGGAGCGAATCTAGGTCGTTGCGCACAACCGGGATGCTTCTGGGCGTACC
CAGTGCTCGTTGGCCCACACGACAGCCGGTTCGGTCGTTCTTTGATATTAAGTTTGTTCTATTCTTGGCCCTAGGTCGTTGCGCACAACCGGGATGCTTCTGGGCGTACC
CAGTGCTCGTTGGCCCACACGACAGCCGGTTCGGTCGTTCATTAGGAAATATCCGAATATACAATCAGAGCTAGGTCGTTGCGCACAACCGGGATGCTTCTGGGCGTACC
CAGTGCTCGTTGGCCCACACGACAGCCGGTTCGGTCGTTCTCTGGAAGCCAATACGCTAGATGACCTACGCTAGGTCGTTGCGCACAACCGGGATGCTTCTGGGCGTACC
CAGTGCTCGTTGGCCCACACGACAGCCGGTTCGGTCGTTCATGGTTTAGTTTCTATTATAAGTTTCCCTCCTAGGTCGTTGCGCACAACCGGGATGCTTCTGGGCGTACC
CAGTGCTCGTTGGCCCACACGACAGCCGGTTCGGTCGTTCTGAAACACTTGCTAATACACATAACTAATGCTAGGTCGTTGCGCACAACCGGGATGCTTCTGGGCGTACC
CAGTGCTCGTTGGCCCACACGACAGCCGGTTCGGTCGTTCGGTGGTAATTAACATACAAGACTAAATATGCTAGGTCGTTGCGCACAACCGGGATGCTTCTGGGCGTACC
CAGTGCTCGTTGGCCCACACGACAGCCGGTTCGGTCGTTCCCATTCTTGGCCACGTCATCGTTAATGCTACTAGGTCGTTGCGCACAACCGGGATGCTTCTGGGCGTACC
CAGTGCTCGTTGGCCCACACGACAGCCGGTTCGGTCGTTCTCCATTTGATATTAAGTCAGTTCCTTTCTTCTAGGTCGTTGCGCACAACCGGGATGCTTCTGGGCGTACC
CAGTGCTCGTTGGCCCACACGACAGCCGGTTCGGTCGTTCGAAATAACAATAAACTTCTAACTTTGGAGCCTAGGTCGTTGCGCACAACCGGGATGCTTCTGGGCGTACC
CAGTGCTCGTTGGCCCACACGACAGCCGGTTCGGTCGTTCGAAATGTACGTACCTATTCAAATATTGATGCTAGGTCGTTGCGCACAACCGGGATGCTTCTGGGCGTACC
CAGTGCTCGTTGGCCCACACGACAGCCGGTTCGGTCGTTCAGCCAATAAGCTAGATGACATGCGATGTAACTAGGTCGTTGCGCACAACCGGGATGCTTCTGGGCGTACC
CAGTGCTCGTTGGCCCACACGACAGCCGGTTCGGTCGTTCACCTGCGATGTAGTTTCAGGATCTGTTATTCTAGGTCGTTGCGCACAACCGGGATGCTTCTGGGCGTACC
CAGTGCTCGTTGGCCCACACGACAGCCGGTTCGGTCGTTCAAACATATTCCCATGGTGATTACAAATAACCTAGGTCGTTGCGCACAACCGGGATGCTTCTGGGCGTACC
CAGTGCTCGTTGGCCCACACGACAGCCGGTTCGGTCGTTCATACATGACTAAATATGCTAAAGTGTACACCTAGGTCGTTGCGCACAACCGGGATGCTTCTGGGCGTACC
CAGTGCTCGTTGGCCCACACGACAGCCGGTTCGGTCGTTCTGATGACGTGGTGCATTTGATATTAAGTCTCTAGGTCGTTGCGCACAACCGGGATGCTTCTGGGCGTACC
CAGTGCTCGTTGGCCCACACGACAGCCGGTTCGGTCGTTCTTATAACAAATGATGTCGTAAATCAAGGACCTAGGTCGTTGCGCACAACCGGGATGCTTCTGGGCGTACC
CAGTGCTCGTTGGCCCACACGACAGCCGGTTCGGTCGTTCGATGTCGTAAATCAAGGACCATATAATAAGCTAGGTCGTTGCGCACAACCGGGATGCTTCTGGGCGTACC
CAGTGCTCGTTGGCCCACACGACAGCCGGTTCGGTCGTTCTGAAATTTGAAACACTTGCTAATCATGACTCTAGGTCGTTGCGCACAACCGGGATGCTTCTGGGCGTACC
CAGTGCTCGTTGGCCCACACGACAGCCGGTTCGGTCGTTCTAGCAGTAATTAACTACCAACATGAAATTGCTAGGTCGTTGCGCACAACCGGGATGCTTCTGGGCGTACC
CAGTGCTCGTTGGCCCACACGACAGCCGGTTCGGTCGTTCAAACTTATGACCTTTGTGCTTACAAATAACCTAGGTCGTTGCGCACAACCGGGATGCTTCTGGGCGTACC
CAGTGCTCGTTGGCCCACACGACAGCCGGTTCGGTCGTTCTAGATGACCTGCGATGTAGTTTCAACAGCTCTAGGTCGTTGCGCACAACCGGGATGCTTCTGGGCGTACC
CAGTGCTCGTTGGCCCACACGACAGCCGGTTCGGTCGTTCTAACCGGTAATTAAGTGCTTATAGATATACCTAGGTCGTTGCGCACAACCGGGATGCTTCTGGGCGTACC
CAGTGCTCGTTGGCCCACACGACAGCCGGTTCGGTCGTTCAATTAGAACAAAGAATGTCGTAAATCAAGGCTAGGTCGTTGCGCACAACCGGGATGCTTCTGGGCGTACC
CAGTGCTCGTTGGCCCACACGACAGCCGGTTCGGTCGTTCTTTCTATTATAAGTTTCTCTCTGGAAGTCACTAGGTCGTTGCGCACAACCGGGATGCTTCTGGGCGTACC
CAGTGCTCGTTGGCCCACACGACAGCCGGTTCGGTCGTTCCGATTTGATATTAAGTCTGTTCTATTCTTGCTAGGTCGTTGCGCACAACCGGGATGCTTCTGGGCGTACC
CAGTGCTCGTTGGCCCACACGACAGCCGGTTCGGTCGTTCCCTGCGATGTAGTTTCAAGAGCTGCGCGGACTAGGTCGTTGCGCACAACCGGGATGCTTCTGGGCGTACC
CAGTGCTCGTTGGCCCACACGACAGCCGGTTCGGTCGTTCTGACGTGGTCCATTTGATATTAAGTCAGTTCTAGGTCGTTGCGCACAACCGGGATGCTTCTGGGCGTACC
CAGTGCTCGTTGGCCCACACGACAGCCGGTTCGGTCGTTCCATGACCTGCAATGTAGTTTCAAGAGCTGCCTAGGTCGTTGCGCACAACCGGGATGCTTCTGGGCGTACC
CAGTGCTCGTTGGCCCACACGACAGCCGGTTCGGTCGTTCTGCCTATTGTGTTTACAAATAACACTAAACCTAGGTCGTTGCGCACAACCGGGATGCTTCTGGGCGTACC
CAGTGCTCGTTGGCCCACACGACAGCCGGTTCGGTCGTTCAAAGGATGTCATAAATGAAGTACCAAAGAACTAGGTCGTTGCGCACAACCGGGATGCTTCTGGGCGTACC
CAGTGCTCGTTGGCCCACACGACAGCCGGTTCGGTCGTTCAGTCAATACGCTAGATGACGTACGATGTAACTAGGTCGTTGCGCACAACCGGGATGCTTCTGGGCGTACC
CAGTGCTCGTTGGCCCACACGACAGCCGGTTCGGTCGTTCTTTAAGAGCTGCGCGGATTTAAATTAGAACCTAGGTCGTTGCGCACAACCGGGATGCTTCTGGGCGTACC
CAGTGCTCGTTGGCCCACACGACAGCCGGTTCGGTCGTTCCTTATTAGCTAGATGACCTGCGATGTAGTTCTAGGTCGTTGCGCACAACCGGGATGCTTCTGGGCGTACC
CAGTGCTCGTTGGCCCACACGACAGCCGGTTCGGTCGTTCTATGCTTCTGTGAAAGTTATAATGGTTTAGCTAGGTCGTTGCGCACAACCGGGATGCTTCTGGGCGTACC
CAGTGCTCGTTGGCCCACACGACAGCCGGTTCGGTCGTTCTTTAATTACATGTACCCTCTGGCAGCGAATCTAGGTCGTTGCGCACAACCGGGATGCTTCTGGGCGTACC
CAGTGCTCGTTGGCCCACACGACAGCCGGTTCGGTCGTTCTTAGGAGCTATCCGACTATACAATCACCGACTAGGTCGTTGCGCACAACCGGGATGCTTCTGGGCGTACC
CAGTGCTCGTTGGCCCACACGACAGCCGGTTCGGTCGTTCCAGTTGATATTAAGTCAGTTCCATTCTTGGCTAGGTCGTTGCGCACAACCGGGATGCTTCTGGGCGTACC
CAGTGCTCGTTGGCCCACACGACAGCCGGTTCGGTCGTTCTGATGACGTCGTCCATTTGATATTAAGTCTCTAGGTCGTTGCGCACAACCGGGATGCTTCTGGGCGTACC
CAGTGCTCGTTGGCCCACACGACAGCCGGTTCGGTCGTTCCCATTTGATATTAATTCAGTTCCATTCTTGCTAGGTCGTTGCGCACAACCGGGATGCTTCTGGGCGTACC
CAGTGCTCGTTGGCCCACACGACAGCCGGTTCGGTCGTTCAAATTTCAATTCGTAGGAAGTGTACGTACCCTAGGTCGTTGCGCACAACCGGGATGCTTCTGGGCGTACC
CAGTGCTCGTTGGCCCACACGACAGCCGGTTCGGTCGTTCCATGACCTGCGATGTAGTTTCAAGAGATGCCTAGGTCGTTGCGCACAACCGGGATGCTTCTGGGCGTACC
CAGTGCTCGTTGGCCCACACGACAGCCGGTTCGGTCGTTCTTTAATTTCATGTACCGTCTGGGAGCCAATCTAGGTCGTTGCGCACAACCGGGATGCTTCTGGGCGTACC
CAGTGCTCGTTGGCCCACACGACAGCCGGTTCGGTCGTTCACTTATGACCATTGTGTTAACAAATAACACCTAGGTCGTTGCGCACAACCGGGATGCTTCTGGGCGTACC
CAGTGCTCGTTGGCCCACACGACAGCCGGTTCGGTCGTTCAAACTTATGCCCATTGTGTTTACAGATACCCTAGGTCGTTGCGCACAACCGGGATGCTTCTGGGCGTACC
CAGTGCTCGTTGGCCCACACGACAGCCGGTTCGGTCGTTCAAACACTAAACTTCTAACTTTGGAGCCAATCTAGGTCGTTGCGCACAACCGGGATGCTTCTGGGCGTACC
CAGTGCTCGTTGGCCCACACGACAGCCGGTTCGGTCGTTCTAGTTTCAATTATAAGTTTCCCTCTGGAAGCTAGGTCGTTGCGCACAACCGGGATGCTTCTGGGCGTACC
CAGTGCTCGTTGGCCCACACGACAGCCGGTTCGGTCGTTCAAGCCAATACGCTAGATAACCTACGATGTACTAGGTCGTTGCGCACAACCGGGATGCTTCTGGGCGTACC
CAGTGCTCGTTGGCCCACACGACAGCCGGTTCGGTCGTTCTTGCCCAATGTGTTTACAAATAACACTAAACTAGGTCGTTGCGCACAACCGGGATGCTTCTGGGCGTACC
CAGTGCTCGTTGGCCCACACGACAGCCGGTTCGGTCGTTCTATGCTACTGTGAATGTTATAATGGTTTACCTAGGTCGTTGCGCACAACCGGGATGCTTCTGGGCGTACC
CAGTGCTCGTTGGCCCACACGACAGCCGGTTCGGTCGTTCTTAGAACAAATTATGTCGTAAATCAAGGACCTAGGTCGTTGCGCACAACCGGGATGCTTCTGGGCGTACC
CAGTGCTCGTTGGCCCACACGACAGCCGGTTCGGTCGTTCTGGAAGTCAATACGCTAGATGACGTACGATCTAGGTCGTTGCGCACAACCGGGATGCTTCTGGGCGTACC
CAGTGCTCGTTGGCCCACACGACAGCCGGTTCGGTCGTTCAAACAAGTGCTTATAGATATACATGACTCACTAGGTCGTTGCGCACAACCGGGATGCTTCTGGGCGTACC
CAGTGCTCGTTGGCCCACACGACAGCCGGTTCGGTCGTTCAAACTTATGCTCATTGTGTTTACAAATACCCTAGGTCGTTGCGCACAACCGGGATGCTTCTGGGCGTACC
CAGTGCTCGTTGGCCCACACGACAGCCGGTTCGGTCGTTCAAATTATGACCACAGGTGGTATTCATATATCTAGGTCGTTGCGCACAACCGGGATGCTTCTGGGCGTACC
CAGTGCTCGTTGGCCCACACGACAGCCGGTTCGGTCGTTCAACAAGTGCTTAAGATATACATGACTAAAGCTAGGTCGTTGCGCACAACCGGGATGCTTCTGGGCGTACC
CAGTGCTCGTTGGCCCACACGACAGCCGGTTCGGTCGTTCACCACAGAATAAGAGGTTCGTATCTAAATACTAGGTCGTTGCGCACAACCGGGATGCTTCTGGGCGTACC
CAGTGCTCGTTGGCCCACACGACAGCCGGTTCGGTCGTTCTAATATTAGGAGCTATCCAAATGTACAATCCTAGGTCGTTGCGCACAACCGGGATGCTTCTGGGCGTACC
CAGTGCTCGTTGGCCCACACGACAGCCGGTTCGGTCGTTCAAATTTATGCCAATGGGCACATTGGTGTTTCTAGGTCGTTGCGCACAACCGGGATGCTTCTGGGCGTACC
CAGTGCTCGTTGGCCCACACGACAGCCGGTTCGGTCGTTCGAGCTATCCGAATGTACAATCAGCGAAATGCTAGGTCGTTGCGCACAACCGGGATGCTTCTGGGCGTACC
CAGTGCTCGTTGGCCCACACGACAGCCGGTTCGGTCGTTCCAAGTGCTTATACATACATGACTAAATATGCTAGGTCGTTGCGCACAACCGGGATGCTTCTGGGCGTACC
CAGTGCTCGTTGGCCCACACGACAGCCGGTTCGGTCGTTCAAAGGATGTCATAAAGCAAGGTCCAAAGAACTAGGTCGTTGCGCACAACCGGGATGCTTCTGGGCGTACC
CAGTGCTCGTTGGCCCACACGACAGCCGGTTCGGTCGTTCTATTAAGTCAGTTCTATTCTTGGCCACGTCCTAGGTCGTTGCGCACAACCGGGATGCTTCTGGGCGTACC
CAGTGCTCGTTGGCCCACACGACAGCCGGTTCGGTCGTTCCCAATACGCTAGATGACCTACGATGTACTACTAGGTCGTTGCGCACAACCGGGATGCTTCTGGGCGTACC
CAGTGCTCGTTGGCCCACACGACAGCCGGTTCGGTCGTTCGATGACCTGCGATATAGTTTCAAGAGCTGCCTAGGTCGTTGCGCACAACCGGGATGCTTCTGGGCGTACC
CAGTGCTCGTTGGCCCACACGACAGCCGGTTCGGTCGTTCAATTCGTAGGAAATGTACGTACCTATTCATCTAGGTCGTTGCGCACAACCGGGATGCTTCTGGGCGTACC
CAGTGCTCGTTGGCCCACACGACAGCCGGTTCGGTCGTTCCCATTTGATATTAAGTCTGTTCCATTCTTGCTAGGTCGTTGCGCACAACCGGGATGCTTCTGGGCGTACC
CAGTGCTCGTTGGCCCACACGACAGCCGGTTCGGTCGTTCTTTAATTACAGCGAGCGTATTCGCTTCTAGCTAGGTCGTTGCGCACAACCGGGATGCTTCTGGGCGTACC
CAGTGCTCGTTGGCCCACACGACAGCCGGTTCGGTCGTTCAAATTTCGATTCGTAGGAAATGTACGTACCCTAGGTCGTTGCGCACAACCGGGATGCTTCTGGGCGTACC
CAGTGCTCGTTGGCCCACACGACAGCCGGTTCGGTCGTTCGGTTTAATTTCAATTATAAGTTACCCTCTGCTAGGTCGTTGCGCACAACCGGGATGCTTCTGGGCGTACC
CAGTGCTCGTTGGCCCACACGACAGCCGGTTCGGTCGTTCTATACTTCTAACTTGGGAGCCAATAAGCTACTAGGTCGTTGCGCACAACCGGGATGCTTCTGGGCGTACC
CAGTGCTCGTTGGCCCACACGACAGCCGGTTCGGTCGTTCGGCCACGTTATTGTTAATGCTAATTAATACCTAGGTCGTTGCGCACAACCGGGATGCTTCTGGGCGTACC
CAGTGCTCGTTGGCCCACACGACAGCCGGTTCGGTCGTTCATACGCCAGATGACCTACGATGTAATATTACTAGGTCGTTGCGCACAACCGGGATGCTTCTGGGCGTACC
CAGTGCTCGTTGGCCCACACGACAGCCGGTTCGGTCGTTCGGCCATGTCATTGTTAATGCTAATTAATACCTAGGTCGTTGCGCACAACCGGGATGCTTCTGGGCGTACC
CAGTGCTCGTTGGCCCACACGACAGCCGGTTCGGTCGTTCTTTGCCCATTGTGTTTACTAATAACACTAACTAGGTCGTTGCGCACAACCGGGATGCTTCTGGGCGTACC
CAGTGCTCGTTGGCCCACACGACAGCCGGTTCGGTCGTTCATTATGACCACAGATCGTATTCATATATTGCTAGGTCGTTGCGCACAACCGGGATGCTTCTGGGCGTACC
CAGTGCTCGTTGGCCCACACGACAGCCGGTTCGGTCGTTCGGGCCAATAAGCTAGATGACCTGCGATGTTCTAGGTCGTTGCGCACAACCGGGATGCTTCTGGGCGTACC
CAGTGCTCGTTGGCCCACACGACAGCCGGTTCGGTCGTTCAAATTTCAATTCGTAGGATATGTACGTACCCTAGGTCGTTGCGCACAACCGGGATGCTTCTGGGCGTACC
CAGTGCTCGTTGGCCCACACGACAGCCGGTTCGGTCGTTCATACATGACTATATATGCTAAGATGTACACCTAGGTCGTTGCGCACAACCGGGATGCTTCTGGGCGTACC
CAGTGCTCGTTGGCCCACACGACAGCCGGTTCGGTCGTTCATATACATGACTAAATATGCAAAGGTGTACCTAGGTCGTTGCGCACAACCGGGATGCTTCTGGGCGTACC
CAGTGCTCGTTGGCCCACACGACAGCCGGTTCGGTCGTTCTTTCAATTATAAGTTTCCCTCTGAAAGCCACTAGGTCGTTGCGCACAACCGGGATGCTTCTGGGCGTACC
CAGTGCTCGTTGGCCCACACGACAGCCGGTTCGGTCGTTCACTAAATTTCTAACTTTGGAGCCAATAAGACTAGGTCGTTGCGCACAACCGGGATGCTTCTGGGCGTACC
CAGTGCTCGTTGGCCCACACGACAGCCGGTTCGGTCGTTCTGTTCTATTCTTGGCCACGTCATCGTTAATCTAGGTCGTTGCGCACAACCGGGATGCTTCTGGGCGTACC
CAGTGCTCGTTGGCCCACACGACAGCCGGTTCGGTCGTTCACTAAACTTCTAACTTGGGAGCCAATAACCCTAGGTCGTTGCGCACAACCGGGATGCTTCTGGGCGTACC
CAGTGCTCGTTGGCCCACACGACAGCCGGTTCGGTCGTTCACGTGGTCCATTGATATTAAGTCTGTTCTACTAGGTCGTTGCGCACAACCGGGATGCTTCTGGGCGTACC
CAGTGCTCGTTGGCCCACACGACAGCCGGTTCGGTCGTTCTCCATTGGATATTAAGTCTGTTCTATTCTTCTAGGTCGTTGCGCACAACCGGGATGCTTCTGGGCGTACC
CAGTGCTCGTTGGCCCACACGACAGCCGGTTCGGTCGTTCTTTCTATTATAAGTTTCCCTCTGGAAGCCACTAGGTCGTTGCGCACAACCGGGATGCTTCTGGGCGTACC
CAGTGCTCGTTGGCCCACACGACAGCCGGTTCGGTCGTTCAAGCTAGATGACCTGCAATGTAGTTTCAAGCTAGGTCGTTGCGCACAACCGGGATGCTTCTGGGCGTACC
CAGTGCTCGTTGGCCCACACGACAGCCGGTTCGGTCGTTCGGGCCAATAAGCTAGATGACCTGCGATGCACTAGGTCGTTGCGCACAACCGGGATGCTTCTGGGCGTACC
CAGTGCTCGTTGGCCCACACGACAGCCGGTTCGGTCGTTCAAACAAGTGCTTATAGATTTGACATGACTACTAGGTCGTTGCGCACAACCGGGATGCTTCTGGGCGTACC
CAGTGCTCGTTGGCCCACACGACAGCCGGTTCGGTCGTTCATTTATACCCATTGTGTTTACAAATACCACCTAGGTCGTTGCGCACAACCGGGATGCTTCTGGGCGTACC
CAGTGCTCGTTGGCCCACACGACAGCCGGTTCGGTCGTTCTAAACTTCTAACTTGGTAGCCAATAAGATACTAGGTCGTTGCGCACAACCGGGATGCTTCTGGGCGTACC
CAGTGCTCGTTGGCCCACACGACAGCCGGTTCGGTCGTTCGATAGATGACCTGCAATGTAGTTTCAAGAGCTAGGTCGTTGCGCACAACCGGGATGCTTCTGGGCGTACC
CAGTGCTCGTTGGCCCACACGACAGCCGGTTCGGTCGTTCGCACAGAGTACCACAGATGGTATTCATATACTAGGTCGTTGCGCACAACCGGGATGCTTCTGGGCGTACC
CAGTGCTCGTTGGCCCACACGACAGCCGGTTCGGTCGTTCTTTAATTACAGCGAGCGAATAAGCGAGTTTCTAGGTCGTTGCGCACAACCGGGATGCTTCTGGGCGTACC
CAGTGCTCGTTGGCCCACACGACAGCCGGTTCGGTCGTTCTTAGGAACTATCCGAATATACAATCAGCGACTAGGTCGTTGCGCACAACCGGGATGCTTCTGGGCGTACC
CAGTGCTCGTTGGCCCACACGACAGCCGGTTCGGTCGTTCGTTCTATTCTTGGCCATGTCATCGTTAATGCTAGGTCGTTGCGCACAACCGGGATGCTTCTGGGCGTACC
CAGTGCTCGTTGGCCCACACGACAGCCGGTTCGGTCGTTCACTAAACTTCTAACTTGGTAGCGAATAAGACTAGGTCGTTGCGCACAACCGGGATGCTTCTGGGCGTACC
CAGTGCTCGTTGGCCCACACGACAGCCGGTTCGGTCGTTCACAGATGGTATTCATATATTAATGACGTGGCTAGGTCGTTGCGCACAACCGGGATGCTTCTGGGCGTACC
CAGTGCTCGTTGGCCCACACGACAGCCGGTTCGGTCGTTCTTCATTTCAGTTCCATTCTTGGCCACGTCACTAGGTCGTTGCGCACAACCGGGATGCTTCTGGGCGTACC
CAGTGCTCGTTGGCCCACACGACAGCCGGTTCGGTCGTTCATATTAGGAGCTATCCGATTATACAATCACCTAGGTCGTTGCGCACAACCGGGATGCTTCTGGGCGTACC
CAGTGCTCGTTGGCCCACACGACAGCCGGTTCGGTCGTTCAAATTAGAACAAAGGATGTCATAATCAAGGCTAGGTCGTTGCGCACAACCGGGATGCTTCTGGGCGTACC
CAGTGCTCGTTGGCCCACACGACAGCCGGTTCGGTCGTTCGCGGTAATTAACATATATGACTAAATATGCCTAGGTCGTTGCGCACAACCGGGATGCTTCTGGGCGTACC
CAGTGCTCGTTGGCCCACACGACAGCCGGTTCGGTCGTTCTAGCGGTAATTAACATACATGACTAAATTGCTAGGTCGTTGCGCACAACCGGGATGCTTCTGGGCGTACC
CAGTGCTCGTTGGCCCACACGACAGCCGGTTCGGTCGTTCTTCTAACTTGGGAGCCAATAAGCTAGATGACTAGGTCGTTGCGCACAACCGGGATGCTTCTGGGCGTACC
CAGTGCTCGTTGGCCCACACGACAGCCGGTTCGGTCGTTCTTACAAATAACACTAAACTTCTAACTTGGGCTAGGTCGTTGCGCACAACCGGGATGCTTCTGGGCGTACC
CAGTGCTCGTTGGCCCACACGACAGCCGGTTCGGTCGTTCAATAAACTTCTAACTTGGGAGCCAATAAGCCTAGGTCGTTGCGCACAACCGGGATGCTTCTGGGCGTACC
CAGTGCTCGTTGGCCCACACGACAGCCGGTTCGGTCGTTCACCAAAGAATAAGAGGTTCGTAATGCTAATCTAGGTCGTTGCGCACAACCGGGATGCTTCTGGGCGTACC
CAGTGCTCGTTGGCCCACACGACAGCCGGTTCGGTCGTTCATGCCACACAAACACAATGAGAGAATAAGTCTAGGTCGTTGCGCACAACCGGGATGCTTCTGGGCGTACC
CAGTGCTCGTTGGCCCACACGACAGCCGGTTCGGTCGTTCAAGCTAGATGACCTGCGATGTAGTTTCAGACTAGGTCGTTGCGCACAACCGGGATGCTTCTGGGCGTACC
CAGTGCTCGTTGGCCCACACGACAGCCGGTTCGGTCGTTCAAAGGACGTCATAAATCAAGGACCAAAGAACTAGGTCGTTGCGCACAACCGGGATGCTTCTGGGCGTACC
CAGTGCTCGTTGGCCCACACGACAGCCGGTTCGGTCGTTCACATATGGTATTCATATATTGATGCGTGGTCTAGGTCGTTGCGCACAACCGGGATGCTTCTGGGCGTACC
CAGTGCTCGTTGGCCCACACGACAGCCGGTTCGGTCGTTCTGATTACGTGGTCCATTTGATATTAAGTCACTAGGTCGTTGCGCACAACCGGGATGCTTCTGGGCGTACC
CAGTGCTCGTTGGCCCACACGACAGCCGGTTCGGTCGTTCGATGACCTGCAATGTAGTTTCAAGAGCTGCCTAGGTCGTTGCGCACAACCGGGATGCTTCTGGGCGTACC
CAGTGCTCGTTGGCCCACACGACAGCCGGTTCGGTCGTTCCGAATTTAACACAATATTTCAATTCGTAGGCTAGGTCGTTGCGCACAACCGGGATGCTTCTGGGCGTACC
CAGTGCTCGTTGGCCCACACGACAGCCGGTTCGGTCGTTCTCACCTGCGATGTAGTTTCAAGAGCTGTGCCTAGGTCGTTGCGCACAACCGGGATGCTTCTGGGCGTACC
CAGTGCTCGTTGGCCCACACGACAGCCGGTTCGGTCGTTCTAAACTTCTAACTTTGGAGCAAATAAGCTACTAGGTCGTTGCGCACAACCGGGATGCTTCTGGGCGTACC
CAGTGCTCGTTGGCCCACACGACAGCCGGTTCGGTCGTTCAAATATACTACTGTGAAAGTTCCCTCTGGACTAGGTCGTTGCGCACAACCGGGATGCTTCTGGGCGTACC
CAGTGCTCGTTGGCCCACACGACAGCCGGTTCGGTCGTTCAAACAAGTGCTTATAGATATACATGACTTGCTAGGTCGTTGCGCACAACCGGGATGCTTCTGGGCGTACC
CAGTGCTCGTTGGCCCACACGACAGCCGGTTCGGTCGTTCAAGCTAGATGACCTGCGATGTAGTTACAGGCTAGGTCGTTGCGCACAACCGGGATGCTTCTGGGCGTACC
CAGTGCTCGTTGGCCCACACGACAGCCGGTTCGGTCGTTCTTTAATTACATCGAGCGAATAAGCTAGATGCTAGGTCGTTGCGCACAACCGGGATGCTTCTGGGCGTACC
CAGTGCTCGTTGGCCCACACGACAGCCGGTTCGGTCGTTCAAATATGCTACTGTGAAAGTTATAATGGCTCTAGGTCGTTGCGCACAACCGGGATGCTTCTGGGCGTACC
CAGTGCTCGTTGGCCCACACGACAGCCGGTTCGGTCGTTCAAATTCCAATTCGTAGGAATCGTCCCAGAGCTAGGTCGTTGCGCACAACCGGGATGCTTCTGGGCGTACC
CAGTGCTCGTTGGCCCACACGACAGCCGGTTCGGTCGTTCACCTGCGATGTAGTTTCCTGATCTGCTATTCTAGGTCGTTGCGCACAACCGGGATGCTTCTGGGCGTACC
CAGTGCTCGTTGGCCCACACGACAGCCGGTTCGGTCGTTCAAACTTATGCCCATTGTGTTTAAAGCAACACTAGGTCGTTGCGCACAACCGGGATGCTTCTGGGCGTACC
CAGTGCTCGTTGGCCCACACGACAGCCGGTTCGGTCGTTCCATATGGTATTCATATATTGATGCGTGGTCCTAGGTCGTTGCGCACAACCGGGATGCTTCTGGGCGTACC
CAGTGCTCGTTGGCCCACACGACAGCCGGTTCGGTCGTTCACTAAACTTCTAACTTGGAAGCCAATAAGCCTAGGTCGTTGCGCACAACCGGGATGCTTCTGGGCGTACC
CAGTGCTCGTTGGCCCACACGACAGCCGGTTCGGTCGTTCAAAGTATGTCATAAATCAAGGACCAAAGAACTAGGTCGTTGCGCACAACCGGGATGCTTCTGGGCGTACC
CAGTGCTCGTTGGCCCACACGACAGCCGGTTCGGTCGTTCAAACTAAACTTCTAACTTTGGAGCCAATAACTAGGTCGTTGCGCACAACCGGGATGCTTCTGGGCGTACC
CAGTGCTCGTTGGCCCACACGACAGCCGGTTCGGTCGTTCTAAGCTAGATGACCTACGATGTAATATTAGCTAGGTCGTTGCGCACAACCGGGATGCTTCTGGGCGTACC
CAGTGCTCGTTGGCCCACACGACAGCCGGTTCGGTCGTTCGGGCCAATAAGATAGATGACCTGCGATGTACTAGGTCGTTGCGCACAACCGGGATGCTTCTGGGCGTACC
CAGTGCTCGTTGGCCCACACGACAGCCGGTTCGGTCGTTCAAAGGATGTCATGAATCAAGGACCAAAGAACTAGGTCGTTGCGCACAACCGGGATGCTTCTGGGCGTACC
CAGTGCTCGTTGGCCCACACGACAGCCGGTTCGGTCGTTCTCTGAAATTAAGTCATTTCTAGTCTTGGCCCTAGGTCGTTGCGCACAACCGGGATGCTTCTGGGCGTACC
CAGTGCTCGTTGGCCCACACGACAGCCGGTTCGGTCGTTCAAATGTACGTACCACAGGTGGTATTCATATCTAGGTCGTTGCGCACAACCGGGATGCTTCTGGGCGTACC
CAGTGCTCGTTGGCCCACACGACAGCCGGTTCGGTCGTTCACAAGTGTGTATAGATATACATGACTAAAGCTAGGTCGTTGCGCACAACCGGGATGCTTCTGGGCGTACC
CAGTGCTCGTTGGCCCACACGACAGCCGGTTCGGTCGTTCCCCAAGGAATAAGAGGTTCGTATCTAAATACTAGGTCGTTGCGCACAACCGGGATGCTTCTGGGCGTACC
CAGTGCTCGTTGGCCCACACGACAGCCGGTTCGGTCGTTCTTTGTGTTCACATTTGCATATTTAGTCATGCTAGGTCGTTGCGCACAACCGGGATGCTTCTGGGCGTACC
CAGTGCTCGTTGGCCCACACGACAGCCGGTTCGGTCGTTCAATGGTTTAGTTTCAATTATAAGTTCCCTCCTAGGTCGTTGCGCACAACCGGGATGCTTCTGGGCGTACC
CAGTGCTCGTTGGCCCACACGACAGCCGGTTCGGTCGTTCTCGAATTATTTAGATACGAACCTCTTATTCCTAGGTCGTTGCGCACAACCGGGATGCTTCTGGGCGTACC
CAGTGCTCGTTGGCCCACACGACAGCCGGTTCGGTCGTTCATATTAATTAGCGGTAATTAACCAGTAACCCTAGGTCGTTGCGCACAACCGGGATGCTTCTGGGCGTACC
CAGTGCTCGTTGGCCCACACGACAGCCGGTTCGGTCGTTCTTTAATTAGCGGTAATTAACCAGCAACATGCTAGGTCGTTGCGCACAACCGGGATGCTTCTGGGCGTACC
CAGTGCTCGTTGGCCCACACGACAGCCGGTTCGGTCGTTCTTTAGGAACTATGTGAATGTACAATCAGCGCTAGGTCGTTGCGCACAACCGGGATGCTTCTGGGCGTACC
CAGTGCTCGTTGGCCCACACGACAGCCGGTTCGGTCGTTCTTTAATTACACACACCCTCTTGGAGCCAATCTAGGTCGTTGCGCACAACCGGGATGCTTCTGGGCGTACC
CAGTGCTCGTTGGCCCACACGACAGCCGGTTCGGTCGTTCGAACAAAGTATAAGAGGTTCGTATCTAAATCTAGGTCGTTGCGCACAACCGGGATGCTTCTGGGCGTACC
CAGTGCTCGTTGGCCCACACGACAGCCGGTTCGGTCGTTCTTGGCCACGACATCGTTAATGCTAATTAAACTAGGTCGTTGCGCACAACCGGGATGCTTCTGGGCGTACC
CAGTGCTCGTTGGCCCACACGACAGCCGGTTCGGTCGTTCAATATTTATTAGCGGTAATTAACTAGCACCCTAGGTCGTTGCGCACAACCGGGATGCTTCTGGGCGTACC
CAGTGCTCGTTGGCCCACACGACAGCCGGTTCGGTCGTTCTTATGGCCATTGTGTTTACAAATAACACTACTAGGTCGTTGCGCACAACCGGGATGCTTCTGGGCGTACC
CAGTGCTCGTTGGCCCACACGACAGCCGGTTCGGTCGTTCTTTAATTACATGTACCATCTGGGAGCCAATCTAGGTCGTTGCGCACAACCGGGATGCTTCTGGGCGTACC
CAGTGCTCGTTGGCCCACACGACAGCCGGTTCGGTCGTTCGTTGATTTATGGCATCCGTTTCGCTGATTGCTAGGTCGTTGCGCACAACCGGGATGCTTCTGGGCGTACC
CAGTGCTCGTTGGCCCACACGACAGCCGGTTCGGTCGTTCAAACCATTACAAGTTTAGTGTTTGTAAACGCTAGGTCGTTGCGCACAACCGGGATGCTTCTGGGCGTACC
CAGTGCTCGTTGGCCCACACGACAGCCGGTTCGGTCGTTCACAATAACTGACTTAATATCAAATGGACCACTAGGTCGTTGCGCACAACCGGGATGCTTCTGGGCGTACC
CAGTGCTCGTTGGCCCACACGACAGCCGGTTCGGTCGTTCTTTAATAAGCATTAACGATGACGTAGCCAACTAGGTCGTTGCGCACAACCGGGATGCTTCTGGGCGTACC
CAGTGCTCGTTGGCCCACACGACAGCCGGTTCGGTCGTTCTTTCAACGAATTGGAACCGCTATTCTACGGCTAGGTCGTTGCGCACAACCGGGATGCTTCTGGGCGTACC
CAGTGCTCGTTGGCCCACACGACAGCCGGTTCGGTCGTTCGCTTCCAAAGGGAAGTTATAATTGAAACTACTAGGTCGTTGCGCACAACCGGGATGCTTCTGGGCGTACC
CAGTGCTCGTTGGCCCACACGACAGCCGGTTCGGTCGTTCTACATCTAATAGCAGTTGAAGTTAGTTGAACTAGGTCGTTGCGCACAACCGGGATGCTTCTGGGCGTACC
CAGTGCTCGTTGGCCCACACGACAGCCGGTTCGGTCGTTCGTTGATTTATGACATCCGTTTCAATGATTGCTAGGTCGTTGCGCACAACCGGGATGCTTCTGGGCGTACC
CAGTGCTCGTTGGCCCACACGACAGCCGGTTCGGTCGTTCGAAACCTCTTATTGTGAAGAATACTTATACCTAGGTCGTTGCGCACAACCGGGATGCTTCTGGGCGTACC
CAGTGCTCGTTGGCCCACACGACAGCCGGTTCGGTCGTTCACGAATTATTTAGATACGAACCTCTTAATCCTAGGTCGTTGCGCACAACCGGGATGCTTCTGGGCGTACC
CAGTGCTCGTTGGCCCACACGACAGCCGGTTCGGTCGTTCGGGAATAAGTTTAAATTAGCAATAACGATGCTAGGTCGTTGCGCACAACCGGGATGCTTCTGGGCGTACC
CAGTGCTCGTTGGCCCACACGACAGCCGGTTCGGTCGTTCAAACAACATAGGACAACAACTAGTCAGCTTCTAGGTCGTTGCGCACAACCGGGATGCTTCTGGGCGTACC
CAGTGCTCGTTGGCCCACACGACAGCCGGTTCGGTCGTTCTTTCATCCGCGCAGCTCCTGAAACTACATCCTAGGTCGTTGCGCACAACCGGGATGCTTCTGGGCGTACC
CAGTGCTCGTTGGCCCACACGACAGCCGGTTCGGTCGTTCCGTCATCAATGTATGAATGCCATCCCTGGGCTAGGTCGTTGCGCACAACCGGGATGCTTCTGGGCGTACC
CAGTGCTCGTTGGCCCACACGACAGCCGGTTCGGTCGTTCACGTCATCAATGTATGAATGTTATCCCTGGCTAGGTCGTTGCGCACAACCGGGATGCTTCTGGGCGTACC
CAGTGCTCGTTGGCCCACACGACAGCCGGTTCGGTCGTTCTTTAAATTTCATGTTGCTGGTTAATAACCGCTAGGTCGTTGCGCACAACCGGGATGCTTCTGGGCGTACC
CAGTGCTCGTTGGCCCACACGACAGCCGGTTCGGTCGTTCGCATACATGGCTCACAGAAGGTACATGTAACTAGGTCGTTGCGCACAACCGGGATGCTTCTGGGCGTACC
CAGTGCTCGTTGGCCCACACGACAGCCGGTTCGGTCGTTCTTTGTGTTGTATTTAGTCGTGTGCATCTAACTAGGTCGTTGCGCACAACCGGGATGCTTCTGGGCGTACC
CAGTGCTCGTTGGCCCACACGACAGCCGGTTCGGTCGTTCAAGCTAAATGACCTGCGATGTAGTTTCAAGCTAGGTCGTTGCGCACAACCGGGATGCTTCTGGGCGTACC
CAGTGCTCGTTGGCCCACACGACAGCCGGTTCGGTCGTTCTTCGCTGATTGTACATTCGCACAGTTCCTACTAGGTCGTTGCGCACAACCGGGATGCTTCTGGGCGTACC
CAGTGCTCGTTGGCCCACACGACAGCCGGTTCGGTCGTTCTTTGGTCCTTGATTTACGACATCCTTTCTGCTAGGTCGTTGCGCACAACCGGGATGCTTCTGGGCGTACC
CAGTGCTCGTTGGCCCACACGACAGCCGGTTCGGTCGTTCCCGAATTATTTAGATACGAACCTATTATTCCTAGGTCGTTGCGCACAACCGGGATGCTTCTGGGCGTACC
CAGTGCTCGTTGGCCCACACGACAGCCGGTTCGGTCGTTCACAGATGGTATTCATATATTGATGACGTAGCTAGGTCGTTGCGCACAACCGGGATGCTTCTGGGCGTACC
CAGTGCTCGTTGGCCCACACGACAGCCGGTTCGGTCGTTCTTTCATCCGCCCAGATCCTGAAACTACATCCTAGGTCGTTGCGCACAACCGGGATGCTTCTGGGCGTACC
CAGTGCTCGTTGGCCCACACGACAGCCGGTTCGGTCGTTCTTTAATTAGCATTAACGATCACGTGGCCAGCTAGGTCGTTGCGCACAACCGGGATGCTTCTGGGCGTACC
CAGTGCTCGTTGGCCCACACGACAGCCGGTTCGGTCGTTCGAATAGAACTGACTTAATATCAAATGCTGTCTAGGTCGTTGCGCACAACCGGGATGCTTCTGGGCGTACC
CAGTGCTCGTTGGCCCACACGACAGCCGGTTCGGTCGTTCACTAAACACAATGGGAATAAGTTAGAATAGCTAGGTCGTTGCGCACAACCGGGATGCTTCTGGGCGTACC
CAGTGCTCGTTGGCCCACACGACAGCCGGTTCGGTCGTTCTTTGCATCCGCGCAAATCGTGAGACTACATCTAGGTCGTTGCGCACAACCGGGATGCTTCTGGGCGTACC
CAGTGCTCGTTGGCCCACACGACAGCCGGTTCGGTCGTTCGCTTTCAGAGGGAACTTATACTTGAAACTACTAGGTCGTTGCGCACAACCGGGATGCTTCTGGGCGTACC
CAGTGCTCGTTGGCCCACACGACAGCCGGTTCGGTCGTTCATTACATCGTAGGTTATCTAGCGTATTGGCCTAGGTCGTTGCGCACAACCGGGATGCTTCTGGGCGTACC
CAGTGCTCGTTGGCCCACACGACAGCCGGTTCGGTCGTTCTTTAATTACCATTAACGATCACGTGGCTAACTAGGTCGTTGCGCACAACCGGGATGCTTCTGGGCGTACC
CAGTGCTCGTTGGCCCACACGACAGCCGGTTCGGTCGTTCGCAGCTTATTGGCTCCCAGAGGGTACATGTCTAGGTCGTTGCGCACAACCGGGATGCTTCTGGGCGTACC
CAGTGCTCGTTGGCCCACACGACAGCCGGTTCGGTCGTTCACGAATTATTTAGATTCGAACCTCTTATTCCTAGGTCGTTGCGCACAACCGGGATGCTTCTGGGCGTACC
CAGTGCTCGTTGGCCCACACGACAGCCGGTTCGGTCGTTCATAGATCTGACTTAATATCAAATGCTATGGCTAGGTCGTTGCGCACAACCGGGATGCTTCTGGGCGTACC
CAGTGCTCGTTGGCCCACACGACAGCCGGTTCGGTCGTTCTATAAGTTTCATGTTGTAGTAAATAACCGCCTAGGTCGTTGCGCACAACCGGGATGCTTCTGGGCGTACC
CAGTGCTCGTTGGCCCACACGACAGCCGGTTCGGTCGTTCTGCATCTATAGCAATTAGTTGAAGTTCCATCTAGGTCGTTGCGCACAACCGGGATGCTTCTGGGCGTACC
CAGTGCTCGTTGGCCCACACGACAGCCGGTTCGGTCGTTCAAATTACATCTTAGGTTATCTAGCGTATTGCTAGGTCGTTGCGCACAACCGGGATGCTTCTGGGCGTACC
CAGTGCTCGTTGGCCCACACGACAGCCGGTTCGGTCGTTCTTTGTGTACACCTTAGCATATTTAGCATGTCTAGGTCGTTGCGCACAACCGGGATGCTTCTGGGCGTACC
CAGTGCTCGTTGGCCCACACGACAGCCGGTTCGGTCGTTCGCTTCCAAAGGAAACTTATAATTGAAACTGCTAGGTCGTTGCGCACAACCGGGATGCTTCTGGGCGTACC
CAGTGCTCGTTGGCCCACACGACAGCCGGTTCGGTCGTTCGAATAGAACTGACTTCCGCTAATTAATATTCTAGGTCGTTGCGCACAACCGGGATGCTTCTGGGCGTACC
CAGTGCTCGTTGGCCCACACGACAGCCGGTTCGGTCGTTCGCAGGTCATCTACCTTATTGGCTCCCAGAGCTAGGTCGTTGCGCACAACCGGGATGCTTCTGGGCGTACC
CAGTGCTCGTTGGCCCACACGACAGCCGGTTCGGTCGTTCACAACACCATTACAAGTTTAGTTGTATTTCCTAGGTCGTTGCGCACAACCGGGATGCTTCTGGGCGTACC
CAGTGCTCGTTGGCCCACACGACAGCCGGTTCGGTCGTTCATATATGAACCTATTATTCTTTGGTCCTTGCTAGGTCGTTGCGCACAACCGGGATGCTTCTGGGCGTACC
CAGTGCTCGTTGGCCCACACGACAGCCGGTTCGGTCGTTCGATTTAGATTAAGAACCTCTTATTGTGAAGCTAGGTCGTTGCGCACAACCGGGATGCTTCTGGGCGTACC
CAGTGCTCGTTGGCCCACACGACAGCCGGTTCGGTCGTTCAAATTACATAGTAGGTCATCTAGCGTATTGCTAGGTCGTTGCGCACAACCGGGATGCTTCTGGGCGTACC
CAGTGCTCGTTGGCCCACACGACAGCCGGTTCGGTCGTTCATCAATATATAAATACCATCTCTGGTACGTCTAGGTCGTTGCGCACAACCGGGATGCTTCTGGGCGTACC
CAGTGCTCGTTGGCCCACACGACAGCCGGTTCGGTCGTTCCTCGTATTCCATGGTCGTTGATTTATGACACTAGGTCGTTGCGCACAACCGGGATGCTTCTGGGCGTACC
CAGTGCTCGTTGGCCCACACGACAGCCGGTTCGGTCGTTCACGATTTATTTAGATACGAACCTCTTATTCCTAGGTCGTTGCGCACAACCGGGATGCTTCTGGGCGTACC
CAGTGCTCGTTGGCCCACACGACAGCCGGTTCGGTCGTTCTTTGTGTACACCTTATCATATTTAGTCTGACTAGGTCGTTGCGCACAACCGGGATGCTTCTGGGCGTACC
CAGTGCTCGTTGGCCCACACGACAGCCGGTTCGGTCGTTCGTATGTCCATTGTGTTTACAAATAACACTACTAGGTCGTTGCGCACAACCGGGATGCTTCTGGGCGTACC
CAGTGCTCGTTGGCCCACACGACAGCCGGTTCGGTCGTTCTTTAAATCAGCGCAGCTCCTGAAACTACATCTAGGTCGTTGCGCACAACCGGGATGCTTCTGGGCGTACC
CAGTGCTCGTTGGCCCACACGACAGCCGGTTCGGTCGTTCACGTCATCGTTAATCCAAATCAAACGTATGCTAGGTCGTTGCGCACAACCGGGATGCTTCTGGGCGTACC
CAGTGCTCGTTGGCCCACACGACAGCCGGTTCGGTCGTTCCTGACTTTAATTATCGATTATCTGAACAACCTAGGTCGTTGCGCACAACCGGGATGCTTCTGGGCGTACC
CAGTGCTCGTTGGCCCACACGACAGCCGGTTCGGTCGTTCGAATAGACTTAATATCAAATGGACCACGTCCTAGGTCGTTGCGCACAACCGGGATGCTTCTGGGCGTACC
CAGTGCTCGTTGGCCCACACGACAGCCGGTTCGGTCGTTCCGTTTCAATGATTGTACATTCGCATAGTTCCTAGGTCGTTGCGCACAACCGGGATGCTTCTGGGCGTACC
CAGTGCTCGTTGGCCCACACGACAGCCGGTTCGGTCGTTCTTTAATTAACATTAACGATTACGTGGCCGACTAGGTCGTTGCGCACAACCGGGATGCTTCTGGGCGTACC
CAGTGCTCGTTGGCCCACACGACAGCCGGTTCGGTCGTTCTTTAATTAACATTAACGATGACGTGACCAACTAGGTCGTTGCGCACAACCGGGATGCTTCTGGGCGTACC
CAGTGCTCGTTGGCCCACACGACAGCCGGTTCGGTCGTTCTTTCCGAGATAATGACTGCTATTCTACGGTCTAGGTCGTTGCGCACAACCGGGATGCTTCTGGGCGTACC
CAGTGCTCGTTGGCCCACACGACAGCCGGTTCGGTCGTTCTATTTAGATTAGGAACCTCTTATTGTGAAGCTAGGTCGTTGCGCACAACCGGGATGCTTCTGGGCGTACC
CAGTGCTCGTTGGCCCACACGACAGCCGGTTCGGTCGTTCTTTAATTAACATTAACGATGACGTGGACGACTAGGTCGTTGCGCACAACCGGGATGCTTCTGGGCGTACC
CAGTGCTCGTTGGCCCACACGACAGCCGGTTCGGTCGTTCAACTATAACTGACTTAATTTCAAATGGACCCTAGGTCGTTGCGCACAACCGGGATGCTTCTGGGCGTACC
CAGTGCTCGTTGGCCCACACGACAGCCGGTTCGGTCGTTCTGCTGATTGAACATTCGCATAGTTCCTAAACTAGGTCGTTGCGCACAACCGGGATGCTTCTGGGCGTACC
CAGTGCTCGTTGGCCCACACGACAGCCGGTTCGGTCGTTCGAAGGTCATTTAGCTTATTGGCTCACAGAGCTAGGTCGTTGCGCACAACCGGGATGCTTCTGGGCGTACC
CAGTGCTCGTTGGCCCACACGACAGCCGGTTCGGTCGTTCAAACAACATAGGATCTTATAGTTCGCATAGCTAGGTCGTTGCGCACAACCGGGATGCTTCTGGGCGTACC
CAGTGCTCGTTGGCCCACACGACAGCCGGTTCGGTCGTTCTTTAATTAACATTAACGATGACGTGGCCATCTAGGTCGTTGCGCACAACCGGGATGCTTCTGGGCGTACC
CAGTGCTCGTTGGCCCACACGACAGCCGGTTCGGTCGTTCTTTAAATTTCATGTTGCTGGTTAAGTACCGCTAGGTCGTTGCGCACAACCGGGATGCTTCTGGGCGTACC
CAGTGCTCGTTGGCCCACACGACAGCCGGTTCGGTCGTTCTTTGCTGATTGAACAGTCGCATAGTTCCTACTAGGTCGTTGCGCACAACCGGGATGCTTCTGGGCGTACC
CAGTGCTCGTTGGCCCACACGACAGCCGGTTCGGTCGTTCTTTATTTGTAAACACAATGGGAATACGAACCTAGGTCGTTGCGCACAACCGGGATGCTTCTGGGCGTACC
CAGTGCTCGTTGGCCCACACGACAGCCGGTTCGGTCGTTCCATTACAAGTTTAGTGGTATTTGTAAACACCTAGGTCGTTGCGCACAACCGGGATGCTTCTGGGCGTACC
CAGTGCTCGTTGGCCCACACGACAGCCGGTTCGGTCGTTCGCTTTCAGAGGAAACTTATACTTGAAACTACTAGGTCGTTGCGCACAACCGGGATGCTTCTGGGCGTACC
CAGTGCTCGTTGGCCCACACGACAGCCGGTTCGGTCGTTCTTTGTGTACATACTTTGTCATGCAATTAGCCTAGGTCGTTGCGCACAACCGGGATGCTTCTGGGCGTACC
CAGTGCTCGTTGGCCCACACGACAGCCGGTTCGGTCGTTCTTTGTGTACACCTTAGCATATTTATTCATGCTAGGTCGTTGCGCACAACCGGGATGCTTCTGGGCGTACC
CAGTGCTCGTTGGCCCACACGACAGCCGGTTCGGTCGTTCTTTCCGAGATATTGGTTTCTATGGTTATATCTAGGTCGTTGCGCACAACCGGGATGCTTCTGGGCGTACC
CAGTGCTCGTTGGCCCACACGACAGCCGGTTCGGTCGTTCTTTCATCCGCGCCGATCCTGAAACTATATTCTAGGTCGTTGCGCACAACCGGGATGCTTCTGGGCGTACC
CAGTGCTCGTTGGCCCACACGACAGCCGGTTCGGTCGTTCGCTTTAAGAGGGAACTTGAAACTGAAACTACTAGGTCGTTGCGCACAACCGGGATGCTTCTGGGCGTACC
CAGTGCTCGTTGGCCCACACGACAGCCGGTTCGGTCGTTCTTTAATTAACATTAACGATGACGTTGCCGACTAGGTCGTTGCGCACAACCGGGATGCTTCTGGGCGTACC
CAGTGCTCGTTGGCCCACACGACAGCCGGTTCGGTCGTTCTTTACATCCAAGCAGCTTCTGAAACTATATCTAGGTCGTTGCGCACAACCGGGATGCTTCTGGGCGTACC
CAGTGCTCGTTGGCCCACACGACAGCCGGTTCGGTCGTTCATTGAAACTGAACCATTATAAGTTTCACCACTAGGTCGTTGCGCACAACCGGGATGCTTCTGGGCGTACC
CAGTGCTCGTTGGCCCACACGACAGCCGGTTCGGTCGTTCTTTCCATTTGCTTAGATTAATGTGTGTGTGCTAGGTCGTTGCGCACAACCGGGATGCTTCTGGGCGTACC
CAGTGCTCGTTGGCCCACACGACAGCCGGTTCGGTCGTTCGCTTCCAAAGGGATCTTATAATTGAAATTACTAGGTCGTTGCGCACAACCGGGATGCTTCTGGGCGTACC
CAGTGCTCGTTGGCCCACACGACAGCCGGTTCGGTCGTTCTTTGCCGAGATAATGACCGCTATTCTACGGCTAGGTCGTTGCGCACAACCGGGATGCTTCTGGGCGTACC
CAGTGCTCGTTGGCCCACACGACAGCCGGTTCGGTCGTTCTTTAATAAGCATTAACGATCACGTGGCCAACTAGGTCGTTGCGCACAACCGGGATGCTTCTGGGCGTACC
CAGTGCTCGTTGGCCCACACGACAGCCGGTTCGGTCGTTCATGTGGCCAAGAATAGAACTGAATTAATATCTAGGTCGTTGCGCACAACCGGGATGCTTCTGGGCGTACC
CAGTGCTCGTTGGCCCACACGACAGCCGGTTCGGTCGTTCATAACTGACTTATCAAATATCAAATGGACCCTAGGTCGTTGCGCACAACCGGGATGCTTCTGGGCGTACC
CAGTGCTCGTTGGCCCACACGACAGCCGGTTCGGTCGTTCTATTAATTTCATGTTGTAGTCAATAACCGGCTAGGTCGTTGCGCACAACCGGGATGCTTCTGGGCGTACC
CAGTGCTCGTTGGCCCACACGACAGCCGGTTCGGTCGTTCGCAGGTCATCTAACTTATTGGCTCCCAGAGCTAGGTCGTTGCGCACAACCGGGATGCTTCTGGGCGTACC
CAGTGCTCGTTGGCCCACACGACAGCCGGTTCGGTCGTTCTTTCATCCGCGCAAATCCTGAAACTACATCCTAGGTCGTTGCGCACAACCGGGATGCTTCTGGGCGTACC
CAGTGCTCGTTGGCCCACACGACAGCCGGTTCGGTCGTTCAAATTACATCGTAGTTGATCTAGCGTATTGCTAGGTCGTTGCGCACAACCGGGATGCTTCTGGGCGTACC
CAGTGCTCGTTGGCCCACACGACAGCCGGTTCGGTCGTTCCGCAGGTCATCCAGCTTATTGGCTCCCAGACTAGGTCGTTGCGCACAACCGGGATGCTTCTGGGCGTACC
CAGTGCTCGTTGGCCCACACGACAGCCGGTTCGGTCGTTCTAGCAATTGTATTAAATTTCATGTTGCTGGCTAGGTCGTTGCGCACAACCGGGATGCTTCTGGGCGTACC
CAGTGCTCGTTGGCCCACACGACAGCCGGTTCGGTCGTTCTGCATATAATAGCAATTAGTTGAAGTTCCACTAGGTCGTTGCGCACAACCGGGATGCTTCTGGGCGTACC
CAGTGCTCGTTGGCCCACACGACAGCCGGTTCGGTCGTTCTTTGCTCATTGAACATTCGCATAGTTCCTACTAGGTCGTTGCGCACAACCGGGATGCTTCTGGGCGTACC
CAGTGCTCGTTGGCCCACACGACAGCCGGTTCGGTCGTTCTTTCCGAGATAATGACCTCTATTCTACGGTCTAGGTCGTTGCGCACAACCGGGATGCTTCTGGGCGTACC
CAGTGCTCGTTGGCCCACACGACAGCCGGTTCGGTCGTTCACGTCATCAATGTATGAATGCAATCCTTGGCTAGGTCGTTGCGCACAACCGGGATGCTTCTGGGCGTACC
CAGTGCTCGTTGGCCCACACGACAGCCGGTTCGGTCGTTCCAAATGATTTAGATTAGGAACGTCTTATTGCTAGGTCGTTGCGCACAACCGGGATGCTTCTGGGCGTACC
CAGTGCTCGTTGGCCCACACGACAGCCGGTTCGGTCGTTCAACTATAACTGACCTAATTTCAAATGGACCCTAGGTCGTTGCGCACAACCGGGATGCTTCTGGGCGTACC
CAGTGCTCGTTGGCCCACACGACAGCCGGTTCGGTCGTTCTTTCCGAGTTAATGACCGCTATTCTACGGTCTAGGTCGTTGCGCACAACCGGGATGCTTCTGGGCGTACC
CAGTGCTCGTTGGCCCACACGACAGCCGGTTCGGTCGTTCGCTGGTCATCTAGCTTATTGGCTCCCAGAGCTAGGTCGTTGCGCACAACCGGGATGCTTCTGGGCGTACC
CAGTGCTCGTTGGCCCACACGACAGCCGGTTCGGTCGTTCTTTGTGTACATATTTAGTCATGCAAATAGCCTAGGTCGTTGCGCACAACCGGGATGCTTCTGGGCGTACC
CAGTGCTCGTTGGCCCACACGACAGCCGGTTCGGTCGTTCTTTAATTTCATGAACCCTCTGGGAGCCAATCTAGGTCGTTGCGCACAACCGGGATGCTTCTGGGCGTACC
CAGTGCTCGTTGGCCCACACGACAGCCGGTTCGGTCGTTCACGAATTATTTAGATACGAACCACTTATTCCTAGGTCGTTGCGCACAACCGGGATGCTTCTGGGCGTACC
CAGTGCTCGTTGGCCCACACGACAGCCGGTTCGGTCGTTCAAATTACATCGTAGGCTATCTAGCGCATTGCTAGGTCGTTGCGCACAACCGGGATGCTTCTGGGCGTACC
CAGTGCTCGTTGGCCCACACGACAGCCGGTTCGGTCGTTCTTCATCCGCGCAGATCCTGAAACTATATCGCTAGGTCGTTGCGCACAACCGGGATGCTTCTGGGCGTACC
CAGTGCTCGTTGGCCCACACGACAGCCGGTTCGGTCGTTCGTCTATAACTGACATAATTTCAAATGGACCCTAGGTCGTTGCGCACAACCGGGATGCTTCTGGGCGTACC
CAGTGCTCGTTGGCCCACACGACAGCCGGTTCGGTCGTTCTTTAATTAGAATTAACGATCACGTGGCTAACTAGGTCGTTGCGCACAACCGGGATGCTTCTGGGCGTACC
CAGTGCTCGTTGGCCCACACGACAGCCGGTTCGGTCGTTCCGCAGGTCATCTAGCTTATTGGCTCACAGACTAGGTCGTTGCGCACAACCGGGATGCTTCTGGGCGTACC
CAGTGCTCGTTGGCCCACACGACAGCCGGTTCGGTCGTTCTTTAGATACGAACCTCTTATTCATTGGTCCCTAGGTCGTTGCGCACAACCGGGATGCTTCTGGGCGTACC
CAGTGCTCGTTGGCCCACACGACAGCCGGTTCGGTCGTTCTTTGTGTTCACCTCAGCGTCATTAGTCATGCTAGGTCGTTGCGCACAACCGGGATGCTTCTGGGCGTACC
CAGTGCTCGTTGGCCCACACGACAGCCGGTTCGGTCGTTCCTTCATTTACGACATCCTTTGTGCTAATTTCTAGGTCGTTGCGCACAACCGGGATGCTTCTGGGCGTACC
CAGTGCTCGTTGGCCCACACGACAGCCGGTTCGGTCGTTCAAATTAAATCGTAGGTTATCTAGCGCATTGCTAGGTCGTTGCGCACAACCGGGATGCTTCTGGGCGTACC
CAGTGCTCGTTGGCCCACACGACAGCCGGTTCGGTCGTTCTTCGCTGATTGTACATTTGCATAGTTCCTACTAGGTCGTTGCGCACAACCGGGATGCTTCTGGGCGTACC
CAGTGCTCGTTGGCCCACACGACAGCCGGTTCGGTCGTTCTTTATGGTCGTTGATTTATGACATCCGTTTCTAGGTCGTTGCGCACAACCGGGATGCTTCTGGGCGTACC
CAGTGCTCGTTGGCCCACACGACAGCCGGTTCGGTCGTTCGCAGGTCATCTAGCTTATTGGCTCCCACAGCTAGGTCGTTGCGCACAACCGGGATGCTTCTGGGCGTACC
CAGTGCTCGTTGGCCCACACGACAGCCGGTTCGGTCGTTCGTACACCTTTAGCATGTATATCTATTAGCACTAGGTCGTTGCGCACAACCGGGATGCTTCTGGGCGTACC
CAGTGCTCGTTGGCCCACACGACAGCCGGTTCGGTCGTTCGCTTCCAAAGGAATCTTATAATTGAAACTACTAGGTCGTTGCGCACAACCGGGATGCTTCTGGGCGTACC
CAGTGCTCGTTGGCCCACACGACAGCCGGTTCGGTCGTTCTTAAATTTCATGTTGCTGTTTAATTACCGCCTAGGTCGTTGCGCACAACCGGGATGCTTCTGGGCGTACC
CAGTGCTCGTTGGCCCACACGACAGCCGGTTCGGTCGTTCTTTGGTCATTGACTTAAGACATCCTTTGTGCTAGGTCGTTGCGCACAACCGGGATGCTTCTGGGCGTACC
CAGTGCTCGTTGGCCCACACGACAGCCGGTTCGGTCGTTCCGCAGGTAATCTAGCTTATTGGCTCCCAGACTAGGTCGTTGCGCACAACCGGGATGCTTCTGGGCGTACC
CAGTGCTCGTTGGCCCACACGACAGCCGGTTCGGTCGTTCACGTCATCAATATATGAATACAGTCTCTGGCTAGGTCGTTGCGCACAACCGGGATGCTTCTGGGCGTACC
CAGTGCTCGTTGGCCCACACGACAGCCGGTTCGGTCGTTCTTGACATCCGATCAGCTCCTGAAACTATATCTAGGTCGTTGCGCACAACCGGGATGCTTCTGGGCGTACC
CAGTGCTCGTTGGCCCACACGACAGCCGGTTCGGTCGTTCTGCATCAGCGCAGCTCCTGAAACTACATCGCTAGGTCGTTGCGCACAACCGGGATGCTTCTGGGCGTACC
CAGTGCTCGTTGGCCCACACGACAGCCGGTTCGGTCGTTCTTGCTATTAGGTATACATGACTAAATATGCCTAGGTCGTTGCGCACAACCGGGATGCTTCTGGGCGTACC
CAGTGCTCGTTGGCCCACACGACAGCCGGTTCGGTCGTTCTTTACATCCAAGCAGCTCCTGAAACTACATCTAGGTCGTTGCGCACAACCGGGATGCTTCTGGGCGTACC
CAGTGCTCGTTGGCCCACACGACAGCCGGTTCGGTCGTTCAAACGAACCTCTTATTCCTTGGTCCTTGAACTAGGTCGTTGCGCACAACCGGGATGCTTCTGGGCGTACC
CAGTGCTCGTTGGCCCACACGACAGCCGGTTCGGTCGTTCTATTTAGATACGAACATCTTATTCTTGGTCCTAGGTCGTTGCGCACAACCGGGATGCTTCTGGGCGTACC
CAGTGCTCGTTGGCCCACACGACAGCCGGTTCGGTCGTTCTTTAATTAGCATTAAAGATGACTTGGCCAACTAGGTCGTTGCGCACAACCGGGATGCTTCTGGGCGTACC
CAGTGCTCGTTGGCCCACACGACAGCCGGTTCGGTCGTTCAAATTTAACTAACGATGCTGAGGTGAACACCTAGGTCGTTGCGCACAACCGGGATGCTTCTGGGCGTACC
CAGTGCTCGTTGGCCCACACGACAGCCGGTTCGGTCGTTCGACCATAGAATAGGAGGTTTGTATAATTCGCTAGGTCGTTGCGCACAACCGGGATGCTTCTGGGCGTACC
CAGTGCTCGTTGGCCCACACGACAGCCGGTTCGGTCGTTCAAATTCCAATTCGTAGGCAATCTACGTCCCCTAGGTCGTTGCGCACAACCGGGATGCTTCTGGGCGTACC
CAGTGCTCGTTGGCCCACACGACAGCCGGTTCGGTCGTTCTTTGTGTTCACGTTAGCACATTAAGTCATGCTAGGTCGTTGCGCACAACCGGGATGCTTCTGGGCGTACC
CAGTGCTCGTTGGCCCACACGACAGCCGGTTCGGTCGTTCAGATGCTCGGGTGTAAAGTTAGCACAAATGCTAGGTCGTTGCGCACAACCGGGATGCTTCTGGGCGTACC
CAGTGCTCGTTGGCCCACACGACAGCCGGTTCGGTCGTTCCGCAGGTCATATAGCTTCTTGGCTCCCAGACTAGGTCGTTGCGCACAACCGGGATGCTTCTGGGCGTACC
CAGTGCTCGTTGGCCCACACGACAGCCGGTTCGGTCGTTCTTTGCATCAGCGGAGATCCTGAAACTACATCTAGGTCGTTGCGCACAACCGGGATGCTTCTGGGCGTACC
CAGTGCTCGTTGGCCCACACGACAGCCGGTTCGGTCGTTCGTAATATTAGTTGCTACCCGAATGTGCAATCTAGGTCGTTGCGCACAACCGGGATGCTTCTGGGCGTACC
CAGTGCTCGTTGGCCCACACGACAGCCGGTTCGGTCGTTCAGTAGCGTTTATTGTGTTTACAAATAACACCTAGGTCGTTGCGCACAACCGGGATGCTTCTGGGCGTACC
CAGTGCTCGTTGGCCCACACGACAGCCGGTTCGGTCGTTCAAGCTAGATGACCTGCGATATAGTTTCGCGCTAGGTCGTTGCGCACAACCGGGATGCTTCTGGGCGTACC
CAGTGCTCGTTGGCCCACACGACAGCCGGTTCGGTCGTTCTTTAATTAGCGTTAAAGATGACGTGGCCAACTAGGTCGTTGCGCACAACCGGGATGCTTCTGGGCGTACC
CAGTGCTCGTTGGCCCACACGACAGCCGGTTCGGTCGTTCAAACGAACCCTTATTCCTTGGTCATTGATTCTAGGTCGTTGCGCACAACCGGGATGCTTCTGGGCGTACC
CAGTGCTCGTTGGCCCACACGACAGCCGGTTCGGTCGTTCATCTCTGGTACGTAGATTTCTATGAATTGTCTAGGTCGTTGCGCACAACCGGGATGCTTCTGGGCGTACC
CAGTGCTCGTTGGCCCACACGACAGCCGGTTCGGTCGTTCTGAAAGCCCATACGCCAGATGACCTACGCTCTAGGTCGTTGCGCACAACCGGGATGCTTCTGGGCGTACC
CAGTGCTCGTTGGCCCACACGACAGCCGGTTCGGTCGTTCTTTGGGTTGTATTTATAACTGTTCTTTGCGCTAGGTCGTTGCGCACAACCGGGATGCTTCTGGGCGTACC
CAGTGCTCGTTGGCCCACACGACAGCCGGTTCGGTCGTTCATCAATTATGAATACCATCTCTGGTACGTACTAGGTCGTTGCGCACAACCGGGATGCTTCTGGGCGTACC
CAGTGCTCGTTGGCCCACACGACAGCCGGTTCGGTCGTTCATAAATTAGCGGTAATTAACTAGCAACATGCTAGGTCGTTGCGCACAACCGGGATGCTTCTGGGCGTACC
CAGTGCTCGTTGGCCCACACGACAGCCGGTTCGGTCGTTCAGATGCCCTGCGATGTAGTTTCAGGAGCTGCTAGGTCGTTGCGCACAACCGGGATGCTTCTGGGCGTACC
CAGTGCTCGTTGGCCCACACGACAGCCGGTTCGGTCGTTCTTTCATGTACCCTCTGGGAGCCAATAAGCTCTAGGTCGTTGCGCACAACCGGGATGCTTCTGGGCGTACC
CAGTGCTCGTTGGCCCACACGACAGCCGGTTCGGTCGTTCCGCAGGTCATAAAGCTTATTGGCTCCCAGACTAGGTCGTTGCGCACAACCGGGATGCTTCTGGGCGTACC
CAGTGCTCGTTGGCCCACACGACAGCCGGTTCGGTCGTTCTTATGAAGTAAATGTTGTGTTCACATTAGCCTAGGTCGTTGCGCACAACCGGGATGCTTCTGGGCGTACC
CAGTGCTCGTTGGCCCACACGACAGCCGGTTCGGTCGTTCAGGACTAAACTTAACGGTAGAGAATTAAGTCTAGGTCGTTGCGCACAACCGGGATGCTTCTGGGCGTACC
CAGTGCTCGTTGGCCCACACGACAGCCGGTTCGGTCGTTCAAATTAGAACAAAGGATGTCGTAATTCAAGCTAGGTCGTTGCGCACAACCGGGATGCTTCTGGGCGTACC
CAGTGCTCGTTGGCCCACACGACAGCCGGTTCGGTCGTTCATGAAATTTAACTAACGATGCTGAGGTGAACTAGGTCGTTGCGCACAACCGGGATGCTTCTGGGCGTACC
CAGTGCTCGTTGGCCCACACGACAGCCGGTTCGGTCGTTCAGATGCTCGGATGTAAAGTTAGCACAAATGCTAGGTCGTTGCGCACAACCGGGATGCTTCTGGGCGTACC
CAGTGCTCGTTGGCCCACACGACAGCCGGTTCGGTCGTTCTTGAGGACTAAACTTAACAGTAGAGAATTACTAGGTCGTTGCGCACAACCGGGATGCTTCTGGGCGTACC
CAGTGCTCGTTGGCCCACACGACAGCCGGTTCGGTCGTTCCTGGGAGCCAATAAGCTAGATGACCTGCAACTAGGTCGTTGCGCACAACCGGGATGCTTCTGGGCGTACC
CAGTGCTCGTTGGCCCACACGACAGCCGGTTCGGTCGTTCCGGAGGTCATCTAGCTTATTGGCTCGCAGACTAGGTCGTTGCGCACAACCGGGATGCTTCTGGGCGTACC
CAGTGCTCGTTGGCCCACACGACAGCCGGTTCGGTCGTTCATCATTAAATTTGAGGACTAAACTTAACGGCTAGGTCGTTGCGCACAACCGGGATGCTTCTGGGCGTACC
CAGTGCTCGTTGGCCCACACGACAGCCGGTTCGGTCGTTCAAATTCCAATTCGCAGGAAATGTAGTACCACTAGGTCGTTGCGCACAACCGGGATGCTTCTGGGCGTACC
CAGTGCTCGTTGGCCCACACGACAGCCGGTTCGGTCGTTCAATTATCACAAATGATGTCGTAAATCAAGGCTAGGTCGTTGCGCACAACCGGGATGCTTCTGGGCGTACC
CAGTGCTCGTTGGCCCACACGACAGCCGGTTCGGTCGTTCGAGATGGTATTAATATATTGATGACGTGGTCTAGGTCGTTGCGCACAACCGGGATGCTTCTGGGCGTACC
CAGTGCTCGTTGGCCCACACGACAGCCGGTTCGGTCGTTCACGTCATCAATTCATGAATACCGTCTCTGGCTAGGTCGTTGCGCACAACCGGGATGCTTCTGGGCGTACC
CAGTGCTCGTTGGCCCACACGACAGCCGGTTCGGTCGTTCAGAAATGGTATTAATATATTGATGACGTGGCTAGGTCGTTGCGCACAACCGGGATGCTTCTGGGCGTACC
CAGTGCTCGTTGGCCCACACGACAGCCGGTTCGGTCGTTCTTTGTGTTCACCTTAGCGTCTTTAGTCATGCTAGGTCGTTGCGCACAACCGGGATGCTTCTGGGCGTACC
CAGTGCTCGTTGGCCCACACGACAGCCGGTTCGGTCGTTCGCCACGTCATTGTTAATGCTAATTATAACTCTAGGTCGTTGCGCACAACCGGGATGCTTCTGGGCGTACC
CAGTGCTCGTTGGCCCACACGACAGCCGGTTCGGTCGTTCTTTAATTACAAGCACCCTCTTGGAGCCAATCTAGGTCGTTGCGCACAACCGGGATGCTTCTGGGCGTACC
CAGTGCTCGTTGGCCCACACGACAGCCGGTTCGGTCGTTCAAGCTAGATGACCTGCAATGTAGTTTCAGGCTAGGTCGTTGCGCACAACCGGGATGCTTCTGGGCGTACC
CAGTGCTCGTTGGCCCACACGACAGCCGGTTCGGTCGTTCGCCGTGTCGATGTTAATGCTAATTAATACTCTAGGTCGTTGCGCACAACCGGGATGCTTCTGGGCGTACC
CAGTGCTCGTTGGCCCACACGACAGCCGGTTCGGTCGTTCTTTCATATTAATTAGCGGTAATAAACCAGCCTAGGTCGTTGCGCACAACCGGGATGCTTCTGGGCGTACC
CAGTGCTCGTTGGCCCACACGACAGCCGGTTCGGTCGTTCTTAACACAATTGATGTTGTAAATCAAGGACCTAGGTCGTTGCGCACAACCGGGATGCTTCTGGGCGTACC
CAGTGCTCGTTGGCCCACACGACAGCCGGTTCGGTCGTTCATTCTGGTTTAGTTTCAATTATAAGTTCCCCTAGGTCGTTGCGCACAACCGGGATGCTTCTGGGCGTACC
CAGTGCTCGTTGGCCCACACGACAGCCGGTTCGGTCGTTCGAATAGAACTGACTAATATCAAATGGACCACTAGGTCGTTGCGCACAACCGGGATGCTTCTGGGCGTACC
CAGTGCTCGTTGGCCCACACGACAGCCGGTTCGGTCGTTCAATGGTTTAGTTTCAAATTTAAGTTCCCTCCTAGGTCGTTGCGCACAACCGGGATGCTTCTGGGCGTACC
CAGTGCTCGTTGGCCCACACGACAGCCGGTTCGGTCGTTCAAGCTAGATAACCTGTGATGTAGTTTCAGACTAGGTCGTTGCGCACAACCGGGATGCTTCTGGGCGTACC
CAGTGCTCGTTGGCCCACACGACAGCCGGTTCGGTCGTTCACATGCAAACAGCAGACTCCACACACTTCACTAGGTCGTTGCGCACAACCGGGATGCTTCTGGGCGTACC
CAGTGCTCGTTGGCCCACACGACAGCCGGTTCGGTCGTTCAAACTAATGCCCATGCCCAATATCACTAAACTAGGTCGTTGCGCACAACCGGGATGCTTCTGGGCGTACC
CAGTGCTCGTTGGCCCACACGACAGCCGGTTCGGTCGTTCCAAGGAATAAGAGGTTCGTATCTAAATAATCTAGGTCGTTGCGCACAACCGGGATGCTTCTGGGCGTACC
CAGTGCTCGTTGGCCCACACGACAGCCGGTTCGGTCGTTCGAGATTAAGAGGTTCGTATCTAAATAATTCCTAGGTCGTTGCGCACAACCGGGATGCTTCTGGGCGTACC
CAGTGCTCGTTGGCCCACACGACAGCCGGTTCGGTCGTTCTTAGCGGTTATTAACTACAACATGAAATTGCTAGGTCGTTGCGCACAACCGGGATGCTTCTGGGCGTACC
CAGTGCTCGTTGGCCCACACGACAGCCGGTTCGGTCGTTCGGCCACGTCATCGTTAATACCAATTATAACCTAGGTCGTTGCGCACAACCGGGATGCTTCTGGGCGTACC
CAGTGCTCGTTGGCCCACACGACAGCCGGTTCGGTCGTTCTTAGCACAAATTATGTCGTTAATTAAGGACCTAGGTCGTTGCGCACAACCGGGATGCTTCTGGGCGTACC
CAGTGCTCGTTGGCCCACACGACAGCCGGTTCGGTCGTTCAAATTCCAAATCATAGGAAATCTACGTACCCTAGGTCGTTGCGCACAACCGGGATGCTTCTGGGCGTACC
CAGTGCTCGTTGGCCCACACGACAGCCGGTTCGGTCGTTCAATAGGATGTCATAAATGAAGGACAATAGACTAGGTCGTTGCGCACAACCGGGATGCTTCTGGGCGTACC
CAGTGCTCGTTGGCCCACACGACAGCCGGTTCGGTCGTTCGAGATTGTATTCATATATTGATGACGTGGTCTAGGTCGTTGCGCACAACCGGGATGCTTCTGGGCGTACC
CAGTGCTCGTTGGCCCACACGACAGCCGGTTCGGTCGTTCAAAGGTGCGTATCTAACTAATTCGTTATATCTAGGTCGTTGCGCACAACCGGGATGCTTCTGGGCGTACC
CAGTGCTCGTTGGCCCACACGACAGCCGGTTCGGTCGTTCAACTGCTAATAGATATACATGACTAAAGACCTAGGTCGTTGCGCACAACCGGGATGCTTCTGGGCGTACC
CAGTGCTCGTTGGCCCACACGACAGCCGGTTCGGTCGTTCTAGATATACATGACTAATTATGCTAAGGTGCTAGGTCGTTGCGCACAACCGGGATGCTTCTGGGCGTACC
CAGTGCTCGTTGGCCCACACGACAGCCGGTTCGGTCGTTCAGAGACGGTATTTATGAATTGATGACGTGGCTAGGTCGTTGCGCACAACCGGGATGCTTCTGGGCGTACC
CAGTGCTCGTTGGCCCACACGACAGCCGGTTCGGTCGTTCAAAGGATGTCGTAAATCAAGGACCTAAGAACTAGGTCGTTGCGCACAACCGGGATGCTTCTGGGCGTACC
CAGTGCTCGTTGGCCCACACGACAGCCGGTTCGGTCGTTCTGAAAGCCAATACGCTAGATAACCTACGATCTAGGTCGTTGCGCACAACCGGGATGCTTCTGGGCGTACC
CAGTGCTCGTTGGCCCACACGACAGCCGGTTCGGTCGTTCATTCCAATTCATATGAAATCTACTTACCAGCTAGGTCGTTGCGCACAACCGGGATGCTTCTGGGCGTACC
CAGTGCTCGTTGGCCCACACGACAGCCGGTTCGGTCGTTCTCTTTGATTAACGACATCCTTTGTGCTAATCTAGGTCGTTGCGCACAACCGGGATGCTTCTGGGCGTACC
CAGTGCTCGTTGGCCCACACGACAGCCGGTTCGGTCGTTCTCCTTGATTAACGACATCCTTTGTGCTAATCTAGGTCGTTGCGCACAACCGGGATGCTTCTGGGCGTACC
CAGTGCTCGTTGGCCCACACGACAGCCGGTTCGGTCGTTCACTTCATCAATATATGAATACCATCTCTGGCTAGGTCGTTGCGCACAACCGGGATGCTTCTGGGCGTACC
CAGTGCTCGTTGGCCCACACGACAGCCGGTTCGGTCGTTCTCCTTGATAAACGACATCATTTGTGCTACTCTAGGTCGTTGCGCACAACCGGGATGCTTCTGGGCGTACC
CAGTGCTCGTTGGCCCACACGACAGCCGGTTCGGTCGTTCTATAAAGTTCATGTTGTAGTTAATAACCGCCTAGGTCGTTGCGCACAACCGGGATGCTTCTGGGCGTACC
CAGTGCTCGTTGGCCCACACGACAGCCGGTTCGGTCGTTCACGTCGTCAATATATGAATACCATCTCTGGCTAGGTCGTTGCGCACAACCGGGATGCTTCTGGGCGTACC
CAGTGCTCGTTGGCCCACACGACAGCCGGTTCGGTCGTTCCAAGTTTAGTGTTATTTGTTAACACAATGGCTAGGTCGTTGCGCACAACCGGGATGCTTCTGGGCGTACC
CAGTGCTCGTTGGCCCACACGACAGCCGGTTCGGTCGTTCTTTAATTAACATTAACAATGACGTGGCCAACTAGGTCGTTGCGCACAACCGGGATGCTTCTGGGCGTACC
CAGTGCTCGTTGGCCCACACGACAGCCGGTTCGGTCGTTCTGCCATCTTCAGTGTGCAGCCTTTGGGATACTAGGTCGTTGCGCACAACCGGGATGCTTCTGGGCGTACC
CAGTGCTCGTTGGCCCACACGACAGCCGGTTCGGTCGTTCCCTTGGCTAGTCCTGTAGTCAGTGTCACAACTAGGTCGTTGCGCACAACCGGGATGCTTCTGGGCGTACC
CAGTGCTCGTTGGCCCACACGACAGCCGGTTCGGTCGTTCCGTCCGCAGCGCACACAGTCAGAAGGGCTCCTAGGTCGTTGCGCACAACCGGGATGCTTCTGGGCGTACC
CAGTGCTCGTTGGCCCACACGACAGCCGGTTCGGTCGTTCTTTCTAGCTTATTGGCTCCCAGAGTGTACACTAGGTCGTTGCGCACAACCGGGATGCTTCTGGGCGTACC
CAGTGCTCGTTGGCCCACACGACAGCCGGTTCGGTCGTTCTTTATGCCACATCGAGTATGTATGTTTGAACTAGGTCGTTGCGCACAACCGGGATGCTTCTGGGCGTACC
CAGTGCTCGTTGGCCCACACGACAGCCGGTTCGGTCGTTCTGTAAGTGAAAGTGTTTACTTTCGAATTAGCTAGGTCGTTGCGCACAACCGGGATGCTTCTGGGCGTACC
CAGTGCTCGTTGGCCCACACGACAGCCGGTTCGGTCGTTCTTTGGTCCTTGATTTACGACATCCCTTGTTCTAGGTCGTTGCGCACAACCGGGATGCTTCTGGGCGTACC
CAGTGCTCGTTGGCCCACACGACAGCCGGTTCGGTCGTTCACGTCATCAATATGAATACCATCTGTGATACTAGGTCGTTGCGCACAACCGGGATGCTTCTGGGCGTACC
CAGTGCTCGTTGGCCCACACGACAGCCGGTTCGGTCGTTCAATAGAACTGACTTAATATCAAATGGACCACTAGGTCGTTGCGCACAACCGGGATGCTTCTGGGCGTACC
CAGTGCTCGTTGGCCCACACGACAGCCGGTTCGGTCGTTCGGCTTTCAGAGGGAAATTATAATTGAAACTCTAGGTCGTTGCGCACAACCGGGATGCTTCTGGGCGTACC
CAGTGCTCGTTGGCCCACACGACAGCCGGTTCGGTCGTTCATTGGAAGCCAATACGCTAGATAACCTACGCTAGGTCGTTGCGCACAACCGGGATGCTTCTGGGCGTACC
CAGTGCTCGTTGGCCCACACGACAGCCGGTTCGGTCGTTCAAGCCAATACCCTAGAGAACCTACGATGTACTAGGTCGTTGCGCACAACCGGGATGCTTCTGGGCGTACC
CAGTGCTCGTTGGCCCACACGACAGCCGGTTCGGTCGTTCAATATTACATAGTTGGTCATCTAGCGTATTCTAGGTCGTTGCGCACAACCGGGATGCTTCTGGGCGTACC
CAGTGCTCGTTGGCCCACACGACAGCCGGTTCGGTCGTTCGACCAAAGTATAAGAGCTTCGTATCTAAATCTAGGTCGTTGCGCACAACCGGGATGCTTCTGGGCGTACC
CAGTGCTCGTTGGCCCACACGACAGCCGGTTCGGTCGTTCTTGCTAATTACATGACTAAATATGCTAAGGCTAGGTCGTTGCGCACAACCGGGATGCTTCTGGGCGTACC
CAGTGCTCGTTGGCCCACACGACAGCCGGTTCGGTCGTTCAAAGCCAATACGCTAGATAACCTACCATGTCTAGGTCGTTGCGCACAACCGGGATGCTTCTGGGCGTACC
CAGTGCTCGTTGGCCCACACGACAGCCGGTTCGGTCGTTCAAATTCCAATTTGCAGGAAATGTATGTACCCTAGGTCGTTGCGCACAACCGGGATGCTTCTGGGCGTACC
CAGTGCTCGTTGGCCCACACGACAGCCGGTTCGGTCGTTCAAATTATCACAAATGATGCCGTAAATCAAGCTAGGTCGTTGCGCACAACCGGGATGCTTCTGGGCGTACC
CAGTGCTCGTTGGCCCACACGACAGCCGGTTCGGTCGTTCCTGCGATGTAGTTTCAGGAGCAGCGACGGTCTAGGTCGTTGCGCACAACCGGGATGCTTCTGGGCGTACC
CAGTGCTCGTTGGCCCACACGACAGCCGGTTCGGTCGTTCAATTAACACAAATGATGTCGTAAATGAAGGCTAGGTCGTTGCGCACAACCGGGATGCTTCTGGGCGTACC
CAGTGCTCGTTGGCCCACACGACAGCCGGTTCGGTCGTTCTTAGGAACTATGCGAATATACAATCAGCGACTAGGTCGTTGCGCACAACCGGGATGCTTCTGGGCGTACC
CAGTGCTCGTTGGCCCACACGACAGCCGGTTCGGTCGTTCCTGCGATGTAGTTTCAGGAGCTGCGTGGATCTAGGTCGTTGCGCACAACCGGGATGCTTCTGGGCGTACC
CAGTGCTCGTTGGCCCACACGACAGCCGGTTCGGTCGTTCAATTTAGTTTCAATTATAAGCTCCCTTTGGCTAGGTCGTTGCGCACAACCGGGATGCTTCTGGGCGTACC
CAGTGCTCGTTGGCCCACACGACAGCCGGTTCGGTCGTTCAAACAATTGATATTAGATGGACACGACTAACTAGGTCGTTGCGCACAACCGGGATGCTTCTGGGCGTACC
CAGTGCTCGTTGGCCCACACGACAGCCGGTTCGGTCGTTCAATATTAATTAGCGGTAATTAACCTGCAACCTAGGTCGTTGCGCACAACCGGGATGCTTCTGGGCGTACC
CAGTGCTCGTTGGCCCACACGACAGCCGGTTCGGTCGTTCTTTAGGAACTATGCGAATGTACAATCAGCACTAGGTCGTTGCGCACAACCGGGATGCTTCTGGGCGTACC
CAGTGCTCGTTGGCCCACACGACAGCCGGTTCGGTCGTTCAAGCTAGATGACCTGCGATGTAGTTTCATGCTAGGTCGTTGCGCACAACCGGGATGCTTCTGGGCGTACC
CAGTGCTCGTTGGCCCACACGACAGCCGGTTCGGTCGTTCTTTAACTAGCATTAACGATGACGTGGCCAACTAGGTCGTTGCGCACAACCGGGATGCTTCTGGGCGTACC
CAGTGCTCGTTGGCCCACACGACAGCCGGTTCGGTCGTTCCCATTACAAGTTTAGTGTTATTTGTAAACGCTAGGTCGTTGCGCACAACCGGGATGCTTCTGGGCGTACC
CAGTGCTCGTTGGCCCACACGACAGCCGGTTCGGTCGTTCGAATAGAACTGACTTAACATCAAAGGGACCCTAGGTCGTTGCGCACAACCGGGATGCTTCTGGGCGTACC
CAGTGCTCGTTGGCCCACACGACAGCCGGTTCGGTCGTTCTTTAGATACGAACCTATTATTATTTGGTCCCTAGGTCGTTGCGCACAACCGGGATGCTTCTGGGCGTACC
CAGTGCTCGTTGGCCCACACGACAGCCGGTTCGGTCGTTCTTGGTCCTTGATTAACGACATCATTTGTGCCTAGGTCGTTGCGCACAACCGGGATGCTTCTGGGCGTACC
CAGTGCTCGTTGGCCCACACGACAGCCGGTTCGGTCGTTCTTTGTGTTCACATTAGCATATTTGGTCATGCTAGGTCGTTGCGCACAACCGGGATGCTTCTGGGCGTACC
CAGTGCTCGTTGGCCCACACGACAGCCGGTTCGGTCGTTCGAATAGAACTGACTTAATATCAAACGGACCCTAGGTCGTTGCGCACAACCGGGATGCTTCTGGGCGTACC
CAGTGCTCGTTGGCCCACACGACAGCCGGTTCGGTCGTTCTATAAATTTCATGTTGCAGTTAATAACCGCCTAGGTCGTTGCGCACAACCGGGATGCTTCTGGGCGTACC
CAGTGCTCGTTGGCCCACACGACAGCCGGTTCGGTCGTTCGAATATAACTGACTTAATATCAAATGGGCACTAGGTCGTTGCGCACAACCGGGATGCTTCTGGGCGTACC
CAGTGCTCGTTGGCCCACACGACAGCCGGTTCGGTCGTTCTTTCAATTTCATGTTGCTAGTTAATTACCGCTAGGTCGTTGCGCACAACCGGGATGCTTCTGGGCGTACC
CAGTGCTCGTTGGCCCACACGACAGCCGGTTCGGTCGTTCTTTACATCCAAGCAGCTCCTGAAACTATATCTAGGTCGTTGCGCACAACCGGGATGCTTCTGGGCGTACC
CAGTGCTCGTTGGCCCACACGACAGCCGGTTCGGTCGTTCAAGCTAGGTGACCTGCGATGTAGTTTCAGGCTAGGTCGTTGCGCACAACCGGGATGCTTCTGGGCGTACC
CAGTGCTCGTTGGCCCACACGACAGCCGGTTCGGTCGTTCATGGCACACACACACAAAGAGAGAATAAGTCTAGGTCGTTGCGCACAACCGGGATGCTTCTGGGCGTACC
CAGTGCTCGTTGGCCCACACGACAGCCGGTTCGGTCGTTCAAATTCCATTCGTAGGAAATCTACGTACCACTAGGTCGTTGCGCACAACCGGGATGCTTCTGGGCGTACC
CAGTGCTCGTTGGCCCACACGACAGCCGGTTCGGTCGTTCTCAAGGACAATAGAGGTTTGTATCTAAATACTAGGTCGTTGCGCACAACCGGGATGCTTCTGGGCGTACC
CAGTGCTCGTTGGCCCACACGACAGCCGGTTCGGTCGTTCTTTGTTTACATTACATGTACCCTCTGGGAGCTAGGTCGTTGCGCACAACCGGGATGCTTCTGGGCGTACC
CAGTGCTCGTTGGCCCACACGACAGCCGGTTCGGTCGTTCTTTAATTTCATTTACCCTCTGGGAGCCAATCTAGGTCGTTGCGCACAACCGGGATGCTTCTGGGCGTACC
CAGTGCTCGTTGGCCCACACGACAGCCGGTTCGGTCGTTCCAGTTCCATTCTTGGCCACGTCATCCTTAACTAGGTCGTTGCGCACAACCGGGATGCTTCTGGGCGTACC
CAGTGCTCGTTGGCCCACACGACAGCCGGTTCGGTCGTTCTTTAATTCCATGTACCCTCTGGGAACAAATCTAGGTCGTTGCGCACAACCGGGATGCTTCTGGGCGTACC
CAGTGCTCGTTGGCCCACACGACAGCCGGTTCGGTCGTTCTAGTTTCAATTATAAATTCCCTTTGGAAGCCTAGGTCGTTGCGCACAACCGGGATGCTTCTGGGCGTACC
CAGTGCTCGTTGGCCCACACGACAGCCGGTTCGGTCGTTCGACCAAGGAATAAGAGGTTCGTATCTAAATCTAGGTCGTTGCGCACAACCGGGATGCTTCTGGGCGTACC
CAGTGCTCGTTGGCCCACACGACAGCCGGTTCGGTCGTTCAGCTAGATGACCTGCGATGTAGTTTCAGGACTAGGTCGTTGCGCACAACCGGGATGCTTCTGGGCGTACC
CAGTGCTCGTTGGCCCACACGACAGCCGGTTCGGTCGTTCAAATTCCCATTCGTAGGAAATGTACGTACCCTAGGTCGTTGCGCACAACCGGGATGCTTCTGGGCGTACC
CAGTGCTCGTTGGCCCACACGACAGCCGGTTCGGTCGTTCTTTAATTTCACGTACCCTCTGGGAGCCAATCTAGGTCGTTGCGCACAACCGGGATGCTTCTGGGCGTACC
CAGTGCTCGTTGGCCCACACGACAGCCGGTTCGGTCGTTCAAAGATTATCCCAAAGGCTGCAAACTGGAGCTAGGTCGTTGCGCACAACCGGGATGCTTCTGGGCGTACC
CAGTGCTCGTTGGCCCACACGACAGCCGGTTCGGTCGTTCCAATACGCTAGATGACCTACGATGTAATTTCTAGGTCGTTGCGCACAACCGGGATGCTTCTGGGCGTACC
CAGTGCTCGTTGGCCCACACGACAGCCGGTTCGGTCGTTCAAATTCCCATTCGTAGGCAATCTACGTACCCTAGGTCGTTGCGCACAACCGGGATGCTTCTGGGCGTACC
CAGTGCTCGTTGGCCCACACGACAGCCGGTTCGGTCGTTCCATGACTAAAGACGCTAAGGTGAACACCAACTAGGTCGTTGCGCACAACCGGGATGCTTCTGGGCGTACC
CAGTGCTCGTTGGCCCACACGACAGCCGGTTCGGTCGTTCTCCATATCACATTAAATCAGTTCCATTCTTCTAGGTCGTTGCGCACAACCGGGATGCTTCTGGGCGTACC
CAGTGCTCGTTGGCCCACACGACAGCCGGTTCGGTCGTTCAAATTATGTCGTTAATCAAGGACCAAGGAACTAGGTCGTTGCGCACAACCGGGATGCTTCTGGGCGTACC
CAGTGCTCGTTGGCCCACACGACAGCCGGTTCGGTCGTTCAAATCTACGTCCCAAAGACGGTATTCATGACTAGGTCGTTGCGCACAACCGGGATGCTTCTGGGCGTACC
CAGTGCTCGTTGGCCCACACGACAGCCGGTTCGGTCGTTCTAGGAGCTATGCGAATGTACAATCAGCGAACTAGGTCGTTGCGCACAACCGGGATGCTTCTGGGCGTACC
CAGTGCTCGTTGGCCCACACGACAGCCGGTTCGGTCGTTCAAACTTATGGCCATCGTGTTTACAAATAACCTAGGTCGTTGCGCACAACCGGGATGCTTCTGGGCGTACC
CAGTGCTCGTTGGCCCACACGACAGCCGGTTCGGTCGTTCTTTAATTTCATGTATCCTCTGGGAGCCAATCTAGGTCGTTGCGCACAACCGGGATGCTTCTGGGCGTACC
CAGTGCTCGTTGGCCCACACGACAGCCGGTTCGGTCGTTCTAGTATGTCATAAATCAAGGACCATAGAATCTAGGTCGTTGCGCACAACCGGGATGCTTCTGGGCGTACC
CAGTGCTCGTTGGCCCACACGACAGCCGGTTCGGTCGTTCTTAGCACAAATTATGTAGTTAATCAACGACCTAGGTCGTTGCGCACAACCGGGATGCTTCTGGGCGTACC
CAGTGCTCGTTGGCCCACACGACAGCCGGTTCGGTCGTTCAATATTACATCGTAGGTATCTAGCGTATTGCTAGGTCGTTGCGCACAACCGGGATGCTTCTGGGCGTACC
CAGTGCTCGTTGGCCCACACGACAGCCGGTTCGGTCGTTCTATTAGATACAAACCTCTTATTCTTTGGTCCTAGGTCGTTGCGCACAACCGGGATGCTTCTGGGCGTACC
CAGTGCTCGTTGGCCCACACGACAGCCGGTTCGGTCGTTCCGCAGGTCATCTAGCTTATTGGCTCTCCCACTAGGTCGTTGCGCACAACCGGGATGCTTCTGGGCGTACC
CAGTGCTCGTTGGCCCACACGACAGCCGGTTCGGTCGTTCACGTCATCAATATGAATACCATCTGTTATACTAGGTCGTTGCGCACAACCGGGATGCTTCTGGGCGTACC
CAGTGCTCGTTGGCCCACACGACAGCCGGTTCGGTCGTTCTTTAATTATCATTAACAATGACGTGGCCAACTAGGTCGTTGCGCACAACCGGGATGCTTCTGGGCGTACC
CAGTGCTCGTTGGCCCACACGACAGCCGGTTCGGTCGTTCTAATAGAACTGACTTAATATCAAATGGACCCTAGGTCGTTGCGCACAACCGGGATGCTTCTGGGCGTACC
CAGTGCTCGTTGGCCCACACGACAGCCGGTTCGGTCGTTCTGTCAGAATTAGAGTAGTCCGTTATTTGTACTAGGTCGTTGCGCACAACCGGGATGCTTCTGGGCGTACC
CAGTGCTCGTTGGCCCACACGACAGCCGGTTCGGTCGTTCTTTGTCGTTGATTTACGACATCCTTTGTTCCTAGGTCGTTGCGCACAACCGGGATGCTTCTGGGCGTACC
CAGTGCTCGTTGGCCCACACGACAGCCGGTTCGGTCGTTCTTTAATTAGCATTAACAATGACGTGGACAACTAGGTCGTTGCGCACAACCGGGATGCTTCTGGGCGTACC
CAGTGCTCGTTGGCCCACACGACAGCCGGTTCGGTCGTTCCGTCATCAATATATGAATACCATCTCTGGTCTAGGTCGTTGCGCACAACCGGGATGCTTCTGGGCGTACC
CAGTGCTCGTTGGCCCACACGACAGCCGGTTCGGTCGTTCGAATAGAACTGACTTAATATCAAATTGACCCTAGGTCGTTGCGCACAACCGGGATGCTTCTGGGCGTACC
CAGTGCTCGTTGGCCCACACGACAGCCGGTTCGGTCGTTCTTATGAATACCATCTCTCATTGTGTGTGTGCTAGGTCGTTGCGCACAACCGGGATGCTTCTGGGCGTACC
CAGTGCTCGTTGGCCCACACGACAGCCGGTTCGGTCGTTCTATATCGCAGATCATCTAGCTTATTGGCTCCTAGGTCGTTGCGCACAACCGGGATGCTTCTGGGCGTACC
CAGTGCTCGTTGGCCCACACGACAGCCGGTTCGGTCGTTCACCATTACAAGTTTGGTGTTATTTGTAAACCTAGGTCGTTGCGCACAACCGGGATGCTTCTGGGCGTACC
CAGTGCTCGTTGGCCCACACGACAGCCGGTTCGGTCGTTCTTTGTGTTCACATTACCATATTTAGTCATGCTAGGTCGTTGCGCACAACCGGGATGCTTCTGGGCGTACC
CAGTGCTCGTTGGCCCACACGACAGCCGGTTCGGTCGTTCCGCAGGCCATCTAGCTTATTGGCTCCCAGACTAGGTCGTTGCGCACAACCGGGATGCTTCTGGGCGTACC
CAGTGCTCGTTGGCCCACACGACAGCCGGTTCGGTCGTTCAATTAGCACAAATGATGTAGTTAATCAAGGCTAGGTCGTTGCGCACAACCGGGATGCTTCTGGGCGTACC
CAGTGCTCGTTGGCCCACACGACAGCCGGTTCGGTCGTTCTTATGAAGTAAATTTCGTGTTCACATTAGCCTAGGTCGTTGCGCACAACCGGGATGCTTCTGGGCGTACC
CAGTGCTCGTTGGCCCACACGACAGCCGGTTCGGTCGTTCTTTGTTTCCCTGAAGTGTGCGTCTGTATGTCTAGGTCGTTGCGCACAACCGGGATGCTTCTGGGCGTACC
CAGTGCTCGTTGGCCCACACGACAGCCGGTTCGGTCGTTCCGCAGGTCATCTAGCTGATTGGCTCCCAGACTAGGTCGTTGCGCACAACCGGGATGCTTCTGGGCGTACC
CAGTGCTCGTTGGCCCACACGACAGCCGGTTCGGTCGTTCTTTCATTACATTTACCCTCTGGGAGCCAATCTAGGTCGTTGCGCACAACCGGGATGCTTCTGGGCGTACC
CAGTGCTCGTTGGCCCACACGACAGCCGGTTCGGTCGTTCAGGGTCCATTTGATATTAAGTCATTTCTATCTAGGTCGTTGCGCACAACCGGGATGCTTCTGGGCGTACC
CAGTGCTCGTTGGCCCACACGACAGCCGGTTCGGTCGTTCGACCAAGGAATAAGAGGTTCGTATTTAAATCTAGGTCGTTGCGCACAACCGGGATGCTTCTGGGCGTACC
CAGTGCTCGTTGGCCCACACGACAGCCGGTTCGGTCGTTCCATGTTTAGTGTTATTTGTTAACACAATGGCTAGGTCGTTGCGCACAACCGGGATGCTTCTGGGCGTACC
CAGTGCTCGTTGGCCCACACGACAGCCGGTTCGGTCGTTCGATCATATACATGACTTAATATGCTAAGGTCTAGGTCGTTGCGCACAACCGGGATGCTTCTGGGCGTACC
CAGTGCTCGTTGGCCCACACGACAGCCGGTTCGGTCGTTCAAGCTAGATGACTGCGATGCAGTTTCAGGACTAGGTCGTTGCGCACAACCGGGATGCTTCTGGGCGTACC
CAGTGCTCGTTGGCCCACACGACAGCCGGTTCGGTCGTTCTTTAATTACATGTACCCTCTGGAAGCCAATCTAGGTCGTTGCGCACAACCGGGATGCTTCTGGGCGTACC
CAGTGCTCGTTGGCCCACACGACAGCCGGTTCGGTCGTTCCGAAATATTTAAATACGAACCTCTTATTCCCTAGGTCGTTGCGCACAACCGGGATGCTTCTGGGCGTACC
CAGTGCTCGTTGGCCCACACGACAGCCGGTTCGGTCGTTCAGCTAGATGATATAGATATAGTTTCACAAGCTAGGTCGTTGCGCACAACCGGGATGCTTCTGGGCGTACC
CAGTGCTCGTTGGCCCACACGACAGCCGGTTCGGTCGTTCAGTTTAGTTTAATTTGTAAACACAATGGGCCTAGGTCGTTGCGCACAACCGGGATGCTTCTGGGCGTACC
CAGTGCTCGTTGGCCCACACGACAGCCGGTTCGGTCGTTCAAATAAGAACAAAGGATGTCGTAAATCAAGCTAGGTCGTTGCGCACAACCGGGATGCTTCTGGGCGTACC
CAGTGCTCGTTGGCCCACACGACAGCCGGTTCGGTCGTTCTTTCTACAAATGATGTCGTAAATCAAGGACCTAGGTCGTTGCGCACAACCGGGATGCTTCTGGGCGTACC
CAGTGCTCGTTGGCCCACACGACAGCCGGTTCGGTCGTTCAACTAGATGACCTGCGATACAGTTTCAGGACTAGGTCGTTGCGCACAACCGGGATGCTTCTGGGCGTACC
CAGTGCTCGTTGGCCCACACGACAGCCGGTTCGGTCGTTCTTTGCATCAGCGGAGCTCCTGAAACTACATCTAGGTCGTTGCGCACAACCGGGATGCTTCTGGGCGTACC
CAGTGCTCGTTGGCCCACACGACAGCCGGTTCGGTCGTTCATGTCGTTAATCATGGACCAAGGAATAGAGCTAGGTCGTTGCGCACAACCGGGATGCTTCTGGGCGTACC
CAGTGCTCGTTGGCCCACACGACAGCCGGTTCGGTCGTTCATAAGTTCTTATGTTGGTTTGATAATCGACCTAGGTCGTTGCGCACAACCGGGATGCTTCTGGGCGTACC
CAGTGCTCGTTGGCCCACACGACAGCCGGTTCGGTCGTTCAAACCGAACCTCTTATTCCTTGGTCCTTGACTAGGTCGTTGCGCACAACCGGGATGCTTCTGGGCGTACC
CAGTGCTCGTTGGCCCACACGACAGCCGGTTCGGTCGTTCGTACCATTGCAAGTTTAGTGTTATTTGTAACTAGGTCGTTGCGCACAACCGGGATGCTTCTGGGCGTACC
CAGTGCTCGTTGGCCCACACGACAGCCGGTTCGGTCGTTCTTGTGAATACCATCTCTGGTACGTAGATTTCTAGGTCGTTGCGCACAACCGGGATGCTTCTGGGCGTACC
CAGTGCTCGTTGGCCCACACGACAGCCGGTTCGGTCGTTCAATCTAGATGACCTGCGATATAGTTTCGCCCTAGGTCGTTGCGCACAACCGGGATGCTTCTGGGCGTACC
CAGTGCTCGTTGGCCCACACGACAGCCGGTTCGGTCGTTCAAACCATTACATGTTTAGTGTTATTTGGGCCTAGGTCGTTGCGCACAACCGGGATGCTTCTGGGCGTACC
CAGTGCTCGTTGGCCCACACGACAGCCGGTTCGGTCGTTCTTTGCATCAGCGCAGCTTCTGAAACTACATCTAGGTCGTTGCGCACAACCGGGATGCTTCTGGGCGTACC
CAGTGCTCGTTGGCCCACACGACAGCCGGTTCGGTCGTTCTTTATGTTGCTAGTTAATTGCCGCTAATTACTAGGTCGTTGCGCACAACCGGGATGCTTCTGGGCGTACC
CAGTGCTCGTTGGCCCACACGACAGCCGGTTCGGTCGTTCTCCTTGATTAACGACATCATTTGTTCTGATCTAGGTCGTTGCGCACAACCGGGATGCTTCTGGGCGTACC
CAGTGCTCGTTGGCCCACACGACAGCCGGTTCGGTCGTTCTCATTGATTAACGACATCATTTGTGCTAATCTAGGTCGTTGCGCACAACCGGGATGCTTCTGGGCGTACC
CAGTGCTCGTTGGCCCACACGACAGCCGGTTCGGTCGTTCAAGCTATATTACCTGCGATATAGTTTCAGTCTAGGTCGTTGCGCACAACCGGGATGCTTCTGGGCGTACC
CAGTGCTCGTTGGCCCACACGACAGCCGGTTCGGTCGTTCGCGGTTCACATTAGCACATTAAGTCATGTACTAGGTCGTTGCGCACAACCGGGATGCTTCTGGGCGTACC
CAGTGCTCGTTGGCCCACACGACAGCCGGTTCGGTCGTTCAAATCAATTCCAATTCGTAGGAAATCTACGCTAGGTCGTTGCGCACAACCGGGATGCTTCTGGGCGTACC
CAGTGCTCGTTGGCCCACACGACAGCCGGTTCGGTCGTTCGACCAAGAAATAAGAGGTTCGTATTTAAATCTAGGTCGTTGCGCACAACCGGGATGCTTCTGGGCGTACC
CAGTGCTCGTTGGCCCACACGACAGCCGGTTCGGTCGTTCTTTATGATCGGAGGTCATCTAGCTTATTGGCTAGGTCGTTGCGCACAACCGGGATGCTTCTGGGCGTACC
CAGTGCTCGTTGGCCCACACGACAGCCGGTTCGGTCGTTCAAATCAGAACAAAGGATATCGTAATTCAAGCTAGGTCGTTGCGCACAACCGGGATGCTTCTGGGCGTACC
CAGTGCTCGTTGGCCCACACGACAGCCGGTTCGGTCGTTCCGATGTAATATAAGTAGCTATCCGAATGTGCTAGGTCGTTGCGCACAACCGGGATGCTTCTGGGCGTACC
CAGTGCTCGTTGGCCCACACGACAGCCGGTTCGGTCGTTCTTTACATCCGAGCAGGTCCTGAAACTATATCTAGGTCGTTGCGCACAACCGGGATGCTTCTGGGCGTACC
CAGTGCTCGTTGGCCCACACGACAGCCGGTTCGGTCGTTCCGCAGGTCATATAGCATATTGGCTCCCAGACTAGGTCGTTGCGCACAACCGGGATGCTTCTGGGCGTACC
CAGTGCTCGTTGGCCCACACGACAGCCGGTTCGGTCGTTCGAGATTTAAGACATTTGCAATTAGGTATACCTAGGTCGTTGCGCACAACCGGGATGCTTCTGGGCGTACC
CAGTGCTCGTTGGCCCACACGACAGCCGGTTCGGTCGTTCATGGCACACACACACACAATGAGAGAATAACTAGGTCGTTGCGCACAACCGGGATGCTTCTGGGCGTACC
CAGTGCTCGTTGGCCCACACGACAGCCGGTTCGGTCGTTCATATCTATTACTTGGTCATTGATTAACGACCTAGGTCGTTGCGCACAACCGGGATGCTTCTGGGCGTACC
CAGTGCTCGTTGGCCCACACGACAGCCGGTTCGGTCGTTCCGAATTATTTAGATACAAACCTCTTATTCCCTAGGTCGTTGCGCACAACCGGGATGCTTCTGGGCGTACC
CAGTGCTCGTTGGCCCACACGACAGCCGGTTCGGTCGTTCTGACTTATGACTTATTATGAATACCATCTCCTAGGTCGTTGCGCACAACCGGGATGCTTCTGGGCGTACC
CAGTGCTCGTTGGCCCACACGACAGCCGGTTCGGTCGTTCAAGCTAGATGACCTGCGATATAGTTTCGCCCTAGGTCGTTGCGCACAACCGGGATGCTTCTGGGCGTACC
CAGTGCTCGTTGGCCCACACGACAGCCGGTTCGGTCGTTCTTTAATTAAATGAACCCTCTGGGAGCCAATCTAGGTCGTTGCGCACAACCGGGATGCTTCTGGGCGTACC
CAGTGCTCGTTGGCCCACACGACAGCCGGTTCGGTCGTTCCGAATTATTTAGATACGAACATCTTATTCCCTAGGTCGTTGCGCACAACCGGGATGCTTCTGGGCGTACC
CAGTGCTCGTTGGCCCACACGACAGCCGGTTCGGTCGTTCTTTACATCCAAGCAGTTCCTGAAACTACATCTAGGTCGTTGCGCACAACCGGGATGCTTCTGGGCGTACC
CAGTGCTCGTTGGCCCACACGACAGCCGGTTCGGTCGTTCTTTGGCTCCCAGAGGGTACATTTAATTAAACTAGGTCGTTGCGCACAACCGGGATGCTTCTGGGCGTACC
CAGTGCTCGTTGGCCCACACGACAGCCGGTTCGGTCGTTCACAAGTGCTAATAGATATACATGACTAAAGCTAGGTCGTTGCGCACAACCGGGATGCTTCTGGGCGTACC
CAGTGCTCGTTGGCCCACACGACAGCCGGTTCGGTCGTTCTAGGTATACATGAATAAATATGCTAAGGAGCTAGGTCGTTGCGCACAACCGGGATGCTTCTGGGCGTACC
CAGTGCTCGTTGGCCCACACGACAGCCGGTTCGGTCGTTCAAACAATCGCTAATAGATATACACGACTTACTAGGTCGTTGCGCACAACCGGGATGCTTCTGGGCGTACC
CAGTGCTCGTTGGCCCACACGACAGCCGGTTCGGTCGTTCTCCCAGAGACGGTATTCATATATTGATGACCTAGGTCGTTGCGCACAACCGGGATGCTTCTGGGCGTACC
CAGTGCTCGTTGGCCCACACGACAGCCGGTTCGGTCGTTCATGAAATTTAACTAACGATGGTGAGGTGAACTAGGTCGTTGCGCACAACCGGGATGCTTCTGGGCGTACC
CAGTGCTCGTTGGCCCACACGACAGCCGGTTCGGTCGTTCATTACACAAATGATGTCGTTAATCAAAGACCTAGGTCGTTGCGCACAACCGGGATGCTTCTGGGCGTACC
CAGTGCTCGTTGGCCCACACGACAGCCGGTTCGGTCGTTCGCTGATTGGCTTTGAAATTAGCACAAATGACTAGGTCGTTGCGCACAACCGGGATGCTTCTGGGCGTACC
CAGTGCTCGTTGGCCCACACGACAGCCGGTTCGGTCGTTCTTGCTAATAGACATACATGACTAAATATGCCTAGGTCGTTGCGCACAACCGGGATGCTTCTGGGCGTACC
CAGTGCTCGTTGGCCCACACGACAGCCGGTTCGGTCGTTCTTTACATCCGAGCATCTCCTGAAACTATATCTAGGTCGTTGCGCACAACCGGGATGCTTCTGGGCGTACC
CAGTGCTCGTTGGCCCACACGACAGCCGGTTCGGTCGTTCTTTGCATCAGCGGAGCTCCTTAAACTACATCTAGGTCGTTGCGCACAACCGGGATGCTTCTGGGCGTACC
CAGTGCTCGTTGGCCCACACGACAGCCGGTTCGGTCGTTCACGAATTATTTAGATACGATCATCGTATTCCTAGGTCGTTGCGCACAACCGGGATGCTTCTGGGCGTACC
CAGTGCTCGTTGGCCCACACGACAGCCGGTTCGGTCGTTCTATGTGTTCACATTAGCATATTAAGTCATGCTAGGTCGTTGCGCACAACCGGGATGCTTCTGGGCGTACC
CAGTGCTCGTTGGCCCACACGACAGCCGGTTCGGTCGTTCGTTTAGTGTTATTTGTAAACACAATAACGCCTAGGTCGTTGCGCACAACCGGGATGCTTCTGGGCGTACC
CAGTGCTCGTTGGCCCACACGACAGCCGGTTCGGTCGTTCCGCAGTTTACAAGATAAGTGTTACAAGCTACTAGGTCGTTGCGCACAACCGGGATGCTTCTGGGCGTACC
CAGTGCTCGTTGGCCCACACGACAGCCGGTTCGGTCGTTCTTTAATTAGCATTAAAGATAACGTGGCCAACTAGGTCGTTGCGCACAACCGGGATGCTTCTGGGCGTACC
CAGTGCTCGTTGGCCCACACGACAGCCGGTTCGGTCGTTCTGAAACTACATCGGAGCTCATCTAGCTTATCTAGGTCGTTGCGCACAACCGGGATGCTTCTGGGCGTACC
CAGTGCTCGTTGGCCCACACGACAGCCGGTTCGGTCGTTCTCTATGGTGAACTTATAATGGTTTAGTTTCCTAGGTCGTTGCGCACAACCGGGATGCTTCTGGGCGTACC
CAGTGCTCGTTGGCCCACACGACAGCCGGTTCGGTCGTTCTGCATCAGCGCAGCTTCTGAAACTACATCGCTAGGTCGTTGCGCACAACCGGGATGCTTCTGGGCGTACC
CAGTGCTCGTTGGCCCACACGACAGCCGGTTCGGTCGTTCAACAAGTGCTAATAGATATACTGACTAAAGCTAGGTCGTTGCGCACAACCGGGATGCTTCTGGGCGTACC
CAGTGCTCGTTGGCCCACACGACAGCCGGTTCGGTCGTTCTTGGTCCTTGATTAACTACATCATTTGTGCCTAGGTCGTTGCGCACAACCGGGATGCTTCTGGGCGTACC
CAGTGCTCGTTGGCCCACACGACAGCCGGTTCGGTCGTTCTGTTCTGGTCCCAGAGGGTACATGTAATTACTAGGTCGTTGCGCACAACCGGGATGCTTCTGGGCGTACC
CAGTGCTCGTTGGCCCACACGACAGCCGGTTCGGTCGTTCAAAGAACCTCTTATTACTTGGTCCTTGATTCTAGGTCGTTGCGCACAACCGGGATGCTTCTGGGCGTACC
CAGTGCTCGTTGGCCCACACGACAGCCGGTTCGGTCGTTCTTTCTATGGTCCTTGAATTACGACATACTTCTAGGTCGTTGCGCACAACCGGGATGCTTCTGGGCGTACC
CAGTGCTCGTTGGCCCACACGACAGCCGGTTCGGTCGTTCTTTGTGTTCACATTAGCACATAAAGTCATGCTAGGTCGTTGCGCACAACCGGGATGCTTCTGGGCGTACC
CAGTGCTCGTTGGCCCACACGACAGCCGGTTCGGTCGTTCCACGACAAATTATGTAATCCATTAATTCTCCTAGGTCGTTGCGCACAACCGGGATGCTTCTGGGCGTACC
CAGTGCTCGTTGGCCCACACGACAGCCGGTTCGGTCGTTCTATATGACTTAATCATGTGCTAATGTGAACCTAGGTCGTTGCGCACAACCGGGATGCTTCTGGGCGTACC
CAGTGCTCGTTGGCCCACACGACAGCCGGTTCGGTCGTTCCGCAGGTCATCTGGCTTATTGGCTCCCAGACTAGGTCGTTGCGCACAACCGGGATGCTTCTGGGCGTACC
CAGTGCTCGTTGGCCCACACGACAGCCGGTTCGGTCGTTCGAATTGGATTTCGACGAAATTGGCAGTGAACTAGGTCGTTGCGCACAACCGGGATGCTTCTGGGCGTACC
CAGTGCTCGTTGGCCCACACGACAGCCGGTTCGGTCGTTCTGATTGTCGATTATCAAATCAACATAAGTGCTAGGTCGTTGCGCACAACCGGGATGCTTCTGGGCGTACC
CAGTGCTCGTTGGCCCACACGACAGCCGGTTCGGTCGTTCAATTAGCACAAATGATGTCGTTAATCAATGCTAGGTCGTTGCGCACAACCGGGATGCTTCTGGGCGTACC
CAGTGCTCGTTGGCCCACACGACAGCCGGTTCGGTCGTTCTTTGTTTGAATTTCATGTACCCTCTGGGAGCTAGGTCGTTGCGCACAACCGGGATGCTTCTGGGCGTACC
CAGTGCTCGTTGGCCCACACGACAGCCGGTTCGGTCGTTCTTTAATTAACGATGACGTGGCCAAGAATAGCTAGGTCGTTGCGCACAACCGGGATGCTTCTGGGCGTACC
CAGTGCTCGTTGGCCCACACGACAGCCGGTTCGGTCGTTCCAGGTCATCTAGCTTATTGGCTCCCAGAAGCTAGGTCGTTGCGCACAACCGGGATGCTTCTGGGCGTACC
CAGTGCTCGTTGGCCCACACGACAGCCGGTTCGGTCGTTCTTAAACATCAATTATCAATACCATCTCTGGCTAGGTCGTTGCGCACAACCGGGATGCTTCTGGGCGTACC
CAGTGCTCGTTGGCCCACACGACAGCCGGTTCGGTCGTTCAAGCTAGATGACCTGCGATATAGTTTCAGGCTAGGTCGTTGCGCACAACCGGGATGCTTCTGGGCGTACC
CAGTGCTCGTTGGCCCACACGACAGCCGGTTCGGTCGTTCGCCTTCAATGTTCTGCATACAGAACTGGAGCTAGGTCGTTGCGCACAACCGGGATGCTTCTGGGCGTACC
CAGTGCTCGTTGGCCCACACGACAGCCGGTTCGGTCGTTCTTGCGTTTACAAATAACACTACTAAACTTGCTAGGTCGTTGCGCACAACCGGGATGCTTCTGGGCGTACC
CAGTGCTCGTTGGCCCACACGACAGCCGGTTCGGTCGTTCATGAGCGAGTCCTTTGATGAATTCATCGTTCTAGGTCGTTGCGCACAACCGGGATGCTTCTGGGCGTACC
CAGTGCTCGTTGGCCCACACGACAGCCGGTTCGGTCGTTCTCTTGTCCACGTCATCGTTAATGCTAATTACTAGGTCGTTGCGCACAACCGGGATGCTTCTGGGCGTACC
CAGTGCTCGTTGGCCCACACGACAGCCGGTTCGGTCGTTCAAATTAGCACAAAGGGTATCGTAAATCAAGCTAGGTCGTTGCGCACAACCGGGATGCTTCTGGGCGTACC
CAGTGCTCGTTGGCCCACACGACAGCCGGTTCGGTCGTTCTTTACATCCGAGCAGCTACTGAAATAAAGTCTAGGTCGTTGCGCACAACCGGGATGCTTCTGGGCGTACC
CAGTGCTCGTTGGCCCACACGACAGCCGGTTCGGTCGTTCTGTCTTTAATCAAGGACCAAGGAATAAGAGCTAGGTCGTTGCGCACAACCGGGATGCTTCTGGGCGTACC
CAGTGCTCGTTGGCCCACACGACAGCCGGTTCGGTCGTTCTCCTTGATTAACTACATCATTTGTGCTAATCTAGGTCGTTGCGCACAACCGGGATGCTTCTGGGCGTACC
CAGTGCTCGTTGGCCCACACGACAGCCGGTTCGGTCGTTCTTTAATTAGCATTCAAGATGACGTGGCCAACTAGGTCGTTGCGCACAACCGGGATGCTTCTGGGCGTACC
CAGTGCTCGTTGGCCCACACGACAGCCGGTTCGGTCGTTCACTGTCCTTTGCTAACAATCATTAAATTTGCTAGGTCGTTGCGCACAACCGGGATGCTTCTGGGCGTACC
CAGTGCTCGTTGGCCCACACGACAGCCGGTTCGGTCGTTCCGAATAAGATGTTCGTATCTAAATAATTCGCTAGGTCGTTGCGCACAACCGGGATGCTTCTGGGCGTACC
CAGTGCTCGTTGGCCCACACGACAGCCGGTTCGGTCGTTCTTTCTATGGTCCTTGAATCAGCGCAGCTCCCTAGGTCGTTGCGCACAACCGGGATGCTTCTGGGCGTACC
CAGTGCTCGTTGGCCCACACGACAGCCGGTTCGGTCGTTCTTTGGCTCCCAGAGGGTACCATTGCAAGTTCTAGGTCGTTGCGCACAACCGGGATGCTTCTGGGCGTACC
CAGTGCTCGTTGGCCCACACGACAGCCGGTTCGGTCGTTCAAATGTATCGCAGGTCATCTAGCTTATTGGCTAGGTCGTTGCGCACAACCGGGATGCTTCTGGGCGTACC
CAGTGCTCGTTGGCCCACACGACAGCCGGTTCGGTCGTTCAATATTACATCGTAGGTCATTTGGCGTATTCTAGGTCGTTGCGCACAACCGGGATGCTTCTGGGCGTACC
CAGTGCTCGTTGGCCCACACGACAGCCGGTTCGGTCGTTCAAATGTATTAGCCGTAATTAACTAGCAACACTAGGTCGTTGCGCACAACCGGGATGCTTCTGGGCGTACC
CAGTGCTCGTTGGCCCACACGACAGCCGGTTCGGTCGTTCTCAAACATCAATTATGAATACCATTTCTGGCTAGGTCGTTGCGCACAACCGGGATGCTTCTGGGCGTACC
CAGTGCTCGTTGGCCCACACGACAGCCGGTTCGGTCGTTCAAACTATATCGCAGGTCATCTAGCTTATTGCTAGGTCGTTGCGCACAACCGGGATGCTTCTGGGCGTACC
CAGTGCTCGTTGGCCCACACGACAGCCGGTTCGGTCGTTCCGCAGGTCATCTAGCTTATTGTCTCCCAGACTAGGTCGTTGCGCACAACCGGGATGCTTCTGGGCGTACC
CAGTGCTCGTTGGCCCACACGACAGCCGGTTCGGTCGTTCTTTAATTAGCATTAAATATGACGTGGCCAACTAGGTCGTTGCGCACAACCGGGATGCTTCTGGGCGTACC
CAGTGCTCGTTGGCCCACACGACAGCCGGTTCGGTCGTTCAGAATTATTTACAAGTGAACCTCTTATTCCCTAGGTCGTTGCGCACAACCGGGATGCTTCTGGGCGTACC
CAGTGCTCGTTGGCCCACACGACAGCCGGTTCGGTCGTTCTTTATTTGCATCTACCCTCTGGGAGCCAATCTAGGTCGTTGCGCACAACCGGGATGCTTCTGGGCGTACC
CAGTGCTCGTTGGCCCACACGACAGCCGGTTCGGTCGTTCTTTACATTCGAGCAGCTACTGAAACTATATCTAGGTCGTTGCGCACAACCGGGATGCTTCTGGGCGTACC
CAGTGCTCGTTGGCCCACACGACAGCCGGTTCGGTCGTTCTTTAATTACATGTACCGTCTGGGAGCCAATCTAGGTCGTTGCGCACAACCGGGATGCTTCTGGGCGTACC
CAGTGCTCGTTGGCCCACACGACAGCCGGTTCGGTCGTTCAATTAGCACAAATGATGTCGTTAATCAAAGCTAGGTCGTTGCGCACAACCGGGATGCTTCTGGGCGTACC
CAGTGCTCGTTGGCCCACACGACAGCCGGTTCGGTCGTTCTTTCTTTGGTCCTTGATTAACGACATCATTCTAGGTCGTTGCGCACAACCGGGATGCTTCTGGGCGTACC
CAGTGCTCGTTGGCCCACACGACAGCCGGTTCGGTCGTTCTGGTACGTAGATTTCATATGAATTGGAATTCTAGGTCGTTGCGCACAACCGGGATGCTTCTGGGCGTACC
CAGTGCTCGTTGGCCCACACGACAGCCGGTTCGGTCGTTCTTATTTAAATACGAACCTCTTATTCCTTGGCTAGGTCGTTGCGCACAACCGGGATGCTTCTGGGCGTACC
CAGTGCTCGTTGGCCCACACGACAGCCGGTTCGGTCGTTCTTTGCATCAGCGCAGCTCCTGAAGCTACATCTAGGTCGTTGCGCACAACCGGGATGCTTCTGGGCGTACC
CAGTGCTCGTTGGCCCACACGACAGCCGGTTCGGTCGTTCTTTGCATCCAAGCAGCTCCTGAAACTGTATCTAGGTCGTTGCGCACAACCGGGATGCTTCTGGGCGTACC
CAGTGCTCGTTGGCCCACACGACAGCCGGTTCGGTCGTTCGCCAAACGCAATGTGCATTTCTCGCCGCACCTAGGTCGTTGCGCACAACCGGGATGCTTCTGGGCGTACC
CAGTGCTCGTTGGCCCACACGACAGCCGGTTCGGTCGTTCGAATTCAAGGCTAGTGTGCGCGCGGAAATACTAGGTCGTTGCGCACAACCGGGATGCTTCTGGGCGTACC
CAGTGCTCGTTGGCCCACACGACAGCCGGTTCGGTCGTTCCGCAGGTCATATAGCTTATTGTCTCCCAGACTAGGTCGTTGCGCACAACCGGGATGCTTCTGGGCGTACC
CAGTGCTCGTTGGCCCACACGACAGCCGGTTCGGTCGTTCTTTAATTAAATGTACGCTCTGGGAGCCAATCTAGGTCGTTGCGCACAACCGGGATGCTTCTGGGCGTACC
CAGTGCTCGTTGGCCCACACGACAGCCGGTTCGGTCGTTCCGCGGCCGAGGCCGATGCAGTTGCCGCCTGCTAGGTCGTTGCGCACAACCGGGATGCTTCTGGGCGTACC
CAGTGCTCGTTGGCCCACACGACAGCCGGTTCGGTCGTTCGTTTGATATTAAGTCATTTCTATTCTTGGCCTAGGTCGTTGCGCACAACCGGGATGCTTCTGGGCGTACC
CAGTGCTCGTTGGCCCACACGACAGCCGGTTCGGTCGTTCACTGTCTTTCGCTAACAATCATTAAATTTGCTAGGTCGTTGCGCACAACCGGGATGCTTCTGGGCGTACC
CAGTGCTCGTTGGCCCACACGACAGCCGGTTCGGTCGTTCATCAACCATTAATTATCAATACCATCTCTGCTAGGTCGTTGCGCACAACCGGGATGCTTCTGGGCGTACC
CAGTGCTCGTTGGCCCACACGACAGCCGGTTCGGTCGTTCTTTAATTAGCATCAAAGATGACGTGGCTAACTAGGTCGTTGCGCACAACCGGGATGCTTCTGGGCGTACC
CAGTGCTCGTTGGCCCACACGACAGCCGGTTCGGTCGTTCCCCACCAGTGTAGTGGTCCTCAAACGCAGCCTAGGTCGTTGCGCACAACCGGGATGCTTCTGGGCGTACC
CAGTGCTCGTTGGCCCACACGACAGCCGGTTCGGTCGTTCCGCAGGTCATATAGCTTATTGGCTCCCGAGCTAGGTCGTTGCGCACAACCGGGATGCTTCTGGGCGTACC
CAGTGCTCGTTGGCCCACACGACAGCCGGTTCGGTCGTTCAAGCTAGATGCCCTGCGATGTAGTTTCAGGCTAGGTCGTTGCGCACAACCGGGATGCTTCTGGGCGTACC
CAGTGCTCGTTGGCCCACACGACAGCCGGTTCGGTCGTTCTGCATCAGCGCAGCTCCTGAAACTACATTGCTAGGTCGTTGCGCACAACCGGGATGCTTCTGGGCGTACC
CAGTGCTCGTTGGCCCACACGACAGCCGGTTCGGTCGTTCTTGGTCCTTGATTTACGACATCCTTTGTTCCTAGGTCGTTGCGCACAACCGGGATGCTTCTGGGCGTACC
CAGTGCTCGTTGGCCCACACGACAGCCGGTTCGGTCGTTCAATGTTATTTATAAACACAATGCGCATACGCTAGGTCGTTGCGCACAACCGGGATGCTTCTGGGCGTACC
CAGTGCTCGTTGGCCCACACGACAGCCGGTTCGGTCGTTCTTGGTCCTTGATAAACGACATCATTTGTGCCTAGGTCGTTGCGCACAACCGGGATGCTTCTGGGCGTACC
CAGTGCTCGTTGGCCCACACGACAGCCGGTTCGGTCGTTCAGCATATTAAGTCATGTATATCTATTAGCGCTAGGTCGTTGCGCACAACCGGGATGCTTCTGGGCGTACC
CAGTGCTCGTTGGCCCACACGACAGCCGGTTCGGTCGTTCAAAGATTATCCCAAAGGCTGCAAAGTGAAGCTAGGTCGTTGCGCACAACCGGGATGCTTCTGGGCGTACC
CAGTGCTCGTTGGCCCACACGACAGCCGGTTCGGTCGTTCTTTATTCCTTGGTCCTTGATTAACTACATCCTAGGTCGTTGCGCACAACCGGGATGCTTCTGGGCGTACC
CAGTGCTCGTTGGCCCACACGACAGCCGGTTCGGTCGTTCAAATCTTATTCCTTGGTCCTTGATTAACGACTAGGTCGTTGCGCACAACCGGGATGCTTCTGGGCGTACC
CAGTGCTCGTTGGCCCACACGACAGCCGGTTCGGTCGTTCCATAATGCTACTTATTTACTGACTAACATCCTAGGTCGTTGCGCACAACCGGGATGCTTCTGGGCGTACC
CAGTGCTCGTTGGCCCACACGACAGCCGGTTCGGTCGTTCAATTATAAGTTCCCTCTTAAAGATGACCTACTAGGTCGTTGCGCACAACCGGGATGCTTCTGGGCGTACC
CAGTGCTCGTTGGCCCACACGACAGCCGGTTCGGTCGTTCCTATTATCAGTACTATTAGGAGCTATCGAACTAGGTCGTTGCGCACAACCGGGATGCTTCTGGGCGTACC
CAGTGCTCGTTGGCCCACACGACAGCCGGTTCGGTCGTTCTTGGTCCTTGATTAACTACATCATTTGTGTCTAGGTCGTTGCGCACAACCGGGATGCTTCTGGGCGTACC
CAGTGCTCGTTGGCCCACACGACAGCCGGTTCGGTCGTTCACAAGTGCTAATAGATAAACATGACTAAAGCTAGGTCGTTGCGCACAACCGGGATGCTTCTGGGCGTACC
CAGTGCTCGTTGGCCCACACGACAGCCGGTTCGGTCGTTCAATTATGAATACCATCTCTGGTACGTAGATCTAGGTCGTTGCGCACAACCGGGATGCTTCTGGGCGTACC
CAGTGCTCGTTGGCCCACACGACAGCCGGTTCGGTCGTTCTTTAGATCCGAGCAGCTCCTGAAACTATATCTAGGTCGTTGCGCACAACCGGGATGCTTCTGGGCGTACC
CAGTGCTCGTTGGCCCACACGACAGCCGGTTCGGTCGTTCTTTAATTAGCAATAACGATGACGTGGCCAACTAGGTCGTTGCGCACAACCGGGATGCTTCTGGGCGTACC
CAGTGCTCGTTGGCCCACACGACAGCCGGTTCGGTCGTTCCGCACGTCATCTATCTTATTGGCTCCCAGACTAGGTCGTTGCGCACAACCGGGATGCTTCTGGGCGTACC
CAGTGCTCGTTGGCCCACACGACAGCCGGTTCGGTCGTTCGAATAGAACCGACTTAATATCAAACATCAACTAGGTCGTTGCGCACAACCGGGATGCTTCTGGGCGTACC
CAGTGCTCGTTGGCCCACACGACAGCCGGTTCGGTCGTTCTACCGTTAAGTTTAGTCCTCATATTTAATGCTAGGTCGTTGCGCACAACCGGGATGCTTCTGGGCGTACC
CAGTGCTCGTTGGCCCACACGACAGCCGGTTCGGTCGTTCAAATAAATGCAAACAGCATTTACTCCTCACCTAGGTCGTTGCGCACAACCGGGATGCTTCTGGGCGTACC
CAGTGCTCGTTGGCCCACACGACAGCCGGTTCGGTCGTTCTTATTTAGATACGAACATCTTATTCCTTGGCTAGGTCGTTGCGCACAACCGGGATGCTTCTGGGCGTACC
CAGTGCTCGTTGGCCCACACGACAGCCGGTTCGGTCGTTCATCTCTGGTACGTATATTTCCTATGAATTGCTAGGTCGTTGCGCACAACCGGGATGCTTCTGGGCGTACC
CAGTGCTCGTTGGCCCACACGACAGCCGGTTCGGTCGTTCTTTAATTAATGATGACGTGGCCAAGAATAGCTAGGTCGTTGCGCACAACCGGGATGCTTCTGGGCGTACC
CAGTGCTCGTTGGCCCACACGACAGCCGGTTCGGTCGTTCCGCAGGTCATCTAGCTTATTGGGTCCCAGACTAGGTCGTTGCGCACAACCGGGATGCTTCTGGGCGTACC
CAGTGCTCGTTGGCCCACACGACAGCCGGTTCGGTCGTTCTTTAGATACGAACATCTTATTCTTTGATCCCTAGGTCGTTGCGCACAACCGGGATGCTTCTGGGCGTACC
CAGTGCTCGTTGGCCCACACGACAGCCGGTTCGGTCGTTCCATATTAATTAGCGGTAATTAACCAGTAACCTAGGTCGTTGCGCACAACCGGGATGCTTCTGGGCGTACC
CAGTGCTCGTTGGCCCACACGACAGCCGGTTCGGTCGTTCGAATGGAACTGACTTAATATGAAATGGACCCTAGGTCGTTGCGCACAACCGGGATGCTTCTGGGCGTACC
CAGTGCTCGTTGGCCCACACGACAGCCGGTTCGGTCGTTCTTTGCTTTAATTACATGTACCCTCTGGGAGCTAGGTCGTTGCGCACAACCGGGATGCTTCTGGGCGTACC
CAGTGCTCGTTGGCCCACACGACAGCCGGTTCGGTCGTTCACGTCATCAATATATGAATACCATATCTGGCTAGGTCGTTGCGCACAACCGGGATGCTTCTGGGCGTACC
CAGTGCTCGTTGGCCCACACGACAGCCGGTTCGGTCGTTCCCAATACGGCAAATAACCTACGATGTAATTCTAGGTCGTTGCGCACAACCGGGATGCTTCTGGGCGTACC
CAGTGCTCGTTGGCCCACACGACAGCCGGTTCGGTCGTTCAAATAAGTTCTTATGTTGTGCAGATAATCGCTAGGTCGTTGCGCACAACCGGGATGCTTCTGGGCGTACC
CAGTGCTCGTTGGCCCACACGACAGCCGGTTCGGTCGTTCTTTGTGTACACCTTAGCGTCTTTAGTCATGCTAGGTCGTTGCGCACAACCGGGATGCTTCTGGGCGTACC
CAGTGCTCGTTGGCCCACACGACAGCCGGTTCGGTCGTTCTTTCGCTGACTGTACATTCGGATAGCTCCTCTAGGTCGTTGCGCACAACCGGGATGCTTCTGGGCGTACC
CAGTGCTCGTTGGCCCACACGACAGCCGGTTCGGTCGTTCTTAGTTTCAATTATATGTTCCCTTTGGAAGCTAGGTCGTTGCGCACAACCGGGATGCTTCTGGGCGTACC
CAGTGCTCGTTGGCCCACACGACAGCCGGTTCGGTCGTTCAACGAATGTCATAAATCAACGACCATAGAACTAGGTCGTTGCGCACAACCGGGATGCTTCTGGGCGTACC
CAGTGCTCGTTGGCCCACACGACAGCCGGTTCGGTCGTTCAAATTACAATTCGCAGGAAATGTACGTACCCTAGGTCGTTGCGCACAACCGGGATGCTTCTGGGCGTACC
CAGTGCTCGTTGGCCCACACGACAGCCGGTTCGGTCGTTCATAAGTTCCTATGTTGTGTTGATAATCAACCTAGGTCGTTGCGCACAACCGGGATGCTTCTGGGCGTACC
CAGTGCTCGTTGGCCCACACGACAGCCGGTTCGGTCGTTCTGATTTAGTTTCAATTATAAGTTCCCTCTGCTAGGTCGTTGCGCACAACCGGGATGCTTCTGGGCGTACC
CAGTGCTCGTTGGCCCACACGACAGCCGGTTCGGTCGTTCAAACGTATGCCCATTGTGTTTACAAATAACCTAGGTCGTTGCGCACAACCGGGATGCTTCTGGGCGTACC
CAGTGCTCGTTGGCCCACACGACAGCCGGTTCGGTCGTTCGAAACGGATGTCATAAATCAACGACCATAGCTAGGTCGTTGCGCACAACCGGGATGCTTCTGGGCGTACC
CAGTGCTCGTTGGCCCACACGACAGCCGGTTCGGTCGTTCAATTAGCATAAATTATGCCGTAAATCAAGGCTAGGTCGTTGCGCACAACCGGGATGCTTCTGGGCGTACC
CAGTGCTCGTTGGCCCACACGACAGCCGGTTCGGTCGTTCAAATCAGTATCTCGGTAAATGGAACTTCAACTAGGTCGTTGCGCACAACCGGGATGCTTCTGGGCGTACC
CAGTGCTCGTTGGCCCACACGACAGCCGGTTCGGTCGTTCGATGGTATTAATATATTAATGAAGTGGTCCCTAGGTCGTTGCGCACAACCGGGATGCTTCTGGGCGTACC
CAGTGCTCGTTGGCCCACACGACAGCCGGTTCGGTCGTTCAAATGATGCCGTAAATCAAGGAACAAAGTACTAGGTCGTTGCGCACAACCGGGATGCTTCTGGGCGTACC
CAGTGCTCGTTGGCCCACACGACAGCCGGTTCGGTCGTTCTTTGATGACGTGGTCCATTTGATATTAAGTCTAGGTCGTTGCGCACAACCGGGATGCTTCTGGGCGTACC
CAGTGCTCGTTGGCCCACACGACAGCCGGTTCGGTCGTTCAAGCAAGATATAAGAGGTTCGTATCTAAATCTAGGTCGTTGCGCACAACCGGGATGCTTCTGGGCGTACC
CAGTGCTCGTTGGCCCACACGACAGCCGGTTCGGTCGTTCCATATTAATTAGCGGTAATTAACAAGCAACCTAGGTCGTTGCGCACAACCGGGATGCTTCTGGGCGTACC
CAGTGCTCGTTGGCCCACACGACAGCCGGTTCGGTCGTTCCGAGCCAGGCGAGGTAAGAAGGAAGAATCCCTAGGTCGTTGCGCACAACCGGGATGCTTCTGGGCGTACC
CAGTGCTCGTTGGCCCACACGACAGCCGGTTCGGTCGTTCAAACGGTTGTCATAAATCAACGACCATAGACTAGGTCGTTGCGCACAACCGGGATGCTTCTGGGCGTACC
CAGTGCTCGTTGGCCCACACGACAGCCGGTTCGGTCGTTCTTTGGAAGCCAATACTCTAGATAACCTACCCTAGGTCGTTGCGCACAACCGGGATGCTTCTGGGCGTACC
CAGTGCTCGTTGGCCCACACGACAGCCGGTTCGGTCGTTCTTTAGTGTTAATTGTAAACACAATGGGCTTCTAGGTCGTTGCGCACAACCGGGATGCTTCTGGGCGTACC
CAGTGCTCGTTGGCCCACACGACAGCCGGTTCGGTCGTTCAAAGCCAATACGTCAGATGACCTACGATGTCTAGGTCGTTGCGCACAACCGGGATGCTTCTGGGCGTACC
CAGTGCTCGTTGGCCCACACGACAGCCGGTTCGGTCGTTCGGCTTCCATAGGGAAACTAAACCATTATTACTAGGTCGTTGCGCACAACCGGGATGCTTCTGGGCGTACC
CAGTGCTCGTTGGCCCACACGACAGCCGGTTCGGTCGTTCAAATTCCAATTCGTAGGAAATCTTCGTCACCTAGGTCGTTGCGCACAACCGGGATGCTTCTGGGCGTACC
CAGTGCTCGTTGGCCCACACGACAGCCGGTTCGGTCGTTCAAACAATTGCTATTAGATGCATACGACTAACTAGGTCGTTGCGCACAACCGGGATGCTTCTGGGCGTACC
CAGTGCTCGTTGGCCCACACGACAGCCGGTTCGGTCGTTCATTTAAGAACTATGTGAATGTACAATCAGCCTAGGTCGTTGCGCACAACCGGGATGCTTCTGGGCGTACC
CAGTGCTCGTTGGCCCACACGACAGCCGGTTCGGTCGTTCTTTGGAAGCCAATACGCCAAATAACCTACGCTAGGTCGTTGCGCACAACCGGGATGCTTCTGGGCGTACC
CAGTGCTCGTTGGCCCACACGACAGCCGGTTCGGTCGTTCTTTAGGAACTATGTGAATGTACAATCATCGCTAGGTCGTTGCGCACAACCGGGATGCTTCTGGGCGTACC
CAGTGCTCGTTGGCCCACACGACAGCCGGTTCGGTCGTTCAAGCTAGATGACCTGCGATGCAGTTTCAGGCTAGGTCGTTGCGCACAACCGGGATGCTTCTGGGCGTACC
CAGTGCTCGTTGGCCCACACGACAGCCGGTTCGGTCGTTCAAATTAGCACAAATTATGCCGTAAATCAAGCTAGGTCGTTGCGCACAACCGGGATGCTTCTGGGCGTACC
CAGTGCTCGTTGGCCCACACGACAGCCGGTTCGGTCGTTCTTTAGATACAAACCTATTATTCTATGGTCCCTAGGTCGTTGCGCACAACCGGGATGCTTCTGGGCGTACC
CAGTGCTCGTTGGCCCACACGACAGCCGGTTCGGTCGTTCAACGGATGCCATAAATCAACGACCATAGAACTAGGTCGTTGCGCACAACCGGGATGCTTCTGGGCGTACC
CAGTGCTCGTTGGCCCACACGACAGCCGGTTCGGTCGTTCTTTGATATTAAATCAGTTCTATTCTTGGCCCTAGGTCGTTGCGCACAACCGGGATGCTTCTGGGCGTACC
CAGTGCTCGTTGGCCCACACGACAGCCGGTTCGGTCGTTCAACAACTGCTAATTGTATGACTAAATATGCCTAGGTCGTTGCGCACAACCGGGATGCTTCTGGGCGTACC
CAGTGCTCGTTGGCCCACACGACAGCCGGTTCGGTCGTTCTTAGCAAGTGTTTAAATTTCATGTTGCTAGCTAGGTCGTTGCGCACAACCGGGATGCTTCTGGGCGTACC
CAGTGCTCGTTGGCCCACACGACAGCCGGTTCGGTCGTTCTTTGGAAGCCAATACGCTAGATGTACCATGCTAGGTCGTTGCGCACAACCGGGATGCTTCTGGGCGTACC
CAGTGCTCGTTGGCCCACACGACAGCCGGTTCGGTCGTTCTTTGTGTTCACCTCAGCATCATTAGTCATGCTAGGTCGTTGCGCACAACCGGGATGCTTCTGGGCGTACC
CAGTGCTCGTTGGCCCACACGACAGCCGGTTCGGTCGTTCACCAAAGTATAAGAGCTTCGTATCTAAATACTAGGTCGTTGCGCACAACCGGGATGCTTCTGGGCGTACC
CAGTGCTCGTTGGCCCACACGACAGCCGGTTCGGTCGTTCCCATTTGATATTAAGTCAGTTCTATTCTTCCTAGGTCGTTGCGCACAACCGGGATGCTTCTGGGCGTACC
CAGTGCTCGTTGGCCCACACGACAGCCGGTTCGGTCGTTCCAAGTTTAGTGTTAATTGTAAACACAATGGCTAGGTCGTTGCGCACAACCGGGATGCTTCTGGGCGTACC
CAGTGCTCGTTGGCCCACACGACAGCCGGTTCGGTCGTTCATCAATTATGAATACCATCTCGTACGTAAACTAGGTCGTTGCGCACAACCGGGATGCTTCTGGGCGTACC
CAGTGCTCGTTGGCCCACACGACAGCCGGTTCGGTCGTTCAAGCCAATACGCCAAATAACCTACGATGTACTAGGTCGTTGCGCACAACCGGGATGCTTCTGGGCGTACC
CAGTGCTCGTTGGCCCACACGACAGCCGGTTCGGTCGTTCATACTGGTTTAGTTTCAATTATAAGATCCCCTAGGTCGTTGCGCACAACCGGGATGCTTCTGGGCGTACC
CAGTGCTCGTTGGCCCACACGACAGCCGGTTCGGTCGTTCCTAATTGCTATTAGATGCACACGACTAAATCTAGGTCGTTGCGCACAACCGGGATGCTTCTGGGCGTACC
CAGTGCTCGTTGGCCCACACGACAGCCGGTTCGGTCGTTCTTTAAATCAAGGACCAAAGTATAAGAGGTTCTAGGTCGTTGCGCACAACCGGGATGCTTCTGGGCGTACC
CAGTGCTCGTTGGCCCACACGACAGCCGGTTCGGTCGTTCTTTGTTTCAATTACACGTACCTTCTTGGAGCTAGGTCGTTGCGCACAACCGGGATGCTTCTGGGCGTACC
CAGTGCTCGTTGGCCCACACGACAGCCGGTTCGGTCGTTCCTTGATTTACGACATCCTTTGTTCTAATTTCTAGGTCGTTGCGCACAACCGGGATGCTTCTGGGCGTACC
CAGTGCTCGTTGGCCCACACGACAGCCGGTTCGGTCGTTCTACATCAGCGCAGCTCCTGAAACTACATCGCTAGGTCGTTGCGCACAACCGGGATGCTTCTGGGCGTACC
CAGTGCTCGTTGGCCCACACGACAGCCGGTTCGGTCGTTCTGCAGGTCATCTAGCTTATTCGCTCCCAGACTAGGTCGTTGCGCACAACCGGGATGCTTCTGGGCGTACC
CAGTGCTCGTTGGCCCACACGACAGCCGGTTCGGTCGTTCAATATTAGGTATCTAGCGTACTGGCTTCCACTAGGTCGTTGCGCACAACCGGGATGCTTCTGGGCGTACC
CAGTGCTCGTTGGCCCACACGACAGCCGGTTCGGTCGTTCTTTGATTGTCGATTTCAAGACAACATAAGACTAGGTCGTTGCGCACAACCGGGATGCTTCTGGGCGTACC
CAGTGCTCGTTGGCCCACACGACAGCCGGTTCGGTCGTTCGTTGATTTACGACATCCTTTGTTCTAATTTCTAGGTCGTTGCGCACAACCGGGATGCTTCTGGGCGTACC
CAGTGCTCGTTGGCCCACACGACAGCCGGTTCGGTCGTTCCGCAGGTCATCTAGCTTATTGGTTCCCAGACTAGGTCGTTGCGCACAACCGGGATGCTTCTGGGCGTACC
CAGTGCTCGTTGGCCCACACGACAGCCGGTTCGGTCGTTCTAAATTTCATGTTGCTAATTAATTACCGCGCTAGGTCGTTGCGCACAACCGGGATGCTTCTGGGCGTACC
CAGTGCTCGTTGGCCCACACGACAGCCGGTTCGGTCGTTCCGCATGTCATCTAGCTTATTGGCTCCCAGACTAGGTCGTTGCGCACAACCGGGATGCTTCTGGGCGTACC
CAGTGCTCGTTGGCCCACACGACAGCCGGTTCGGTCGTTCTTATTTAGATACGAACCTCTTATTCTTTGGCTAGGTCGTTGCGCACAACCGGGATGCTTCTGGGCGTACC
CAGTGCTCGTTGGCCCACACGACAGCCGGTTCGGTCGTTCAGGAATTATTTAGATACGAACCTCTTATTCCTAGGTCGTTGCGCACAACCGGGATGCTTCTGGGCGTACC
CAGTGCTCGTTGGCCCACACGACAGCCGGTTCGGTCGTTCCAAGTTTATTGGTATTTGTAAACACAATGGCTAGGTCGTTGCGCACAACCGGGATGCTTCTGGGCGTACC
CAGTGCTCGTTGGCCCACACGACAGCCGGTTCGGTCGTTCATATCGCAGATCATCTAGCTTATTGGCTCCCTAGGTCGTTGCGCACAACCGGGATGCTTCTGGGCGTACC
CAGTGCTCGTTGGCCCACACGACAGCCGGTTCGGTCGTTCTTAAATTTCATGTTGCTTGTTAATTACCGCCTAGGTCGTTGCGCACAACCGGGATGCTTCTGGGCGTACC
CAGTGCTCGTTGGCCCACACGACAGCCGGTTCGGTCGTTCCGACTTATTTATATACAAACCTCTTATTCCCTAGGTCGTTGCGCACAACCGGGATGCTTCTGGGCGTACC
CAGTGCTCGTTGGCCCACACGACAGCCGGTTCGGTCGTTCCTTGATTAACGAGATCATTTGTGCTAATTTCTAGGTCGTTGCGCACAACCGGGATGCTTCTGGGCGTACC
CAGTGCTCGTTGGCCCACACGACAGCCGGTTCGGTCGTTCTTTAATTAGCATTAACGATGACATGGCCAACTAGGTCGTTGCGCACAACCGGGATGCTTCTGGGCGTACC
CAGTGCTCGTTGGCCCACACGACAGCCGGTTCGGTCGTTCCTTATTGGCTCTCAGAGGGTACATGTAATTCTAGGTCGTTGCGCACAACCGGGATGCTTCTGGGCGTACC
CAGTGCTCGTTGGCCCACACGACAGCCGGTTCGGTCGTTCCGCAGATCATCTAGCTTATTGGCTCCCAGGCTAGGTCGTTGCGCACAACCGGGATGCTTCTGGGCGTACC
CAGTGCTCGTTGGCCCACACGACAGCCGGTTCGGTCGTTCTTTACATCCGCGCAGCTTCTGAAACTACATCTAGGTCGTTGCGCACAACCGGGATGCTTCTGGGCGTACC
CAGTGCTCGTTGGCCCACACGACAGCCGGTTCGGTCGTTCCTTGATTTATGACATTATATTCGCTGATTGCTAGGTCGTTGCGCACAACCGGGATGCTTCTGGGCGTACC
CAGTGCTCGTTGGCCCACACGACAGCCGGTTCGGTCGTTCCTAATTTGACATCCGAGCAGCTCCTGAAACCTAGGTCGTTGCGCACAACCGGGATGCTTCTGGGCGTACC
CAGTGCTCGTTGGCCCACACGACAGCCGGTTCGGTCGTTCTTTAATTAGCATTAACGATGACGTGGCCACCTAGGTCGTTGCGCACAACCGGGATGCTTCTGGGCGTACC
CAGTGCTCGTTGGCCCACACGACAGCCGGTTCGGTCGTTCACGTCATCAATATATGAATACCATCTCTAGCTAGGTCGTTGCGCACAACCGGGATGCTTCTGGGCGTACC
CAGTGCTCGTTGGCCCACACGACAGCCGGTTCGGTCGTTCGACATACGAGCAGCTCCTGAAACTATATCGCTAGGTCGTTGCGCACAACCGGGATGCTTCTGGGCGTACC
CAGTGCTCGTTGGCCCACACGACAGCCGGTTCGGTCGTTCCGAATTATTTAGATACGAACCTATTATTCCCTAGGTCGTTGCGCACAACCGGGATGCTTCTGGGCGTACC
CAGTGCTCGTTGGCCCACACGACAGCCGGTTCGGTCGTTCTTTAATTAGCATTAACGATGACAAGGCCAACTAGGTCGTTGCGCACAACCGGGATGCTTCTGGGCGTACC
CAGTGCTCGTTGGCCCACACGACAGCCGGTTCGGTCGTTCTACGACATAATTTGTTCTAACTTTACATCCCTAGGTCGTTGCGCACAACCGGGATGCTTCTGGGCGTACC
CAGTGCTCGTTGGCCCACACGACAGCCGGTTCGGTCGTTCTTTGTCTTCACATTAGCATATTTAGTCATGCTAGGTCGTTGCGCACAACCGGGATGCTTCTGGGCGTACC
CAGTGCTCGTTGGCCCACACGACAGCCGGTTCGGTCGTTCCTATATCGGAGATCATCTAGCTTATTGGCTCTAGGTCGTTGCGCACAACCGGGATGCTTCTGGGCGTACC
CAGTGCTCGTTGGCCCACACGACAGCCGGTTCGGTCGTTCAATAGAACTGATTTAATATCAAACGGACCACTAGGTCGTTGCGCACAACCGGGATGCTTCTGGGCGTACC
CAGTGCTCGTTGGCCCACACGACAGCCGGTTCGGTCGTTCGAATAGAACTGACTTAATATCAAACACCAACTAGGTCGTTGCGCACAACCGGGATGCTTCTGGGCGTACC
CAGTGCTCGTTGGCCCACACGACAGCCGGTTCGGTCGTTCGATATAACTGACTTAATATCAAATGGACCACTAGGTCGTTGCGCACAACCGGGATGCTTCTGGGCGTACC
CAGTGCTCGTTGGCCCACACGACAGCCGGTTCGGTCGTTCTCCTTGATTAACGACATCATTTGTGCTAATCTAGGTCGTTGCGCACAACCGGGATGCTTCTGGGCGTACC
CAGTGCTCGTTGGCCCACACGACAGCCGGTTCGGTCGTTCCGTCATCAATATATGAATACCATCTCTAGTCTAGGTCGTTGCGCACAACCGGGATGCTTCTGGGCGTACC
CAGTGCTCGTTGGCCCACACGACAGCCGGTTCGGTCGTTCAAACAACATAAGATTAACGACATCCTTTGTCTAGGTCGTTGCGCACAACCGGGATGCTTCTGGGCGTACC
CAGTGCTCGTTGGCCCACACGACAGCCGGTTCGGTCGTTCGCTAATTTGACATCCGAGCAGCTCCTGAAACTAGGTCGTTGCGCACAACCGGGATGCTTCTGGGCGTACC
CAGTGCTCGTTGGCCCACACGACAGCCGGTTCGGTCGTTCGAATAGAACTGACTTAATATCAAATGGATCCTAGGTCGTTGCGCACAACCGGGATGCTTCTGGGCGTACC
CAGTGCTCGTTGGCCCACACGACAGCCGGTTCGGTCGTTCAATACCGTCTCTGGTACGTAGATTTCCTACCTAGGTCGTTGCGCACAACCGGGATGCTTCTGGGCGTACC
CAGTGCTCGTTGGCCCACACGACAGCCGGTTCGGTCGTTCACCATTACAAGTTTAGTGTTATTTGGAAACCTAGGTCGTTGCGCACAACCGGGATGCTTCTGGGCGTACC
CAGTGCTCGTTGGCCCACACGACAGCCGGTTCGGTCGTTCTATAAATTTCATGTTGTAGTTAATAGCCGCCTAGGTCGTTGCGCACAACCGGGATGCTTCTGGGCGTACC
CAGTGCTCGTTGGCCCACACGACAGCCGGTTCGGTCGTTCTAATTTGACATCCGAGCAGCTCCTGAAACTCTAGGTCGTTGCGCACAACCGGGATGCTTCTGGGCGTACC
CAGTGCTCGTTGGCCCACACGACAGCCGGTTCGGTCGTTCGCGCAGCTCCTGAAACTACATCGCTGGTCACTAGGTCGTTGCGCACAACCGGGATGCTTCTGGGCGTACC
CAGTGCTCGTTGGCCCACACGACAGCCGGTTCGGTCGTTCCAGATCATCTAGCTTATTGGCTCCCAGAGGCTAGGTCGTTGCGCACAACCGGGATGCTTCTGGGCGTACC
CAGTGCTCGTTGGCCCACACGACAGCCGGTTCGGTCGTTCATTTAGATACGAACATATTATTCCTTGGTCCTAGGTCGTTGCGCACAACCGGGATGCTTCTGGGCGTACC
CAGTGCTCGTTGGCCCACACGACAGCCGGTTCGGTCGTTCTTTATTCTTAGGTCCTTGATTTACGACATCCTAGGTCGTTGCGCACAACCGGGATGCTTCTGGGCGTACC
CAGTGCTCGTTGGCCCACACGACAGCCGGTTCGGTCGTTCCTAGTTTAGTGTTATTTGTAAACACAATGGCTAGGTCGTTGCGCACAACCGGGATGCTTCTGGGCGTACC
CAGTGCTCGTTGGCCCACACGACAGCCGGTTCGGTCGTTCTTTAATTAGCATCAACGATTACGTGGCCAACTAGGTCGTTGCGCACAACCGGGATGCTTCTGGGCGTACC
CAGTGCTCGTTGGCCCACACGACAGCCGGTTCGGTCGTTCTGTGTTCACATTAGCATATTTATCATCTAGCTAGGTCGTTGCGCACAACCGGGATGCTTCTGGGCGTACC
CAGTGCTCGTTGGCCCACACGACAGCCGGTTCGGTCGTTCTTTGTGTTCACATTAGCATACAGTCATGTACTAGGTCGTTGCGCACAACCGGGATGCTTCTGGGCGTACC
CAGTGCTCGTTGGCCCACACGACAGCCGGTTCGGTCGTTCTTGACATCCGATTAGCTCCTGAAACTATATCTAGGTCGTTGCGCACAACCGGGATGCTTCTGGGCGTACC
CAGTGCTCGTTGGCCCACACGACAGCCGGTTCGGTCGTTCAAATCAAATGGACCACGTCATCAATATGTGCTAGGTCGTTGCGCACAACCGGGATGCTTCTGGGCGTACC
CAGTGCTCGTTGGCCCACACGACAGCCGGTTCGGTCGTTCTTTAATTAGCATTAACAAGGACGTGGCAAACTAGGTCGTTGCGCACAACCGGGATGCTTCTGGGCGTACC
CAGTGCTCGTTGGCCCACACGACAGCCGGTTCGGTCGTTCAAGAGGTTCGTATCTAAATAATTCGGTGTACTAGGTCGTTGCGCACAACCGGGATGCTTCTGGGCGTACC
CAGTGCTCGTTGGCCCACACGACAGCCGGTTCGGTCGTTCAATCTACGTACCACAGATGATATTCATATACTAGGTCGTTGCGCACAACCGGGATGCTTCTGGGCGTACC
CAGTGCTCGTTGGCCCACACGACAGCCGGTTCGGTCGTTCAAATTCCCATTCGTAGGAATCTACGTACCACTAGGTCGTTGCGCACAACCGGGATGCTTCTGGGCGTACC
CAGTGCTCGTTGGCCCACACGACAGCCGGTTCGGTCGTTCATAACACTTGCTAATACATTACTAACGATCCTAGGTCGTTGCGCACAACCGGGATGCTTCTGGGCGTACC
CAGTGCTCGTTGGCCCACACGACAGCCGGTTCGGTCGTTCTAGATATACATGACTAAATATGTCAAGGTGCTAGGTCGTTGCGCACAACCGGGATGCTTCTGGGCGTACC
CAGTGCTCGTTGGCCCACACGACAGCCGGTTCGGTCGTTCCACCAAGGAATAAGAGGTTCGTATCTAAATCTAGGTCGTTGCGCACAACCGGGATGCTTCTGGGCGTACC
CAGTGCTCGTTGGCCCACACGACAGCCGGTTCGGTCGTTCAAATAAGCCAGATGACCTGCGATGTAGTTTCTAGGTCGTTGCGCACAACCGGGATGCTTCTGGGCGTACC
CAGTGCTCGTTGGCCCACACGACAGCCGGTTCGGTCGTTCTTTCAATTATAAGTTCCCTCTGGAAGCCAACTAGGTCGTTGCGCACAACCGGGATGCTTCTGGGCGTACC
CAGTGCTCGTTGGCCCACACGACAGCCGGTTCGGTCGTTCAAACTTATGCCCTACTTATAGGTCTACTTACTAGGTCGTTGCGCACAACCGGGATGCTTCTGGGCGTACC
CAGTGCTCGTTGGCCCACACGACAGCCGGTTCGGTCGTTCTGCAATTGCTAATAGATATAAATAACGACCCTAGGTCGTTGCGCACAACCGGGATGCTTCTGGGCGTACC
CAGTGCTCGTTGGCCCACACGACAGCCGGTTCGGTCGTTCAAGACGTCGTAAATCAAGGACCACACAATACTAGGTCGTTGCGCACAACCGGGATGCTTCTGGGCGTACC
CAGTGCTCGTTGGCCCACACGACAGCCGGTTCGGTCGTTCACTTATGCCCATTGTGTTTACAAATAACATCTAGGTCGTTGCGCACAACCGGGATGCTTCTGGGCGTACC
CAGTGCTCGTTGGCCCACACGACAGCCGGTTCGGTCGTTCTCAGGAGCTGCGCGAATAGGATGTCATAAACTAGGTCGTTGCGCACAACCGGGATGCTTCTGGGCGTACC
CAGTGCTCGTTGGCCCACACGACAGCCGGTTCGGTCGTTCCCCATTGTGTTTACAAATAACACTAAACTTCTAGGTCGTTGCGCACAACCGGGATGCTTCTGGGCGTACC
CAGTGCTCGTTGGCCCACACGACAGCCGGTTCGGTCGTTCCCAATTTAATATAAATTCCAATTCGTAGGCCTAGGTCGTTGCGCACAACCGGGATGCTTCTGGGCGTACC
CAGTGCTCGTTGGCCCACACGACAGCCGGTTCGGTCGTTCAAATTAGAACAAAGGATGCCGTATTTCAAGCTAGGTCGTTGCGCACAACCGGGATGCTTCTGGGCGTACC
CAGTGCTCGTTGGCCCACACGACAGCCGGTTCGGTCGTTCAAAGCGAACGTACTACGTACCACAGATGATCTAGGTCGTTGCGCACAACCGGGATGCTTCTGGGCGTACC
CAGTGCTCGTTGGCCCACACGACAGCCGGTTCGGTCGTTCCGTGGTCCATTTGATATTAAGTCAGTTCCACTAGGTCGTTGCGCACAACCGGGATGCTTCTGGGCGTACC
CAGTGCTCGTTGGCCCACACGACAGCCGGTTCGGTCGTTCAAGCTAGATGACTGCGATGTAGTTTCAGGACTAGGTCGTTGCGCACAACCGGGATGCTTCTGGGCGTACC
CAGTGCTCGTTGGCCCACACGACAGCCGGTTCGGTCGTTCATAAATGACTAAATATGCTAAGGTGAACACCTAGGTCGTTGCGCACAACCGGGATGCTTCTGGGCGTACC
CAGTGCTCGTTGGCCCACACGACAGCCGGTTCGGTCGTTCCCAATAAGCTAGATGACTGCGATGTAGTTTCTAGGTCGTTGCGCACAACCGGGATGCTTCTGGGCGTACC
CAGTGCTCGTTGGCCCACACGACAGCCGGTTCGGTCGTTCCTGAGGTGAACACAGACTTTACTTCATAAACTAGGTCGTTGCGCACAACCGGGATGCTTCTGGGCGTACC
CAGTGCTCGTTGGCCCACACGACAGCCGGTTCGGTCGTTCATTCATATATTGATGACGTGGTCCATTTGACTAGGTCGTTGCGCACAACCGGGATGCTTCTGGGCGTACC
CAGTGCTCGTTGGCCCACACGACAGCCGGTTCGGTCGTTCAAATTAGAACAAAGGATGTCGTAATCAAGGCTAGGTCGTTGCGCACAACCGGGATGCTTCTGGGCGTACC
CAGTGCTCGTTGGCCCACACGACAGCCGGTTCGGTCGTTCGTTCTTATATTGCTTTGATAATCGACAATCCTAGGTCGTTGCGCACAACCGGGATGCTTCTGGGCGTACC
CAGTGCTCGTTGGCCCACACGACAGCCGGTTCGGTCGTTCTTGGCCACGTCATCTTAAATGCTAATTTAACTAGGTCGTTGCGCACAACCGGGATGCTTCTGGGCGTACC
CAGTGCTCGTTGGCCCACACGACAGCCGGTTCGGTCGTTCAGAGACGGTATTCATTTATTGATGACGTGGCTAGGTCGTTGCGCACAACCGGGATGCTTCTGGGCGTACC
CAGTGCTCGTTGGCCCACACGACAGCCGGTTCGGTCGTTCAGAGATTGTATTCATATACTGATGACGTGGCTAGGTCGTTGCGCACAACCGGGATGCTTCTGGGCGTACC
CAGTGCTCGTTGGCCCACACGACAGCCGGTTCGGTCGTTCTAGGAAATCTACGTCCCAGAGACGGTATTCCTAGGTCGTTGCGCACAACCGGGATGCTTCTGGGCGTACC
CAGTGCTCGTTGGCCCACACGACAGCCGGTTCGGTCGTTCAGAGATGGTATTCATATATTGATCAGTCAGCTAGGTCGTTGCGCACAACCGGGATGCTTCTGGGCGTACC
CAGTGCTCGTTGGCCCACACGACAGCCGGTTCGGTCGTTCGGCCACGTCATCGTTAATACCAATTATTACCTAGGTCGTTGCGCACAACCGGGATGCTTCTGGGCGTACC
CAGTGCTCGTTGGCCCACACGACAGCCGGTTCGGTCGTTCACCAAGGAATAAGAGGTTCGTATCTAAATACTAGGTCGTTGCGCACAACCGGGATGCTTCTGGGCGTACC
CAGTGCTCGTTGGCCCACACGACAGCCGGTTCGGTCGTTCTACATATATCTATAGCGGTAATTAACTAGCCTAGGTCGTTGCGCACAACCGGGATGCTTCTGGGCGTACC
CAGTGCTCGTTGGCCCACACGACAGCCGGTTCGGTCGTTCATATTTATTAGCGGTAACTAACTAACTAGCCTAGGTCGTTGCGCACAACCGGGATGCTTCTGGGCGTACC
CAGTGCTCGTTGGCCCACACGACAGCCGGTTCGGTCGTTCAGTTCCATTCTTGGCCACGTCATCGTTAATCTAGGTCGTTGCGCACAACCGGGATGCTTCTGGGCGTACC
CAGTGCTCGTTGGCCCACACGACAGCCGGTTCGGTCGTTCGTCCCAGAGACGGTATTCATGAATTGATGACTAGGTCGTTGCGCACAACCGGGATGCTTCTGGGCGTACC
CAGTGCTCGTTGGCCCACACGACAGCCGGTTCGGTCGTTCGAGCTATGCGAATTTACAATCAGCGAATAGCTAGGTCGTTGCGCACAACCGGGATGCTTCTGGGCGTACC
CAGTGCTCGTTGGCCCACACGACAGCCGGTTCGGTCGTTCTTTGTTTCAATTTCACGTACCTCTGGGAGCCTAGGTCGTTGCGCACAACCGGGATGCTTCTGGGCGTACC
CAGTGCTCGTTGGCCCACACGACAGCCGGTTCGGTCGTTCTCCATTTGATATAAAGTCAGTTCCATTCTTCTAGGTCGTTGCGCACAACCGGGATGCTTCTGGGCGTACC
CAGTGCTCGTTGGCCCACACGACAGCCGGTTCGGTCGTTCCAGTTCCATTCTTGGCACGTCATCGTTAATCTAGGTCGTTGCGCACAACCGGGATGCTTCTGGGCGTACC
CAGTGCTCGTTGGCCCACACGACAGCCGGTTCGGTCGTTCTAATGCCCATTGTGTCTACAAATAACACTACTAGGTCGTTGCGCACAACCGGGATGCTTCTGGGCGTACC
CAGTGCTCGTTGGCCCACACGACAGCCGGTTCGGTCGTTCGATGTCATAAATCAAGGACCATAGAATAAGCTAGGTCGTTGCGCACAACCGGGATGCTTCTGGGCGTACC
CAGTGCTCGTTGGCCCACACGACAGCCGGTTCGGTCGTTCAGAGACGGTATTCATGAATTAATGACGTGGCTAGGTCGTTGCGCACAACCGGGATGCTTCTGGGCGTACC
CAGTGCTCGTTGGCCCACACGACAGCCGGTTCGGTCGTTCTTATGCCCATTGTGTTTACAAATAACACTTCTAGGTCGTTGCGCACAACCGGGATGCTTCTGGGCGTACC
CAGTGCTCGTTGGCCCACACGACAGCCGGTTCGGTCGTTCAAATCTACGTCCCAGAGATGGTATTCATGACTAGGTCGTTGCGCACAACCGGGATGCTTCTGGGCGTACC
CAGTGCTCGTTGGCCCACACGACAGCCGGTTCGGTCGTTCAAACTTATGCCCATTGTGTCTACAAATAAACTAGGTCGTTGCGCACAACCGGGATGCTTCTGGGCGTACC
CAGTGCTCGTTGGCCCACACGACAGCCGGTTCGGTCGTTCAAACTTATGCCCATTGTGCCTACAAATAACCTAGGTCGTTGCGCACAACCGGGATGCTTCTGGGCGTACC
CAGTGCTCGTTGGCCCACACGACAGCCGGTTCGGTCGTTCAGTTCTATTGGCCACGACATCGTTAATGCTCTAGGTCGTTGCGCACAACCGGGATGCTTCTGGGCGTACC
CAGTGCTCGTTGGCCCACACGACAGCCGGTTCGGTCGTTCTTTAATTACATGTACCCTTTGGGAGCCAATCTAGGTCGTTGCGCACAACCGGGATGCTTCTGGGCGTACC
CAGTGCTCGTTGGCCCACACGACAGCCGGTTCGGTCGTTCTATTAAGTCAGTTCTATTGGCCACGTCATCCTAGGTCGTTGCGCACAACCGGGATGCTTCTGGGCGTACC
CAGTGCTCGTTGGCCCACACGACAGCCGGTTCGGTCGTTCAAATCTACGTCCAGAGACGGTATTCATGAACTAGGTCGTTGCGCACAACCGGGATGCTTCTGGGCGTACC
CAGTGCTCGTTGGCCCACACGACAGCCGGTTCGGTCGTTCTACGCTAGATGACCTACGATGTAATATAAGCTAGGTCGTTGCGCACAACCGGGATGCTTCTGGGCGTACC
CAGTGCTCGTTGGCCCACACGACAGCCGGTTCGGTCGTTCAAACTTATGCCCATTGAGTCTACAAATAACCTAGGTCGTTGCGCACAACCGGGATGCTTCTGGGCGTACC
CAGTGCTCGTTGGCCCACACGACAGCCGGTTCGGTCGTTCCAGGAGCTGCGCGGATGTAAATTAGCACAACTAGGTCGTTGCGCACAACCGGGATGCTTCTGGGCGTACC
CAGTGCTCGTTGGCCCACACGACAGCCGGTTCGGTCGTTCAAATTTATGCCCATTGTGTCTACAAATAACCTAGGTCGTTGCGCACAACCGGGATGCTTCTGGGCGTACC
CAGTGCTCGTTGGCCCACACGACAGCCGGTTCGGTCGTTCTTGGCCACGTCATCGTTAATGATAATTAAACTAGGTCGTTGCGCACAACCGGGATGCTTCTGGGCGTACC
CAGTGCTCGTTGGCCCACACGACAGCCGGTTCGGTCGTTCTCATGAGCTGCGCGAATAGGATGTCATAAACTAGGTCGTTGCGCACAACCGGGATGCTTCTGGGCGTACC
CAGTGCTCGTTGGCCCACACGACAGCCGGTTCGGTCGTTCAAGTCAGTTCCATTCTTGGCCACGTCATCGCTAGGTCGTTGCGCACAACCGGGATGCTTCTGGGCGTACC
CAGTGCTCGTTGGCCCACACGACAGCCGGTTCGGTCGTTCAAGCTAGATGACGTGCGATGTAGTTTCAGGCTAGGTCGTTGCGCACAACCGGGATGCTTCTGGGCGTACC
CAGTGCTCGTTGGCCCACACGACAGCCGGTTCGGTCGTTCAATAGTATGTCATAAATCAAGGACCATAGACTAGGTCGTTGCGCACAACCGGGATGCTTCTGGGCGTACC
CAGTGCTCGTTGGCCCACACGACAGCCGGTTCGGTCGTTCTTTAATTACATGTACCCTCTGGGAGCTAATCTAGGTCGTTGCGCACAACCGGGATGCTTCTGGGCGTACC
CAGTGCTCGTTGGCCCACACGACAGCCGGTTCGGTCGTTCGTCCAAAGAATAAGAGGTTCGTATCTAAATCTAGGTCGTTGCGCACAACCGGGATGCTTCTGGGCGTACC
CAGTGCTCGTTGGCCCACACGACAGCCGGTTCGGTCGTTCTATTAATTAGCGGTTATAACCTACAACAAGCTAGGTCGTTGCGCACAACCGGGATGCTTCTGGGCGTACC
CAGTGCTCGTTGGCCCACACGACAGCCGGTTCGGTCGTTCAAACTTATGCCCATTGTGTTAACAAATAACCTAGGTCGTTGCGCACAACCGGGATGCTTCTGGGCGTACC
CAGTGCTCGTTGGCCCACACGACAGCCGGTTCGGTCGTTCGGCCACGTCATCGTTAATGCTAATTAAACCCTAGGTCGTTGCGCACAACCGGGATGCTTCTGGGCGTACC
CAGTGCTCGTTGGCCCACACGACAGCCGGTTCGGTCGTTCGGCCACGTCATCTTTAATGCTAATTTAAACCTAGGTCGTTGCGCACAACCGGGATGCTTCTGGGCGTACC
CAGTGCTCGTTGGCCCACACGACAGCCGGTTCGGTCGTTCTCCATATGATATTAAGTCAGTTCCATTCTTCTAGGTCGTTGCGCACAACCGGGATGCTTCTGGGCGTACC
CAGTGCTCGTTGGCCCACACGACAGCCGGTTCGGTCGTTCATATAACATTCCAATTCGTAGGAAATCTACCTAGGTCGTTGCGCACAACCGGGATGCTTCTGGGCGTACC
CAGTGCTCGTTGGCCCACACGACAGCCGGTTCGGTCGTTCTATGCCATTGTGAAAGTTATAATGGTTTAGCTAGGTCGTTGCGCACAACCGGGATGCTTCTGGGCGTACC
CAGTGCTCGTTGGCCCACACGACAGCCGGTTCGGTCGTTCTTTAATTTCATGTACCTCTGGGAGCCAGTACTAGGTCGTTGCGCACAACCGGGATGCTTCTGGGCGTACC
CAGTGCTCGTTGGCCCACACGACAGCCGGTTCGGTCGTTCTTGGCCACGTCATCTTTAATGCTAATTTAACTAGGTCGTTGCGCACAACCGGGATGCTTCTGGGCGTACC
CAGTGCTCGTTGGCCCACACGACAGCCGGTTCGGTCGTTCTTTAATTACATGTGCCCTCTGGGAACAAATCTAGGTCGTTGCGCACAACCGGGATGCTTCTGGGCGTACC
CAGTGCTCGTTGGCCCACACGACAGCCGGTTCGGTCGTTCATGAATTGATGACGTGGTCCATTTGATATTCTAGGTCGTTGCGCACAACCGGGATGCTTCTGGGCGTACC
CAGTGCTCGTTGGCCCACACGACAGCCGGTTCGGTCGTTCTTTAATTTCATTTACCCTCTGGGAGAAATACTAGGTCGTTGCGCACAACCGGGATGCTTCTGGGCGTACC
CAGTGCTCGTTGGCCCACACGACAGCCGGTTCGGTCGTTCAAGCGGTATTTAATATAACATTCCAATTCGCTAGGTCGTTGCGCACAACCGGGATGCTTCTGGGCGTACC
CAGTGCTCGTTGGCCCACACGACAGCCGGTTCGGTCGTTCCATGACTAAAGACGCTAAGGTGAACACAAACTAGGTCGTTGCGCACAACCGGGATGCTTCTGGGCGTACC
CAGTGCTCGTTGGCCCACACGACAGCCGGTTCGGTCGTTCAAGCTAGATGACTTGCGATGTAGTTTCAGGCTAGGTCGTTGCGCACAACCGGGATGCTTCTGGGCGTACC
CAGTGCTCGTTGGCCCACACGACAGCCGGTTCGGTCGTTCAAACTAATGCCCATTGTGTCTACAAATAACCTAGGTCGTTGCGCACAACCGGGATGCTTCTGGGCGTACC
CAGTGCTCGTTGGCCCACACGACAGCCGGTTCGGTCGTTCGTTCCATTCTCGGCCACGTCATCGTTAATGCTAGGTCGTTGCGCACAACCGGGATGCTTCTGGGCGTACC
CAGTGCTCGTTGGCCCACACGACAGCCGGTTCGGTCGTTCAAATTAACACAAATGATGGCGTAAATCAAGCTAGGTCGTTGCGCACAACCGGGATGCTTCTGGGCGTACC
CAGTGCTCGTTGGCCCACACGACAGCCGGTTCGGTCGTTCTGCCATCTTCAGTTTGCAGCCTTTGGGATCCTAGGTCGTTGCGCACAACCGGGATGCTTCTGGGCGTACC
CAGTGCTCGTTGGCCCACACGACAGCCGGTTCGGTCGTTCAGAGACGGTAGTCATATATTGATTGCGTGGCTAGGTCGTTGCGCACAACCGGGATGCTTCTGGGCGTACC
CAGTGCTCGTTGGCCCACACGACAGCCGGTTCGGTCGTTCTTTAATTACATGTATCCTCTGGGAGCCAATCTAGGTCGTTGCGCACAACCGGGATGCTTCTGGGCGTACC
CAGTGCTCGTTGGCCCACACGACAGCCGGTTCGGTCGTTCGGCCACGTCATCGTTAATGCAAATTAACACCTAGGTCGTTGCGCACAACCGGGATGCTTCTGGGCGTACC
CAGTGCTCGTTGGCCCACACGACAGCCGGTTCGGTCGTTCAAATTCAAATTTGCAGGATATGTACGTACCCTAGGTCGTTGCGCACAACCGGGATGCTTCTGGGCGTACC
CAGTGCTCGTTGGCCCACACGACAGCCGGTTCGGTCGTTCTTATGCCCATTGTGTATACAAATAACACAACTAGGTCGTTGCGCACAACCGGGATGCTTCTGGGCGTACC
CAGTGCTCGTTGGCCCACACGACAGCCGGTTCGGTCGTTCTGTATATCTATACATGGCTAAATATGCTAGCTAGGTCGTTGCGCACAACCGGGATGCTTCTGGGCGTACC
CAGTGCTCGTTGGCCCACACGACAGCCGGTTCGGTCGTTCTCCATTTGATATCAAGTCAGTTCTATTCTTCTAGGTCGTTGCGCACAACCGGGATGCTTCTGGGCGTACC
CAGTGCTCGTTGGCCCACACGACAGCCGGTTCGGTCGTTCTTTGTAAGCCAATACGCCAAATAACCTACGCTAGGTCGTTGCGCACAACCGGGATGCTTCTGGGCGTACC
CAGTGCTCGTTGGCCCACACGACAGCCGGTTCGGTCGTTCTCCAATTGTTATCAAGTCAGTTCTATTCTTCTAGGTCGTTGCGCACAACCGGGATGCTTCTGGGCGTACC
CAGTGCTCGTTGGCCCACACGACAGCCGGTTCGGTCGTTCTTATTGACTCCCATGTATAAGTTCCGAAACCTAGGTCGTTGCGCACAACCGGGATGCTTCTGGGCGTACC
CAGTGCTCGTTGGCCCACACGACAGCCGGTTCGGTCGTTCAAAGAACTCTTTGGACTCCGACGATTCACCCTAGGTCGTTGCGCACAACCGGGATGCTTCTGGGCGTACC
CAGTGCTCGTTGGCCCACACGACAGCCGGTTCGGTCGTTCAAAGTTTCGCAACAATTGTGTAATCCATTACTAGGTCGTTGCGCACAACCGGGATGCTTCTGGGCGTACC
CAGTGCTCGTTGGCCCACACGACAGCCGGTTCGGTCGTTCAGAGACGGTATTCATATATTGATGGCGTGGCTAGGTCGTTGCGCACAACCGGGATGCTTCTGGGCGTACC
CAGTGCTCGTTGGCCCACACGACAGCCGGTTCGGTCGTTCTTTAATTACACGTAGATGACCTGCTATGTACTAGGTCGTTGCGCACAACCGGGATGCTTCTGGGCGTACC
CAGTGCTCGTTGGCCCACACGACAGCCGGTTCGGTCGTTCTGAAACTAAACCATTTAACATTCACAGTAGCTAGGTCGTTGCGCACAACCGGGATGCTTCTGGGCGTACC
CAGTGCTCGTTGGCCCACACGACAGCCGGTTCGGTCGTTCGGCCACGTCTTCGTTAATGCAAATTAACACCTAGGTCGTTGCGCACAACCGGGATGCTTCTGGGCGTACC
CAGTGCTCGTTGGCCCACACGACAGCCGGTTCGGTCGTTCCTGCGATGTAGTTTCAGGAGCGGCGACGGTCTAGGTCGTTGCGCACAACCGGGATGCTTCTGGGCGTACC
CAGTGCTCGTTGGCCCACACGACAGCCGGTTCGGTCGTTCTTTATGCCACATCGAGTCCGCGAATTCGATCTAGGTCGTTGCGCACAACCGGGATGCTTCTGGGCGTACC
CAGTGCTCGTTGGCCCACACGACAGCCGGTTCGGTCGTTCTTAGGAACTAAGCGAATGTACAATCAGCGACTAGGTCGTTGCGCACAACCGGGATGCTTCTGGGCGTACC
CAGTGCTCGTTGGCCCACACGACAGCCGGTTCGGTCGTTCGGCTTCCATAGGGAACTTATAATTGAAACTCTAGGTCGTTGCGCACAACCGGGATGCTTCTGGGCGTACC
CAGTGCTCGTTGGCCCACACGACAGCCGGTTCGGTCGTTCTTAGATGACTAAATATGCTAAGGTGTATACCTAGGTCGTTGCGCACAACCGGGATGCTTCTGGGCGTACC
CAGTGCTCGTTGGCCCACACGACAGCCGGTTCGGTCGTTCTTTAAATACAAACCTCTTATTCTATGGTCCCTAGGTCGTTGCGCACAACCGGGATGCTTCTGGGCGTACC
CAGTGCTCGTTGGCCCACACGACAGCCGGTTCGGTCGTTCCGCAGGTCATCTAGCTTATTCGCTCCAGAGCTAGGTCGTTGCGCACAACCGGGATGCTTCTGGGCGTACC
CAGTGCTCGTTGGCCCACACGACAGCCGGTTCGGTCGTTCAAATTAGCACAAATTATGCCGTATATCAAGCTAGGTCGTTGCGCACAACCGGGATGCTTCTGGGCGTACC
CAGTGCTCGTTGGCCCACACGACAGCCGGTTCGGTCGTTCAACGGATGTCATAAATCAACGACCAAAGAACTAGGTCGTTGCGCACAACCGGGATGCTTCTGGGCGTACC
CAGTGCTCGTTGGCCCACACGACAGCCGGTTCGGTCGTTCAAATTAGCACAAATGATGCTGTAAATCAAGCTAGGTCGTTGCGCACAACCGGGATGCTTCTGGGCGTACC
CAGTGCTCGTTGGCCCACACGACAGCCGGTTCGGTCGTTCTCAGGAGCTATGCGAATGTATACTCAGCGACTAGGTCGTTGCGCACAACCGGGATGCTTCTGGGCGTACC
CAGTGCTCGTTGGCCCACACGACAGCCGGTTCGGTCGTTCATGAATACCATCTCTGGTACGTAGATTTCCCTAGGTCGTTGCGCACAACCGGGATGCTTCTGGGCGTACC
CAGTGCTCGTTGGCCCACACGACAGCCGGTTCGGTCGTTCAATATTAATTAGCGGTAATAAACCAGCAACCTAGGTCGTTGCGCACAACCGGGATGCTTCTGGGCGTACC
CAGTGCTCGTTGGCCCACACGACAGCCGGTTCGGTCGTTCTTTCATATTAATTAGCGGTAATTAACCTGCCTAGGTCGTTGCGCACAACCGGGATGCTTCTGGGCGTACC
CAGTGCTCGTTGGCCCACACGACAGCCGGTTCGGTCGTTCAACAATTGCTAATTACCTGACTAAATATGCCTAGGTCGTTGCGCACAACCGGGATGCTTCTGGGCGTACC
CAGTGCTCGTTGGCCCACACGACAGCCGGTTCGGTCGTTCTTTAGGAGCTACGAAAGGGAGGAGCTGTAACTAGGTCGTTGCGCACAACCGGGATGCTTCTGGGCGTACC
CAGTGCTCGTTGGCCCACACGACAGCCGGTTCGGTCGTTCAAATTAGCACAAAGAATGTCGTAAATCAAGCTAGGTCGTTGCGCACAACCGGGATGCTTCTGGGCGTACC
CAGTGCTCGTTGGCCCACACGACAGCCGGTTCGGTCGTTCGACCAAAGTATAAGAAGTTCGTATCTAAATCTAGGTCGTTGCGCACAACCGGGATGCTTCTGGGCGTACC
CAGTGCTCGTTGGCCCACACGACAGCCGGTTCGGTCGTTCTATTAATTAGCGGTTATTGACTACAACAAGCTAGGTCGTTGCGCACAACCGGGATGCTTCTGGGCGTACC
CAGTGCTCGTTGGCCCACACGACAGCCGGTTCGGTCGTTCGCCACGTCATCGTTAATGCTAATTAACACTCTAGGTCGTTGCGCACAACCGGGATGCTTCTGGGCGTACC
CAGTGCTCGTTGGCCCACACGACAGCCGGTTCGGTCGTTCCGAAACGGATGTCATAAATCAACGACCATACTAGGTCGTTGCGCACAACCGGGATGCTTCTGGGCGTACC
CAGTGCTCGTTGGCCCACACGACAGCCGGTTCGGTCGTTCAATAAGTTCCTATGTTGTTTGATAATCGACCTAGGTCGTTGCGCACAACCGGGATGCTTCTGGGCGTACC
CAGTGCTCGTTGGCCCACACGACAGCCGGTTCGGTCGTTCTTTAGGAGCTAGGCGAATGTACAATCAGCGCTAGGTCGTTGCGCACAACCGGGATGCTTCTGGGCGTACC
CAGTGCTCGTTGGCCCACACGACAGCCGGTTCGGTCGTTCAATATTACATCGTAGGTCATCTGGCGTGTTCTAGGTCGTTGCGCACAACCGGGATGCTTCTGGGCGTACC
CAGTGCTCGTTGGCCCACACGACAGCCGGTTCGGTCGTTCCGTACCAGAGATGTTATTAATATATTGATGCTAGGTCGTTGCGCACAACCGGGATGCTTCTGGGCGTACC
CAGTGCTCGTTGGCCCACACGACAGCCGGTTCGGTCGTTCTATTAATTACCGGTTATTGACTACAACATGCTAGGTCGTTGCGCACAACCGGGATGCTTCTGGGCGTACC
CAGTGCTCGTTGGCCCACACGACAGCCGGTTCGGTCGTTCATTGGAAGCCAATAAATCAACGACCATAGACTAGGTCGTTGCGCACAACCGGGATGCTTCTGGGCGTACC
CAGTGCTCGTTGGCCCACACGACAGCCGGTTCGGTCGTTCTTTGGAAGCCAATACGCAAATAACCTACCACTAGGTCGTTGCGCACAACCGGGATGCTTCTGGGCGTACC
CAGTGCTCGTTGGCCCACACGACAGCCGGTTCGGTCGTTCTAAACCTCTATGATATCTATTCTATGATCCCTAGGTCGTTGCGCACAACCGGGATGCTTCTGGGCGTACC
CAGTGCTCGTTGGCCCACACGACAGCCGGTTCGGTCGTTCCTGTCATCAATATATGAATACCGTCTCTGGCTAGGTCGTTGCGCACAACCGGGATGCTTCTGGGCGTACC
CAGTGCTCGTTGGCCCACACGACAGCCGGTTCGGTCGTTCTTTGGAAGCCAATACGCTAGATAACCAACCCTAGGTCGTTGCGCACAACCGGGATGCTTCTGGGCGTACC
CAGTGCTCGTTGGCCCACACGACAGCCGGTTCGGTCGTTCAAATTAGCACAACGGATGTCTTAAATCAAGCTAGGTCGTTGCGCACAACCGGGATGCTTCTGGGCGTACC
CAGTGCTCGTTGGCCCACACGACAGCCGGTTCGGTCGTTCTTTAATTATAAGTTCCCTTTGGAAGCCAATCTAGGTCGTTGCGCACAACCGGGATGCTTCTGGGCGTACC
CAGTGCTCGTTGGCCCACACGACAGCCGGTTCGGTCGTTCAAACGGATATCATAAATCAACGACCATAGACTAGGTCGTTGCGCACAACCGGGATGCTTCTGGGCGTACC
CAGTGCTCGTTGGCCCACACGACAGCCGGTTCGGTCGTTCATAACGAATTAATTAGATACGAACCTCTTGCTAGGTCGTTGCGCACAACCGGGATGCTTCTGGGCGTACC
CAGTGCTCGTTGGCCCACACGACAGCCGGTTCGGTCGTTCTTTGTATATCTATACATGGCTAAATATGCCCTAGGTCGTTGCGCACAACCGGGATGCTTCTGGGCGTACC
CAGTGCTCGTTGGCCCACACGACAGCCGGTTCGGTCGTTCTAGCGTATTGCCTTCCAAAGTGAACTTATACTAGGTCGTTGCGCACAACCGGGATGCTTCTGGGCGTACC
CAGTGCTCGTTGGCCCACACGACAGCCGGTTCGGTCGTTCTTTGGAAGCCAATACGGCAAATAACCTACCCTAGGTCGTTGCGCACAACCGGGATGCTTCTGGGCGTACC
CAGTGCTCGTTGGCCCACACGACAGCCGGTTCGGTCGTTCGAAGGATGTCATAAATCAAGGACCAAAGAACTAGGTCGTTGCGCACAACCGGGATGCTTCTGGGCGTACC
CAGTGCTCGTTGGCCCACACGACAGCCGGTTCGGTCGTTCTTAGGAACTATGCGAATGTACAATCAGCAACTAGGTCGTTGCGCACAACCGGGATGCTTCTGGGCGTACC
CAGTGCTCGTTGGCCCACACGACAGCCGGTTCGGTCGTTCATTGGAAGCCAATACGCTAGATAACCTACCCTAGGTCGTTGCGCACAACCGGGATGCTTCTGGGCGTACC
CAGTGCTCGTTGGCCCACACGACAGCCGGTTCGGTCGTTCTGTATATCTATACATGTACATATGCTAAGGCTAGGTCGTTGCGCACAACCGGGATGCTTCTGGGCGTACC
CAGTGCTCGTTGGCCCACACGACAGCCGGTTCGGTCGTTCGACCAAAGTATAAGAGCTTTGTATCTAAATCTAGGTCGTTGCGCACAACCGGGATGCTTCTGGGCGTACC
CAGTGCTCGTTGGCCCACACGACAGCCGGTTCGGTCGTTCCTGAAACTATATCGCAGGTCATCTAGCTTACTAGGTCGTTGCGCACAACCGGGATGCTTCTGGGCGTACC
CAGTGCTCGTTGGCCCACACGACAGCCGGTTCGGTCGTTCTTTGGAAGCCAATACGCCAAATAACCTACCCTAGGTCGTTGCGCACAACCGGGATGCTTCTGGGCGTACC
CAGTGCTCGTTGGCCCACACGACAGCCGGTTCGGTCGTTCTCAGGAGCTATGCGAATGTACAATCAGCGACTAGGTCGTTGCGCACAACCGGGATGCTTCTGGGCGTACC
CAGTGCTCGTTGGCCCACACGACAGCCGGTTCGGTCGTTCCCAATACGCTACATGACCTGCGATATAGTTCTAGGTCGTTGCGCACAACCGGGATGCTTCTGGGCGTACC
CAGTGCTCGTTGGCCCACACGACAGCCGGTTCGGTCGTTCTTTAAAGGCCAATACGCTAGATAACCTACCCTAGGTCGTTGCGCACAACCGGGATGCTTCTGGGCGTACC
CAGTGCTCGTTGGCCCACACGACAGCCGGTTCGGTCGTTCAAGACAATACGCCAAATAACCTACGATGTACTAGGTCGTTGCGCACAACCGGGATGCTTCTGGGCGTACC
CAGTGCTCGTTGGCCCACACGACAGCCGGTTCGGTCGTTCCATCAATATATGAATACCGTCTCAGGGACGCTAGGTCGTTGCGCACAACCGGGATGCTTCTGGGCGTACC
CAGTGCTCGTTGGCCCACACGACAGCCGGTTCGGTCGTTCAAACAATTGCTATTATATGCACACGACTAACTAGGTCGTTGCGCACAACCGGGATGCTTCTGGGCGTACC
CAGTGCTCGTTGGCCCACACGACAGCCGGTTCGGTCGTTCATTTGTGCTAATTATACATCCAAGCAGCTCCTAGGTCGTTGCGCACAACCGGGATGCTTCTGGGCGTACC
CAGTGCTCGTTGGCCCACACGACAGCCGGTTCGGTCGTTCTTTCGCTGATTGTACATTTGAATAGCTCCTCTAGGTCGTTGCGCACAACCGGGATGCTTCTGGGCGTACC
CAGTGCTCGTTGGCCCACACGACAGCCGGTTCGGTCGTTCGAAGCCAATACGCTAGATAACCTACCATGTCTAGGTCGTTGCGCACAACCGGGATGCTTCTGGGCGTACC
CAGTGCTCGTTGGCCCACACGACAGCCGGTTCGGTCGTTCTTTGGTCCTTGATTACCGACATCATTTGTGCTAGGTCGTTGCGCACAACCGGGATGCTTCTGGGCGTACC
CAGTGCTCGTTGGCCCACACGACAGCCGGTTCGGTCGTTCAAATAAGTTCCTATGTTGTTGATAATCGACCTAGGTCGTTGCGCACAACCGGGATGCTTCTGGGCGTACC
CAGTGCTCGTTGGCCCACACGACAGCCGGTTCGGTCGTTCTATAAATTTCCAATTCGTAGGAAATGTTCGCTAGGTCGTTGCGCACAACCGGGATGCTTCTGGGCGTACC
CAGTGCTCGTTGGCCCACACGACAGCCGGTTCGGTCGTTCTTTGTTTCAATTACACGTACCTTCTTAGAGCTAGGTCGTTGCGCACAACCGGGATGCTTCTGGGCGTACC
CAGTGCTCGTTGGCCCACACGACAGCCGGTTCGGTCGTTCAATGAGACTTCAACTAATTGCTATTAGATGCTAGGTCGTTGCGCACAACCGGGATGCTTCTGGGCGTACC
CAGTGCTCGTTGGCCCACACGACAGCCGGTTCGGTCGTTCAAATACATCGCAGGTCATCTAGCTTATTGGCTAGGTCGTTGCGCACAACCGGGATGCTTCTGGGCGTACC
CAGTGCTCGTTGGCCCACACGACAGCCGGTTCGGTCGTTCTTTAATTACATGTACCCTCTAGGAGCCAATCTAGGTCGTTGCGCACAACCGGGATGCTTCTGGGCGTACC
CAGTGCTCGTTGGCCCACACGACAGCCGGTTCGGTCGTTCCAGTTCTATTCTTGGCCACGTCATTGTTAACTAGGTCGTTGCGCACAACCGGGATGCTTCTGGGCGTACC
CAGTGCTCGTTGGCCCACACGACAGCCGGTTCGGTCGTTCGAGCACAAGCAGAGCCGCTGCTCTAGCGGGCTAGGTCGTTGCGCACAACCGGGATGCTTCTGGGCGTACC
CAGTGCTCGTTGGCCCACACGACAGCCGGTTCGGTCGTTCATCCTAGCGTATTGCCTTCCAAAGTGAACTCTAGGTCGTTGCGCACAACCGGGATGCTTCTGGGCGTACC
CAGTGCTCGTTGGCCCACACGACAGCCGGTTCGGTCGTTCAAATTAACACACAGGATGTCGTAAATCAAGCTAGGTCGTTGCGCACAACCGGGATGCTTCTGGGCGTACC
CAGTGCTCGTTGGCCCACACGACAGCCGGTTCGGTCGTTCTTTAATAATGATTAGCGGTAATAAACCAGCCTAGGTCGTTGCGCACAACCGGGATGCTTCTGGGCGTACC
CAGTGCTCGTTGGCCCACACGACAGCCGGTTCGGTCGTTCATAAACCTCTTATTCTATGATTCTTGATCCCTAGGTCGTTGCGCACAACCGGGATGCTTCTGGGCGTACC
CAGTGCTCGTTGGCCCACACGACAGCCGGTTCGGTCGTTCAAGGAATGTCATAAATCAAGGACCATAGAACTAGGTCGTTGCGCACAACCGGGATGCTTCTGGGCGTACC
CAGTGCTCGTTGGCCCACACGACAGCCGGTTCGGTCGTTCCCAATACGCTAGATAACCTACCATGTAATTCTAGGTCGTTGCGCACAACCGGGATGCTTCTGGGCGTACC
CAGTGCTCGTTGGCCCACACGACAGCCGGTTCGGTCGTTCGCATAAGTTTCAATTAGCATTAACGATGACCTAGGTCGTTGCGCACAACCGGGATGCTTCTGGGCGTACC
CAGTGCTCGTTGGCCCACACGACAGCCGGTTCGGTCGTTCAAGCCAATACGGCAAATAACCTACCATGTACTAGGTCGTTGCGCACAACCGGGATGCTTCTGGGCGTACC
CAGTGCTCGTTGGCCCACACGACAGCCGGTTCGGTCGTTCATATGCTAATTTGTATATCTATACGTGGTGCTAGGTCGTTGCGCACAACCGGGATGCTTCTGGGCGTACC
CAGTGCTCGTTGGCCCACACGACAGCCGGTTCGGTCGTTCAAATGAGTTCTTATGTCGTAAATCAAGGACCTAGGTCGTTGCGCACAACCGGGATGCTTCTGGGCGTACC
CAGTGCTCGTTGGCCCACACGACAGCCGGTTCGGTCGTTCAAACCAATACGCTAGATGACCTACGATGTACTAGGTCGTTGCGCACAACCGGGATGCTTCTGGGCGTACC
CAGTGCTCGTTGGCCCACACGACAGCCGGTTCGGTCGTTCTTTAGATCCGAGCAGCACCTGAAACTACATCTAGGTCGTTGCGCACAACCGGGATGCTTCTGGGCGTACC
CAGTGCTCGTTGGCCCACACGACAGCCGGTTCGGTCGTTCTTCAATTTCATGTTGCTAGTTAATTACCACCTAGGTCGTTGCGCACAACCGGGATGCTTCTGGGCGTACC
CAGTGCTCGTTGGCCCACACGACAGCCGGTTCGGTCGTTCATTGGAAGCCAATACGCTATATAACCTACGCTAGGTCGTTGCGCACAACCGGGATGCTTCTGGGCGTACC
CAGTGCTCGTTGGCCCACACGACAGCCGGTTCGGTCGTTCAATTAGCACAAAGAATGTCTTAAATCAAGGCTAGGTCGTTGCGCACAACCGGGATGCTTCTGGGCGTACC
CAGTGCTCGTTGGCCCACACGACAGCCGGTTCGGTCGTTCTTTAATTACACGCACCCTCTTGGAGCCAATCTAGGTCGTTGCGCACAACCGGGATGCTTCTGGGCGTACC
CAGTGCTCGTTGGCCCACACGACAGCCGGTTCGGTCGTTCAGAGATGGAATTAATATATTGATGACGTGGCTAGGTCGTTGCGCACAACCGGGATGCTTCTGGGCGTACC
CAGTGCTCGTTGGCCCACACGACAGCCGGTTCGGTCGTTCTAATAGCTTTACCCATCGACATCGACGACGCTAGGTCGTTGCGCACAACCGGGATGCTTCTGGGCGTACC
CAGTGCTCGTTGGCCCACACGACAGCCGGTTCGGTCGTTCAAACAAATGCTATTAGATGCACACGACTAACTAGGTCGTTGCGCACAACCGGGATGCTTCTGGGCGTACC
CAGTGCTCGTTGGCCCACACGACAGCCGGTTCGGTCGTTCTTTAATATTAGTTAGCGGTAATTGACTAGGCTAGGTCGTTGCGCACAACCGGGATGCTTCTGGGCGTACC
CAGTGCTCGTTGGCCCACACGACAGCCGGTTCGGTCGTTCCTTGATTTACGACATCATTTGTTCTGATTTCTAGGTCGTTGCGCACAACCGGGATGCTTCTGGGCGTACC
CAGTGCTCGTTGGCCCACACGACAGCCGGTTCGGTCGTTCATAAGTTCTTATGTTGTTCAGATAATCGACCTAGGTCGTTGCGCACAACCGGGATGCTTCTGGGCGTACC
CAGTGCTCGTTGGCCCACACGACAGCCGGTTCGGTCGTTCTATTAATAAGCGGCTATTAACTACAACAAGCTAGGTCGTTGCGCACAACCGGGATGCTTCTGGGCGTACC
CAGTGCTCGTTGGCCCACACGACAGCCGGTTCGGTCGTTCTTCTTTGGACCTTGATTTACGACATCCTTTCTAGGTCGTTGCGCACAACCGGGATGCTTCTGGGCGTACC
CAGTGCTCGTTGGCCCACACGACAGCCGGTTCGGTCGTTCTTTAATTAGCATCAACGTGGCCAAGAATGACTAGGTCGTTGCGCACAACCGGGATGCTTCTGGGCGTACC
CAGTGCTCGTTGGCCCACACGACAGCCGGTTCGGTCGTTCCGCAGGTCATCTAGCTTATTCGCTCCCAGACTAGGTCGTTGCGCACAACCGGGATGCTTCTGGGCGTACC
CAGTGCTCGTTGGCCCACACGACAGCCGGTTCGGTCGTTCTTTAGGAATTATGCGAATGTACAATCAGCGCTAGGTCGTTGCGCACAACCGGGATGCTTCTGGGCGTACC
CAGTGCTCGTTGGCCCACACGACAGCCGGTTCGGTCGTTCTTTAATATTAAGTCAGTTCTATTCTTGGCCCTAGGTCGTTGCGCACAACCGGGATGCTTCTGGGCGTACC
CAGTGCTCGTTGGCCCACACGACAGCCGGTTCGGTCGTTCAAATTGCAATTCGCAGGAAATGTACGTACCCTAGGTCGTTGCGCACAACCGGGATGCTTCTGGGCGTACC
CAGTGCTCGTTGGCCCACACGACAGCCGGTTCGGTCGTTCTCCATTGATCTTAAGTCAGTTCTATTCTTGCTAGGTCGTTGCGCACAACCGGGATGCTTCTGGGCGTACC
[truncated: 214 more rows]

## Sheet: 365bp
CAGTGCTCGTTGGCCCACACCGTCGCGTTGGATTCAAGAGTTTAAATGCAGATTTGTTTAGAGCTAGAACGATTACCATGCGCAGATCGCGGGATGCTTCTGGGCGTACC
CAGTGCTCGTTGGCCCACACCGTCGCGTTGGATTCAAGAGAAATTCTCTAGGCTTGATGTTTACAATGCTGATTACCATGCGCAGATCGCGGGATGCTTCTGGGCGTACC
CAGTGCTCGTTGGCCCACACCGTCGCGTTGGATTCAAGAGAATATAATGCTTATGGTAAGCAATTGGTTGGATTACCATGCGCAGATCGCGGGATGCTTCTGGGCGTACC
CAGTGCTCGTTGGCCCACACCGTCGCGTTGGATTCAAGAGCTTTATGCAATTGAAGATTTGTTTAGAGCTGATTACCATGCGCAGATCGCGGGATGCTTCTGGGCGTACC
CAGTGCTCGTTGGCCCACACCGTCGCGTTGGATTCAAGAGCTTTAAGTGATTGCTGCTAACGCTGCTAATGATTACCATGCGCAGATCGCGGGATGCTTCTGGGCGTACC
CAGTGCTCGTTGGCCCACACCGTCGCGTTGGATTCAAGAGAAACACAATCGTTTAGCATGCACCAATTTGGATTACCATGCGCAGATCGCGGGATGCTTCTGGGCGTACC
CAGTGCTCGTTGGCCCACACCGTCGCGTTGGATTCAAGAGAGATTGGTTTAGAGCTACAACATACCATTCGATTACCATGCGCAGATCGCGGGATGCTTCTGGGCGTACC
CAGTGCTCGTTGGCCCACACCGTCGCGTTGGATTCAAGAGCTTTGAGTGATTAATTGCAACGCTGCTAATGATTACCATGCGCAGATCGCGGGATGCTTCTGGGCGTACC
CAGTGCTCGTTGGCCCACACCGTCGCGTTGGATTCAAGAGAAAGTTTAAGCTATTGCGTTGTTTAAATGCGATTACCATGCGCAGATCGCGGGATGCTTCTGGGCGTACC
CAGTGCTCGTTGGCCCACACCGTCGCGTTGGATTCAAGAGTATACACCAATTTGCTTTAAGTAATGCACTGATTACCATGCGCAGATCGCGGGATGCTTCTGGGCGTACC
CAGTGCTCGTTGGCCCACACCGTCGCGTTGGATTCAAGAGTATCAACCAATTTGCTTTCAGTGATGCACTGATTACCATGCGCAGATCGCGGGATGCTTCTGGGCGTACC
CAGTGCTCGTTGGCCCACACCGTCGCGTTGGATTCAAGAGAAACACAATCGTTTAGCATGCACTAATTTGGATTACCATGCGCAGATCGCGGGATGCTTCTGGGCGTACC
CAGTGCTCGTTGGCCCACACCGTCGCGTTGGATTCAAGAGATAACATTCTCTAGGTTTGAGTGTCACAATGATTACCATGCGCAGATCGCGGGATGCTTCTGGGCGTACC
CAGTGCTCGTTGGCCCACACCGTCGCGTTGGATTCAAGAGCTTTGAGTGATTAACTGCAACTCTGCTAATGATTACCATGCGCAGATCGCGGGATGCTTCTGGGCGTACC
CAGTGCTCGTTGGCCCACACCGTCGCGTTGGATTCAAGAGAAATTCTCTAGGCTTGATGTTTACAGTGCTGATTACCATGCGCAGATCGCGGGATGCTTCTGGGCGTACC
CAGTGCTCGTTGGCCCACACCGTCGCGTTGGATTCAAGAGATATTGCTTATAGTAAGCAATTGGTTGTTGGATTACCATGCGCAGATCGCGGGATGCTTCTGGGCGTACC
CAGTGCTCGTTGGCCCACACCGTCGCGTTGGATTCAAGAGAAACATAATCGTTTAGCATGCACCAATTTGGATTACCATGCGCAGATCGCGGGATGCTTCTGGGCGTACC
CAGTGCTCGTTGGCCCACACCGTCGCGTTGGATTCAAGAGTGCTTTATGCAATTGAAGATTTGATTAGAGGATTACCATGCGCAGATCGCGGGATGCTTCTGGGCGTACC
CAGTGCTCGTTGGCCCACACCGTCGCGTTGGATTCAAGAGAAACACAATCGTTTAGCATGTACCAATATGGATTACCATGCGCAGATCGCGGGATGCTTCTGGGCGTACC
CAGTGCTCGTTGGCCCACACCGTCGCGTTGGATTCAAGAGTAAGCAATTGGTTGTTTCTTTATGCAATTGGATTACCATGCGCAGATCGCGGGATGCTTCTGGGCGTACC
CAGTGCTCGTTGGCCCACACCGTCGCGTTGGATTCAAGAGATACCATTCTCTAGGTTTGAGTGTCACAATGATTACCATGCGCAGATCGCGGGATGCTTCTGGGCGTACC
CAGTGCTCGTTGGCCCACACCGTCGCGTTGGATTCAAGAGCTTTGAGTGATTAAATGCAACGCGGCTAATGATTACCATGCGCAGATCGCGGGATGCTTCTGGGCGTACC
CAGTGCTCGTTGGCCCACACCGTCGCGTTGGATTCAAGAGAAAGTTTAAGCTATTGCGTTGATTAAATGCGATTACCATGCGCAGATCGCGGGATGCTTCTGGGCGTACC
CAGTGCTCGTTGGCCCACACCGTCGCGTTGGATTCAAGAGTATCCACCAATTTGCTTTCAGTGATGCACTGATTACCATGCGCAGATCGCGGGATGCTTCTGGGCGTACC
CAGTGCTCGTTGGCCCACACCGTCGCGTTGGATTCAAGAGAAGCAATTGCTTTATTGCTTTATGCTATTGGATTACCATGCGCAGATCGCGGGATGCTTCTGGGCGTACC
CAGTGCTCGTTGGCCCACACCGTCGCGTTGGATTCAAGAGCTAGAACTAGAAATCTCTAATTCTGATGTTGATTACCATGCGCAGATCGCGGGATGCTTCTGGGCGTACC
CAGTGCTCGTTGGCCCACACCGTCGCGTTGGATTCAAGAGTAATGCTTATATTAAGCAATTGGTTGTTGCGATTACCATGCGCAGATCGCGGGATGCTTCTGGGCGTACC
CAGTGCTCGTTGGCCCACACCGTCGCGTTGGATTCAAGAGAAAGTTTAAGCTATTGCGTTGTTTAAGTGCGATTACCATGCGCAGATCGCGGGATGCTTCTGGGCGTACC
CAGTGCTCGTTGGCCCACACCGTCGCGTTGGATTCAAGAGAAACACTATCGTTTAGCATGCACTAATTTGGATTACCATGCGCAGATCGCGGGATGCTTCTGGGCGTACC
CAGTGCTCGTTGGCCCACACCGTCGCGTTGGATTCAAGAGTGCTTTATGCAATTGAAGATTTGTTTAGAGGATTACCATGCGCAGATCGCGGGATGCTTCTGGGCGTACC
CAGTGCTCGTTGGCCCACACCGTCGCGTTGGATTCAAGAGTATCCACCAATCTGCTTTGAGTGATGCGCTGATTACCATGCGCAGATCGCGGGATGCTTCTGGGCGTACC
CAGTGCTCGTTGGCCCACACCGTCGCGTTGGATTCAAGAGATAATGCTTATACTAAGCAATTGGTTGTTGGATTACCATGCGCAGATCGCGGGATGCTTCTGGGCGTACC
CAGTGCTCGTTGGCCCACACCGTCGCGTTGGATTCAAGAGAAATTCTATAGGCTTGATGTTTACAATGCTGATTACCATGCGCAGATCGCGGGATGCTTCTGGGCGTACC
CAGTGCTCGTTGGCCCACACCGTCGCGTTGGATTCAAGAGACCAATTTGCTTTCAGTGATGCACTGCAACGATTACCATGCGCAGATCGCGGGATGCTTCTGGGCGTACC
CAGTGCTCGTTGGCCCACACCGTCGCGTTGGATTCAAGAGAAACGTTAAGGTATGGACCATTGTGTTATAGATTACCATGCGCAGATCGCGGGATGCTTCTGGGCGTACC
CAGTGCTCGTTGGCCCACACCGTCGCGTTGGATTCAAGAGAGATTGGTTTAGAGCTAGAACATACCATTCGATTACCATGCGCAGATCGCGGGATGCTTCTGGGCGTACC
CAGTGCTCGTTGGCCCACACCGTCGCGTTGGATTCAAGAGAAATCGTTTAGCATGTACCAATATGCTTTGGATTACCATGCGCAGATCGCGGGATGCTTCTGGGCGTACC
CAGTGCTCGTTGGCCCACACCGTCGCGTTGGATTCAAGAGAAGATTTGTTTAGTGCTAGAACTAGAATTCGATTACCATGCGCAGATCGCGGGATGCTTCTGGGCGTACC
CAGTGCTCGTTGGCCCACACCGTCGCGTTGGATTCAAGAGCTTTGAGTGATTAACTGCAACGCGGCTAATGATTACCATGCGCAGATCGCGGGATGCTTCTGGGCGTACC
CAGTGCTCGTTGGCCCACACCGTCGCGTTGGATTCAAGAGTCTAGGCTTGATGTGTACAATGCTGGAACAGATTACCATGCGCAGATCGCGGGATGCTTCTGGGCGTACC
CAGTGCTCGTTGGCCCACACCGTCGCGTTGGATTCAAGAGATTCTCTAGGTTTGAGTGTCACAATACTAAGATTACCATGCGCAGATCGCGGGATGCTTCTGGGCGTACC
CAGTGCTCGTTGGCCCACACCGTCGCGTTGGATTCAAGAGGAACTAGAAATCTCTAATTCTGATGTTTACGATTACCATGCGCAGATCGCGGGATGCTTCTGGGCGTACC
CAGTGCTCGTTGGCCCACACCGTCGCGTTGGATTCAAGAGTATACACCAATTTGCTTTCAGTGATGCACTGATTACCATGCGCAGATCGCGGGATGCTTCTGGGCGTACC
CAGTGCTCGTTGGCCCACACCGTCGCGTTGGATTCAAGAGCTAGAACTAGAATTCTCTAGGCTTGATGTTGATTACCATGCGCAGATCGCGGGATGCTTCTGGGCGTACC
CAGTGCTCGTTGGCCCACACCGTCGCGTTGGATTCAAGAGAAACACAATCGTTTAGCATGTACCAATTTGGATTACCATGCGCAGATCGCGGGATGCTTCTGGGCGTACC
CAGTGCTCGTTGGCCCACACCGTCGCGTTGGATTCAAGAGAGTGATTAAATGCAACCCGGCTAATTATCCGATTACCATGCGCAGATCGCGGGATGCTTCTGGGCGTACC
CAGTGCTCGTTGGCCCACACCGTCGCGTTGGATTCAAGAGTTTATGCAATTGAAGATTTGTTTAGAGCCAGATTACCATGCGCAGATCGCGGGATGCTTCTGGGCGTACC
CAGTGCTCGTTGGCCCACACCGTCGCGTTGGATTCAAGAGATAATGCTTATAGTAAGCAATTGGTTGTTGGATTACCATGCGCAGATCGCGGGATGCTTCTGGGCGTACC
CAGTGCTCGTTGGCCCACACCGTCGCGTTGGATTCAAGAGTATCCACCAATTTGCTTTGAGTGATGCATTGATTACCATGCGCAGATCGCGGGATGCTTCTGGGCGTACC
CAGTGCTCGTTGGCCCACACCGTCGCGTTGGATTCAAGAGTTTCTTTGAGTGATTAACTGCAACTCTGCTGATTACCATGCGCAGATCGCGGGATGCTTCTGGGCGTACC
CAGTGCTCGTTGGCCCACACCGTCGCGTTGGATTCAAGAGATGCAGATTTGTTTAGAGATAGAACATAACGATTACCATGCGCAGATCGCGGGATGCTTCTGGGCGTACC
CAGTGCTCGTTGGCCCACACCGTCGCGTTGGATTCAAGAGATTGGTTTAGAGCTACAACATACCATTCTCGATTACCATGCGCAGATCGCGGGATGCTTCTGGGCGTACC
CAGTGCTCGTTGGCCCACACCGTCGCGTTGGATTCAAGAGAGTGATTAAATGCAACGCGGCTAATTATCCGATTACCATGCGCAGATCGCGGGATGCTTCTGGGCGTACC
CAGTGCTCGTTGGCCCACACCGTCGCGTTGGATTCAAGAGGCTTTATGAAATTGAAGATTTGATTAGAGCGATTACCATGCGCAGATCGCGGGATGCTTCTGGGCGTACC
CAGTGCTCGTTGGCCCACACCGTCGCGTTGGATTCAAGAGAGAAATCTCTAATTCTGATGTTTACAATGCGATTACCATGCGCAGATCGCGGGATGCTTCTGGGCGTACC
CAGTGCTCGTTGGCCCACACCGTCGCGTTGGATTCAAGAGAATATAATGCTTATAGTAAGCAACTGGTTGGATTACCATGCGCAGATCGCGGGATGCTTCTGGGCGTACC
CAGTGCTCGTTGGCCCACACCGTCGCGTTGGATTCAAGAGAAATTCTCTAGGATTGATGTTTACAGTGCTGATTACCATGCGCAGATCGCGGGATGCTTCTGGGCGTACC
CAGTGCTCGTTGGCCCACACCGTCGCGTTGGATTCAAGAGAGTTTAATCTATTGCGTTGTTTAAATGCAGGATTACCATGCGCAGATCGCGGGATGCTTCTGGGCGTACC
CAGTGCTCGTTGGCCCACACCGTCGCGTTGGATTCAAGAGCTAGAACTAGAATTCTCTAATTCTGATGTTGATTACCATGCGCAGATCGCGGGATGCTTCTGGGCGTACC
CAGTGCTCGTTGGCCCACACCGTCGCGTTGGATTCAAGAGTGCTTTATGCTATTGAAGATTTGTTTAGTGGATTACCATGCGCAGATCGCGGGATGCTTCTGGGCGTACC
CAGTGCTCGTTGGCCCACACCGTCGCGTTGGATTCAAGAGAGATTGGTTTAAAGCTACAACATACCGTTCGATTACCATGCGCAGATCGCGGGATGCTTCTGGGCGTACC
CAGTGCTCGTTGGCCCACACCGTCGCGTTGGATTCAAGAGAAACGCAATCGTTTAGCATGTACCAATTTGGATTACCATGCGCAGATCGCGGGATGCTTCTGGGCGTACC
CAGTGCTCGTTGGCCCACACCGTCGCGTTGGATTCAAGAGGCAACGCTGCAACGTTGTTGCTTTATGCAAGATTACCATGCGCAGATCGCGGGATGCTTCTGGGCGTACC
CAGTGCTCGTTGGCCCACACCGTCGCGTTGGATTCAAGAGATTTGCTTTCAGTGATACACTGCAACGCTGGATTACCATGCGCAGATCGCGGGATGCTTCTGGGCGTACC
CAGTGCTCGTTGGCCCACACCGTCGCGTTGGATTCAAGAGTTATACACCAATTTGCTTTAAGTAATGCACGATTACCATGCGCAGATCGCGGGATGCTTCTGGGCGTACC
CAGTGCTCGTTGGCCCACACCGTCGCGTTGGATTCAAGAGTATCCACCAATTTGCTTTCACTGATGCACTGATTACCATGCGCAGATCGCGGGATGCTTCTGGGCGTACC
CAGTGCTCGTTGGCCCACACCGTCGCGTTGGATTCAAGAGATTGGTTCAGAGCTACAACATTATCCACCAGATTACCATGCGCAGATCGCGGGATGCTTCTGGGCGTACC
CAGTGCTCGTTGGCCCACACCGTCGCGTTGGATTCAAGAGTTGTTTAGTGCTAGAACTAGAATTATCTAGGATTACCATGCGCAGATCGCGGGATGCTTCTGGGCGTACC
CAGTGCTCGTTGGCCCACACCGTCGCGTTGGATTCAAGAGAGTTTAAGCTATTGCGTTGATTAAATGTAGGATTACCATGCGCAGATCGCGGGATGCTTCTGGGCGTACC
CAGTGCTCGTTGGCCCACACCGTCGCGTTGGATTCAAGAGTGCTTTATGCAATTGAAGATTTGTTTAGTGGATTACCATGCGCAGATCGCGGGATGCTTCTGGGCGTACC
CAGTGCTCGTTGGCCCACACCGTCGCGTTGGATTCAAGAGTGAATATTTGAATGCAGATTTGTTTAGAGCGATTACCATGCGCAGATCGCGGGATGCTTCTGGGCGTACC
CAGTGCTCGTTGGCCCACACCGTCGCGTTGGATTCAAGAGATCCATTCTCTAGGTTTAAGTGTCACAATAGATTACCATGCGCAGATCGCGGGATGCTTCTGGGCGTACC
CAGTGCTCGTTGGCCCACACCGTCGCGTTGGATTCAAGAGTAATTCTGATGTTTACAATGCTGGAACAATGATTACCATGCGCAGATCGCGGGATGCTTCTGGGCGTACC
CAGTGCTCGTTGGCCCACACCGTCGCGTTGGATTCAAGAGATTATGCTTATAGTAAGCAATTGGTTGTTGGATTACCATGCGCAGATCGCGGGATGCTTCTGGGCGTACC
CAGTGCTCGTTGGCCCACACCGTCGCGTTGGATTCAAGAGTAGAACATAACATTCTCTAGGTTTGAGTGTGATTACCATGCGCAGATCGCGGGATGCTTCTGGGCGTACC
CAGTGCTCGTTGGCCCACACCGTCGCGTTGGATTCAAGAGAATTCTCTAATTCTGATGTTTACAATGCTGGATTACCATGCGCAGATCGCGGGATGCTTCTGGGCGTACC
CAGTGCTCGTTGGCCCACACCGTCGCGTTGGATTCAAGAGTATACACCAATTTGCTTTAAGTAATGCACGGATTACCATGCGCAGATCGCGGGATGCTTCTGGGCGTACC
CAGTGCTCGTTGGCCCACACCGTCGCGTTGGATTCAAGAGATTCAGATTTGTTTAGAGCTAGAACATAACGATTACCATGCGCAGATCGCGGGATGCTTCTGGGCGTACC
CAGTGCTCGTTGGCCCACACCGTCGCGTTGGATTCAAGAGTGCAATTGAAGATTTGATTAGATCTAGAACGATTACCATGCGCAGATCGCGGGATGCTTCTGGGCGTACC
CAGTGCTCGTTGGCCCACACCGTCGCGTTGGATTCAAGAGTATACACCAATTGCTTTAAGTAATGCACTGGATTACCATGCGCAGATCGCGGGATGCTTCTGGGCGTACC
CAGTGCTCGTTGGCCCACACCGTCGCGTTGGATTCAAGAGATACCATTCTCTAGCTTTGAGTGTCACAATGATTACCATGCGCAGATCGCGGGATGCTTCTGGGCGTACC
CAGTGCTCGTTGGCCCACACCGTCGCGTTGGATTCAAGAGAATTATCAACCAATTTGCTTTCAGTGATGCGATTACCATGCGCAGATCGCGGGATGCTTCTGGGCGTACC
CAGTGCTCGTTGGCCCACACCGTCGCGTTGGATTCAAGAGGCTTGATGTGTACAATGCTGGAATAAATTTGATTACCATGCGCAGATCGCGGGATGCTTCTGGGCGTACC
CAGTGCTCGTTGGCCCACACCGTCGCGTTGGATTCAAGAGTATCCACCAATCTGCTTTGAGTAATGCGCTGATTACCATGCGCAGATCGCGGGATGCTTCTGGGCGTACC
CAGTGCTCGTTGGCCCACACCGTCGCGTTGGATTCAAGAGCAATGCTGGAACAATATTAAATAACAACACGATTACCATGCGCAGATCGCGGGATGCTTCTGGGCGTACC
CAGTGCTCGTTGGCCCACACCGTCGCGTTGGATTCAAGAGAATATATTGCTTATAGTGAGCAATTGGTTGGATTACCATGCGCAGATCGCGGGATGCTTCTGGGCGTACC
CAGTGCTCGTTGGCCCACACCGTCGCGTTGGATTCAAGAGAAATCGTTTAGAATGTACCAATATGCTTTGGATTACCATGCGCAGATCGCGGGATGCTTCTGGGCGTACC
CAGTGCTCGTTGGCCCACACCGTCGCGTTGGATTCAAGAGATCCATTCTGTAGGTTTAAGTGTCACAATAGATTACCATGCGCAGATCGCGGGATGCTTCTGGGCGTACC
CAGTGCTCGTTGGCCCACACCGTCGCGTTGGATTCAAGAGGATTTGTTTAGATCTAGAACTAGAATTCTCGATTACCATGCGCAGATCGCGGGATGCTTCTGGGCGTACC
CAGTGCTCGTTGGCCCACACCGTCGCGTTGGATTCAAGAGAAATTAAGCTATTGCGTTGTTTAAATGCAGGATTACCATGCGCAGATCGCGGGATGCTTCTGGGCGTACC
CAGTGCTCGTTGGCCCACACCGTCGCGTTGGATTCAAGAGATTGGTTCAGAGCTACAACATACCATTCTCGATTACCATGCGCAGATCGCGGGATGCTTCTGGGCGTACC
CAGTGCTCGTTGGCCCACACCGTCGCGTTGGATTCAAGAGCTATATGCAATTGAAGATTTGTTTAGAGCTGATTACCATGCGCAGATCGCGGGATGCTTCTGGGCGTACC
CAGTGCTCGTTGGCCCACACCGTCGCGTTGGATTCAAGAGAAATTGGTTCAGAGCTACAACATACCATTCGATTACCATGCGCAGATCGCGGGATGCTTCTGGGCGTACC
CAGTGCTCGTTGGCCCACACCGTCGCGTTGGATTCAAGAGGAACTAGAATTCTCTAATTCTGATGTTTACGATTACCATGCGCAGATCGCGGGATGCTTCTGGGCGTACC
CAGTGCTCGTTGGCCCACACCGTCGCGTTGGATTCAAGAGTGTAATTGAAGATTTGATTAGAGCTAGAACGATTACCATGCGCAGATCGCGGGATGCTTCTGGGCGTACC
CAGTGCTCGTTGGCCCACACCGTCGCGTTGGATTCAAGAGATGCCATTCTCTAGGTTTGAGTGTCACAATGATTACCATGCGCAGATCGCGGGATGCTTCTGGGCGTACC
CAGTGCTCGTTGGCCCACACCGTCGCGTTGGATTCAAGAGACCAATTTGCGTTCAGTGATGCACTGCAACGATTACCATGCGCAGATCGCGGGATGCTTCTGGGCGTACC
CAGTGCTCGTTGGCCCACACCGTCGCGTTGGATTCAAGAGAAATTCTCTATGCTTGATGTTTACAGTGCTGATTACCATGCGCAGATCGCGGGATGCTTCTGGGCGTACC
CAGTGCTCGTTGGCCCACACCGTCGCGTTGGATTCAAGAGAGATTGGTTCAGAGCTACAACATACCATTCGATTACCATGCGCAGATCGCGGGATGCTTCTGGGCGTACC
CAGTGCTCGTTGGCCCACACCGTCGCGTTGGATTCAAGAGGCTTGATGTGTACAATGCTGGAACAAATTTGATTACCATGCGCAGATCGCGGGATGCTTCTGGGCGTACC
CAGTGCTCGTTGGCCCACACCGTCGCGTTGGATTCAAGAGTATACACCAATTTGCTTTCAGAGATGCACTGATTACCATGCGCAGATCGCGGGATGCTTCTGGGCGTACC
CAGTGCTCGTTGGCCCACACCGTCGCGTTGGATTCAAGAGCTTTAAGTGATTACTGCTAACGCTGCTAATGATTACCATGCGCAGATCGCGGGATGCTTCTGGGCGTACC
CAGTGCTCGTTGGCCCACACCGTCGCGTTGGATTCAAGAGAAATTCTCTAGGCTTGATGTTTCCAATGCTGATTACCATGCGCAGATCGCGGGATGCTTCTGGGCGTACC
CAGTGCTCGTTGGCCCACACCGTCGCGTTGGATTCAAGAGTTATGCAATTGAAGATTTGTTTAGAGCTAGGATTACCATGCGCAGATCGCGGGATGCTTCTGGGCGTACC
CAGTGCTCGTTGGCCCACACCGTCGCGTTGGATTCAAGAGAATCTCTAATTATGATGTTTACAATGCTGGGATTACCATGCGCAGATCGCGGGATGCTTCTGGGCGTACC
CAGTGCTCGTTGGCCCACACCGTCGCGTTGGATTCAAGAGAAATTCTCTAGGCTTGATGGTTACAATGCTGATTACCATGCGCAGATCGCGGGATGCTTCTGGGCGTACC
CAGTGCTCGTTGGCCCACACCGTCGCGTTGGATTCAAGAGTTTAGTGATGCACTGCAACGCTGATAATTAGATTACCATGCGCAGATCGCGGGATGCTTCTGGGCGTACC
CAGTGCTCGTTGGCCCACACCGTCGCGTTGGATTCAAGAGTATACACCAATTTGCTTTCAGTGACGCACTGATTACCATGCGCAGATCGCGGGATGCTTCTGGGCGTACC
CAGTGCTCGTTGGCCCACACCGTCGCGTTGGATTCAAGAGATATTGGTTTAGAGCTAGAACATACCATTCGATTACCATGCGCAGATCGCGGGATGCTTCTGGGCGTACC
CAGTGCTCGTTGGCCCACACCGTCGCGTTGGATTCAAGAGCTTTATGCAATTGAAGATTTGATTAGAGCTGATTACCATGCGCAGATCGCGGGATGCTTCTGGGCGTACC
CAGTGCTCGTTGGCCCACACCGTCGCGTTGGATTCAAGAGGCAACGCTGCAACGTTATTGCTTTATGCAAGATTACCATGCGCAGATCGCGGGATGCTTCTGGGCGTACC
CAGTGCTCGTTGGCCCACACCGTCGCGTTGGATTCAAGAGAGATTGGTTTAGAGCTATAACATACCATTCGATTACCATGCGCAGATCGCGGGATGCTTCTGGGCGTACC
CAGTGCTCGTTGGCCCACACCGTCGCGTTGGATTCAAGAGTAATGCTTAATATAAGCAATTGGTTGTTGCGATTACCATGCGCAGATCGCGGGATGCTTCTGGGCGTACC
CAGTGCTCGTTGGCCCACACCGTCGCGTTGGATTCAAGAGAGATTGGATTAGAGCTAGAACATACCATTCGATTACCATGCGCAGATCGCGGGATGCTTCTGGGCGTACC
CAGTGCTCGTTGGCCCACACCGTCGCGTTGGATTCAAGAGAAATATAATGCTTATGGCAAGCAATTGGTTGATTACCATGCGCAGATCGCGGGATGCTTCTGGGCGTACC
CAGTGCTCGTTGGCCCACACCGTCGCGTTGGATTCAAGAGGCTTTATGAAATTGATGATTTGATTAGAGCGATTACCATGCGCAGATCGCGGGATGCTTCTGGGCGTACC
CAGTGCTCGTTGGCCCACACCGTCGCGTTGGATTCAAGAGTGAATATTTAAATGCAGAACATTCTCTAGGGATTACCATGCGCAGATCGCGGGATGCTTCTGGGCGTACC
CAGTGCTCGTTGGCCCACACCGTCGCGTTGGATTCAAGAGTATCCACCAATCTGCTTTCAGTGACGCACTGATTACCATGCGCAGATCGCGGGATGCTTCTGGGCGTACC
CAGTGCTCGTTGGCCCACACCGTCGCGTTGGATTCAAGAGTGCAATTGAAGATTTGTTTAAAGCTAGAACGATTACCATGCGCAGATCGCGGGATGCTTCTGGGCGTACC
CAGTGCTCGTTGGCCCACACCGTCGCGTTGGATTCAAGAGAAACGCAATCGTTTATCATGCACCAATTTGGATTACCATGCGCAGATCGCGGGATGCTTCTGGGCGTACC
CAGTGCTCGTTGGCCCACACCGTCGCGTTGGATTCAAGAGAATGCTGGAACAATATTAAATAACAACACGGATTACCATGCGCAGATCGCGGGATGCTTCTGGGCGTACC
CAGTGCTCGTTGGCCCACACCGTCGCGTTGGATTCAAGAGTAATAAGCAATTGCTTTATTGCTTTATGCCGATTACCATGCGCAGATCGCGGGATGCTTCTGGGCGTACC
CAGTGCTCGTTGGCCCACACCGTCGCGTTGGATTCAAGAGTTTGAGTGATTAACTGCAACTCTGCTAATTGATTACCATGCGCAGATCGCGGGATGCTTCTGGGCGTACC
CAGTGCTCGTTGGCCCACACCGTCGCGTTGGATTCAAGAGCTTTGAGTGATTAATTGCAACGCTTCTAATGATTACCATGCGCAGATCGCGGGATGCTTCTGGGCGTACC
CAGTGCTCGTTGGCCCACACCGTCGCGTTGGATTCAAGAGTATCCACCAATTTGCTTTCTGTAATGCACTGATTACCATGCGCAGATCGCGGGATGCTTCTGGGCGTACC
CAGTGCTCGTTGGCCCACACCGTCGCGTTGGATTCAAGAGAAACACAATCGTTTATCATGCACCAATTTGGATTACCATGCGCAGATCGCGGGATGCTTCTGGGCGTACC
CAGTGCTCGTTGGCCCACACCGTCGCGTTGGATTCAAGAGCTTTATGGAATTGAAGATTTGTTTAGAGCTGATTACCATGCGCAGATCGCGGGATGCTTCTGGGCGTACC
CAGTGCTCGTTGGCCCACACCGTCGCGTTGGATTCAAGAGATACACCAATTTGCTTTAAGTAATGCACTGGATTACCATGCGCAGATCGCGGGATGCTTCTGGGCGTACC
CAGTGCTCGTTGGCCCACACCGTCGCGTTGGATTCAAGAGTAGGCTTGATGTGTACAATGCTGGAACAAAGATTACCATGCGCAGATCGCGGGATGCTTCTGGGCGTACC
CAGTGCTCGTTGGCCCACACCGTCGCGTTGGATTCAAGAGGGAACAATATTAAATAACAACACGTTAAGGGATTACCATGCGCAGATCGCGGGATGCTTCTGGGCGTACC
CAGTGCTCGTTGGCCCACACCGTCGCGTTGGATTCAAGAGATCCATTCTGTAGGTTTGTGTCACAATACTGATTACCATGCGCAGATCGCGGGATGCTTCTGGGCGTACC
CAGTGCTCGTTGGCCCACACCGTCGCGTTGGATTCAAGAGAATCTATTGCGTTGTTTAAATGCAAATTGGGATTACCATGCGCAGATCGCGGGATGCTTCTGGGCGTACC
CAGTGCTCGTTGGCCCACACCGTCGCGTTGGATTCAAGAGTTTAAGCTATGAGCTTTAAGTAATGCACTGGATTACCATGCGCAGATCGCGGGATGCTTCTGGGCGTACC
CAGTGCTCGTTGGCCCACACCGTCGCGTTGGATTCAAGAGATTTGAGTGATTAACTGCAACGAGGCTAATGATTACCATGCGCAGATCGCGGGATGCTTCTGGGCGTACC
CAGTGCTCGTTGGCCCACACCGTCGCGTTGGATTCAAGAGAATTATCCACCAATTTGCTTTGAGTGATGCGATTACCATGCGCAGATCGCGGGATGCTTCTGGGCGTACC
CAGTGCTCGTTGGCCCACACCGTCGCGTTGGATTCAAGAGGTTCAGAGCTACAACATACCATTCTCTAAGGATTACCATGCGCAGATCGCGGGATGCTTCTGGGCGTACC
CAGTGCTCGTTGGCCCACACCGTCGCGTTGGATTCAAGAGCATTCTCTAGGTTTGAGTGTCACAATACTAGATTACCATGCGCAGATCGCGGGATGCTTCTGGGCGTACC
CAGTGCTCGTTGGCCCACACCGTCGCGTTGGATTCAAGAGTTGCTTTGAGTGATTAACTGCAACGCGGCTGATTACCATGCGCAGATCGCGGGATGCTTCTGGGCGTACC
CAGTGCTCGTTGGCCCACACCGTCGCGTTGGATTCAAGAGCTAGATCTAGAAATCTCTAATTCTGATGTTGATTACCATGCGCAGATCGCGGGATGCTTCTGGGCGTACC
CAGTGCTCGTTGGCCCACACCGTCGCGTTGGATTCAAGAGTGCAATTTAAGATTTGTTTAGAGCTAGAACGATTACCATGCGCAGATCGCGGGATGCTTCTGGGCGTACC
CAGTGCTCGTTGGCCCACACCGTCGCGTTGGATTCAAGAGTATCAACCGATTTGCTTTCAGTGATGCACTGATTACCATGCGCAGATCGCGGGATGCTTCTGGGCGTACC
CAGTGCTCGTTGGCCCACACCGTCGCGTTGGATTCAAGAGTGCTTATGGTAAGCAATTATTATGCAATTGGATTACCATGCGCAGATCGCGGGATGCTTCTGGGCGTACC
CAGTGCTCGTTGGCCCACACCGTCGCGTTGGATTCAAGAGTGCTTTATGCTATTGAAGATTTGTTTAGAGGATTACCATGCGCAGATCGCGGGATGCTTCTGGGCGTACC
CAGTGCTCGTTGGCCCACACCGTCGCGTTGGATTCAAGAGTATCAACCAATTTGCTTTCAGTGACGCACTGATTACCATGCGCAGATCGCGGGATGCTTCTGGGCGTACC
CAGTGCTCGTTGGCCCACACCGTCGCGTTGGATTCAAGAGTGCAATTGAAGATTTGTTTAGAGATAGAACGATTACCATGCGCAGATCGCGGGATGCTTCTGGGCGTACC
CAGTGCTCGTTGGCCCACACCGTCGCGTTGGATTCAAGAGATCCATTCTCTAAGTTTGAGTTTCACAATAGATTACCATGCGCAGATCGCGGGATGCTTCTGGGCGTACC
CAGTGCTCGTTGGCCCACACCGTCGCGTTGGATTCAAGAGAACATACCATTCTCTAAGTTTGAGTTTCACGATTACCATGCGCAGATCGCGGGATGCTTCTGGGCGTACC
CAGTGCTCGTTGGCCCACACCGTCGCGTTGGATTCAAGAGAATTATCCACCAATCTGCTTTGAGTGATGCGATTACCATGCGCAGATCGCGGGATGCTTCTGGGCGTACC
CAGTGCTCGTTGGCCCACACCGTCGCGTTGGATTCAAGAGCAACGCTGCTAATTATCAACCAATTTGCTTGATTACCATGCGCAGATCGCGGGATGCTTCTGGGCGTACC
CAGTGCTCGTTGGCCCACACCGTCGCGTTGGATTCAAGAGAATTCTCTAGGCTTGATGTGTACAATGCTGGATTACCATGCGCAGATCGCGGGATGCTTCTGGGCGTACC
CAGTGCTCGTTGGCCCACACCGTCGCGTTGGATTCAAGAGTGAATATTTAAATGCAGATTGGTTTAGAGCGATTACCATGCGCAGATCGCGGGATGCTTCTGGGCGTACC
CAGTGCTCGTTGGCCCACACCGTCGCGTTGGATTCAAGAGATAACATTCTCTAGGTTTAAGTGTCACAATGATTACCATGCGCAGATCGCGGGATGCTTCTGGGCGTACC
CAGTGCTCGTTGGCCCACACCGTCGCGTTGGATTCAAGAGATATTTAAATGCAGATTGGTTTAGAGCTACGATTACCATGCGCAGATCGCGGGATGCTTCTGGGCGTACC
CAGTGCTCGTTGGCCCACACCGTCGCGTTGGATTCAAGAGAAACACAATCGCTTAGCATGTATCAATTTGGATTACCATGCGCAGATCGCGGGATGCTTCTGGGCGTACC
CAGTGCTCGTTGGCCCACACCGTCGCGTTGGATTCAAGAGATAATGGTTATACTAAGCAATTGGTTGTTGGATTACCATGCGCAGATCGCGGGATGCTTCTGGGCGTACC
CAGTGCTCGTTGGCCCACACCGTCGCGTTGGATTCAAGAGCTTTAAGTGATTAAATGCAACGCGGCTAATGATTACCATGCGCAGATCGCGGGATGCTTCTGGGCGTACC
CAGTGCTCGTTGGCCCACACCGTCGCGTTGGATTCAAGAGATTCTCTAGGCTTGATGTGTACAATGCTGGGATTACCATGCGCAGATCGCGGGATGCTTCTGGGCGTACC
CAGTGCTCGTTGGCCCACACCGTCGCGTTGGATTCAAGAGTCAGTGATGCACTGCAACGCTGATAATTATGATTACCATGCGCAGATCGCGGGATGCTTCTGGGCGTACC
CAGTGCTCGTTGGCCCACACCGTCGCGTTGGATTCAAGAGTACAACATACCATTCTCTAAGTTTGAGTTTGATTACCATGCGCAGATCGCGGGATGCTTCTGGGCGTACC
CAGTGCTCGTTGGCCCACACCGTCGCGTTGGATTCAAGAGTATACACCAATTTGCTTAAAGTAATGCACTGATTACCATGCGCAGATCGCGGGATGCTTCTGGGCGTACC
CAGTGCTCGTTGGCCCACACCGTCGCGTTGGATTCAAGAGATACACCAATTTGATTTAAGTAATGCACTGGATTACCATGCGCAGATCGCGGGATGCTTCTGGGCGTACC
CAGTGCTCGTTGGCCCACACCGTCGCGTTGGATTCAAGAGCCATTGAATGAAATGAATATCTGATTATGGGATTACCATGCGCAGATCGCGGGATGCTTCTGGGCGTACC
CAGTGCTCGTTGGCCCACACCGTCGCGTTGGATTCAAGAGTTATCTATTGCGTTGTTTAAATGCAGATTGGATTACCATGCGCAGATCGCGGGATGCTTCTGGGCGTACC
CAGTGCTCGTTGGCCCACACCGTCGCGTTGGATTCAAGAGCAATTTGCTTTCAGTGATGCACTGCAACGCGATTACCATGCGCAGATCGCGGGATGCTTCTGGGCGTACC
CAGTGCTCGTTGGCCCACACCGTCGCGTTGGATTCAAGAGCTTTGAGTGATTGCTGCTAACGCTGATAATGATTACCATGCGCAGATCGCGGGATGCTTCTGGGCGTACC
CAGTGCTCGTTGGCCCACACCGTCGCGTTGGATTCAAGAGAGAATTCTCTAATTCTGATGTTTACAATGCGATTACCATGCGCAGATCGCGGGATGCTTCTGGGCGTACC
CAGTGCTCGTTGGCCCACACCGTCGCGTTGGATTCAAGAGAAACATAATTGTTTAGCATGCACCAATTTGGATTACCATGCGCAGATCGCGGGATGCTTCTGGGCGTACC
CAGTGCTCGTTGGCCCACACCGTCGCGTTGGATTCAAGAGTTCAGAGCTAACATACCATTCTCTAAGTTTGATTACCATGCGCAGATCGCGGGATGCTTCTGGGCGTACC
CAGTGCTCGTTGGCCCACACCGTCGCGTTGGATTCAAGAGTTTAAACACAATCGTTTAGCATGTACCAATGATTACCATGCGCAGATCGCGGGATGCTTCTGGGCGTACC
CAGTGCTCGTTGGCCCACACCGTCGCGTTGGATTCAAGAGATTGAAGATTTGTTTAGTGCTAGAACTAGAGATTACCATGCGCAGATCGCGGGATGCTTCTGGGCGTACC
CAGTGCTCGTTGGCCCACACCGTCGCGTTGGATTCAAGAGGATTTGTTTAGTGTTAGAACTAGAATTCTCGATTACCATGCGCAGATCGCGGGATGCTTCTGGGCGTACC
CAGTGCTCGTTGGCCCACACCGTCGCGTTGGATTCAAGAGCTAGGACTAGAATTCTCTAGGCTTGATGTTGATTACCATGCGCAGATCGCGGGATGCTTCTGGGCGTACC
CAGTGCTCGTTGGCCCACACCGTCGCGTTGGATTCAAGAGCTTTGAGTGATTAACTGCAACTATGCTAATGATTACCATGCGCAGATCGCGGGATGCTTCTGGGCGTACC
CAGTGCTCGTTGGCCCACACCGTCGCGTTGGATTCAAGAGTGAGTGATTAATGCAACGCGCTAATTATCAGATTACCATGCGCAGATCGCGGGATGCTTCTGGGCGTACC
CAGTGCTCGTTGGCCCACACCGTCGCGTTGGATTCAAGAGGAACTAGAATTCTGTAATTCTGATGTTTACGATTACCATGCGCAGATCGCGGGATGCTTCTGGGCGTACC
CAGTGCTCGTTGGCCCACACCGTCGCGTTGGATTCAAGAGTCTAGGCTTGATGTGTACAATGCTGGGACAGATTACCATGCGCAGATCGCGGGATGCTTCTGGGCGTACC
CAGTGCTCGTTGGCCCACACCGTCGCGTTGGATTCAAGAGAAATTTGCTTTGAGTGATTAACTGCAACTCGATTACCATGCGCAGATCGCGGGATGCTTCTGGGCGTACC
CAGTGCTCGTTGGCCCACACCGTCGCGTTGGATTCAAGAGAGATTGATTCAGAGCTACAACATTATCCACGATTACCATGCGCAGATCGCGGGATGCTTCTGGGCGTACC
CAGTGCTCGTTGGCCCACACCGTCGCGTTGGATTCAAGAGAAACACAATCGTTTAGCATGCTCCAATTTGGATTACCATGCGCAGATCGCGGGATGCTTCTGGGCGTACC
CAGTGCTCGTTGGCCCACACCGTCGCGTTGGATTCAAGAGCCAATTTGCTAATTATATACCAATTTGACGGATTACCATGCGCAGATCGCGGGATGCTTCTGGGCGTACC
CAGTGCTCGTTGGCCCACACCGTCGCGTTGGATTCAAGAGGATTTGTTTACATCTAGAACTAGAATTCTCGATTACCATGCGCAGATCGCGGGATGCTTCTGGGCGTACC
CAGTGCTCGTTGGCCCACACCGTCGCGTTGGATTCAAGAGATGCAAATTTGTTTAGAGCTAGAACATAACGATTACCATGCGCAGATCGCGGGATGCTTCTGGGCGTACC
CAGTGCTCGTTGGCCCACACCGTCGCGTTGGATTCAAGAGAGATTTGTTTGTAGCTAGAACATACCATTCGATTACCATGCGCAGATCGCGGGATGCTTCTGGGCGTACC
CAGTGCTCGTTGGCCCACACCGTCGCGTTGGATTCAAGAGTAAATGCAACGCGGCTAATTATCCACCAATGATTACCATGCGCAGATCGCGGGATGCTTCTGGGCGTACC
CAGTGCTCGTTGGCCCACACCGTCGCGTTGGATTCAAGAGAAAGTTTGAGCTATTGCGTTGTTTAAGTGCGATTACCATGCGCAGATCGCGGGATGCTTCTGGGCGTACC
CAGTGCTCGTTGGCCCACACCGTCGCGTTGGATTCAAGAGAAATCGTTTATCATGCACCAATTTGCTTTGGATTACCATGCGCAGATCGCGGGATGCTTCTGGGCGTACC
CAGTGCTCGTTGGCCCACACCGTCGCGTTGGATTCAAGAGAAATTCTCTAGGCTTGATGTTTACAATTCTGATTACCATGCGCAGATCGCGGGATGCTTCTGGGCGTACC
CAGTGCTCGTTGGCCCACACCGTCGCGTTGGATTCAAGAGAAACACAATCGTTTATCAATCACCAATTTGGATTACCATGCGCAGATCGCGGGATGCTTCTGGGCGTACC
CAGTGCTCGTTGGCCCACACCGTCGCGTTGGATTCAAGAGTTTAGTCTCTAGTCTTGAGGTTTACAATGCGATTACCATGCGCAGATCGCGGGATGCTTCTGGGCGTACC
CAGTGCTCGTTGGCCCACACCGTCGCGTTGGATTCAAGAGTAGTGTAGAACTATTCTCTAGTTTGTTTACGATTACCATGCGCAGATCGCGGGATGCTTCTGGGCGTACC
CAGTGCTCGTTGGCCCACACCGTCGCGTTGGATTCAAGAGTTGAGTGATTAACTGCAACTCTGCTAATTAGATTACCATGCGCAGATCGCGGGATGCTTCTGGGCGTACC
CAGTGCTCGTTGGCCCACACCGTCGCGTTGGATTCAAGAGATAACGTTCTCTAGGTTTCAGTGTCACAATGATTACCATGCGCAGATCGCGGGATGCTTCTGGGCGTACC
CAGTGCTCGTTGGCCCACACCGTCGCGTTGGATTCAAGAGTATTTGTTTAGTGCTAGAACTAGAATTCTCGATTACCATGCGCAGATCGCGGGATGCTTCTGGGCGTACC
CAGTGCTCGTTGGCCCACACCGTCGCGTTGGATTCAAGAGTGATTAACTGCAACGCGGCTAATTATCCACGATTACCATGCGCAGATCGCGGGATGCTTCTGGGCGTACC
CAGTGCTCGTTGGCCCACACCGTCGCGTTGGATTCAAGAGAAATTATCTAGGCTTGATGTTTACAATGCTGATTACCATGCGCAGATCGCGGGATGCTTCTGGGCGTACC
CAGTGCTCGTTGGCCCACACCGTCGCGTTGGATTCAAGAGCCAATTTGCTTTCAGTGATGCACTGCAACGGATTACCATGCGCAGATCGCGGGATGCTTCTGGGCGTACC
CAGTGCTCGTTGGCCCACACCGTCGCGTTGGATTCAAGAGAAACACAATCGTTTAGCATGTACTAATTTGGATTACCATGCGCAGATCGCGGGATGCTTCTGGGCGTACC
CAGTGCTCGTTGGCCCACACCGTCGCGTTGGATTCAAGAGTATACACCAATTTGCCTTCAGAGATGCACTGATTACCATGCGCAGATCGCGGGATGCTTCTGGGCGTACC
CAGTGCTCGTTGGCCCACACCGTCGCGTTGGATTCAAGAGCTTTATGCAATTGAAGATTTGTTTAGTGCTGATTACCATGCGCAGATCGCGGGATGCTTCTGGGCGTACC
CAGTGCTCGTTGGCCCACACCGTCGCGTTGGATTCAAGAGTCAACCAATTTGCTTTCAGTGATGCACTGCGATTACCATGCGCAGATCGCGGGATGCTTCTGGGCGTACC
CAGTGCTCGTTGGCCCACACCGTCGCGTTGGATTCAAGAGAAACAATCGTTTATCATGCACCAATTTGCTGATTACCATGCGCAGATCGCGGGATGCTTCTGGGCGTACC
CAGTGCTCGTTGGCCCACACCGTCGCGTTGGATTCAAGAGATAATGCTTATTGTAAGCAATTGGTTGTTGGATTACCATGCGCAGATCGCGGGATGCTTCTGGGCGTACC
CAGTGCTCGTTGGCCCACACCGTCGCGTTGGATTCAAGAGAGAACTAGAATTCTCTAGGCTTGATGTTTAGATTACCATGCGCAGATCGCGGGATGCTTCTGGGCGTACC
CAGTGCTCGTTGGCCCACACCGTCGCGTTGGATTCAAGAGCTTTGAGTGATTGAATGCAACGCGGCTAATGATTACCATGCGCAGATCGCGGGATGCTTCTGGGCGTACC
CAGTGCTCGTTGGCCCACACCGTCGCGTTGGATTCAAGAGTATTAAATAACAACACTTAAGGTATGGACCGATTACCATGCGCAGATCGCGGGATGCTTCTGGGCGTACC
CAGTGCTCGTTGGCCCACACCGTCGCGTTGGATTCAAGAGCTTTGAGTGATTAACTGCAATGCGGCTAATGATTACCATGCGCAGATCGCGGGATGCTTCTGGGCGTACC
CAGTGCTCGTTGGCCCACACCGTCGCGTTGGATTCAAGAGCTTTAAGTGATTGCTGCTAACGCTGCAAATGATTACCATGCGCAGATCGCGGGATGCTTCTGGGCGTACC
CAGTGCTCGTTGGCCCACACCGTCGCGTTGGATTCAAGAGAAATTCTTTAGGCTTGATGTTTACAATGCTGATTACCATGCGCAGATCGCGGGATGCTTCTGGGCGTACC
CAGTGCTCGTTGGCCCACACCGTCGCGTTGGATTCAAGAGAAACACAATCGATTAGCATGCACCAATTTGGATTACCATGCGCAGATCGCGGGATGCTTCTGGGCGTACC
CAGTGCTCGTTGGCCCACACCGTCGCGTTGGATTCAAGAGAAACACAATCGTTTAGCATGACCAATTTGCGATTACCATGCGCAGATCGCGGGATGCTTCTGGGCGTACC
CAGTGCTCGTTGGCCCACACCGTCGCGTTGGATTCAAGAGGGGTGATTAACTGCAACGCGGCTAATTATCGATTACCATGCGCAGATCGCGGGATGCTTCTGGGCGTACC
CAGTGCTCGTTGGCCCACACCGTCGCGTTGGATTCAAGAGTTTCAATTCAGATTTGTTTAGAGCTAGAACGATTACCATGCGCAGATCGCGGGATGCTTCTGGGCGTACC
CAGTGCTCGTTGGCCCACACCGTCGCGTTGGATTCAAGAGAACCAATTTGCTTCAGTGAGCACTGCAACGGATTACCATGCGCAGATCGCGGGATGCTTCTGGGCGTACC
CAGTGCTCGTTGGCCCACACCGTCGCGTTGGATTCAAGAGATACACCAATTTGCTTTCAGTGATGCACTGGATTACCATGCGCAGATCGCGGGATGCTTCTGGGCGTACC
CAGTGCTCGTTGGCCCACACCGTCGCGTTGGATTCAAGAGTCAAATTACAAACATAATCGTTTAGCATGCGATTACCATGCGCAGATCGCGGGATGCTTCTGGGCGTACC
CAGTGCTCGTTGGCCCACACCGTCGCGTTGGATTCAAGAGTATCAACCAATCTGCTTTGAGTGATGCGCTGATTACCATGCGCAGATCGCGGGATGCTTCTGGGCGTACC
CAGTGCTCGTTGGCCCACACCGTCGCGTTGGATTCAAGAGGAATGCTTATAATAAGCAATTGCTTTATGCGATTACCATGCGCAGATCGCGGGATGCTTCTGGGCGTACC
CAGTGCTCGTTGGCCCACACCGTCGCGTTGGATTCAAGAGAAATTCTCTAGGCTTGATGTTTACAATGATGATTACCATGCGCAGATCGCGGGATGCTTCTGGGCGTACC
CAGTGCTCGTTGGCCCACACCGTCGCGTTGGATTCAAGAGCTTTAAGTGATTAACTGCAACGCTGCTAATGATTACCATGCGCAGATCGCGGGATGCTTCTGGGCGTACC
CAGTGCTCGTTGGCCCACACCGTCGCGTTGGATTCAAGAGAAACACAATCTGCTAACGCTGCTAATTATAGATTACCATGCGCAGATCGCGGGATGCTTCTGGGCGTACC
CAGTGCTCGTTGGCCCACACCGTCGCGTTGGATTCAAGAGATAATGCTTATATAAGCAATTGGTTGTTGCGATTACCATGCGCAGATCGCGGGATGCTTCTGGGCGTACC
CAGTGCTCGTTGGCCCACACCGTCGCGTTGGATTCAAGAGCACTAATTTGCTTTCAGTGATGCACTGCAAGATTACCATGCGCAGATCGCGGGATGCTTCTGGGCGTACC
CAGTGCTCGTTGGCCCACACCGTCGCGTTGGATTCAAGAGATTTGCTTTAAGTAATGCACTGCAACGCTGGATTACCATGCGCAGATCGCGGGATGCTTCTGGGCGTACC
CAGTGCTCGTTGGCCCACACCGTCGCGTTGGATTCAAGAGTGATGCGCTGCAACGTTGAATATTATGAAAGATTACCATGCGCAGATCGCGGGATGCTTCTGGGCGTACC
CAGTGCTCGTTGGCCCACACCGTCGCGTTGGATTCAAGAGTTTAGTGATTAACTGCAACTCTGCTAATTAGATTACCATGCGCAGATCGCGGGATGCTTCTGGGCGTACC
CAGTGCTCGTTGGCCCACACCGTCGCGTTGGATTCAAGAGTCTAATTCTGATGTTTACAATGCTGGAACAGATTACCATGCGCAGATCGCGGGATGCTTCTGGGCGTACC
CAGTGCTCGTTGGCCCACACCGTCGCGTTGGATTCAAGAGTAATGTTTATACTAAGCAATTGGTTGTTGCGATTACCATGCGCAGATCGCGGGATGCTTCTGGGCGTACC
CAGTGCTCGTTGGCCCACACCGTCGCGTTGGATTCAAGAGAATATAATGCTTATGGTATGCAATTGGTTGGATTACCATGCGCAGATCGCGGGATGCTTCTGGGCGTACC
CAGTGCTCGTTGGCCCACACCGTCGCGTTGGATTCAAGAGTAGAACTAGAATTCTCTAGGCTTGATGTTTGATTACCATGCGCAGATCGCGGGATGCTTCTGGGCGTACC
CAGTGCTCGTTGGCCCACACCGTCGCGTTGGATTCAAGAGTGCTAATTATCCACCAATTTGCTTTCTGTAGATTACCATGCGCAGATCGCGGGATGCTTCTGGGCGTACC
CAGTGCTCGTTGGCCCACACCGTCGCGTTGGATTCAAGAGAAATTCTCAAGGCTTGATGGTTACAATGCTGATTACCATGCGCAGATCGCGGGATGCTTCTGGGCGTACC
CAGTGCTCGTTGGCCCACACCGTCGCGTTGGATTCAAGAGTTTAGTAATGCACTGCAACGCTGAATATTAGATTACCATGCGCAGATCGCGGGATGCTTCTGGGCGTACC
CAGTGCTCGTTGGCCCACACCGTCGCGTTGGATTCAAGAGATTAACTGCAACGCTTCTAATTATCCACCAGATTACCATGCGCAGATCGCGGGATGCTTCTGGGCGTACC
CAGTGCTCGTTGGCCCACACCGTCGCGTTGGATTCAAGAGAATAGAATGCTTATAGTAAGCAATTGGTTGGATTACCATGCGCAGATCGCGGGATGCTTCTGGGCGTACC
CAGTGCTCGTTGGCCCACACCGTCGCGTTGGATTCAAGAGGATTTGTTTAGATCTAGAACTACAATTCTCGATTACCATGCGCAGATCGCGGGATGCTTCTGGGCGTACC
CAGTGCTCGTTGGCCCACACCGTCGCGTTGGATTCAAGAGTTTAAATGCAGATTTGTTTAGAGGTAGAACGATTACCATGCGCAGATCGCGGGATGCTTCTGGGCGTACC
CAGTGCTCGTTGGCCCACACCGTCGCGTTGGATTCAAGAGAAATCGTTTAGCATGTACCAATGTGCTTTGGATTACCATGCGCAGATCGCGGGATGCTTCTGGGCGTACC
CAGTGCTCGTTGGCCCACACCGTCGCGTTGGATTCAAGAGAAACTTTAAGGTATGGACCATTGTGTTATAGATTACCATGCGCAGATCGCGGGATGCTTCTGGGCGTACC
CAGTGCTCGTTGGCCCACACCGTCGCGTTGGATTCAAGAGACCAATTTGCTTTGAGTGATTAACTGCAACGATTACCATGCGCAGATCGCGGGATGCTTCTGGGCGTACC
CAGTGCTCGTTGGCCCACACCGTCGCGTTGGATTCAAGAGAAACATATTCGTTTAGCATGCACCAATTTGGATTACCATGCGCAGATCGCGGGATGCTTCTGGGCGTACC
CAGTGCTCGTTGGCCCACACCGTCGCGTTGGATTCAAGAGAGATTGGTTCAGAGCTACAACATACATACCGATTACCATGCGCAGATCGCGGGATGCTTCTGGGCGTACC
CAGTGCTCGTTGGCCCACACCGTCGCGTTGGATTCAAGAGTTTAAACACAATCGTTTAGCATGCACCAATGATTACCATGCGCAGATCGCGGGATGCTTCTGGGCGTACC
CAGTGCTCGTTGGCCCACACCGTCGCGTTGGATTCAAGAGTCCACCAATCTGCTTTGAGTGATGCATTGCGATTACCATGCGCAGATCGCGGGATGCTTCTGGGCGTACC
CAGTGCTCGTTGGCCCACACCGTCGCGTTGGATTCAAGAGTCTGTGTGTGAGTTTCACAATACTAATACAGATTACCATGCGCAGATCGCGGGATGCTTCTGGGCGTACC
CAGTGCTCGTTGGCCCACACCGTCGCGTTGGATTCAAGAGTATACACCAATTGCTTTAATTAATGCACTGGATTACCATGCGCAGATCGCGGGATGCTTCTGGGCGTACC
CAGTGCTCGTTGGCCCACACCGTCGCGTTGGATTCAAGAGTTTACGTTAAGTAGACTTAGCTTATGGTAGGATTACCATGCGCAGATCGCGGGATGCTTCTGGGCGTACC
CAGTGCTCGTTGGCCCACACCGTCGCGTTGGATTCAAGAGAAACACAATCGTTTAGCATGCACTTATTTGGATTACCATGCGCAGATCGCGGGATGCTTCTGGGCGTACC
CAGTGCTCGTTGGCCCACACCGTCGCGTTGGATTCAAGAGTAAGTTTAGCATGTACCAATTTGCTTTGAGGATTACCATGCGCAGATCGCGGGATGCTTCTGGGCGTACC
CAGTGCTCGTTGGCCCACACCGTCGCGTTGGATTCAAGAGAAACACAATCGTTACATGACCAATTTGCTTGATTACCATGCGCAGATCGCGGGATGCTTCTGGGCGTACC
CAGTGCTCGTTGGCCCACACCGTCGCGTTGGATTCAAGAGTGAAATTGAAGATTTGATTAGAGCTAGAACGATTACCATGCGCAGATCGCGGGATGCTTCTGGGCGTACC
CAGTGCTCGTTGGCCCACACCGTCGCGTTGGATTCAAGAGTATCAACCAATTTGCTTTCAGTGATGCGCAGATTACCATGCGCAGATCGCGGGATGCTTCTGGGCGTACC
CAGTGCTCGTTGGCCCACACCGTCGCGTTGGATTCAAGAGATAACATTCTGTAGGTTTAAGTGTCACAATGATTACCATGCGCAGATCGCGGGATGCTTCTGGGCGTACC
CAGTGCTCGTTGGCCCACACCGTCGCGTTGGATTCAAGAGATAATGCTTATGGTAAGAAATTGGTTGTTGGATTACCATGCGCAGATCGCGGGATGCTTCTGGGCGTACC
CAGTGCTCGTTGGCCCACACCGTCGCGTTGGATTCAAGAGGCTTTATGCTATTAAAGATTTGTTTAGTGCGATTACCATGCGCAGATCGCGGGATGCTTCTGGGCGTACC
CAGTGCTCGTTGGCCCACACCGTCGCGTTGGATTCAAGAGCGTTTAGCATGCACTCATTTGCTTTAAGTTGATTACCATGCGCAGATCGCGGGATGCTTCTGGGCGTACC
CAGTGCTCGTTGGCCCACACCGTCGCGTTGGATTCAAGAGAATTTAAATCATAATCGTTTAGCATGCACCGATTACCATGCGCAGATCGCGGGATGCTTCTGGGCGTACC
CAGTGCTCGTTGGCCCACACCGTCGCGTTGGATTCAAGAGAATATAATGCTTATGGAAAGCAATTGGTTGGATTACCATGCGCAGATCGCGGGATGCTTCTGGGCGTACC
CAGTGCTCGTTGGCCCACACCGTCGCGTTGGATTCAAGAGCTTGATGTTTACAATGCTGGGACAAATTTAGATTACCATGCGCAGATCGCGGGATGCTTCTGGGCGTACC
CAGTGCTCGTTGGCCCACACCGTCGCGTTGGATTCAAGAGCTTTAAGTGATTGCTGCTAACGCTGATAATGATTACCATGCGCAGATCGCGGGATGCTTCTGGGCGTACC
CAGTGCTCGTTGGCCCACACCGTCGCGTTGGATTCAAGAGAAACTGGTTGTTCTTTATGCAATTGAAGATGATTACCATGCGCAGATCGCGGGATGCTTCTGGGCGTACC
CAGTGCTCGTTGGCCCACACCGTCGCGTTGGATTCAAGAGCTTTAAGTGTTTGATGCTAACACAGCTAATGATTACCATGCGCAGATCGCGGGATGCTTCTGGGCGTACC
CAGTGCTCGTTGGCCCACACCGTCGCGTTGGATTCAAGAGATAATGCTTATATTACGCAATTGGTTGTTGGATTACCATGCGCAGATCGCGGGATGCTTCTGGGCGTACC
CAGTGCTCGTTGGCCCACACCGTCGCGTTGGATTCAAGAGATACCATTCTCTAGCTTTGAGTGCCACAATGATTACCATGCGCAGATCGCGGGATGCTTCTGGGCGTACC
CAGTGCTCGTTGGCCCACACCGTCGCGTTGGATTCAAGAGTAATGCTTATAATAAGCAATTGGTTGTTGCGATTACCATGCGCAGATCGCGGGATGCTTCTGGGCGTACC
CAGTGCTCGTTGGCCCACACCGTCGCGTTGGATTCAAGAGTTTGATTTGCTTGGCAGCAGTTATCCGCGCGATTACCATGCGCAGATCGCGGGATGCTTCTGGGCGTACC
CAGTGCTCGTTGGCCCACACCGTCGCGTTGGATTCAAGAGATTAAATAACAACACTTTAAGGTATGGACCGATTACCATGCGCAGATCGCGGGATGCTTCTGGGCGTACC
CAGTGCTCGTTGGCCCACACCGTCGCGTTGGATTCAAGAGAAGATTTGTTTAGAGCTAGAACTAGAATTCGATTACCATGCGCAGATCGCGGGATGCTTCTGGGCGTACC
CAGTGCTCGTTGGCCCACACCGTCGCGTTGGATTCAAGAGTCTGCTAATTATCCACCAATCTGCTTTGAGGATTACCATGCGCAGATCGCGGGATGCTTCTGGGCGTACC
CAGTGCTCGTTGGCCCACACCGTCGCGTTGGATTCAAGAGAAACATAATCGTTTAGCATGTACCAATTTGGATTACCATGCGCAGATCGCGGGATGCTTCTGGGCGTACC
CAGTGCTCGTTGGCCCACACCGTCGCGTTGGATTCAAGAGTATACACCAATTTGCTTTAAGTACGGCACTGATTACCATGCGCAGATCGCGGGATGCTTCTGGGCGTACC
CAGTGCTCGTTGGCCCACACCGTCGCGTTGGATTCAAGAGAAACAATCGTTTAGCATGCACCAATTTGCTGATTACCATGCGCAGATCGCGGGATGCTTCTGGGCGTACC
CAGTGCTCGTTGGCCCACACCGTCGCGTTGGATTCAAGAGGAATGCTTATATTAAGCAATTGGTTGTTTCGATTACCATGCGCAGATCGCGGGATGCTTCTGGGCGTACC
CAGTGCTCGTTGGCCCACACCGTCGCGTTGGATTCAAGAGATTTGAGTGATTAACTGCAACGAGACTAATGATTACCATGCGCAGATCGCGGGATGCTTCTGGGCGTACC
CAGTGCTCGTTGGCCCACACCGTCGCGTTGGATTCAAGAGAGTTTAAGCTATTGCGTTGTTTAAATTCAGGATTACCATGCGCAGATCGCGGGATGCTTCTGGGCGTACC
CAGTGCTCGTTGGCCCACACCGTCGCGTTGGATTCAAGAGATAACATTCTCTAGGTTTGAGTGCCACAATGATTACCATGCGCAGATCGCGGGATGCTTCTGGGCGTACC
CAGTGCTCGTTGGCCCACACCGTCGCGTTGGATTCAAGAGTTTAGAGCTAGCACATTTGTATTCTCTAGGGATTACCATGCGCAGATCGCGGGATGCTTCTGGGCGTACC
CAGTGCTCGTTGGCCCACACCGTCGCGTTGGATTCAAGAGATACCATTCTCTAACTTTGAGTTTCACAATGATTACCATGCGCAGATCGCGGGATGCTTCTGGGCGTACC
CAGTGCTCGTTGGCCCACACCGTCGCGTTGGATTCAAGAGAGATTTGTTTAGTACTAGAACTAGAACTAGGATTACCATGCGCAGATCGCGGGATGCTTCTGGGCGTACC
CAGTGCTCGTTGGCCCACACCGTCGCGTTGGATTCAAGAGTAAACACCAATTTGCTTTAAGTAATGCACTGATTACCATGCGCAGATCGCGGGATGCTTCTGGGCGTACC
CAGTGCTCGTTGGCCCACACCGTCGCGTTGGATTCAAGAGAAACGTTAAGGTGTTGACCATTGTGTTATAGATTACCATGCGCAGATCGCGGGATGCTTCTGGGCGTACC
CAGTGCTCGTTGGCCCACACCGTCGCGTTGGATTCAAGAGAAACGTTAAGGTATGGACAATTTGTGTATAGATTACCATGCGCAGATCGCGGGATGCTTCTGGGCGTACC
CAGTGCTCGTTGGCCCACACCGTCGCGTTGGATTCAAGAGTTTGAGTGATTAATGCAACGCGCTAATTATGATTACCATGCGCAGATCGCGGGATGCTTCTGGGCGTACC
CAGTGCTCGTTGGCCCACACCGTCGCGTTGGATTCAAGAGAATTTAAGCTATTGCGTTGTTTAAATGCAGGATTACCATGCGCAGATCGCGGGATGCTTCTGGGCGTACC
CAGTGCTCGTTGGCCCACACCGTCGCGTTGGATTCAAGAGCTTTGAGTGATTAACTGCAACGCTGCTAATGATTACCATGCGCAGATCGCGGGATGCTTCTGGGCGTACC
CAGTGCTCGTTGGCCCACACCGTCGCGTTGGATTCAAGAGCTAGAACTAGAATTCTCTAGCTTGATGTTTGATTACCATGCGCAGATCGCGGGATGCTTCTGGGCGTACC
CAGTGCTCGTTGGCCCACACCGTCGCGTTGGATTCAAGAGAAATGCAGATTTGTTTAGAGCTAAACATACGATTACCATGCGCAGATCGCGGGATGCTTCTGGGCGTACC
CAGTGCTCGTTGGCCCACACCGTCGCGTTGGATTCAAGAGTATCCACCAATTAACTAAAGTAATGCACTGGATTACCATGCGCAGATCGCGGGATGCTTCTGGGCGTACC
CAGTGCTCGTTGGCCCACACCGTCGCGTTGGATTCAAGAGCTTTGAGTGATTAACTGCAACTCTGATAATGATTACCATGCGCAGATCGCGGGATGCTTCTGGGCGTACC
CAGTGCTCGTTGGCCCACACCGTCGCGTTGGATTCAAGAGAAACATAATCGTTTACCATGCACCAATTTGGATTACCATGCGCAGATCGCGGGATGCTTCTGGGCGTACC
CAGTGCTCGTTGGCCCACACCGTCGCGTTGGATTCAAGAGAAATTCTCTAGGCTTGATGTTTACAATCCTGATTACCATGCGCAGATCGCGGGATGCTTCTGGGCGTACC
CAGTGCTCGTTGGCCCACACCGTCGCGTTGGATTCAAGAGTATCAACCAATTTGCTTTCAGTGATGCGCTGATTACCATGCGCAGATCGCGGGATGCTTCTGGGCGTACC
CAGTGCTCGTTGGCCCACACCGTCGCGTTGGATTCAAGAGAATGCAAATTTGTTTAGAGCTAGAACATACGATTACCATGCGCAGATCGCGGGATGCTTCTGGGCGTACC
CAGTGCTCGTTGGCCCACACCGTCGCGTTGGATTCAAGAGCTAGAACTAGAAATCTCCAATTCTGATGTTGATTACCATGCGCAGATCGCGGGATGCTTCTGGGCGTACC
CAGTGCTCGTTGGCCCACACCGTCGCGTTGGATTCAAGAGTAATGATTATAGTAAGCAATTGGTTGTTGCGATTACCATGCGCAGATCGCGGGATGCTTCTGGGCGTACC
CAGTGCTCGTTGGCCCACACCGTCGCGTTGGATTCAAGAGTGCAACGCTGCAACGTTGTTGCTTTATGCAGATTACCATGCGCAGATCGCGGGATGCTTCTGGGCGTACC
CAGTGCTCGTTGGCCCACACCGTCGCGTTGGATTCAAGAGATACCTCTAGGTTTGAGTGTCACAATACTAGATTACCATGCGCAGATCGCGGGATGCTTCTGGGCGTACC
CAGTGCTCGTTGGCCCACACCGTCGCGTTGGATTCAAGAGTTTAGCATGTACCAATATGCTTTGAGTGATGATTACCATGCGCAGATCGCGGGATGCTTCTGGGCGTACC
CAGTGCTCGTTGGCCCACACCGTCGCGTTGGATTCAAGAGTCTAGGCTTGATGTTTACAATGCTGGAACAGATTACCATGCGCAGATCGCGGGATGCTTCTGGGCGTACC
CAGTGCTCGTTGGCCCACACCGTCGCGTTGGATTCAAGAGAGTGATTAATTGCAACGCTGCTAATTATCAGATTACCATGCGCAGATCGCGGGATGCTTCTGGGCGTACC
CAGTGCTCGTTGGCCCACACCGTCGCGTTGGATTCAAGAGATACCATTCTCTAAGTTTGAGTTTCACAATGATTACCATGCGCAGATCGCGGGATGCTTCTGGGCGTACC
CAGTGCTCGTTGGCCCACACCGTCGCGTTGGATTCAAGAGAAATATAATGCTTATAGAAGCAACTGGTTGGATTACCATGCGCAGATCGCGGGATGCTTCTGGGCGTACC
CAGTGCTCGTTGGCCCACACCGTCGCGTTGGATTCAAGAGAAACGTTAAGGTATGGACCATTGTATTATAGATTACCATGCGCAGATCGCGGGATGCTTCTGGGCGTACC
CAGTGCTCGTTGGCCCACACCGTCGCGTTGGATTCAAGAGCATTCTCTAAGTTTGAGTTTCACAATACTAGATTACCATGCGCAGATCGCGGGATGCTTCTGGGCGTACC
CAGTGCTCGTTGGCCCACACCGTCGCGTTGGATTCAAGAGTTTCTGTGAGTGATTAACTGCAACTCTGCTGATTACCATGCGCAGATCGCGGGATGCTTCTGGGCGTACC
CAGTGCTCGTTGGCCCACACCGTCGCGTTGGATTCAAGAGTATAATTCTGATGTTTACAATGCTGGAACAGATTACCATGCGCAGATCGCGGGATGCTTCTGGGCGTACC
CAGTGCTCGTTGGCCCACACCGTCGCGTTGGATTCAAGAGTTTGGATCGGCGGCGGTTGTGCGCGCCATGGATTACCATGCGCAGATCGCGGGATGCTTCTGGGCGTACC
CAGTGCTCGTTGGCCCACACCGTCGCGTTGGATTCAAGAGTTGCTTTGAGTGATTAATTGCAACGCTGCTGATTACCATGCGCAGATCGCGGGATGCTTCTGGGCGTACC
CAGTGCTCGTTGGCCCACACCGTCGCGTTGGATTCAAGAGAATTTCTAATTCTGATGTTTACAATGCTGGGATTACCATGCGCAGATCGCGGGATGCTTCTGGGCGTACC
CAGTGCTCGTTGGCCCACACCGTCGCGTTGGATTCAAGAGCTTTAAATGATTGCTGCTAACGCTGCTAATGATTACCATGCGCAGATCGCGGGATGCTTCTGGGCGTACC
CAGTGCTCGTTGGCCCACACCGTCGCGTTGGATTCAAGAGCACAAATTGCTTTAAGTAATGCACTGCAACGATTACCATGCGCAGATCGCGGGATGCTTCTGGGCGTACC
CAGTGCTCGTTGGCCCACACCGTCGCGTTGGATTCAAGAGAAACGTTAAGGTATGGACCAATATTGTATAGATTACCATGCGCAGATCGCGGGATGCTTCTGGGCGTACC
CAGTGCTCGTTGGCCCACACCGTCGCGTTGGATTCAAGAGTTTAAATGCAGATTTGTTTAGAGCTACAACGATTACCATGCGCAGATCGCGGGATGCTTCTGGGCGTACC
CAGTGCTCGTTGGCCCACACCGTCGCGTTGGATTCAAGAGAATATAATGCTTACAGTAAGCAATTGGTTGGATTACCATGCGCAGATCGCGGGATGCTTCTGGGCGTACC
CAGTGCTCGTTGGCCCACACCGTCGCGTTGGATTCAAGAGTATCCACCAATTTGCTTTAAGTAATGCACTGATTACCATGCGCAGATCGCGGGATGCTTCTGGGCGTACC
CAGTGCTCGTTGGCCCACACCGTCGCGTTGGATTCAAGAGCTTTAAGTGATTGCTGCTAACGCAACTGCTGATTACCATGCGCAGATCGCGGGATGCTTCTGGGCGTACC
CAGTGCTCGTTGGCCCACACCGTCGCGTTGGATTCAAGAGTGAAATTGATGATTTGATTAGAGCTAGAACGATTACCATGCGCAGATCGCGGGATGCTTCTGGGCGTACC
CAGTGCTCGTTGGCCCACACCGTCGCGTTGGATTCAAGAGTTTAAATGCAGAATATTCTCTAGGTTTGAGGATTACCATGCGCAGATCGCGGGATGCTTCTGGGCGTACC
CAGTGCTCGTTGGCCCACACCGTCGCGTTGGATTCAAGAGTATCCACCAATTTGCTTTCAGTGATGCATTGATTACCATGCGCAGATCGCGGGATGCTTCTGGGCGTACC
CAGTGCTCGTTGGCCCACACCGTCGCGTTGGATTCAAGAGTTGCTTTCAGTGATGCACTGCAACGCTGATGATTACCATGCGCAGATCGCGGGATGCTTCTGGGCGTACC
CAGTGCTCGTTGGCCCACACCGTCGCGTTGGATTCAAGAGCTTTAAGTGATTGCTGCTAATTAACGCTGCGATTACCATGCGCAGATCGCGGGATGCTTCTGGGCGTACC
CAGTGCTCGTTGGCCCACACCGTCGCGTTGGATTCAAGAGAATTTGCTTTGAGTGATTGCTGCTAACGCTGATTACCATGCGCAGATCGCGGGATGCTTCTGGGCGTACC
CAGTGCTCGTTGGCCCACACCGTCGCGTTGGATTCAAGAGATAATGCTTATGGTAAGCAATTGGTTATTGGATTACCATGCGCAGATCGCGGGATGCTTCTGGGCGTACC
CAGTGCTCGTTGGCCCACACCGTCGCGTTGGATTCAAGAGAATTATACACCAATTTGCTTTCACTGATGCGATTACCATGCGCAGATCGCGGGATGCTTCTGGGCGTACC
CAGTGCTCGTTGGCCCACACCGTCGCGTTGGATTCAAGAGTATCCACCAATCTACTTTGAGTGATGCGCTGATTACCATGCGCAGATCGCGGGATGCTTCTGGGCGTACC
CAGTGCTCGTTGGCCCACACCGTCGCGTTGGATTCAAGAGCCATTCTCTAAGTTTGAGTTTCACAATACTGATTACCATGCGCAGATCGCGGGATGCTTCTGGGCGTACC
CAGTGCTCGTTGGCCCACACCGTCGCGTTGGATTCAAGAGTACACCAATTTGCTTTCAGTGATGCACTGCGATTACCATGCGCAGATCGCGGGATGCTTCTGGGCGTACC
CAGTGCTCGTTGGCCCACACCGTCGCGTTGGATTCAAGAGTTTAGTAATGCACTGCAACGCTGATAATTAGATTACCATGCGCAGATCGCGGGATGCTTCTGGGCGTACC
CAGTGCTCGTTGGCCCACACCGTCGCGTTGGATTCAAGAGCTTTGAGTGATTAACTGCAACTCTGCAACGGATTACCATGCGCAGATCGCGGGATGCTTCTGGGCGTACC
CAGTGCTCGTTGGCCCACACCGTCGCGTTGGATTCAAGAGAAGGTTTGTTTAGAGCTAGAACTAGAATTCGATTACCATGCGCAGATCGCGGGATGCTTCTGGGCGTACC
CAGTGCTCGTTGGCCCACACCGTCGCGTTGGATTCAAGAGGAGTTATTTAAGAATTACAATTTCGAGGACGATTACCATGCGCAGATCGCGGGATGCTTCTGGGCGTACC
CAGTGCTCGTTGGCCCACACCGTCGCGTTGGATTCAAGAGAAACATTAAGGTATGGACCATTGTGTTATAGATTACCATGCGCAGATCGCGGGATGCTTCTGGGCGTACC
CAGTGCTCGTTGGCCCACACCGTCGCGTTGGATTCAAGAGATTCTCTAAGTTTGAGTTTCACAATACTACGATTACCATGCGCAGATCGCGGGATGCTTCTGGGCGTACC
CAGTGCTCGTTGGCCCACACCGTCGCGTTGGATTCAAGAGCTTTATGCAATTGAAGAATTGTTTAGAGCTGATTACCATGCGCAGATCGCGGGATGCTTCTGGGCGTACC
CAGTGCTCGTTGGCCCACACCGTCGCGTTGGATTCAAGAGTGTTTATGCAATTGAAGATTTGTTTAGAGCGATTACCATGCGCAGATCGCGGGATGCTTCTGGGCGTACC
CAGTGCTCGTTGGCCCACACCGTCGCGTTGGATTCAAGAGAATGCAAATTTGTTTAGAGCTAGAACTTACGATTACCATGCGCAGATCGCGGGATGCTTCTGGGCGTACC
CAGTGCTCGTTGGCCCACACCGTCGCGTTGGATTCAAGAGCTTTAAGTAATTGCTGCTAACGCTGATAATGATTACCATGCGCAGATCGCGGGATGCTTCTGGGCGTACC
CAGTGCTCGTTGGCCCACACCGTCGCGTTGGATTCAAGAGCTTTAAGTGATTGATGCTAACGCAGCTAATGATTACCATGCGCAGATCGCGGGATGCTTCTGGGCGTACC
CAGTGCTCGTTGGCCCACACCGTCGCGTTGGATTCAAGAGCTTAAGTGATTGCTGCTAACGCTGCTAATTGATTACCATGCGCAGATCGCGGGATGCTTCTGGGCGTACC
CAGTGCTCGTTGGCCCACACCGTCGCGTTGGATTCAAGAGTTGAGTGATTAACTGCAACGCTGCTAATTAGATTACCATGCGCAGATCGCGGGATGCTTCTGGGCGTACC
CAGTGCTCGTTGGCCCACACCGTCGCGTTGGATTCAAGAGTATTGAAGATTTGTTTAGTGCTAGAACTAGGATTACCATGCGCAGATCGCGGGATGCTTCTGGGCGTACC
CAGTGCTCGTTGGCCCACACCGTCGCGTTGGATTCAAGAGAAACTCAATCGTTTAGCATGCACTAATTTGGATTACCATGCGCAGATCGCGGGATGCTTCTGGGCGTACC
CAGTGCTCGTTGGCCCACACCGTCGCGTTGGATTCAAGAGAAACGCAGATTGGTTCAGAGCTACAACATAGATTACCATGCGCAGATCGCGGGATGCTTCTGGGCGTACC
CAGTGCTCGTTGGCCCACACCGTCGCGTTGGATTCAAGAGATAATGCTTATGGTAAGCAATTGATTGTTGGATTACCATGCGCAGATCGCGGGATGCTTCTGGGCGTACC
CAGTGCTCGTTGGCCCACACCGTCGCGTTGGATTCAAGAGTTTGTATGCTGCGTTTCCTCGTGTTCACTTGATTACCATGCGCAGATCGCGGGATGCTTCTGGGCGTACC
CAGTGCTCGTTGGCCCACACCGTCGCGTTGGATTCAAGAGCGACGAGCAGTTGCTATCATCCGAGGAGATGATTACCATGCGCAGATCGCGGGATGCTTCTGGGCGTACC
CAGTGCTCGTTGGCCCACACCGTCGCGTTGGATTCAAGAGTCTAAATTAAATTGTTGTGGCATAGGATTCGATTACCATGCGCAGATCGCGGGATGCTTCTGGGCGTACC
CAGTGCTCGTTGGCCCACACCGTCGCGTTGGATTCAAGAGAGATAGCACTGTTGCCCATCCTTCACTTTGGATTACCATGCGCAGATCGCGGGATGCTTCTGGGCGTACC
CAGTGCTCGTTGGCCCACACCGTCGCGTTGGATTCAAGAGTTTGGTCGGGAAGCCTAGGCGGGCTATTGGGATTACCATGCGCAGATCGCGGGATGCTTCTGGGCGTACC
CAGTGCTCGTTGGCCCACACCGTCGCGTTGGATTCAAGAGAAACACGGCTAGTAATCGGCGTTCTGGCGAGATTACCATGCGCAGATCGCGGGATGCTTCTGGGCGTACC
CAGTGCTCGTTGGCCCACACCGTCGCGTTGGATTCAAGAGCAGCGATGAGACTCTAGCTGATGGCGGCGAGATTACCATGCGCAGATCGCGGGATGCTTCTGGGCGTACC
CAGTGCTCGTTGGCCCACACCGTCGCGTTGGATTCAAGAGTGGGTAGCTGTTTCACTGGCGCCTCTGTCGGATTACCATGCGCAGATCGCGGGATGCTTCTGGGCGTACC
CAGTGCTCGTTGGCCCACACCGTCGCGTTGGATTCAAGAGCTTCGCGTTGGCCGATGTCATTGGTCATTAGATTACCATGCGCAGATCGCGGGATGCTTCTGGGCGTACC
CAGTGCTCGTTGGCCCACACCGTCGCGTTGGATTCAAGAGTTTCCCGTCAGAATGGTTACCGATATATCGGATTACCATGCGCAGATCGCGGGATGCTTCTGGGCGTACC

## Sheet: HTT
CAGTGCTCGTTGGCCCACACAGGAGCGTCCGCACCGAATGTTTCAGGTACGTTTGTAGCAGCTAATATTAGTTCGTCATCGCACCCAATGGGGATGCTTCTGGGCGTACC
CAGTGCTCGTTGGCCCACACAGGAGCGTCCGCACCGAATGCCTACATATTGCATTTATTGTAATCAAAGGGTTCGTCATCGCACCCAATGGGGATGCTTCTGGGCGTACC
CAGTGCTCGTTGGCCCACACAGGAGCGTCCGCACCGAATGTTTGGATTCTACAAGTTTGCGATTAATCTGGTTCGTCATCGCACCCAATGGGGATGCTTCTGGGCGTACC
CAGTGCTCGTTGGCCCACACAGGAGCGTCCGCACCGAATGTTTACTTTGTAGGTGGAGGTACGGAGACAGGTTCGTCATCGCACCCAATGGGGATGCTTCTGGGCGTACC
CAGTGCTCGTTGGCCCACACAGGAGCGTCCGCACCGAATGCGATTAATCTAGAGGTAAGTATTGTGTTTGGTTCGTCATCGCACCCAATGGGGATGCTTCTGGGCGTACC
CAGTGCTCGTTGGCCCACACAGGAGCGTCCGCACCGAATGTTTCAGGTACCAGTTTGCGATTAGTCTGGAGTTCGTCATCGCACCCAATGGGGATGCTTCTGGGCGTACC
CAGTGCTCGTTGGCCCACACAGGAGCGTCCGCACCGAATGTTTGTCATGACTGCCGTCCTTGGCCATGACGTTCGTCATCGCACCCAATGGGGATGCTTCTGGGCGTACC
CAGTGCTCGTTGGCCCACACAGGAGCGTCCGCACCGAATGATTCTGTCTCCGTACCTCCACCTACAAAGTGTTCGTCATCGCACCCAATGGGGATGCTTCTGGGCGTACC
CAGTGCTCGTTGGCCCACACAGGAGCGTCCGCACCGAATGAAATAAAGTTGTGGATGCGGAACAGAATTCGTTCGTCATCGCACCCAATGGGGATGCTTCTGGGCGTACC
CAGTGCTCGTTGGCCCACACAGGAGCGTCCGCACCGAATGGGGCATCCCTTGTATGCACTAATGTGCTCTGTTCGTCATCGCACCCAATGGGGATGCTTCTGGGCGTACC
CAGTGCTCGTTGGCCCACACAGGAGCGTCCGCACCGAATGGGGTGGTTCTTGGCTTGGTGCAACAGGATGGTTCGTCATCGCACCCAATGGGGATGCTTCTGGGCGTACC
CAGTGCTCGTTGGCCCACACAGGAGCGTCCGCACCGAATGAAATGTAAACAAACATGCAAGCTGATAATGGTTCGTCATCGCACCCAATGGGGATGCTTCTGGGCGTACC
CAGTGCTCGTTGGCCCACACAGGAGCGTCCGCACCGAATGGCCTTTGATTACAATAAATGCAATATGTAGGTTCGTCATCGCACCCAATGGGGATGCTTCTGGGCGTACC
CAGTGCTCGTTGGCCCACACAGGAGCGTCCGCACCGAATGTTTCAGGTACGTTTGTAGCAGCTGATATTAGTTCGTCATCGCACCCAATGGGGATGCTTCTGGGCGTACC
CAGTGCTCGTTGGCCCACACAGGAGCGTCCGCACCGAATGATACTTATCTAATTGCAAACTTGATGACTCGTTCGTCATCGCACCCAATGGGGATGCTTCTGGGCGTACC
CAGTGCTCGTTGGCCCACACAGGAGCGTCCGCACCGAATGCTGCGACGCGGTGCTCCTGTCCTTCTGATGGTTCGTCATCGCACCCAATGGGGATGCTTCTGGGCGTACC
CAGTGCTCGTTGGCCCACACAGGAGCGTCCGCACCGAATGAAACTTACCTGTGATGACTCCTGAGGCTCTGTTCGTCATCGCACCCAATGGGGATGCTTCTGGGCGTACC
CAGTGCTCGTTGGCCCACACAGGAGCGTCCGCACCGAATGAAGCCGTCGCAGCTGGTATGCCAAGGTTTGGTTCGTCATCGCACCCAATGGGGATGCTTCTGGGCGTACC
CAGTGCTCGTTGGCCCACACAGGAGCGTCCGCACCGAATGTTTGGCATGCCTGTAGCCCTGGCATCTGTAGTTCGTCATCGCACCCAATGGGGATGCTTCTGGGCGTACC
CAGTGCTCGTTGGCCCACACAGGAGCGTCCGCACCGAATGTTTCCGTCGATTATAGTTTGTAGCTTGTATGTTCGTCATCGCACCCAATGGGGATGCTTCTGGGCGTACC
CAGTGCTCGTTGGCCCACACAGGAGCGTCCGCACCGAATGCCCATCAGAAGGACAGGAGCACCGCGTCGCGTTCGTCATCGCACCCAATGGGGATGCTTCTGGGCGTACC
CAGTGCTCGTTGGCCCACACAGGAGCGTCCGCACCGAATGAGAGAGCCTCAGGAGTCATCACAGGTAAGTGTTCGTCATCGCACCCAATGGGGATGCTTCTGGGCGTACC
CAGTGCTCGTTGGCCCACACAGGAGCGTCCGCACCGAATGCTACTCAAGGACACATAAATAATAACAAACGTTCGTCATCGCACCCAATGGGGATGCTTCTGGGCGTACC
CAGTGCTCGTTGGCCCACACAGGAGCGTCCGCACCGAATGTCGGATCTTCACCAAACGACGGCTGCGTGGGTTCGTCATCGCACCCAATGGGGATGCTTCTGGGCGTACC
CAGTGCTCGTTGGCCCACACAGGAGCGTCCGCACCGAATGAAATTAATACTAACTAACTATGTCCAAGCCGTTCGTCATCGCACCCAATGGGGATGCTTCTGGGCGTACC
CAGTGCTCGTTGGCCCACACAGGAGCGTCCGCACCGAATGTTTGGAGTCATCAAGTTTGCAATTAGATAAGTTCGTCATCGCACCCAATGGGGATGCTTCTGGGCGTACC
CAGTGCTCGTTGGCCCACACAGGAGCGTCCGCACCGAATGAATTGCATAAAGCTGCCATTGACGATATAAGTTCGTCATCGCACCCAATGGGGATGCTTCTGGGCGTACC
CAGTGCTCGTTGGCCCACACAGGAGCGTCCGCACCGAATGTTTATTCAGACGCATCTGAATGGCAGTGTCGTTCGTCATCGCACCCAATGGGGATGCTTCTGGGCGTACC
CAGTGCTCGTTGGCCCACACAGGAGCGTCCGCACCGAATGTTACCAATCATGTCAATGTCTGAAATCCTTGTTCGTCATCGCACCCAATGGGGATGCTTCTGGGCGTACC
CAGTGCTCGTTGGCCCACACAGGAGCGTCCGCACCGAATGTTTCCAGATGTCTTTGCGCTGGATTGCTTGGTTCGTCATCGCACCCAATGGGGATGCTTCTGGGCGTACC
CAGTGCTCGTTGGCCCACACAGGAGCGTCCGCACCGAATGTTTACATCCATTTCCATGGCAATCTCGTTGGTTCGTCATCGCACCCAATGGGGATGCTTCTGGGCGTACC
CAGTGCTCGTTGGCCCACACAGGAGCGTCCGCACCGAATGTGGAGCCTCCGGAACGTGATTAGTTGCCGAGTTCGTCATCGCACCCAATGGGGATGCTTCTGGGCGTACC
CAGTGCTCGTTGGCCCACACAGGAGCGTCCGCACCGAATGTTTGGATTCCTCATATACAGATTTGGCTGCGTTCGTCATCGCACCCAATGGGGATGCTTCTGGGCGTACC
CAGTGCTCGTTGGCCCACACAGGAGCGTCCGCACCGAATGCCCGCCAGAAGGACGGAAGCACCGAGTTGCGTTCGTCATCGCACCCAATGGGGATGCTTCTGGGCGTACC
CAGTGCTCGTTGGCCCACACAGGAGCGTCCGCACCGAATGTTTGGAGCTGCTGCCATTATTGTGGTGTGAGTTCGTCATCGCACCCAATGGGGATGCTTCTGGGCGTACC
CAGTGCTCGTTGGCCCACACAGGAGCGTCCGCACCGAATGTTTCTCTTCCACCCTCAGTGGTAGATGTTTGTTCGTCATCGCACCCAATGGGGATGCTTCTGGGCGTACC
CAGTGCTCGTTGGCCCACACAGGAGCGTCCGCACCGAATGATTTGAATTTAGAGTTTAACATTGCATGGGGTTCGTCATCGCACCCAATGGGGATGCTTCTGGGCGTACC
CAGTGCTCGTTGGCCCACACAGGAGCGTCCGCACCGAATGTTTAGCGTCAACTCGCTGTTGGCGCTCGTCGTTCGTCATCGCACCCAATGGGGATGCTTCTGGGCGTACC
CAGTGCTCGTTGGCCCACACAGGAGCGTCCGCACCGAATGGTATGTCCGGAAAGCGTTGCAGGTAATTTAGTTCGTCATCGCACCCAATGGGGATGCTTCTGGGCGTACC
CAGTGCTCGTTGGCCCACACAGGAGCGTCCGCACCGAATGTGGAGGCCTCAAGAGTCATTGGAGGTGAGTGTTCGTCATCGCACCCAATGGGGATGCTTCTGGGCGTACC
CAGTGCTCGTTGGCCCACACAGGAGCGTCCGCACCGAATGGCCTGAAGCCCTGGCATCTGTAGCACTGGAGTTCGTCATCGCACCCAATGGGGATGCTTCTGGGCGTACC
CAGTGCTCGTTGGCCCACACAGGAGCGTCCGCACCGAATGTAATTCAAGAATTTCCTCTCTGGTCCTTAGGTTCGTCATCGCACCCAATGGGGATGCTTCTGGGCGTACC
CAGTGCTCGTTGGCCCACACAGGAGCGTCCGCACCGAATGTGAATTTAGAATTTAACATTGCATGAGGTGGTTCGTCATCGCACCCAATGGGGATGCTTCTGGGCGTACC
CAGTGCTCGTTGGCCCACACAGGAGCGTCCGCACCGAATGTTTGTGGCCATTTCGTCAGGGTTTGCAGCTGTTCGTCATCGCACCCAATGGGGATGCTTCTGGGCGTACC
CAGTGCTCGTTGGCCCACACAGGAGCGTCCGCACCGAATGCGGACGCTGGATGCGCGCCACTTGCCATATGTTCGTCATCGCACCCAATGGGGATGCTTCTGGGCGTACC
CAGTGCTCGTTGGCCCACACAGGAGCGTCCGCACCGAATGTGATGATTGTGGCTTGGTCGTTCATCTAGGGTTCGTCATCGCACCCAATGGGGATGCTTCTGGGCGTACC
CAGTGCTCGTTGGCCCACACAGGAGCGTCCGCACCGAATGTTTCAGGTACGTTTAGTGGGAGGTAAGTATGTTCGTCATCGCACCCAATGGGGATGCTTCTGGGCGTACC
CAGTGCTCGTTGGCCCACACAGGAGCGTCCGCACCGAATGTTTGCTTTAGGCTTAGATTATAGACAGAAAGTTCGTCATCGCACCCAATGGGGATGCTTCTGGGCGTACC
CAGTGCTCGTTGGCCCACACAGGAGCGTCCGCACCGAATGTCTGTCTCATTATGGCAGAGGAGTCGACAGGTTCGTCATCGCACCCAATGGGGATGCTTCTGGGCGTACC
CAGTGCTCGTTGGCCCACACAGGAGCGTCCGCACCGAATGTTTGTTGTTTCAGGTACATTGAGTGGAATTGTTCGTCATCGCACCCAATGGGGATGCTTCTGGGCGTACC
CAGTGCTCGTTGGCCCACACAGGAGCGTCCGCACCGAATGATTAGTTGTGATTTGGCAGGAAATTTGCTTGTTCGTCATCGCACCCAATGGGGATGCTTCTGGGCGTACC
CAGTGCTCGTTGGCCCACACAGGAGCGTCCGCACCGAATGTTTGATTACAGTGGTGGGTTGTCCGAGCATGTTCGTCATCGCACCCAATGGGGATGCTTCTGGGCGTACC
CAGTGCTCGTTGGCCCACACAGGAGCGTCCGCACCGAATGTTGGTGGTAAGAATATGACGCGCCGCTGTCGTTCGTCATCGCACCCAATGGGGATGCTTCTGGGCGTACC
CAGTGCTCGTTGGCCCACACAGGAGCGTCCGCACCGAATGACAAACATAATACTTACCTCCAGATTAATCGTTCGTCATCGCACCCAATGGGGATGCTTCTGGGCGTACC
CAGTGCTCGTTGGCCCACACAGGAGCGTCCGCACCGAATGTTTCAGGTACATTAGGTGGAAGCTAGTCTGGTTCGTCATCGCACCCAATGGGGATGCTTCTGGGCGTACC
CAGTGCTCGTTGGCCCACACAGGAGCGTCCGCACCGAATGACAGGTGGTCGCCAGCGCATTTCATGCATCGTTCGTCATCGCACCCAATGGGGATGCTTCTGGGCGTACC
CAGTGCTCGTTGGCCCACACAGGAGCGTCCGCACCGAATGAAATCCGTGGGAGATGCGATACTGAGGAAAGTTCGTCATCGCACCCAATGGGGATGCTTCTGGGCGTACC
CAGTGCTCGTTGGCCCACACAGGAGCGTCCGCACCGAATGTTGGAATCGTCAGGAGTCATCACGGGCAGGGTTCGTCATCGCACCCAATGGGGATGCTTCTGGGCGTACC
CAGTGCTCGTTGGCCCACACAGGAGCGTCCGCACCGAATGGCTCCAGCTTCCAAGACTCCAACTATTGAAGTTCGTCATCGCACCCAATGGGGATGCTTCTGGGCGTACC
CAGTGCTCGTTGGCCCACACAGGAGCGTCCGCACCGAATGTTGCATGGTTTGTTTACATTTAACAATTGGGTTCGTCATCGCACCCAATGGGGATGCTTCTGGGCGTACC
CAGTGCTCGTTGGCCCACACAGGAGCGTCCGCACCGAATGAAGCTGGAAATTTATGGGAGCAGCAGAGTGGTTCGTCATCGCACCCAATGGGGATGCTTCTGGGCGTACC
CAGTGCTCGTTGGCCCACACAGGAGCGTCCGCACCGAATGGTGGAGTGGTGGAGATGTCTGATTACTACTGTTCGTCATCGCACCCAATGGGGATGCTTCTGGGCGTACC
CAGTGCTCGTTGGCCCACACAGGAGCGTCCGCACCGAATGTGCAGTGGGTGAGGTATTTGCTTTGTTTGAGTTCGTCATCGCACCCAATGGGGATGCTTCTGGGCGTACC
CAGTGCTCGTTGGCCCACACAGGAGCGTCCGCACCGAATGTTTACGTTTGGTGGAGCCGTCTCCTCTTGTGTTCGTCATCGCACCCAATGGGGATGCTTCTGGGCGTACC
CAGTGCTCGTTGGCCCACACAGGAGCGTCCGCACCGAATGCATTGGGATGTAATGGAGCTGCTGTCAACAGTTCGTCATCGCACCCAATGGGGATGCTTCTGGGCGTACC
CAGTGCTCGTTGGCCCACACAGGAGCGTCCGCACCGAATGCAAGACGCGACGCACCTGGCTTCCTTCGGTGTTCGTCATCGCACCCAATGGGGATGCTTCTGGGCGTACC
CAGTGCTCGTTGGCCCACACAGGAGCGTCCGCACCGAATGTTTGGTCAGTTTCGGGTTCGTAGTCTGGGAGTTCGTCATCGCACCCAATGGGGATGCTTCTGGGCGTACC
CAGTGCTCGTTGGCCCACACAGGAGCGTCCGCACCGAATGCCCTGCCAGAAGGACAGGAGCGCCGAGTCGGTTCGTCATCGCACCCAATGGGGATGCTTCTGGGCGTACC
CAGTGCTCGTTGGCCCACACAGGAGCGTCCGCACCGAATGAAATCAACGCAATTATAAACGCAATGCAATGTTCGTCATCGCACCCAATGGGGATGCTTCTGGGCGTACC
CAGTGCTCGTTGGCCCACACAGGAGCGTCCGCACCGAATGTTTGATTACAGAGGTGGGTTGTCCGAGCATGTTCGTCATCGCACCCAATGGGGATGCTTCTGGGCGTACC
CAGTGCTCGTTGGCCCACACAGGAGCGTCCGCACCGAATGCTAATGCATAGGATGTGGGTAAGCTATGTCGTTCGTCATCGCACCCAATGGGGATGCTTCTGGGCGTACC
CAGTGCTCGTTGGCCCACACAGGAGCGTCCGCACCGAATGACAATCTTGGAAAGAGCAGTTGCATGCTTAGTTCGTCATCGCACCCAATGGGGATGCTTCTGGGCGTACC
CAGTGCTCGTTGGCCCACACAGGAGCGTCCGCACCGAATGCGCCTGTAGTGTGTTGGCTGTGATTTGTTGGTTCGTCATCGCACCCAATGGGGATGCTTCTGGGCGTACC
CAGTGCTCGTTGGCCCACACAGGAGCGTCCGCACCGAATGCCCAAGCAACCAATCCTGAAGCTATGGCCAGTTCGTCATCGCACCCAATGGGGATGCTTCTGGGCGTACC
CAGTGCTCGTTGGCCCACACAGGAGCGTCCGCACCGAATGCGTCCCGGTCGGTGTTGCAAGCAGTTGCATGTTCGTCATCGCACCCAATGGGGATGCTTCTGGGCGTACC
CAGTGCTCGTTGGCCCACACAGGAGCGTCCGCACCGAATGAAACCATTGCATTCCAGCAGCGATGGCCTTGTTCGTCATCGCACCCAATGGGGATGCTTCTGGGCGTACC
CAGTGCTCGTTGGCCCACACAGGAGCGTCCGCACCGAATGTTTCATCAGCAGGATAGAGTCGCCTGTTGGGTTCGTCATCGCACCCAATGGGGATGCTTCTGGGCGTACC
CAGTGCTCGTTGGCCCACACAGGAGCGTCCGCACCGAATGCCTATTGTCGCCTGGTTATTTGCCTGTCCGGTTCGTCATCGCACCCAATGGGGATGCTTCTGGGCGTACC
CAGTGCTCGTTGGCCCACACAGGAGCGTCCGCACCGAATGAAACAGGACACGGGAGCCGGTCCAGTGCTAGTTCGTCATCGCACCCAATGGGGATGCTTCTGGGCGTACC
CAGTGCTCGTTGGCCCACACAGGAGCGTCCGCACCGAATGGGGCCCAGGCTGAACGATATTTGGAGGTAAGTTCGTCATCGCACCCAATGGGGATGCTTCTGGGCGTACC
CAGTGCTCGTTGGCCCACACAGGAGCGTCCGCACCGAATGGATCCTTATTGGAGAAGTGGCATCAGGAGGGTTCGTCATCGCACCCAATGGGGATGCTTCTGGGCGTACC
CAGTGCTCGTTGGCCCACACAGGAGCGTCCGCACCGAATGAAAGCCGCGGGTTTAGGGTCGTCGAGTTGGGTTCGTCATCGCACCCAATGGGGATGCTTCTGGGCGTACC
CAGTGCTCGTTGGCCCACACAGGAGCGTCCGCACCGAATGAAATCGCGGCACTCCAGCCGCAATAACACAGTTCGTCATCGCACCCAATGGGGATGCTTCTGGGCGTACC
CAGTGCTCGTTGGCCCACACAGGAGCGTCCGCACCGAATGCGGACAGACAAAGTAGCAGACGATAACAGAGTTCGTCATCGCACCCAATGGGGATGCTTCTGGGCGTACC
CAGTGCTCGTTGGCCCACACAGGAGCGTCCGCACCGAATGAAAGTAAATAATTCCCAGTATTAGCTTGTGGTTCGTCATCGCACCCAATGGGGATGCTTCTGGGCGTACC
CAGTGCTCGTTGGCCCACACAGGAGCGTCCGCACCGAATGATTTATTTAGCTTGTTAAATTGCAGGTCAGGTTCGTCATCGCACCCAATGGGGATGCTTCTGGGCGTACC
CAGTGCTCGTTGGCCCACACAGGAGCGTCCGCACCGAATGTATCAGTCGATTATAGTTTGTAGCTTGTATGTTCGTCATCGCACCCAATGGGGATGCTTCTGGGCGTACC
CAGTGCTCGTTGGCCCACACAGGAGCGTCCGCACCGAATGAAGAAAGGTCCGGAACAGCGGTCGTCACGTGTTCGTCATCGCACCCAATGGGGATGCTTCTGGGCGTACC
CAGTGCTCGTTGGCCCACACAGGAGCGTCCGCACCGAATGTTGGTGGCCTCATGCATGAGTTCTTGGCATGTTCGTCATCGCACCCAATGGGGATGCTTCTGGGCGTACC
CAGTGCTCGTTGGCCCACACAGGAGCGTCCGCACCGAATGCCCATGCAATGTTAAACTCTAAATTCAAATGTTCGTCATCGCACCCAATGGGGATGCTTCTGGGCGTACC
CAGTGCTCGTTGGCCCACACAGGAGCGTCCGCACCGAATGTTTAGCTTGTGCTTCCTCGTTTCAGAATTTGTTCGTCATCGCACCCAATGGGGATGCTTCTGGGCGTACC
CAGTGCTCGTTGGCCCACACAGGAGCGTCCGCACCGAATGACTCCACGACCATAATGCCAGCAGCTCAATGTTCGTCATCGCACCCAATGGGGATGCTTCTGGGCGTACC
CAGTGCTCGTTGGCCCACACAGGAGCGTCCGCACCGAATGTTAATTGTGTGACGTCAGCTCCGCGCTAGTGTTCGTCATCGCACCCAATGGGGATGCTTCTGGGCGTACC
CAGTGCTCGTTGGCCCACACAGGAGCGTCCGCACCGAATGGATTGGTAACATTATCAGCTTGCATGTTTGGTTCGTCATCGCACCCAATGGGGATGCTTCTGGGCGTACC
CAGTGCTCGTTGGCCCACACAGGAGCGTCCGCACCGAATGTCGTCAGCAAGATGGAGCCGCCTGTTGTCGGTTCGTCATCGCACCCAATGGGGATGCTTCTGGGCGTACC
CAGTGCTCGTTGGCCCACACAGGAGCGTCCGCACCGAATGAGGCCATCGCTGCTGGGATGCCGTGGCTTTGTTCGTCATCGCACCCAATGGGGATGCTTCTGGGCGTACC
CAGTGCTCGTTGGCCCACACAGGAGCGTCCGCACCGAATGTTTATTGAGGCCGTCGCAGCTGAGATCCCGGTTCGTCATCGCACCCAATGGGGATGCTTCTGGGCGTACC
CAGTGCTCGTTGGCCCACACAGGAGCGTCCGCACCGAATGGCCGCCGCAACGAGATTGCCATGGAAATGGGTTCGTCATCGCACCCAATGGGGATGCTTCTGGGCGTACC
CAGTGCTCGTTGGCCCACACAGGAGCGTCCGCACCGAATGACAAGGGAACACAAGCTATTACTGGGAAATGTTCGTCATCGCACCCAATGGGGATGCTTCTGGGCGTACC
CAGTGCTCGTTGGCCCACACAGGAGCGTCCGCACCGAATGTTTCAGGTACATTTGGTGGGAGGTAAGTATGTTCGTCATCGCACCCAATGGGGATGCTTCTGGGCGTACC
CAGTGCTCGTTGGCCCACACAGGAGCGTCCGCACCGAATGTTTGAAGAAGCTAGAATCCCGCGCAGCCGTGTTCGTCATCGCACCCAATGGGGATGCTTCTGGGCGTACC
CAGTGCTCGTTGGCCCACACAGGAGCGTCCGCACCGAATGTTTCAGGTGCGTTGGGTGCAGCTAATGTTAGTTCGTCATCGCACCCAATGGGGATGCTTCTGGGCGTACC
CAGTGCTCGTTGGCCCACACAGGAGCGTCCGCACCGAATGAGTATACAATTTGAGGACAAGTGGTACGGTGTTCGTCATCGCACCCAATGGGGATGCTTCTGGGCGTACC
CAGTGCTCGTTGGCCCACACAGGAGCGTCCGCACCGAATGTGAAACTAGCTCTGGCAGCTCTGCTGGTGGGTTCGTCATCGCACCCAATGGGGATGCTTCTGGGCGTACC
CAGTGCTCGTTGGCCCACACAGGAGCGTCCGCACCGAATGCTTCGGCGGTCGTCGGGAAGAGGATGCCTGGTTCGTCATCGCACCCAATGGGGATGCTTCTGGGCGTACC
CAGTGCTCGTTGGCCCACACAGGAGCGTCCGCACCGAATGCCGCTGGAGGAGCGCCGCTTGCAACGAGCTGTTCGTCATCGCACCCAATGGGGATGCTTCTGGGCGTACC
CAGTGCTCGTTGGCCCACACAGGAGCGTCCGCACCGAATGCATGGACTGGTAACATTATCATCTTATATGGTTCGTCATCGCACCCAATGGGGATGCTTCTGGGCGTACC
CAGTGCTCGTTGGCCCACACAGGAGCGTCCGCACCGAATGTTTCAGGTACATTTGGTGGAAGCTAATCTGGTTCGTCATCGCACCCAATGGGGATGCTTCTGGGCGTACC
CAGTGCTCGTTGGCCCACACAGGAGCGTCCGCACCGAATGTGCCTTTGATTACATTTATGCAATATGTAGGTTCGTCATCGCACCCAATGGGGATGCTTCTGGGCGTACC
CAGTGCTCGTTGGCCCACACAGGAGCGTCCGCACCGAATGCGGCTCCATCCTGCTGACGTCAAGCATGCAGTTCGTCATCGCACCCAATGGGGATGCTTCTGGGCGTACC
CAGTGCTCGTTGGCCCACACAGGAGCGTCCGCACCGAATGGGATTCCACAAGTTTGCGATTAATCTGGAGGTTCGTCATCGCACCCAATGGGGATGCTTCTGGGCGTACC
CAGTGCTCGTTGGCCCACACAGGAGCGTCCGCACCGAATGTGGTGGTGGAAACGAAGGTTGCACGGTGCGGTTCGTCATCGCACCCAATGGGGATGCTTCTGGGCGTACC
CAGTGCTCGTTGGCCCACACAGGAGCGTCCGCACCGAATGGTGGGCAACTTGCAACAAGTTGCAGGTGATGTTCGTCATCGCACCCAATGGGGATGCTTCTGGGCGTACC
CAGTGCTCGTTGGCCCACACAGGAGCGTCCGCACCGAATGTTTGTGGTAGGCGGTCATGTCCTTGGCCTGGTTCGTCATCGCACCCAATGGGGATGCTTCTGGGCGTACC
CAGTGCTCGTTGGCCCACACAGGAGCGTCCGCACCGAATGATCTGTTCAGGATCGCTGAGCTGTGTGGCAGTTCGTCATCGCACCCAATGGGGATGCTTCTGGGCGTACC
CAGTGCTCGTTGGCCCACACAGGAGCGTCCGCACCGAATGAAACGCAATGACGGCTGCGCTGGACAACTCGTTCGTCATCGCACCCAATGGGGATGCTTCTGGGCGTACC
CAGTGCTCGTTGGCCCACACAGGAGCGTCCGCACCGAATGTTTCAGGTGCGTTGGTTGCAGCTAATGTTAGTTCGTCATCGCACCCAATGGGGATGCTTCTGGGCGTACC
CAGTGCTCGTTGGCCCACACAGGAGCGTCCGCACCGAATGGCATCTGCAATACAAACAAACTCACTAAACGTTCGTCATCGCACCCAATGGGGATGCTTCTGGGCGTACC
CAGTGCTCGTTGGCCCACACAGGAGCGTCCGCACCGAATGGTTAGTTTAAATTTCAACAGTAACATGGACGTTCGTCATCGCACCCAATGGGGATGCTTCTGGGCGTACC
CAGTGCTCGTTGGCCCACACAGGAGCGTCCGCACCGAATGCCACTCCACTCCATGCTCGTGGATTGTCAAGTTCGTCATCGCACCCAATGGGGATGCTTCTGGGCGTACC
CAGTGCTCGTTGGCCCACACAGGAGCGTCCGCACCGAATGAAATTTGTGGAAGATGCGATACTGAGGAAAGTTCGTCATCGCACCCAATGGGGATGCTTCTGGGCGTACC
CAGTGCTCGTTGGCCCACACAGGAGCGTCCGCACCGAATGTTTGCAGAGCATCAATTTGTGTAGATTTCAGTTCGTCATCGCACCCAATGGGGATGCTTCTGGGCGTACC
CAGTGCTCGTTGGCCCACACAGGAGCGTCCGCACCGAATGTCCTGTTCGACGAGGTGGAAGCGTTGTTGGGTTCGTCATCGCACCCAATGGGGATGCTTCTGGGCGTACC
CAGTGCTCGTTGGCCCACACAGGAGCGTCCGCACCGAATGGGGCTTGGACATAGTTAGTATTAATGTAGTGTTCGTCATCGCACCCAATGGGGATGCTTCTGGGCGTACC
CAGTGCTCGTTGGCCCACACAGGAGCGTCCGCACCGAATGTTTGAGTTCTTCACGTTTGAGATTAATCTGGTTCGTCATCGCACCCAATGGGGATGCTTCTGGGCGTACC
CAGTGCTCGTTGGCCCACACAGGAGCGTCCGCACCGAATGAAACAATCAAATGCACTTACCTACTTGACCGTTCGTCATCGCACCCAATGGGGATGCTTCTGGGCGTACC
CAGTGCTCGTTGGCCCACACAGGAGCGTCCGCACCGAATGTATAACTACAAACTTAATACTTACCTCCAGGTTCGTCATCGCACCCAATGGGGATGCTTCTGGGCGTACC
CAGTGCTCGTTGGCCCACACAGGAGCGTCCGCACCGAATGGGGAGACAATTTGTTTCCAGAGGAGAACCTGTTCGTCATCGCACCCAATGGGGATGCTTCTGGGCGTACC
CAGTGCTCGTTGGCCCACACAGGAGCGTCCGCACCGAATGTTTGTTGTAAGTTGGCTGTAATCTGTTGCGGTTCGTCATCGCACCCAATGGGGATGCTTCTGGGCGTACC
CAGTGCTCGTTGGCCCACACAGGAGCGTCCGCACCGAATGTTTGGCGGTGGTCTGTTGCGGCCGCTGGAAGTTCGTCATCGCACCCAATGGGGATGCTTCTGGGCGTACC
CAGTGCTCGTTGGCCCACACAGGAGCGTCCGCACCGAATGTCAATGTCCTGTCCTGTGCGTATTTCCGTAGTTCGTCATCGCACCCAATGGGGATGCTTCTGGGCGTACC
CAGTGCTCGTTGGCCCACACAGGAGCGTCCGCACCGAATGTACTGCCCTAAAGATTCTATTTAGCTCCTTGTTCGTCATCGCACCCAATGGGGATGCTTCTGGGCGTACC
CAGTGCTCGTTGGCCCACACAGGAGCGTCCGCACCGAATGCGGCTAAGAATTATGGTATCGTCTGCATATGTTCGTCATCGCACCCAATGGGGATGCTTCTGGGCGTACC
CAGTGCTCGTTGGCCCACACAGGAGCGTCCGCACCGAATGAGTATTCTTTCGAGTAGTTTAGAAAGGCCAGTTCGTCATCGCACCCAATGGGGATGCTTCTGGGCGTACC
CAGTGCTCGTTGGCCCACACAGGAGCGTCCGCACCGAATGCGTCCTGTGGCCATTGCGTCGGGACTGGCAGTTCGTCATCGCACCCAATGGGGATGCTTCTGGGCGTACC
CAGTGCTCGTTGGCCCACACAGGAGCGTCCGCACCGAATGTTTAGTAGCATCATCTAGTCTTAGCTTTGTGTTCGTCATCGCACCCAATGGGGATGCTTCTGGGCGTACC
CAGTGCTCGTTGGCCCACACAGGAGCGTCCGCACCGAATGAGGTTAATCGCAATATTGGTATATTTAGACGTTCGTCATCGCACCCAATGGGGATGCTTCTGGGCGTACC
CAGTGCTCGTTGGCCCACACAGGAGCGTCCGCACCGAATGGGGTAGTCAGTTCTTAGGCGGTTGTCTTCAGTTCGTCATCGCACCCAATGGGGATGCTTCTGGGCGTACC
CAGTGCTCGTTGGCCCACACAGGAGCGTCCGCACCGAATGTGTCCTGAAGGTTGCGGTTGAGGAGTTTAAGTTCGTCATCGCACCCAATGGGGATGCTTCTGGGCGTACC
CAGTGCTCGTTGGCCCACACAGGAGCGTCCGCACCGAATGTTGGTTATCGTCAGTGGCAAGATGAATCCCGTTCGTCATCGCACCCAATGGGGATGCTTCTGGGCGTACC
CAGTGCTCGTTGGCCCACACAGGAGCGTCCGCACCGAATGCCGAATTGGTGGGATGGGATTGCTTTGGCAGTTCGTCATCGCACCCAATGGGGATGCTTCTGGGCGTACC
CAGTGCTCGTTGGCCCACACAGGAGCGTCCGCACCGAATGTTTAACCAGGGAATTGCCAGACCCGTGAGAGTTCGTCATCGCACCCAATGGGGATGCTTCTGGGCGTACC
CAGTGCTCGTTGGCCCACACAGGAGCGTCCGCACCGAATGTGTCAAGGAAAGTGGCAGAGCAGACATCTTGTTCGTCATCGCACCCAATGGGGATGCTTCTGGGCGTACC
CAGTGCTCGTTGGCCCACACAGGAGCGTCCGCACCGAATGCTCGGTTGCAACATCCAGCGCAGCCGTCATGTTCGTCATCGCACCCAATGGGGATGCTTCTGGGCGTACC
CAGTGCTCGTTGGCCCACACAGGAGCGTCCGCACCGAATGTTTCAGGTACTCCCGCCAGAAGGACGGAAGGTTCGTCATCGCACCCAATGGGGATGCTTCTGGGCGTACC
CAGTGCTCGTTGGCCCACACAGGAGCGTCCGCACCGAATGCGTGCCAGACTCTGTCAAAGGCTTCCGTAAGTTCGTCATCGCACCCAATGGGGATGCTTCTGGGCGTACC
CAGTGCTCGTTGGCCCACACAGGAGCGTCCGCACCGAATGCGGCGGCTCTCTGCAACAAATCTCGAATCGGTTCGTCATCGCACCCAATGGGGATGCTTCTGGGCGTACC
CAGTGCTCGTTGGCCCACACAGGAGCGTCCGCACCGAATGCCTCGAATGATTTAATGTTATAAATTGTCCGTTCGTCATCGCACCCAATGGGGATGCTTCTGGGCGTACC
CAGTGCTCGTTGGCCCACACAGGAGCGTCCGCACCGAATGTTTCGTAGGCTTTAGATTATAGACAGAGACGTTCGTCATCGCACCCAATGGGGATGCTTCTGGGCGTACC
CAGTGCTCGTTGGCCCACACAGGAGCGTCCGCACCGAATGAAAGTTGCCGAGGACCGCCGCATCGGAAGAGTTCGTCATCGCACCCAATGGGGATGCTTCTGGGCGTACC
CAGTGCTCGTTGGCCCACACAGGAGCGTCCGCACCGAATGTTTGTATAATCATGTATGGAGCTATAGGTGGTTCGTCATCGCACCCAATGGGGATGCTTCTGGGCGTACC
CAGTGCTCGTTGGCCCACACAGGAGCGTCCGCACCGAATGGTCGTTTGGTGAAGATCCGATTATATCGTCGTTCGTCATCGCACCCAATGGGGATGCTTCTGGGCGTACC
CAGTGCTCGTTGGCCCACACAGGAGCGTCCGCACCGAATGGTTTGAGCTTTCTGATTTCTTTAGACAGTCGTTCGTCATCGCACCCAATGGGGATGCTTCTGGGCGTACC
CAGTGCTCGTTGGCCCACACAGGAGCGTCCGCACCGAATGTTTAGTGTCGTCGAATTGGCAATTAGATAAGTTCGTCATCGCACCCAATGGGGATGCTTCTGGGCGTACC
CAGTGCTCGTTGGCCCACACAGGAGCGTCCGCACCGAATGGGGACCGTAGCAGCGATTTGGGCCATGGAAGTTCGTCATCGCACCCAATGGGGATGCTTCTGGGCGTACC
CAGTGCTCGTTGGCCCACACAGGAGCGTCCGCACCGAATGAATTGCATTGTTTGTTGTGTTATTGAGTTGGTTCGTCATCGCACCCAATGGGGATGCTTCTGGGCGTACC
CAGTGCTCGTTGGCCCACACAGGAGCGTCCGCACCGAATGGAGGAAAGCCGTTTGCTATAAGGACATCTTGTTCGTCATCGCACCCAATGGGGATGCTTCTGGGCGTACC
CAGTGCTCGTTGGCCCACACAGGAGCGTCCGCACCGAATGTTTCTAATTCACTTCTGACGAAATCCCTGTGTTCGTCATCGCACCCAATGGGGATGCTTCTGGGCGTACC
CAGTGCTCGTTGGCCCACACAGGAGCGTCCGCACCGAATGTAATGGTTGCTTGTCTCGTATATCTGCTGGGTTCGTCATCGCACCCAATGGGGATGCTTCTGGGCGTACC
CAGTGCTCGTTGGCCCACACAGGAGCGTCCGCACCGAATGGCGCAGCTGTCATTGCGTATTTATAGAGCTGTTCGTCATCGCACCCAATGGGGATGCTTCTGGGCGTACC
CAGTGCTCGTTGGCCCACACAGGAGCGTCCGCACCGAATGGATCCTGACAGAGAAGGTTCTATTAGATAAGTTCGTCATCGCACCCAATGGGGATGCTTCTGGGCGTACC
CAGTGCTCGTTGGCCCACACAGGAGCGTCCGCACCGAATGGCGTTGATAATAGATACTTCAAAGGACCGTGTTCGTCATCGCACCCAATGGGGATGCTTCTGGGCGTACC
CAGTGCTCGTTGGCCCACACAGGAGCGTCCGCACCGAATGTGATGTTCCGTTCCGTGGTCCTTTCTGAATGTTCGTCATCGCACCCAATGGGGATGCTTCTGGGCGTACC
CAGTGCTCGTTGGCCCACACAGGAGCGTCCGCACCGAATGGGGTATTATTGCGTGGAGGAGGGCCTTGACGTTCGTCATCGCACCCAATGGGGATGCTTCTGGGCGTACC
CAGTGCTCGTTGGCCCACACAGGAGCGTCCGCACCGAATGAGTTCGGCCAGCGTGACTGGCTTGAAGGTGGTTCGTCATCGCACCCAATGGGGATGCTTCTGGGCGTACC
CAGTGCTCGTTGGCCCACACAGGAGCGTCCGCACCGAATGGTCGCTGAGAGTGGGCCACTTGCAATAAGTGTTCGTCATCGCACCCAATGGGGATGCTTCTGGGCGTACC
CAGTGCTCGTTGGCCCACACAGGAGCGTCCGCACCGAATGTTTAGAATAAATTGAGTCACCCTGGCTAGCGTTCGTCATCGCACCCAATGGGGATGCTTCTGGGCGTACC
CAGTGCTCGTTGGCCCACACAGGAGCGTCCGCACCGAATGTTTGTTGTTTCAGGTACATTGAGTGGAAATGTTCGTCATCGCACCCAATGGGGATGCTTCTGGGCGTACC
CAGTGCTCGTTGGCCCACACAGGAGCGTCCGCACCGAATGTTCGCAACTCTTCCTGACGACCGGCAATACGTTCGTCATCGCACCCAATGGGGATGCTTCTGGGCGTACC
CAGTGCTCGTTGGCCCACACAGGAGCGTCCGCACCGAATGCCAGTCGGTGTCGTCGGGACATATGACTATGTTCGTCATCGCACCCAATGGGGATGCTTCTGGGCGTACC
CAGTGCTCGTTGGCCCACACAGGAGCGTCCGCACCGAATGAAAGGTGATTTCCCTGGTTTGGGAATCATTGTTCGTCATCGCACCCAATGGGGATGCTTCTGGGCGTACC
CAGTGCTCGTTGGCCCACACAGGAGCGTCCGCACCGAATGTGGCTGCCTCCTGGCGAGCTTCAGCGATTGGTTCGTCATCGCACCCAATGGGGATGCTTCTGGGCGTACC
CAGTGCTCGTTGGCCCACACAGGAGCGTCCGCACCGAATGGGTCATGGTGTTTCAGGATGTTCCGGGTCAGTTCGTCATCGCACCCAATGGGGATGCTTCTGGGCGTACC
CAGTGCTCGTTGGCCCACACAGGAGCGTCCGCACCGAATGCCCTCTCAGACTTTGGCTGGTTAGTGAATAGTTCGTCATCGCACCCAATGGGGATGCTTCTGGGCGTACC
CAGTGCTCGTTGGCCCACACAGGAGCGTCCGCACCGAATGTTTGCATTCTATATCGGTCGGTGGTATCAAGTTCGTCATCGCACCCAATGGGGATGCTTCTGGGCGTACC
CAGTGCTCGTTGGCCCACACAGGAGCGTCCGCACCGAATGTACCTTAAATTAAATTCCACTCAATGTACCGTTCGTCATCGCACCCAATGGGGATGCTTCTGGGCGTACC
CAGTGCTCGTTGGCCCACACAGGAGCGTCCGCACCGAATGTTGGATAGGGAGGTGGTCCGAGCTGAGTTCGTTCGTCATCGCACCCAATGGGGATGCTTCTGGGCGTACC
CAGTGCTCGTTGGCCCACACAGGAGCGTCCGCACCGAATGTTTGTAGGCAAGGATTTCAGACATTGACATGTTCGTCATCGCACCCAATGGGGATGCTTCTGGGCGTACC
CAGTGCTCGTTGGCCCACACAGGAGCGTCCGCACCGAATGTTTAAACCATCTTCGGGCTTCGTCAGTTCCGTTCGTCATCGCACCCAATGGGGATGCTTCTGGGCGTACC
CAGTGCTCGTTGGCCCACACAGGAGCGTCCGCACCGAATGTTTCAAGTAGGTCAAATAGGTATCTGGGAAGTTCGTCATCGCACCCAATGGGGATGCTTCTGGGCGTACC
CAGTGCTCGTTGGCCCACACAGGAGCGTCCGCACCGAATGGGGCCGCCGGTTCGAGATTTGTTGCAGAGGGTTCGTCATCGCACCCAATGGGGATGCTTCTGGGCGTACC
CAGTGCTCGTTGGCCCACACAGGAGCGTCCGCACCGAATGCCCACAGACGACTTCTCTGCCACGAGACGAGTTCGTCATCGCACCCAATGGGGATGCTTCTGGGCGTACC
CAGTGCTCGTTGGCCCACACAGGAGCGTCCGCACCGAATGGGGAAATTTCCCATAGCGTCGCTCGGTTTGGTTCGTCATCGCACCCAATGGGGATGCTTCTGGGCGTACC
CAGTGCTCGTTGGCCCACACAGGAGCGTCCGCACCGAATGATGGTGTGGCTACATCAATAACTCTTGGTTGTTCGTCATCGCACCCAATGGGGATGCTTCTGGGCGTACC
CAGTGCTCGTTGGCCCACACAGGAGCGTCCGCACCGAATGGTAGCTAAGATAGTATTTGTTTGGTTGTAAGTTCGTCATCGCACCCAATGGGGATGCTTCTGGGCGTACC
CAGTGCTCGTTGGCCCACACAGGAGCGTCCGCACCGAATGGATGACGCAGCTGAGAATAAATCACCTGCAGTTCGTCATCGCACCCAATGGGGATGCTTCTGGGCGTACC
CAGTGCTCGTTGGCCCACACAGGAGCGTCCGCACCGAATGAAATAAGTATTAGGTATAATCTGGCTTTGGGTTCGTCATCGCACCCAATGGGGATGCTTCTGGGCGTACC
CAGTGCTCGTTGGCCCACACAGGAGCGTCCGCACCGAATGTTTGAATTGGCAAGCGCGGGAGATTTAGAGGTTCGTCATCGCACCCAATGGGGATGCTTCTGGGCGTACC
CAGTGCTCGTTGGCCCACACAGGAGCGTCCGCACCGAATGTGCTTGTTTAATTTGGCGGCTCTTTGTCCAGTTCGTCATCGCACCCAATGGGGATGCTTCTGGGCGTACC
CAGTGCTCGTTGGCCCACACAGGAGCGTCCGCACCGAATGGTCTATAGAAGTTGTTAGTTGCGTCTTTAAGTTCGTCATCGCACCCAATGGGGATGCTTCTGGGCGTACC
CAGTGCTCGTTGGCCCACACAGGAGCGTCCGCACCGAATGGTGTCCGGCCGGCGTAGCAGGTGCTTTGTTGTTCGTCATCGCACCCAATGGGGATGCTTCTGGGCGTACC
CAGTGCTCGTTGGCCCACACAGGAGCGTCCGCACCGAATGGAGATGCTTGCGTGCTTCCATTTGTTTGGGGTTCGTCATCGCACCCAATGGGGATGCTTCTGGGCGTACC
CAGTGCTCGTTGGCCCACACAGGAGCGTCCGCACCGAATGTTTACCTATCCTAGACGTCGTTTCACCGTCGTTCGTCATCGCACCCAATGGGGATGCTTCTGGGCGTACC
CAGTGCTCGTTGGCCCACACAGGAGCGTCCGCACCGAATGTTTAATTCCAGTGAGTTTATCAGCTCATTTGTTCGTCATCGCACCCAATGGGGATGCTTCTGGGCGTACC
CAGTGCTCGTTGGCCCACACAGGAGCGTCCGCACCGAATGTTTACGATTGGGTAGGGCATATCAGATGAGGTTCGTCATCGCACCCAATGGGGATGCTTCTGGGCGTACC
CAGTGCTCGTTGGCCCACACAGGAGCGTCCGCACCGAATGATGGACTGGTTACATTATCGTCTTGCATGTGTTCGTCATCGCACCCAATGGGGATGCTTCTGGGCGTACC
CAGTGCTCGTTGGCCCACACAGGAGCGTCCGCACCGAATGTTTATTTGCTTGGGTGTCCGATACCAGAGAGTTCGTCATCGCACCCAATGGGGATGCTTCTGGGCGTACC
CAGTGCTCGTTGGCCCACACAGGAGCGTCCGCACCGAATGATATTGTTGATAAGAATGTCTATGCAATCGGTTCGTCATCGCACCCAATGGGGATGCTTCTGGGCGTACC
CAGTGCTCGTTGGCCCACACAGGAGCGTCCGCACCGAATGAAGTAATCAATGTCGTACAGTCGTTTCAGTGTTCGTCATCGCACCCAATGGGGATGCTTCTGGGCGTACC
CAGTGCTCGTTGGCCCACACAGGAGCGTCCGCACCGAATGTTTGATTTGGCTTGAAGCGGGACTCAAGGTGTTCGTCATCGCACCCAATGGGGATGCTTCTGGGCGTACC
CAGTGCTCGTTGGCCCACACAGGAGCGTCCGCACCGAATGGAGAGTAAGCTAATTGGTCGGTAGGAATTTGTTCGTCATCGCACCCAATGGGGATGCTTCTGGGCGTACC
CAGTGCTCGTTGGCCCACACAGGAGCGTCCGCACCGAATGCGTCTATTAATTTGCCTGTCCGGTTTGTAAGTTCGTCATCGCACCCAATGGGGATGCTTCTGGGCGTACC
CAGTGCTCGTTGGCCCACACAGGAGCGTCCGCACCGAATGCATCGAGTCGCTGAGGAGCATTAGTTGTCAGTTCGTCATCGCACCCAATGGGGATGCTTCTGGGCGTACC
CAGTGCTCGTTGGCCCACACAGGAGCGTCCGCACCGAATGTTTCTATCTAGCATGAGCCCGAGATAGCGTGTTCGTCATCGCACCCAATGGGGATGCTTCTGGGCGTACC
CAGTGCTCGTTGGCCCACACAGGAGCGTCCGCACCGAATGTTCTTGGTCAGCAATCAGGAGGAGTGTTGGGTTCGTCATCGCACCCAATGGGGATGCTTCTGGGCGTACC
CAGTGCTCGTTGGCCCACACAGGAGCGTCCGCACCGAATGCAGATGCCAGGGCTTCAGGCATGCCAAGAAGTTCGTCATCGCACCCAATGGGGATGCTTCTGGGCGTACC
CAGTGCTCGTTGGCCCACACAGGAGCGTCCGCACCGAATGTTAATTGTTGGAGGAGTGTATGTATTTGTTGTTCGTCATCGCACCCAATGGGGATGCTTCTGGGCGTACC
CAGTGCTCGTTGGCCCACACAGGAGCGTCCGCACCGAATGTTTCTCAGCTATGGATTGCCTTATTTCTAAGTTCGTCATCGCACCCAATGGGGATGCTTCTGGGCGTACC
CAGTGCTCGTTGGCCCACACAGGAGCGTCCGCACCGAATGTTTGGTTGGTGTTGTTGAAGAGGCAGGAAAGTTCGTCATCGCACCCAATGGGGATGCTTCTGGGCGTACC
CAGTGCTCGTTGGCCCACACAGGAGCGTCCGCACCGAATGACTTGTTGCAAGTTGCCCACTTCCAGCGGTGTTCGTCATCGCACCCAATGGGGATGCTTCTGGGCGTACC
CAGTGCTCGTTGGCCCACACAGGAGCGTCCGCACCGAATGACGCAAGTGGTCCTTATTTGTGCAATGGCGGTTCGTCATCGCACCCAATGGGGATGCTTCTGGGCGTACC
CAGTGCTCGTTGGCCCACACAGGAGCGTCCGCACCGAATGAATGACAGCCCTCCGACCACCAGCAGAGCTGTTCGTCATCGCACCCAATGGGGATGCTTCTGGGCGTACC
CAGTGCTCGTTGGCCCACACAGGAGCGTCCGCACCGAATGTTTCCTTTCATTGCAGGTTAGGAGAGAATTGTTCGTCATCGCACCCAATGGGGATGCTTCTGGGCGTACC
CAGTGCTCGTTGGCCCACACAGGAGCGTCCGCACCGAATGTTTGTATCTGCTGGTTTGCCTGTCAGGTTTGTTCGTCATCGCACCCAATGGGGATGCTTCTGGGCGTACC
CAGTGCTCGTTGGCCCACACAGGAGCGTCCGCACCGAATGTTTGTTTGTATTGCAGATGCGTATTGCCGGGTTCGTCATCGCACCCAATGGGGATGCTTCTGGGCGTACC
CAGTGCTCGTTGGCCCACACAGGAGCGTCCGCACCGAATGGGGCTTGGACATAGTTAGTTAGTATTAATTGTTCGTCATCGCACCCAATGGGGATGCTTCTGGGCGTACC
CAGTGCTCGTTGGCCCACACAGGAGCGTCCGCACCGAATGGGGCTGTCATTGCCAAATTGCGTGGGATTTGTTCGTCATCGCACCCAATGGGGATGCTTCTGGGCGTACC
CAGTGCTCGTTGGCCCACACAGGAGCGTCCGCACCGAATGTTTAATATGATGTCGGCTCCGGGATAGTGAGTTCGTCATCGCACCCAATGGGGATGCTTCTGGGCGTACC
CAGTGCTCGTTGGCCCACACAGGAGCGTCCGCACCGAATGGGGAAGATCGCTCGCTAGAGGTAATTGAAAGTTCGTCATCGCACCCAATGGGGATGCTTCTGGGCGTACC
CAGTGCTCGTTGGCCCACACAGGAGCGTCCGCACCGAATGATCACAACTAATACTCACCTCCAATGACTCGTTCGTCATCGCACCCAATGGGGATGCTTCTGGGCGTACC
CAGTGCTCGTTGGCCCACACAGGAGCGTCCGCACCGAATGTTTGGTCAGCTTCGGGTTCGTAGTCTGGGAGTTCGTCATCGCACCCAATGGGGATGCTTCTGGGCGTACC
CAGTGCTCGTTGGCCCACACAGGAGCGTCCGCACCGAATGACTTGTTGCAAGTTGCCCACTTCCAGCGGCGTTCGTCATCGCACCCAATGGGGATGCTTCTGGGCGTACC
CAGTGCTCGTTGGCCCACACAGGAGCGTCCGCACCGAATGACAGGTGGTCGCCAGCGCATTTCATGCATTGTTCGTCATCGCACCCAATGGGGATGCTTCTGGGCGTACC
CAGTGCTCGTTGGCCCACACAGGAGCGTCCGCACCGAATGAAATTGCAAACCTGACAGGCAAACCAGCAGGTTCGTCATCGCACCCAATGGGGATGCTTCTGGGCGTACC
CAGTGCTCGTTGGCCCACACAGGAGCGTCCGCACCGAATGTTTCCAAAGCAAGGCAGCCAAATCTGTATAGTTCGTCATCGCACCCAATGGGGATGCTTCTGGGCGTACC
CAGTGCTCGTTGGCCCACACAGGAGCGTCCGCACCGAATGAAACTACGTGACGACCGCTGTTCCGGACCTGTTCGTCATCGCACCCAATGGGGATGCTTCTGGGCGTACC
CAGTGCTCGTTGGCCCACACAGGAGCGTCCGCACCGAATGGGATTGGTAACATTATTGACTTGCATGTTTGTTCGTCATCGCACCCAATGGGGATGCTTCTGGGCGTACC
CAGTGCTCGTTGGCCCACACAGGAGCGTCCGCACCGAATGATTCTGTCTCCGTACCTCCACCTACAAAGAGTTCGTCATCGCACCCAATGGGGATGCTTCTGGGCGTACC
CAGTGCTCGTTGGCCCACACAGGAGCGTCCGCACCGAATGAAACCAACAAATGACAGCGGCGCGTCATATGTTCGTCATCGCACCCAATGGGGATGCTTCTGGGCGTACC
CAGTGCTCGTTGGCCCACACAGGAGCGTCCGCACCGAATGATCCAGCGTCCGAAGCAAATTTCCTGCCAAGTTCGTCATCGCACCCAATGGGGATGCTTCTGGGCGTACC
CAGTGCTCGTTGGCCCACACAGGAGCGTCCGCACCGAATGTTTCAATGATTTCCTGATAATCTGTAAGGAGTTCGTCATCGCACCCAATGGGGATGCTTCTGGGCGTACC
CAGTGCTCGTTGGCCCACACAGGAGCGTCCGCACCGAATGGCTGTTCGTCTTGTTGTGGCAGAGAAGTCGGTTCGTCATCGCACCCAATGGGGATGCTTCTGGGCGTACC
CAGTGCTCGTTGGCCCACACAGGAGCGTCCGCACCGAATGTTGGAGTCTTCAAATTGTCAATTAGATAAGGTTCGTCATCGCACCCAATGGGGATGCTTCTGGGCGTACC
CAGTGCTCGTTGGCCCACACAGGAGCGTCCGCACCGAATGTCTTACCACCAATAAATTACCTGCAACGCTGTTCGTCATCGCACCCAATGGGGATGCTTCTGGGCGTACC
CAGTGCTCGTTGGCCCACACAGGAGCGTCCGCACCGAATGATGGCGTGGCTTCTTCAATAATTCTTGGCTGTTCGTCATCGCACCCAATGGGGATGCTTCTGGGCGTACC
CAGTGCTCGTTGGCCCACACAGGAGCGTCCGCACCGAATGTTCTGTCTCCGTACCTCCACCAGTAAAGTTGTTCGTCATCGCACCCAATGGGGATGCTTCTGGGCGTACC
CAGTGCTCGTTGGCCCACACAGGAGCGTCCGCACCGAATGCTTTAGATGTGGAACAGCAGTTGGTTGTGGGTTCGTCATCGCACCCAATGGGGATGCTTCTGGGCGTACC
CAGTGCTCGTTGGCCCACACAGGAGCGTCCGCACCGAATGGTGGTGGAGATGTCTGATTACTACTCGGAAGTTCGTCATCGCACCCAATGGGGATGCTTCTGGGCGTACC
CAGTGCTCGTTGGCCCACACAGGAGCGTCCGCACCGAATGTTTGGCTGCAGATATGCATGCCATAGATTAGTTCGTCATCGCACCCAATGGGGATGCTTCTGGGCGTACC
CAGTGCTCGTTGGCCCACACAGGAGCGTCCGCACCGAATGTTTCCTTTCCTTACAGATTATCAGGAAATCGTTCGTCATCGCACCCAATGGGGATGCTTCTGGGCGTACC
CAGTGCTCGTTGGCCCACACAGGAGCGTCCGCACCGAATGTTCCGGACATACATATGGCAAGTGGCGCGCGTTCGTCATCGCACCCAATGGGGATGCTTCTGGGCGTACC
CAGTGCTCGTTGGCCCACACAGGAGCGTCCGCACCGAATGTTTGCGACGCTCGCCACCTCTTGTCAGTTGGTTCGTCATCGCACCCAATGGGGATGCTTCTGGGCGTACC
CAGTGCTCGTTGGCCCACACAGGAGCGTCCGCACCGAATGCTTCCTTGTTTCAGAGTTCACAATCTTGAAGTTCGTCATCGCACCCAATGGGGATGCTTCTGGGCGTACC
CAGTGCTCGTTGGCCCACACAGGAGCGTCCGCACCGAATGCCCATATTGCAATGGCGTAATGCCAGATTGGTTCGTCATCGCACCCAATGGGGATGCTTCTGGGCGTACC
CAGTGCTCGTTGGCCCACACAGGAGCGTCCGCACCGAATGTTTCAGGTACTTGAGGAGCAAGCTAGTCTGGTTCGTCATCGCACCCAATGGGGATGCTTCTGGGCGTACC
CAGTGCTCGTTGGCCCACACAGGAGCGTCCGCACCGAATGTGTCCGGTTTGTTATTATTTATGTGTCCTTGTTCGTCATCGCACCCAATGGGGATGCTTCTGGGCGTACC
CAGTGCTCGTTGGCCCACACAGGAGCGTCCGCACCGAATGCCCAACTCACCTCATGCAATGTTAAATTCTGTTCGTCATCGCACCCAATGGGGATGCTTCTGGGCGTACC
CAGTGCTCGTTGGCCCACACAGGAGCGTCCGCACCGAATGTTGCTGCAGCGAGTCGCCTTATATTCATCAGTTCGTCATCGCACCCAATGGGGATGCTTCTGGGCGTACC
CAGTGCTCGTTGGCCCACACAGGAGCGTCCGCACCGAATGATGATGGAATCGCATATCTGTATCTGCTTGGTTCGTCATCGCACCCAATGGGGATGCTTCTGGGCGTACC
CAGTGCTCGTTGGCCCACACAGGAGCGTCCGCACCGAATGCCCAATCGTTGCGACGGCCCTCGGCAACTAGTTCGTCATCGCACCCAATGGGGATGCTTCTGGGCGTACC
CAGTGCTCGTTGGCCCACACAGGAGCGTCCGCACCGAATGAAATCAAAGATGTCCTTATAGCAAACGGCTGTTCGTCATCGCACCCAATGGGGATGCTTCTGGGCGTACC
CAGTGCTCGTTGGCCCACACAGGAGCGTCCGCACCGAATGTTTGTCCACCGATTTGTTTGAGTGAGATAAGTTCGTCATCGCACCCAATGGGGATGCTTCTGGGCGTACC
CAGTGCTCGTTGGCCCACACAGGAGCGTCCGCACCGAATGCTTCGTCAGAAATATGACGAACCCGGCTACGTTCGTCATCGCACCCAATGGGGATGCTTCTGGGCGTACC
CAGTGCTCGTTGGCCCACACAGGAGCGTCCGCACCGAATGTTTCTAAATTGTCGACTCTATTTGCTAAGTGTTCGTCATCGCACCCAATGGGGATGCTTCTGGGCGTACC
CAGTGCTCGTTGGCCCACACAGGAGCGTCCGCACCGAATGGATCGTCATGGCCAAGGACGGCAGTCATGAGTTCGTCATCGCACCCAATGGGGATGCTTCTGGGCGTACC
CAGTGCTCGTTGGCCCACACAGGAGCGTCCGCACCGAATGAGAGTAAATTTAATTGGATGTATCCATGTCGTTCGTCATCGCACCCAATGGGGATGCTTCTGGGCGTACC
CAGTGCTCGTTGGCCCACACAGGAGCGTCCGCACCGAATGGCTGCAGCTGCATTAGTGCAGGTCGCTGTGGTTCGTCATCGCACCCAATGGGGATGCTTCTGGGCGTACC
CAGTGCTCGTTGGCCCACACAGGAGCGTCCGCACCGAATGGGAGGGCTGTCATTGCTAGCTTGCATGGGAGTTCGTCATCGCACCCAATGGGGATGCTTCTGGGCGTACC
CAGTGCTCGTTGGCCCACACAGGAGCGTCCGCACCGAATGTTTGTAAGTAAGGATTGGAGTTTCTTGGCGGTTCGTCATCGCACCCAATGGGGATGCTTCTGGGCGTACC
CAGTGCTCGTTGGCCCACACAGGAGCGTCCGCACCGAATGTTTATGATGCCGTCTCCATCTCCTGACGCCGTTCGTCATCGCACCCAATGGGGATGCTTCTGGGCGTACC
CAGTGCTCGTTGGCCCACACAGGAGCGTCCGCACCGAATGAAATACAGATGCTGAGCTGCCACCTTGGAAGTTCGTCATCGCACCCAATGGGGATGCTTCTGGGCGTACC
CAGTGCTCGTTGGCCCACACAGGAGCGTCCGCACCGAATGTAAATAATCGCAAACATCTACCACTGAGGGGTTCGTCATCGCACCCAATGGGGATGCTTCTGGGCGTACC
CAGTGCTCGTTGGCCCACACAGGAGCGTCCGCACCGAATGAAATTCAAGAATTTCCTCTCTGGTCCTTAGGTTCGTCATCGCACCCAATGGGGATGCTTCTGGGCGTACC
CAGTGCTCGTTGGCCCACACAGGAGCGTCCGCACCGAATGAAAGGATCACTATCCCGGAGCCGACATCATGTTCGTCATCGCACCCAATGGGGATGCTTCTGGGCGTACC
CAGTGCTCGTTGGCCCACACAGGAGCGTCCGCACCGAATGTTTGCGGTGCCTGTCTCATGATTTACGTGCGTTCGTCATCGCACCCAATGGGGATGCTTCTGGGCGTACC
CAGTGCTCGTTGGCCCACACAGGAGCGTCCGCACCGAATGTGAGTCTGGATAATTTATATAGTAGGCCGTGTTCGTCATCGCACCCAATGGGGATGCTTCTGGGCGTACC
CAGTGCTCGTTGGCCCACACAGGAGCGTCCGCACCGAATGATCACGTTCCGGAGGCTCCAAGCTGCAAACGTTCGTCATCGCACCCAATGGGGATGCTTCTGGGCGTACC
CAGTGCTCGTTGGCCCACACAGGAGCGTCCGCACCGAATGCGTGAAGGAGTTTGGAGCAGACTGACGTGCGTTCGTCATCGCACCCAATGGGGATGCTTCTGGGCGTACC
CAGTGCTCGTTGGCCCACACAGGAGCGTCCGCACCGAATGTACCCTGCAGCACCAATGCTCCTGCACGCAGTTCGTCATCGCACCCAATGGGGATGCTTCTGGGCGTACC
CAGTGCTCGTTGGCCCACACAGGAGCGTCCGCACCGAATGCCCATGCGCATGTTTGAAGTGGAGATCGTCGTTCGTCATCGCACCCAATGGGGATGCTTCTGGGCGTACC
CAGTGCTCGTTGGCCCACACAGGAGCGTCCGCACCGAATGTTTGTGGAAGGCGGTCATGTCCTTAGCCTGGTTCGTCATCGCACCCAATGGGGATGCTTCTGGGCGTACC
CAGTGCTCGTTGGCCCACACAGGAGCGTCCGCACCGAATGAAAGCATAAATAAGGATCATTTGCGTGGCGGTTCGTCATCGCACCCAATGGGGATGCTTCTGGGCGTACC
CAGTGCTCGTTGGCCCACACAGGAGCGTCCGCACCGAATGATGTTTCTGTCTATAATCTAAGCCTAAAGCGTTCGTCATCGCACCCAATGGGGATGCTTCTGGGCGTACC
CAGTGCTCGTTGGCCCACACAGGAGCGTCCGCACCGAATGTTCTGTATCTTCGACGAATTCTCTCCTAACGTTCGTCATCGCACCCAATGGGGATGCTTCTGGGCGTACC
CAGTGCTCGTTGGCCCACACAGGAGCGTCCGCACCGAATGGGGTGAATATTGCATTGCGTTTATAATTGCGTTCGTCATCGCACCCAATGGGGATGCTTCTGGGCGTACC
CAGTGCTCGTTGGCCCACACAGGAGCGTCCGCACCGAATGTTTGCAGCATATTGATGTGGCATCTGTGCCGTTCGTCATCGCACCCAATGGGGATGCTTCTGGGCGTACC
CAGTGCTCGTTGGCCCACACAGGAGCGTCCGCACCGAATGAAATTTCAGGTAAGTGACGTTGTGCATAAAGTTCGTCATCGCACCCAATGGGGATGCTTCTGGGCGTACC
CAGTGCTCGTTGGCCCACACAGGAGCGTCCGCACCGAATGTTTGTCGGAAAGGATTTGACATTGACTTTCGTTCGTCATCGCACCCAATGGGGATGCTTCTGGGCGTACC
CAGTGCTCGTTGGCCCACACAGGAGCGTCCGCACCGAATGAGTGCGTTGTCGTAGGCTTGTTTATTCGGGGTTCGTCATCGCACCCAATGGGGATGCTTCTGGGCGTACC
CAGTGCTCGTTGGCCCACACAGGAGCGTCCGCACCGAATGTTTATGATGCCGTCTCCTTCTCCTGATGCCGTTCGTCATCGCACCCAATGGGGATGCTTCTGGGCGTACC
CAGTGCTCGTTGGCCCACACAGGAGCGTCCGCACCGAATGATTGTGTTATTGCAGCTGGAATGCCGCGATGTTCGTCATCGCACCCAATGGGGATGCTTCTGGGCGTACC
CAGTGCTCGTTGGCCCACACAGGAGCGTCCGCACCGAATGTTTGTAAGGGCTAAATTTGAGGCCCTTGTTGTTCGTCATCGCACCCAATGGGGATGCTTCTGGGCGTACC
CAGTGCTCGTTGGCCCACACAGGAGCGTCCGCACCGAATGTTTGGGTATGTTGTTTGAGTTTCGGCGCCAGTTCGTCATCGCACCCAATGGGGATGCTTCTGGGCGTACC
CAGTGCTCGTTGGCCCACACAGGAGCGTCCGCACCGAATGTCTTGGATACCAGTCTTGGCTTTGCGTTGTGTTCGTCATCGCACCCAATGGGGATGCTTCTGGGCGTACC
CAGTGCTCGTTGGCCCACACAGGAGCGTCCGCACCGAATGTTCTTCAGGCATCCTCTTCCCGACGACCGCGTTCGTCATCGCACCCAATGGGGATGCTTCTGGGCGTACC
CAGTGCTCGTTGGCCCACACAGGAGCGTCCGCACCGAATGTTTGGGTTCTTCAAGCTTGCGATTAATATGGTTCGTCATCGCACCCAATGGGGATGCTTCTGGGCGTACC
CAGTGCTCGTTGGCCCACACAGGAGCGTCCGCACCGAATGACAAACACAATACTTACCTCTAGATTAATCGTTCGTCATCGCACCCAATGGGGATGCTTCTGGGCGTACC
CAGTGCTCGTTGGCCCACACAGGAGCGTCCGCACCGAATGTTTATTACAGGTTAAGAGAGAATTCGTCGAGTTCGTCATCGCACCCAATGGGGATGCTTCTGGGCGTACC
CAGTGCTCGTTGGCCCACACAGGAGCGTCCGCACCGAATGTCGTCAGGAAGAGTTGCGAAGAGTTGTCCAGTTCGTCATCGCACCCAATGGGGATGCTTCTGGGCGTACC
CAGTGCTCGTTGGCCCACACAGGAGCGTCCGCACCGAATGAAACATATAAGATGATAATGTTACCAGTCCGTTCGTCATCGCACCCAATGGGGATGCTTCTGGGCGTACC
CAGTGCTCGTTGGCCCACACAGGAGCGTCCGCACCGAATGCTTGTCCTTAAATTGTATTATTCTCATCAGGTTCGTCATCGCACCCAATGGGGATGCTTCTGGGCGTACC
CAGTGCTCGTTGGCCCACACAGGAGCGTCCGCACCGAATGAAATTGGGCTGCGTCGAGGAAGTTGATGACGTTCGTCATCGCACCCAATGGGGATGCTTCTGGGCGTACC
CAGTGCTCGTTGGCCCACACAGGAGCGTCCGCACCGAATGTTTGCGCTGGGTTGCTTGTCTTCGGTACCAGTTCGTCATCGCACCCAATGGGGATGCTTCTGGGCGTACC
CAGTGCTCGTTGGCCCACACAGGAGCGTCCGCACCGAATGTGATGCAGAACTGAGGAGAAATATACAATTGTTCGTCATCGCACCCAATGGGGATGCTTCTGGGCGTACC
CAGTGCTCGTTGGCCCACACAGGAGCGTCCGCACCGAATGAAATTAATAATCCTAAGACGCCGTGTCCACGTTCGTCATCGCACCCAATGGGGATGCTTCTGGGCGTACC
CAGTGCTCGTTGGCCCACACAGGAGCGTCCGCACCGAATGAATGGCAGCTTTATGCAATTGTTTAGTGAGGTTCGTCATCGCACCCAATGGGGATGCTTCTGGGCGTACC
CAGTGCTCGTTGGCCCACACAGGAGCGTCCGCACCGAATGCCCGTTCCCTTCAGTTGCCCTGGTAGTGTAGTTCGTCATCGCACCCAATGGGGATGCTTCTGGGCGTACC
CAGTGCTCGTTGGCCCACACAGGAGCGTCCGCACCGAATGTGCGTTGAGGTGAGAGTGTTGTTTATATTCGTTCGTCATCGCACCCAATGGGGATGCTTCTGGGCGTACC
CAGTGCTCGTTGGCCCACACAGGAGCGTCCGCACCGAATGAAATTGTGGATGCGGAACAGAATTCATTCTGTTCGTCATCGCACCCAATGGGGATGCTTCTGGGCGTACC
CAGTGCTCGTTGGCCCACACAGGAGCGTCCGCACCGAATGGCCGCCGCAACGGAATAGCCATGGAAGTGAGTTCGTCATCGCACCCAATGGGGATGCTTCTGGGCGTACC
CAGTGCTCGTTGGCCCACACAGGAGCGTCCGCACCGAATGTTTATTGAGCTGCTGGCATTATGGTCGTGGGTTCGTCATCGCACCCAATGGGGATGCTTCTGGGCGTACC
CAGTGCTCGTTGGCCCACACAGGAGCGTCCGCACCGAATGGATTGTTATCTGTTCCTTGAATAATTAAGGGTTCGTCATCGCACCCAATGGGGATGCTTCTGGGCGTACC
CAGTGCTCGTTGGCCCACACAGGAGCGTCCGCACCGAATGAAAGCTAAACTATACAGCAGGAGTCTCCAGGTTCGTCATCGCACCCAATGGGGATGCTTCTGGGCGTACC
CAGTGCTCGTTGGCCCACACAGGAGCGTCCGCACCGAATGTTTATTCATCATGTTTCTGCCACACTAATCGTTCGTCATCGCACCCAATGGGGATGCTTCTGGGCGTACC
CAGTGCTCGTTGGCCCACACAGGAGCGTCCGCACCGAATGTTTAGCGTCAGTTCTTGTAGGCGCTCGTCAGTTCGTCATCGCACCCAATGGGGATGCTTCTGGGCGTACC
CAGTGCTCGTTGGCCCACACAGGAGCGTCCGCACCGAATGACAACCAACTGCTGTTCCACATCTAAAGCAGTTCGTCATCGCACCCAATGGGGATGCTTCTGGGCGTACC
CAGTGCTCGTTGGCCCACACAGGAGCGTCCGCACCGAATGCTGACGAAGCGCGCGGTGAATCCGAGTGTCGTTCGTCATCGCACCCAATGGGGATGCTTCTGGGCGTACC
CAGTGCTCGTTGGCCCACACAGGAGCGTCCGCACCGAATGTTCTGTCCGGTTTGTTATTATTTAATTGTCGTTCGTCATCGCACCCAATGGGGATGCTTCTGGGCGTACC
CAGTGCTCGTTGGCCCACACAGGAGCGTCCGCACCGAATGCATACTCGTTGACGACGTCAAAGAAATTGTGTTCGTCATCGCACCCAATGGGGATGCTTCTGGGCGTACC
CAGTGCTCGTTGGCCCACACAGGAGCGTCCGCACCGAATGTTTCGGTCGGATATGGATATCGTTAGAATAGTTCGTCATCGCACCCAATGGGGATGCTTCTGGGCGTACC
CAGTGCTCGTTGGCCCACACAGGAGCGTCCGCACCGAATGTCAGTGCGGATTGTAGCTCGGTCTGTCACCGTTCGTCATCGCACCCAATGGGGATGCTTCTGGGCGTACC
CAGTGCTCGTTGGCCCACACAGGAGCGTCCGCACCGAATGTTTGCAGCGCTGCATTGCAGGTAGATTGCAGTTCGTCATCGCACCCAATGGGGATGCTTCTGGGCGTACC
CAGTGCTCGTTGGCCCACACAGGAGCGTCCGCACCGAATGTTTGAATTTAGAGTTTAACATTGCATGAGGGTTCGTCATCGCACCCAATGGGGATGCTTCTGGGCGTACC
CAGTGCTCGTTGGCCCACACAGGAGCGTCCGCACCGAATGATTGTGTTATTGCAGCTGGAATGCCGCAATGTTCGTCATCGCACCCAATGGGGATGCTTCTGGGCGTACC
CAGTGCTCGTTGGCCCACACAGGAGCGTCCGCACCGAATGAAATGCGACCTCACCCTGCCGACTATGCGCGTTCGTCATCGCACCCAATGGGGATGCTTCTGGGCGTACC
CAGTGCTCGTTGGCCCACACAGGAGCGTCCGCACCGAATGAAAGCTGCCTACGCTTCGACCAGGGCACCCGTTCGTCATCGCACCCAATGGGGATGCTTCTGGGCGTACC
CAGTGCTCGTTGGCCCACACAGGAGCGTCCGCACCGAATGGGGCCGGAACTGAGGGTGCCACAAAGGTTGGTTCGTCATCGCACCCAATGGGGATGCTTCTGGGCGTACC
CAGTGCTCGTTGGCCCACACAGGAGCGTCCGCACCGAATGAAACTCAGACTGACGAGCGCCTACAAGAACGTTCGTCATCGCACCCAATGGGGATGCTTCTGGGCGTACC
CAGTGCTCGTTGGCCCACACAGGAGCGTCCGCACCGAATGCCCGACAACAATCCTTGACCCGGAACATCCGTTCGTCATCGCACCCAATGGGGATGCTTCTGGGCGTACC
CAGTGCTCGTTGGCCCACACAGGAGCGTCCGCACCGAATGTCATGGGCTGCACGTCTGGGCTCCTGGAAGGTTCGTCATCGCACCCAATGGGGATGCTTCTGGGCGTACC
CAGTGCTCGTTGGCCCACACAGGAGCGTCCGCACCGAATGCCTCTGCCATAATGAGACAGATCACACCACGTTCGTCATCGCACCCAATGGGGATGCTTCTGGGCGTACC
CAGTGCTCGTTGGCCCACACAGGAGCGTCCGCACCGAATGGTTGACGATTATGGGAGGTGCTCTGCGGCTGTTCGTCATCGCACCCAATGGGGATGCTTCTGGGCGTACC
CAGTGCTCGTTGGCCCACACAGGAGCGTCCGCACCGAATGTTTGTGGCACGAGTTTCCAAGGTGGCAGCTGTTCGTCATCGCACCCAATGGGGATGCTTCTGGGCGTACC
CAGTGCTCGTTGGCCCACACAGGAGCGTCCGCACCGAATGAGTTTAGTGCGTTGGAATTTCGCTCTAACCGTTCGTCATCGCACCCAATGGGGATGCTTCTGGGCGTACC
CAGTGCTCGTTGGCCCACACAGGAGCGTCCGCACCGAATGAAATAGATGTAGATTTAATTGGATGTGTCCGTTCGTCATCGCACCCAATGGGGATGCTTCTGGGCGTACC
CAGTGCTCGTTGGCCCACACAGGAGCGTCCGCACCGAATGACTATATCTATGTGGTAATCAGGTACATTAGTTCGTCATCGCACCCAATGGGGATGCTTCTGGGCGTACC
CAGTGCTCGTTGGCCCACACAGGAGCGTCCGCACCGAATGGGGCAACAATTGTCATGTTTGCGCGTATGCGTTCGTCATCGCACCCAATGGGGATGCTTCTGGGCGTACC
CAGTGCTCGTTGGCCCACACAGGAGCGTCCGCACCGAATGGCTGGAGACTCCTGCTGTATAATTTAGTTTGTTCGTCATCGCACCCAATGGGGATGCTTCTGGGCGTACC
CAGTGCTCGTTGGCCCACACAGGAGCGTCCGCACCGAATGATGTCTCTGTCTATAATCTAAAGCCTATGAGTTCGTCATCGCACCCAATGGGGATGCTTCTGGGCGTACC
CAGTGCTCGTTGGCCCACACAGGAGCGTCCGCACCGAATGGGGAAGATCTCTCTTCTGGACTAGAGGTAAGTTCGTCATCGCACCCAATGGGGATGCTTCTGGGCGTACC
CAGTGCTCGTTGGCCCACACAGGAGCGTCCGCACCGAATGTTTGGATTCCTCATAAACAGATTTGGCTGCGTTCGTCATCGCACCCAATGGGGATGCTTCTGGGCGTACC
CAGTGCTCGTTGGCCCACACAGGAGCGTCCGCACCGAATGTTTCCTGATCTGGAAGCTCCTAGCTGCCAGGTTCGTCATCGCACCCAATGGGGATGCTTCTGGGCGTACC
CAGTGCTCGTTGGCCCACACAGGAGCGTCCGCACCGAATGGGGAGGCGTCGTTTCGCTGCGAGCAGGATCGTTCGTCATCGCACCCAATGGGGATGCTTCTGGGCGTACC
CAGTGCTCGTTGGCCCACACAGGAGCGTCCGCACCGAATGTTTAGTGTGTTCTCCAGCTTATTGTATCTTGTTCGTCATCGCACCCAATGGGGATGCTTCTGGGCGTACC
CAGTGCTCGTTGGCCCACACAGGAGCGTCCGCACCGAATGTTTGTTGATGTTGATGTTGTTAACTGCCAGGTTCGTCATCGCACCCAATGGGGATGCTTCTGGGCGTACC
CAGTGCTCGTTGGCCCACACAGGAGCGTCCGCACCGAATGTTTATGTAACCTGAACTTAGCCTTTAGCCTGTTCGTCATCGCACCCAATGGGGATGCTTCTGGGCGTACC
CAGTGCTCGTTGGCCCACACAGGAGCGTCCGCACCGAATGAGCAACTCCTTGACAATCCACGAGCATGGAGTTCGTCATCGCACCCAATGGGGATGCTTCTGGGCGTACC
CAGTGCTCGTTGGCCCACACAGGAGCGTCCGCACCGAATGGCTCTAATTTGGTGGATTTGTTGTCAAGTCGTTCGTCATCGCACCCAATGGGGATGCTTCTGGGCGTACC
CAGTGCTCGTTGGCCCACACAGGAGCGTCCGCACCGAATGACCTCCAATGACTCTCGAGGACTCCAGCAAGTTCGTCATCGCACCCAATGGGGATGCTTCTGGGCGTACC
CAGTGCTCGTTGGCCCACACAGGAGCGTCCGCACCGAATGGGGTGAGTATTTATTGATTTAATAATTGCGGTTCGTCATCGCACCCAATGGGGATGCTTCTGGGCGTACC
CAGTGCTCGTTGGCCCACACAGGAGCGTCCGCACCGAATGGGGCTAAATTGGAGGCCCTTGTCATTGTGTGTTCGTCATCGCACCCAATGGGGATGCTTCTGGGCGTACC
CAGTGCTCGTTGGCCCACACAGGAGCGTCCGCACCGAATGCTGTTACCAGATTCGCCGTTCGTATCTAAAGTTCGTCATCGCACCCAATGGGGATGCTTCTGGGCGTACC
CAGTGCTCGTTGGCCCACACAGGAGCGTCCGCACCGAATGTTTGGCGCCAACATTGACTGCAGCAGTATTGTTCGTCATCGCACCCAATGGGGATGCTTCTGGGCGTACC
CAGTGCTCGTTGGCCCACACAGGAGCGTCCGCACCGAATGTTTCTTTGCAGGGCTCGTCTTCTCTTGTTGGTTCGTCATCGCACCCAATGGGGATGCTTCTGGGCGTACC
CAGTGCTCGTTGGCCCACACAGGAGCGTCCGCACCGAATGAGCGGCGCGGGATAAACTCTCCACCTATAAGTTCGTCATCGCACCCAATGGGGATGCTTCTGGGCGTACC
CAGTGCTCGTTGGCCCACACAGGAGCGTCCGCACCGAATGAAATAAAGTAGTGGATGCGGAACAGAATTCGTTCGTCATCGCACCCAATGGGGATGCTTCTGGGCGTACC
CAGTGCTCGTTGGCCCACACAGGAGCGTCCGCACCGAATGCTACTAACCTGCAACGCCGGCCGGACATACGTTCGTCATCGCACCCAATGGGGATGCTTCTGGGCGTACC
CAGTGCTCGTTGGCCCACACAGGAGCGTCCGCACCGAATGGCAAACCTTGGCATACCAGCTGCGACGGCTGTTCGTCATCGCACCCAATGGGGATGCTTCTGGGCGTACC
CAGTGCTCGTTGGCCCACACAGGAGCGTCCGCACCGAATGTTTGGAGTTGCACAAATAACTGTTTAATTGGTTCGTCATCGCACCCAATGGGGATGCTTCTGGGCGTACC
CAGTGCTCGTTGGCCCACACAGGAGCGTCCGCACCGAATGTTTGGGTATATTGTTAGAGGTTCGGCGCCAGTTCGTCATCGCACCCAATGGGGATGCTTCTGGGCGTACC
CAGTGCTCGTTGGCCCACACAGGAGCGTCCGCACCGAATGGGGTGGCGTCGCTGCGCTGTGAGCAGGAGCGTTCGTCATCGCACCCAATGGGGATGCTTCTGGGCGTACC
CAGTGCTCGTTGGCCCACACAGGAGCGTCCGCACCGAATGAAACAAACATAATACCCACCTTCAGAACAGGTTCGTCATCGCACCCAATGGGGATGCTTCTGGGCGTACC
CAGTGCTCGTTGGCCCACACAGGAGCGTCCGCACCGAATGATGAGTTTCTCGGAAGTGGTTGCTGGAACAGTTCGTCATCGCACCCAATGGGGATGCTTCTGGGCGTACC
CAGTGCTCGTTGGCCCACACAGGAGCGTCCGCACCGAATGCTACACTACCAGGGCAACTGAAGGGAACGGGTTCGTCATCGCACCCAATGGGGATGCTTCTGGGCGTACC
CAGTGCTCGTTGGCCCACACAGGAGCGTCCGCACCGAATGCCCTGCTACCTGCGTCAACTGCTCTGGAGAGTTCGTCATCGCACCCAATGGGGATGCTTCTGGGCGTACC
CAGTGCTCGTTGGCCCACACAGGAGCGTCCGCACCGAATGAATGAATTCTGTTCCGCATCCACAACTTTAGTTCGTCATCGCACCCAATGGGGATGCTTCTGGGCGTACC
CAGTGCTCGTTGGCCCACACAGGAGCGTCCGCACCGAATGATTACCTGCAACGCTATCCGGACATAAATGGTTCGTCATCGCACCCAATGGGGATGCTTCTGGGCGTACC
CAGTGCTCGTTGGCCCACACAGGAGCGTCCGCACCGAATGTCGGTGATGAGGGATACTGTCAGGGACCGTGTTCGTCATCGCACCCAATGGGGATGCTTCTGGGCGTACC
CAGTGCTCGTTGGCCCACACAGGAGCGTCCGCACCGAATGTTTCCCTGGTTTCAATATCATCTTCACTTGGTTCGTCATCGCACCCAATGGGGATGCTTCTGGGCGTACC
CAGTGCTCGTTGGCCCACACAGGAGCGTCCGCACCGAATGTTTGCCCGCCGATTTGTTTGAGTGAGATAAGTTCGTCATCGCACCCAATGGGGATGCTTCTGGGCGTACC
CAGTGCTCGTTGGCCCACACAGGAGCGTCCGCACCGAATGAAAGTTGTTGGTTGCGTCTTTGATTGTTCGGTTCGTCATCGCACCCAATGGGGATGCTTCTGGGCGTACC
CAGTGCTCGTTGGCCCACACAGGAGCGTCCGCACCGAATGCAAGTCGTCATTTGTCCTCTTGGCCGGAGTGTTCGTCATCGCACCCAATGGGGATGCTTCTGGGCGTACC
CAGTGCTCGTTGGCCCACACAGGAGCGTCCGCACCGAATGTTAATATCAGCTGCTACAAACGTACCTGAAGTTCGTCATCGCACCCAATGGGGATGCTTCTGGGCGTACC
CAGTGCTCGTTGGCCCACACAGGAGCGTCCGCACCGAATGAGCTGGAGCTGCATGCTTGACGTCAGCAGGGTTCGTCATCGCACCCAATGGGGATGCTTCTGGGCGTACC
CAGTGCTCGTTGGCCCACACAGGAGCGTCCGCACCGAATGCCCTTCCGCCAGTTTAGTTATTTCTGCCTTGTTCGTCATCGCACCCAATGGGGATGCTTCTGGGCGTACC
CAGTGCTCGTTGGCCCACACAGGAGCGTCCGCACCGAATGTTTGTTAGACACTGAATGTTAATTGTTGTCGTTCGTCATCGCACCCAATGGGGATGCTTCTGGGCGTACC
CAGTGCTCGTTGGCCCACACAGGAGCGTCCGCACCGAATGTTTGCGCGCCATGGTTTAAATTTGAATATTGTTCGTCATCGCACCCAATGGGGATGCTTCTGGGCGTACC
CAGTGCTCGTTGGCCCACACAGGAGCGTCCGCACCGAATGAGCCAGGTGCATCGCGTCTTGTGGCCATAGGTTCGTCATCGCACCCAATGGGGATGCTTCTGGGCGTACC
CAGTGCTCGTTGGCCCACACAGGAGCGTCCGCACCGAATGAGCCAGGTGCGTCGCGTCTTGTGGCCATAGGTTCGTCATCGCACCCAATGGGGATGCTTCTGGGCGTACC
CAGTGCTCGTTGGCCCACACAGGAGCGTCCGCACCGAATGCCCAAGCTGCCAATCCTGACGCTATGGCCAGTTCGTCATCGCACCCAATGGGGATGCTTCTGGGCGTACC
CAGTGCTCGTTGGCCCACACAGGAGCGTCCGCACCGAATGTTTCCAGGAGCGGGACAATTTCCTTGACGTGTTCGTCATCGCACCCAATGGGGATGCTTCTGGGCGTACC
CAGTGCTCGTTGGCCCACACAGGAGCGTCCGCACCGAATGTGAAGCTAGCTCTGGCAGCTCTGCTGGTGGGTTCGTCATCGCACCCAATGGGGATGCTTCTGGGCGTACC
CAGTGCTCGTTGGCCCACACAGGAGCGTCCGCACCGAATGAAAGGAAAGTGTGTGGCTTGGCCGGTGGCCGTTCGTCATCGCACCCAATGGGGATGCTTCTGGGCGTACC
CAGTGCTCGTTGGCCCACACAGGAGCGTCCGCACCGAATGGACCGCGGCGAGGGATGCTGAAACCGAGAAGTTCGTCATCGCACCCAATGGGGATGCTTCTGGGCGTACC
CAGTGCTCGTTGGCCCACACAGGAGCGTCCGCACCGAATGTTTGACGGGATTCAGCTGTTGTCCTATTGAGTTCGTCATCGCACCCAATGGGGATGCTTCTGGGCGTACC
CAGTGCTCGTTGGCCCACACAGGAGCGTCCGCACCGAATGTTTGAAACATTGCAACAGGAGAGCCGCGGGGTTCGTCATCGCACCCAATGGGGATGCTTCTGGGCGTACC
CAGTGCTCGTTGGCCCACACAGGAGCGTCCGCACCGAATGTTTATTCATCATGTTTCTGCCACGCTAATCGTTCGTCATCGCACCCAATGGGGATGCTTCTGGGCGTACC
CAGTGCTCGTTGGCCCACACAGGAGCGTCCGCACCGAATGAAATTGCCGTTCGTCAGGAAGAGGAGTTGCGTTCGTCATCGCACCCAATGGGGATGCTTCTGGGCGTACC
CAGTGCTCGTTGGCCCACACAGGAGCGTCCGCACCGAATGATGCGAGGAGAATCGTGGCCTTCTGTCGTTGTTCGTCATCGCACCCAATGGGGATGCTTCTGGGCGTACC
CAGTGCTCGTTGGCCCACACAGGAGCGTCCGCACCGAATGTTTGGTGGAGGAGCTGAGATTCATATCAGTGTTCGTCATCGCACCCAATGGGGATGCTTCTGGGCGTACC
CAGTGCTCGTTGGCCCACACAGGAGCGTCCGCACCGAATGCTGCGCATGGCTGCCATGTTGCTGGTGACGGTTCGTCATCGCACCCAATGGGGATGCTTCTGGGCGTACC
CAGTGCTCGTTGGCCCACACAGGAGCGTCCGCACCGAATGTTTGCGAAGCCCGCCTCCTCCTGTCGGTTGGTTCGTCATCGCACCCAATGGGGATGCTTCTGGGCGTACC
CAGTGCTCGTTGGCCCACACAGGAGCGTCCGCACCGAATGGGGCTTCCGAGTTGTAATCAGACATCTCCAGTTCGTCATCGCACCCAATGGGGATGCTTCTGGGCGTACC
CAGTGCTCGTTGGCCCACACAGGAGCGTCCGCACCGAATGTGCTGTTATTTACTTGTATTTGTATTCCAGGTTCGTCATCGCACCCAATGGGGATGCTTCTGGGCGTACC
CAGTGCTCGTTGGCCCACACAGGAGCGTCCGCACCGAATGCCCAGACAAGCTTCCTTTAAGTACCTGAAAGTTCGTCATCGCACCCAATGGGGATGCTTCTGGGCGTACC
CAGTGCTCGTTGGCCCACACAGGAGCGTCCGCACCGAATGAGTTCGTCTCGTGGCAGAGAAGTCGTCTGTGTTCGTCATCGCACCCAATGGGGATGCTTCTGGGCGTACC
CAGTGCTCGTTGGCCCACACAGGAGCGTCCGCACCGAATGAATGAATTCTGTTCCGCATCCACAATTTATGTTCGTCATCGCACCCAATGGGGATGCTTCTGGGCGTACC
CAGTGCTCGTTGGCCCACACAGGAGCGTCCGCACCGAATGTTTAATTGAGCTGCTGGCATTATGGTCGTGGTTCGTCATCGCACCCAATGGGGATGCTTCTGGGCGTACC
CAGTGCTCGTTGGCCCACACAGGAGCGTCCGCACCGAATGCGGAAACCTCTCTCGGACTTTGGCTGGTTGGTTCGTCATCGCACCCAATGGGGATGCTTCTGGGCGTACC
CAGTGCTCGTTGGCCCACACAGGAGCGTCCGCACCGAATGTTTGGCGCCTCTTTGAGCTGCATCGGTGTTGTTCGTCATCGCACCCAATGGGGATGCTTCTGGGCGTACC
CAGTGCTCGTTGGCCCACACAGGAGCGTCCGCACCGAATGAATGACAGCTTCGTGGGATTACATTCTTGCGTTCGTCATCGCACCCAATGGGGATGCTTCTGGGCGTACC
CAGTGCTCGTTGGCCCACACAGGAGCGTCCGCACCGAATGAAATAAATTTGTGGATGCGGAACAGAATTCGTTCGTCATCGCACCCAATGGGGATGCTTCTGGGCGTACC
CAGTGCTCGTTGGCCCACACAGGAGCGTCCGCACCGAATGTTTGTTTGTGTCGATGTTGTTGGCCGCAAGGTTCGTCATCGCACCCAATGGGGATGCTTCTGGGCGTACC
CAGTGCTCGTTGGCCCACACAGGAGCGTCCGCACCGAATGTGGCTGCCTCCTGGCGGGCTTCAGCGATCGGTTCGTCATCGCACCCAATGGGGATGCTTCTGGGCGTACC
CAGTGCTCGTTGGCCCACACAGGAGCGTCCGCACCGAATGTTTATTTGGCGTCTTGAAGCTGGAGCAGTCGTTCGTCATCGCACCCAATGGGGATGCTTCTGGGCGTACC
CAGTGCTCGTTGGCCCACACAGGAGCGTCCGCACCGAATGTTCCCTTGTTTCAATAGTTGGAGTCTTGGAGTTCGTCATCGCACCCAATGGGGATGCTTCTGGGCGTACC
CAGTGCTCGTTGGCCCACACAGGAGCGTCCGCACCGAATGTTTCGTTGCAGGTTAGGAGAGAATTCGTCGGTTCGTCATCGCACCCAATGGGGATGCTTCTGGGCGTACC
CAGTGCTCGTTGGCCCACACAGGAGCGTCCGCACCGAATGTTTCCCGGTGCTTTACTATTCTTTAAGTTTGTTCGTCATCGCACCCAATGGGGATGCTTCTGGGCGTACC
CAGTGCTCGTTGGCCCACACAGGAGCGTCCGCACCGAATGATGCGCTGGCGACCACCTGTCATCCTGTTGGTTCGTCATCGCACCCAATGGGGATGCTTCTGGGCGTACC
CAGTGCTCGTTGGCCCACACAGGAGCGTCCGCACCGAATGCCACGCAGCCGTCGTTTGGTGAAGATCCGTGTTCGTCATCGCACCCAATGGGGATGCTTCTGGGCGTACC
CAGTGCTCGTTGGCCCACACAGGAGCGTCCGCACCGAATGAGCAACTCCTGAACAATCCACGAGCATGGAGTTCGTCATCGCACCCAATGGGGATGCTTCTGGGCGTACC
CAGTGCTCGTTGGCCCACACAGGAGCGTCCGCACCGAATGCAGGAGCATTGGTGCTGCAGGGTAACGGCTGTTCGTCATCGCACCCAATGGGGATGCTTCTGGGCGTACC
CAGTGCTCGTTGGCCCACACAGGAGCGTCCGCACCGAATGTTTGAGAAGCGTCAGTATGTGTGAGTGCAGGTTCGTCATCGCACCCAATGGGGATGCTTCTGGGCGTACC
CAGTGCTCGTTGGCCCACACAGGAGCGTCCGCACCGAATGTAGTATTAGTAGGGAGTTTACTTCTTTCATGTTCGTCATCGCACCCAATGGGGATGCTTCTGGGCGTACC
CAGTGCTCGTTGGCCCACACAGGAGCGTCCGCACCGAATGTTTGTATTCAGGTGCGTTTGTAGCAGCTAAGTTCGTCATCGCACCCAATGGGGATGCTTCTGGGCGTACC
CAGTGCTCGTTGGCCCACACAGGAGCGTCCGCACCGAATGCCCTAATTTATTAAGATACAAGCTACAAACGTTCGTCATCGCACCCAATGGGGATGCTTCTGGGCGTACC
CAGTGCTCGTTGGCCCACACAGGAGCGTCCGCACCGAATGGGGTGTTATTGCGTGGAGGAGGTCCTTGACGTTCGTCATCGCACCCAATGGGGATGCTTCTGGGCGTACC
CAGTGCTCGTTGGCCCACACAGGAGCGTCCGCACCGAATGACCTTTGTGACGTGAGGACTAAGTGTTAGTGTTCGTCATCGCACCCAATGGGGATGCTTCTGGGCGTACC
CAGTGCTCGTTGGCCCACACAGGAGCGTCCGCACCGAATGTTTCTTGCAAGGATTGACTGAGACAGGGATGTTCGTCATCGCACCCAATGGGGATGCTTCTGGGCGTACC
CAGTGCTCGTTGGCCCACACAGGAGCGTCCGCACCGAATGTTGAGGCCTCCAGCAACTCGGTGCTTCCGTGTTCGTCATCGCACCCAATGGGGATGCTTCTGGGCGTACC
CAGTGCTCGTTGGCCCACACAGGAGCGTCCGCACCGAATGAAAGGCGACTCGCTGCAGCAATTTATGCACGTTCGTCATCGCACCCAATGGGGATGCTTCTGGGCGTACC
CAGTGCTCGTTGGCCCACACAGGAGCGTCCGCACCGAATGTAATATTAAATACTAACTATGTCCAAGCCCGTTCGTCATCGCACCCAATGGGGATGCTTCTGGGCGTACC
CAGTGCTCGTTGGCCCACACAGGAGCGTCCGCACCGAATGTTATTCTCAGCTGCGTCATCCCACGCAGCCGTTCGTCATCGCACCCAATGGGGATGCTTCTGGGCGTACC
CAGTGCTCGTTGGCCCACACAGGAGCGTCCGCACCGAATGTGGTTTCTGTTACTAGCATAATTTGGATACGTTCGTCATCGCACCCAATGGGGATGCTTCTGGGCGTACC
CAGTGCTCGTTGGCCCACACAGGAGCGTCCGCACCGAATGTTTAGCGTCAGCTCTTGTAGGCGCTCGTCGGTTCGTCATCGCACCCAATGGGGATGCTTCTGGGCGTACC
CAGTGCTCGTTGGCCCACACAGGAGCGTCCGCACCGAATGACGTTACTTAGGAAATAGCTTATAACATAGGTTCGTCATCGCACCCAATGGGGATGCTTCTGGGCGTACC
CAGTGCTCGTTGGCCCACACAGGAGCGTCCGCACCGAATGCCCTTATGGGAAAGGGAATTACCAATTGTTGTTCGTCATCGCACCCAATGGGGATGCTTCTGGGCGTACC
CAGTGCTCGTTGGCCCACACAGGAGCGTCCGCACCGAATGAAATGTTACCAGTCCATGTTACTGTTGAAAGTTCGTCATCGCACCCAATGGGGATGCTTCTGGGCGTACC
CAGTGCTCGTTGGCCCACACAGGAGCGTCCGCACCGAATGTTTCTCCAGGTGTACTTTCTTCCTTTCTCTGTTCGTCATCGCACCCAATGGGGATGCTTCTGGGCGTACC
CAGTGCTCGTTGGCCCACACAGGAGCGTCCGCACCGAATGTATATTATTTGTGTCAATGTTGTTTGCCGCGTTCGTCATCGCACCCAATGGGGATGCTTCTGGGCGTACC
CAGTGCTCGTTGGCCCACACAGGAGCGTCCGCACCGAATGTTTCTCTCTCTCGCTTCGCTTCTTTAAGGTGTTCGTCATCGCACCCAATGGGGATGCTTCTGGGCGTACC
CAGTGCTCGTTGGCCCACACAGGAGCGTCCGCACCGAATGTTTCCGTCGAGGAGCATGTCAAAGTGGTTAGTTCGTCATCGCACCCAATGGGGATGCTTCTGGGCGTACC
CAGTGCTCGTTGGCCCACACAGGAGCGTCCGCACCGAATGTTTCTCCTCATCGTTTCTTCAGGATCAGCTGTTCGTCATCGCACCCAATGGGGATGCTTCTGGGCGTACC
CAGTGCTCGTTGGCCCACACAGGAGCGTCCGCACCGAATGTTTAGGTTGGACCGCCAGTGTGGCGTCCATGTTCGTCATCGCACCCAATGGGGATGCTTCTGGGCGTACC
CAGTGCTCGTTGGCCCACACAGGAGCGTCCGCACCGAATGTTTATAGCTTGACCCTTAATCTTCACAGTCGTTCGTCATCGCACCCAATGGGGATGCTTCTGGGCGTACC
CAGTGCTCGTTGGCCCACACAGGAGCGTCCGCACCGAATGCGTTGACGAGTATGGGTGGTGCTCTGCGGCGTTCGTCATCGCACCCAATGGGGATGCTTCTGGGCGTACC
CAGTGCTCGTTGGCCCACACAGGAGCGTCCGCACCGAATGTTTAAGGGTATTGAAAGATTGTCCGTTGTTGTTCGTCATCGCACCCAATGGGGATGCTTCTGGGCGTACC
CAGTGCTCGTTGGCCCACACAGGAGCGTCCGCACCGAATGGATCTCCACTTCAAACATTCGCATGGGACCGTTCGTCATCGCACCCAATGGGGATGCTTCTGGGCGTACC
CAGTGCTCGTTGGCCCACACAGGAGCGTCCGCACCGAATGTTTGCATCCATTTCCATGCCTATAACGTTAGTTCGTCATCGCACCCAATGGGGATGCTTCTGGGCGTACC
CAGTGCTCGTTGGCCCACACAGGAGCGTCCGCACCGAATGCGGCTTAGGGTTAGAAATAGACCATGGAGCGTTCGTCATCGCACCCAATGGGGATGCTTCTGGGCGTACC
CAGTGCTCGTTGGCCCACACAGGAGCGTCCGCACCGAATGGTAGCTTTAAAGATTCTTCTTAGTATCCGTGTTCGTCATCGCACCCAATGGGGATGCTTCTGGGCGTACC
CAGTGCTCGTTGGCCCACACAGGAGCGTCCGCACCGAATGACTTGTGCCACTAAGCTGCAGAGCGCCACCGTTCGTCATCGCACCCAATGGGGATGCTTCTGGGCGTACC
CAGTGCTCGTTGGCCCACACAGGAGCGTCCGCACCGAATGCGATTCCAACGACTCGGCGCTCCTGTCCTTGTTCGTCATCGCACCCAATGGGGATGCTTCTGGGCGTACC
CAGTGCTCGTTGGCCCACACAGGAGCGTCCGCACCGAATGTTTCAGCCTTATAAGCAGGGCATCCCTTATGTTCGTCATCGCACCCAATGGGGATGCTTCTGGGCGTACC
CAGTGCTCGTTGGCCCACACAGGAGCGTCCGCACCGAATGGACCTGTTCCAGCAACCACTTCCGAGAAACGTTCGTCATCGCACCCAATGGGGATGCTTCTGGGCGTACC
CAGTGCTCGTTGGCCCACACAGGAGCGTCCGCACCGAATGCAGCGGCCACAACAAATCACAGCCAACACAGTTCGTCATCGCACCCAATGGGGATGCTTCTGGGCGTACC
CAGTGCTCGTTGGCCCACACAGGAGCGTCCGCACCGAATGTTTAAGCGATACTAGTGAAGGTATAAATACGTTCGTCATCGCACCCAATGGGGATGCTTCTGGGCGTACC
CAGTGCTCGTTGGCCCACACAGGAGCGTCCGCACCGAATGTTTGCAAGAAATCAGTCTCTATTGGATTAAGTTCGTCATCGCACCCAATGGGGATGCTTCTGGGCGTACC
CAGTGCTCGTTGGCCCACACAGGAGCGTCCGCACCGAATGTTTCTTCGGGCTCATGGTCCTTGCGTTCACGTTCGTCATCGCACCCAATGGGGATGCTTCTGGGCGTACC
CAGTGCTCGTTGGCCCACACAGGAGCGTCCGCACCGAATGAAACGCGGCGCACCTAGCCACCCTAGATGAGTTCGTCATCGCACCCAATGGGGATGCTTCTGGGCGTACC
CAGTGCTCGTTGGCCCACACAGGAGCGTCCGCACCGAATGTTTAGGCACAAGTTTCCAAGGTGGCAGCTCGTTCGTCATCGCACCCAATGGGGATGCTTCTGGGCGTACC
CAGTGCTCGTTGGCCCACACAGGAGCGTCCGCACCGAATGTTTGGCATTATTGGTGTTTGTATTCTCTTTGTTCGTCATCGCACCCAATGGGGATGCTTCTGGGCGTACC
CAGTGCTCGTTGGCCCACACAGGAGCGTCCGCACCGAATGTGAGGGTGGCAGAGAGAACCACCAAATGACGTTCGTCATCGCACCCAATGGGGATGCTTCTGGGCGTACC
CAGTGCTCGTTGGCCCACACAGGAGCGTCCGCACCGAATGGAGTTTAGGTGAGAGAGTCAGTCCAGTCTGGTTCGTCATCGCACCCAATGGGGATGCTTCTGGGCGTACC
CAGTGCTCGTTGGCCCACACAGGAGCGTCCGCACCGAATGACGACCAAGCCACAATCATCACTGTCGACTGTTCGTCATCGCACCCAATGGGGATGCTTCTGGGCGTACC
CAGTGCTCGTTGGCCCACACAGGAGCGTCCGCACCGAATGTTTGTGAGGGCTAAGTTGGAGGCCCAGGTGGTTCGTCATCGCACCCAATGGGGATGCTTCTGGGCGTACC
CAGTGCTCGTTGGCCCACACAGGAGCGTCCGCACCGAATGTTTGTTTGTGTCAATGTTGTTAGCCGCAAGGTTCGTCATCGCACCCAATGGGGATGCTTCTGGGCGTACC
CAGTGCTCGTTGGCCCACACAGGAGCGTCCGCACCGAATGCTTCTCTGCCACAACGAGACGAACTCCACCGTTCGTCATCGCACCCAATGGGGATGCTTCTGGGCGTACC
CAGTGCTCGTTGGCCCACACAGGAGCGTCCGCACCGAATGCACAAGGACTGGGCCTGTTCCAGCAACCACGTTCGTCATCGCACCCAATGGGGATGCTTCTGGGCGTACC
CAGTGCTCGTTGGCCCACACAGGAGCGTCCGCACCGAATGTCCAGCGATGAGACTATGGCTGATGGCGGCGTTCGTCATCGCACCCAATGGGGATGCTTCTGGGCGTACC
CAGTGCTCGTTGGCCCACACAGGAGCGTCCGCACCGAATGTTTCTGAATTTATTGAGATTAATCTGGAGGGTTCGTCATCGCACCCAATGGGGATGCTTCTGGGCGTACC
CAGTGCTCGTTGGCCCACACAGGAGCGTCCGCACCGAATGCCCTTCGTAGTCAGGTAGGATTATTCGTTGGTTCGTCATCGCACCCAATGGGGATGCTTCTGGGCGTACC
CAGTGCTCGTTGGCCCACACAGGAGCGTCCGCACCGAATGAAACTAGCTCTTGCAGCTCTGCTGGTGGTCGTTCGTCATCGCACCCAATGGGGATGCTTCTGGGCGTACC
CAGTGCTCGTTGGCCCACACAGGAGCGTCCGCACCGAATGTTTCGTGTATCTTCCTGCTCTGCATATGTCGTTCGTCATCGCACCCAATGGGGATGCTTCTGGGCGTACC
CAGTGCTCGTTGGCCCACACAGGAGCGTCCGCACCGAATGTTTGGTTGCGCTAGTGTGAGTATGTGAAAGGTTCGTCATCGCACCCAATGGGGATGCTTCTGGGCGTACC
CAGTGCTCGTTGGCCCACACAGGAGCGTCCGCACCGAATGTTTGAGAGAGTATGGAGGCAGATAGAAGTGGTTCGTCATCGCACCCAATGGGGATGCTTCTGGGCGTACC
CAGTGCTCGTTGGCCCACACAGGAGCGTCCGCACCGAATGGTCTGTCCGGTTTGTTATTATTTATGTGTCGTTCGTCATCGCACCCAATGGGGATGCTTCTGGGCGTACC
CAGTGCTCGTTGGCCCACACAGGAGCGTCCGCACCGAATGGATTGCATAAATTTATGTTGTTTCAGGTACGTTCGTCATCGCACCCAATGGGGATGCTTCTGGGCGTACC
CAGTGCTCGTTGGCCCACACAGGAGCGTCCGCACCGAATGCGTTGAAGGATTTGCGTGCGTGGCGTCAGGGTTCGTCATCGCACCCAATGGGGATGCTTCTGGGCGTACC
CAGTGCTCGTTGGCCCACACAGGAGCGTCCGCACCGAATGATTGTTCCTGACTCGGCTCCTTGGATTCGTGTTCGTCATCGCACCCAATGGGGATGCTTCTGGGCGTACC
CAGTGCTCGTTGGCCCACACAGGAGCGTCCGCACCGAATGGAAGCGCGCTGAGAATCCGAGCTTCAGCAAGTTCGTCATCGCACCCAATGGGGATGCTTCTGGGCGTACC
CAGTGCTCGTTGGCCCACACAGGAGCGTCCGCACCGAATGTATAATAACAAACACAATACTTACCTCCAGGTTCGTCATCGCACCCAATGGGGATGCTTCTGGGCGTACC
CAGTGCTCGTTGGCCCACACAGGAGCGTCCGCACCGAATGGCGGCTTAATACTTTGCGGCCGGAAGACAAGTTCGTCATCGCACCCAATGGGGATGCTTCTGGGCGTACC
CAGTGCTCGTTGGCCCACACAGGAGCGTCCGCACCGAATGACGCACTTATATGCTCTCCAGAGCAGTTAGGTTCGTCATCGCACCCAATGGGGATGCTTCTGGGCGTACC
CAGTGCTCGTTGGCCCACACAGGAGCGTCCGCACCGAATGGGTGTGCTAAGGTAGGCTCTTTGTTAGATTGTTCGTCATCGCACCCAATGGGGATGCTTCTGGGCGTACC
CAGTGCTCGTTGGCCCACACAGGAGCGTCCGCACCGAATGGTTGAGTGGAATTTAATTTAAGGTAAGTCTGTTCGTCATCGCACCCAATGGGGATGCTTCTGGGCGTACC
CAGTGCTCGTTGGCCCACACAGGAGCGTCCGCACCGAATGCTTGGCAGCAGGCCGACTAAGGGTGCGAGCGTTCGTCATCGCACCCAATGGGGATGCTTCTGGGCGTACC
CAGTGCTCGTTGGCCCACACAGGAGCGTCCGCACCGAATGGGGATTGTAGTTCGGACAATCACCGAAGGAGTTCGTCATCGCACCCAATGGGGATGCTTCTGGGCGTACC
CAGTGCTCGTTGGCCCACACAGGAGCGTCCGCACCGAATGTTTAGAGGCCGTCGTAGCTGTGATGCCGTGGTTCGTCATCGCACCCAATGGGGATGCTTCTGGGCGTACC
CAGTGCTCGTTGGCCCACACAGGAGCGTCCGCACCGAATGCCCACAGTGGGCATGGATCTATTGTTGGGTGTTCGTCATCGCACCCAATGGGGATGCTTCTGGGCGTACC
CAGTGCTCGTTGGCCCACACAGGAGCGTCCGCACCGAATGGTGTGCATTGGTGTTGGTGAGCACGGGACAGTTCGTCATCGCACCCAATGGGGATGCTTCTGGGCGTACC
CAGTGCTCGTTGGCCCACACAGGAGCGTCCGCACCGAATGGCTGGAGACTCCTGCTGTATAGTTTAGCTTGTTCGTCATCGCACCCAATGGGGATGCTTCTGGGCGTACC
CAGTGCTCGTTGGCCCACACAGGAGCGTCCGCACCGAATGTTTCTAGTCTATTCGGGATATAGTGCCTAGGTTCGTCATCGCACCCAATGGGGATGCTTCTGGGCGTACC
CAGTGCTCGTTGGCCCACACAGGAGCGTCCGCACCGAATGAAATGTTTAACAATGATGAGTCTCTAGCTGGTTCGTCATCGCACCCAATGGGGATGCTTCTGGGCGTACC
CAGTGCTCGTTGGCCCACACAGGAGCGTCCGCACCGAATGCCCTCCGTCGCTTATATTCACCTTATTAGAGTTCGTCATCGCACCCAATGGGGATGCTTCTGGGCGTACC
CAGTGCTCGTTGGCCCACACAGGAGCGTCCGCACCGAATGTTCCAGTCTGGTAGGCTTGTAGGCATTGATGTTCGTCATCGCACCCAATGGGGATGCTTCTGGGCGTACC
CAGTGCTCGTTGGCCCACACAGGAGCGTCCGCACCGAATGCATTAGGGATGTCTTGTGCTATTGGAGGTGGTTCGTCATCGCACCCAATGGGGATGCTTCTGGGCGTACC
CAGTGCTCGTTGGCCCACACAGGAGCGTCCGCACCGAATGTTTCAGGTACCTCCGCCAGAAGGACGGAAGGTTCGTCATCGCACCCAATGGGGATGCTTCTGGGCGTACC
CAGTGCTCGTTGGCCCACACAGGAGCGTCCGCACCGAATGCCCTCTCAGACTTTGGCTGGTTGGTGAATAGTTCGTCATCGCACCCAATGGGGATGCTTCTGGGCGTACC
CAGTGCTCGTTGGCCCACACAGGAGCGTCCGCACCGAATGTTTGGTCAGCTTCGGGTTCGTAGTCAGGGAGTTCGTCATCGCACCCAATGGGGATGCTTCTGGGCGTACC
CAGTGCTCGTTGGCCCACACAGGAGCGTCCGCACCGAATGAAACAAGCATATGATAATGTTACCAGCCCAGTTCGTCATCGCACCCAATGGGGATGCTTCTGGGCGTACC
CAGTGCTCGTTGGCCCACACAGGAGCGTCCGCACCGAATGAGATGGATCTTCAATCATGCCAGGAGAGTCGTTCGTCATCGCACCCAATGGGGATGCTTCTGGGCGTACC
CAGTGCTCGTTGGCCCACACAGGAGCGTCCGCACCGAATGTTTGTTGTTTCAGGTGCATTGAGTGGAATTGTTCGTCATCGCACCCAATGGGGATGCTTCTGGGCGTACC
CAGTGCTCGTTGGCCCACACAGGAGCGTCCGCACCGAATGTTTGTAAGTTTAATTGGATGTATCCATGTCGTTCGTCATCGCACCCAATGGGGATGCTTCTGGGCGTACC
CAGTGCTCGTTGGCCCACACAGGAGCGTCCGCACCGAATGTTTCCCAGTATTTACGGAGCGATTGGTGGGGTTCGTCATCGCACCCAATGGGGATGCTTCTGGGCGTACC
CAGTGCTCGTTGGCCCACACAGGAGCGTCCGCACCGAATGTTTGTATGGGCTAAATTGGAGGCCCTTGTCGTTCGTCATCGCACCCAATGGGGATGCTTCTGGGCGTACC
CAGTGCTCGTTGGCCCACACAGGAGCGTCCGCACCGAATGTACCTTAATTTAATTTCCACTCAATGTACCGTTCGTCATCGCACCCAATGGGGATGCTTCTGGGCGTACC
CAGTGCTCGTTGGCCCACACAGGAGCGTCCGCACCGAATGAAATAAATTGTGGATGCGGAACAGAATTCAGTTCGTCATCGCACCCAATGGGGATGCTTCTGGGCGTACC
CAGTGCTCGTTGGCCCACACAGGAGCGTCCGCACCGAATGATTTAAATACGCAGCCATCCAGCCATCATAGTTCGTCATCGCACCCAATGGGGATGCTTCTGGGCGTACC
CAGTGCTCGTTGGCCCACACAGGAGCGTCCGCACCGAATGTTGTTTACATCATATCTTTCTGTTAGCATGGTTCGTCATCGCACCCAATGGGGATGCTTCTGGGCGTACC
CAGTGCTCGTTGGCCCACACAGGAGCGTCCGCACCGAATGTTTGATTGATGATGGTAGCCGTGCCGCCTTGTTCGTCATCGCACCCAATGGGGATGCTTCTGGGCGTACC
CAGTGCTCGTTGGCCCACACAGGAGCGTCCGCACCGAATGTATATTGAGTAGAGGACCGGGCCCAGTATGGTTCGTCATCGCACCCAATGGGGATGCTTCTGGGCGTACC
CAGTGCTCGTTGGCCCACACAGGAGCGTCCGCACCGAATGTTTCTTTGGTTTAGTAGGCTGGTGACGATTGTTCGTCATCGCACCCAATGGGGATGCTTCTGGGCGTACC
CAGTGCTCGTTGGCCCACACAGGAGCGTCCGCACCGAATGAGGAATGCTCTGGCAGCTCTGCTGGTGGTCGTTCGTCATCGCACCCAATGGGGATGCTTCTGGGCGTACC
CAGTGCTCGTTGGCCCACACAGGAGCGTCCGCACCGAATGATACTACATTAATACTAACTATGTCCAAGCGTTCGTCATCGCACCCAATGGGGATGCTTCTGGGCGTACC
CAGTGCTCGTTGGCCCACACAGGAGCGTCCGCACCGAATGCTTACTTTGGAAGACGGGTGTGGTAAGTGGGTTCGTCATCGCACCCAATGGGGATGCTTCTGGGCGTACC
CAGTGCTCGTTGGCCCACACAGGAGCGTCCGCACCGAATGTTGTCTATTGACGAAACGAATTTAGTTAACGTTCGTCATCGCACCCAATGGGGATGCTTCTGGGCGTACC
CAGTGCTCGTTGGCCCACACAGGAGCGTCCGCACCGAATGGGCAGCCAGAAAGTCAATGTCAAATCCTTTGTTCGTCATCGCACCCAATGGGGATGCTTCTGGGCGTACC
CAGTGCTCGTTGGCCCACACAGGAGCGTCCGCACCGAATGACTCCATAAATAATTGCATACATCTACCACGTTCGTCATCGCACCCAATGGGGATGCTTCTGGGCGTACC
CAGTGCTCGTTGGCCCACACAGGAGCGTCCGCACCGAATGTTTAACTTTGTAGGTGGAGGTACGGAGACAGTTCGTCATCGCACCCAATGGGGATGCTTCTGGGCGTACC
CAGTGCTCGTTGGCCCACACAGGAGCGTCCGCACCGAATGTTTAGATTCCTCATATACAGATTTGGCTGCGTTCGTCATCGCACCCAATGGGGATGCTTCTGGGCGTACC
CAGTGCTCGTTGGCCCACACAGGAGCGTCCGCACCGAATGGTCTTGCTTTGCGGAGCTTGTCCTGGAAGCGTTCGTCATCGCACCCAATGGGGATGCTTCTGGGCGTACC
CAGTGCTCGTTGGCCCACACAGGAGCGTCCGCACCGAATGTACATTTAATGGTTGCCCTCTGAATCTTTCGTTCGTCATCGCACCCAATGGGGATGCTTCTGGGCGTACC
CAGTGCTCGTTGGCCCACACAGGAGCGTCCGCACCGAATGCAAGACGCGGCGCACCTGGCTTCATTCGGTGTTCGTCATCGCACCCAATGGGGATGCTTCTGGGCGTACC
CAGTGCTCGTTGGCCCACACAGGAGCGTCCGCACCGAATGTTTGTAGACTTGGATTTCAGACAATGACATGTTCGTCATCGCACCCAATGGGGATGCTTCTGGGCGTACC
CAGTGCTCGTTGGCCCACACAGGAGCGTCCGCACCGAATGTATTTAATTTCCTTTCATTACAGGTTAGCGGTTCGTCATCGCACCCAATGGGGATGCTTCTGGGCGTACC
CAGTGCTCGTTGGCCCACACAGGAGCGTCCGCACCGAATGCGTGCACGAGTTTGGGAGCTGACTGGAGTGGTTCGTCATCGCACCCAATGGGGATGCTTCTGGGCGTACC
CAGTGCTCGTTGGCCCACACAGGAGCGTCCGCACCGAATGTTTCAGGTACTTAAAGGAAGCTTGTCTGGGGTTCGTCATCGCACCCAATGGGGATGCTTCTGGGCGTACC
CAGTGCTCGTTGGCCCACACAGGAGCGTCCGCACCGAATGGATCCTGACTCCGTTCCCTTCAATTGCCCTGTTCGTCATCGCACCCAATGGGGATGCTTCTGGGCGTACC
CAGTGCTCGTTGGCCCACACAGGAGCGTCCGCACCGAATGAAACTTACCTGTGATGACTCCTGAGGCCCTGTTCGTCATCGCACCCAATGGGGATGCTTCTGGGCGTACC
CAGTGCTCGTTGGCCCACACAGGAGCGTCCGCACCGAATGTTTGAGCTCATTCTCCTCTTCCTCTAGTCTGTTCGTCATCGCACCCAATGGGGATGCTTCTGGGCGTACC
CAGTGCTCGTTGGCCCACACAGGAGCGTCCGCACCGAATGAAATTATCTCACTCAAACAAATCGGTGGGCGTTCGTCATCGCACCCAATGGGGATGCTTCTGGGCGTACC
CAGTGCTCGTTGGCCCACACAGGAGCGTCCGCACCGAATGCCCATGCAGCTATGGCGTACTGCCATATTGGTTCGTCATCGCACCCAATGGGGATGCTTCTGGGCGTACC
CAGTGCTCGTTGGCCCACACAGGAGCGTCCGCACCGAATGAGGGATTAATTGTAAATATTAGACCACTTGGTTCGTCATCGCACCCAATGGGGATGCTTCTGGGCGTACC
CAGTGCTCGTTGGCCCACACAGGAGCGTCCGCACCGAATGTACATATATATTTCCCAGTAATAGCTTGTGGTTCGTCATCGCACCCAATGGGGATGCTTCTGGGCGTACC
CAGTGCTCGTTGGCCCACACAGGAGCGTCCGCACCGAATGTTTGGGCTAGGTATGTGAAATATCCTGGCAGTTCGTCATCGCACCCAATGGGGATGCTTCTGGGCGTACC
CAGTGCTCGTTGGCCCACACAGGAGCGTCCGCACCGAATGAAACATGCAAGATGATAATGTTACCAGTCCGTTCGTCATCGCACCCAATGGGGATGCTTCTGGGCGTACC
CAGTGCTCGTTGGCCCACACAGGAGCGTCCGCACCGAATGAAATCCAGATCGACGAGCGCCTACAAGAGCGTTCGTCATCGCACCCAATGGGGATGCTTCTGGGCGTACC
CAGTGCTCGTTGGCCCACACAGGAGCGTCCGCACCGAATGTTATTTGGCTTAAATCTTCCTTCCAAGTGGGTTCGTCATCGCACCCAATGGGGATGCTTCTGGGCGTACC
CAGTGCTCGTTGGCCCACACAGGAGCGTCCGCACCGAATGGTATGGCTGAGCTGAGTACTATAGTGTCGTGTTCGTCATCGCACCCAATGGGGATGCTTCTGGGCGTACC
CAGTGCTCGTTGGCCCACACAGGAGCGTCCGCACCGAATGTTTGTGAGGGCTAAGTTGGAGGCTCTTGTTGTTCGTCATCGCACCCAATGGGGATGCTTCTGGGCGTACC
CAGTGCTCGTTGGCCCACACAGGAGCGTCCGCACCGAATGTTTGGTGTATCTTTGTTTATATAGTAGCGTGTTCGTCATCGCACCCAATGGGGATGCTTCTGGGCGTACC
CAGTGCTCGTTGGCCCACACAGGAGCGTCCGCACCGAATGAGGCCCGAGAGTAGACTAATCGGTCTGTATGTTCGTCATCGCACCCAATGGGGATGCTTCTGGGCGTACC
CAGTGCTCGTTGGCCCACACAGGAGCGTCCGCACCGAATGTGGAGCTGCGTGCTTGTCGTCAGCAGGATGGTTCGTCATCGCACCCAATGGGGATGCTTCTGGGCGTACC
CAGTGCTCGTTGGCCCACACAGGAGCGTCCGCACCGAATGGTAATTGTTTAATGAGTTCGTTTGTATTGCGTTCGTCATCGCACCCAATGGGGATGCTTCTGGGCGTACC
CAGTGCTCGTTGGCCCACACAGGAGCGTCCGCACCGAATGAAATTAAGCTGAGTCGAGGAAGGTGGTGACGTTCGTCATCGCACCCAATGGGGATGCTTCTGGGCGTACC
CAGTGCTCGTTGGCCCACACAGGAGCGTCCGCACCGAATGTTTCCCAGTAATAGCTTGTGTTCCCTTATTGTTCGTCATCGCACCCAATGGGGATGCTTCTGGGCGTACC
CAGTGCTCGTTGGCCCACACAGGAGCGTCCGCACCGAATGTCACCACAGAGGGCATGGCGCTGTTGTTTGGTTCGTCATCGCACCCAATGGGGATGCTTCTGGGCGTACC
CAGTGCTCGTTGGCCCACACAGGAGCGTCCGCACCGAATGAAACTTATGGGCTGCTCGTCTGGGCTCCTGGTTCGTCATCGCACCCAATGGGGATGCTTCTGGGCGTACC
CAGTGCTCGTTGGCCCACACAGGAGCGTCCGCACCGAATGTTTGTTGTAAGTTGGCTGTGGTCAGTTGCGGTTCGTCATCGCACCCAATGGGGATGCTTCTGGGCGTACC
CAGTGCTCGTTGGCCCACACAGGAGCGTCCGCACCGAATGTTTCTGTGTGTCCTTTATTAATTACGCATCGTTCGTCATCGCACCCAATGGGGATGCTTCTGGGCGTACC
CAGTGCTCGTTGGCCCACACAGGAGCGTCCGCACCGAATGTTTGTAGTTTCTGAGAACCTGTGGACAGCCGTTCGTCATCGCACCCAATGGGGATGCTTCTGGGCGTACC
CAGTGCTCGTTGGCCCACACAGGAGCGTCCGCACCGAATGTGCAGGTGATTTGTTCTCATCTGCGGCATCGTTCGTCATCGCACCCAATGGGGATGCTTCTGGGCGTACC
CAGTGCTCGTTGGCCCACACAGGAGCGTCCGCACCGAATGTTTAAGATTTGTAGCAGAGAGCCGCCGCAAGTTCGTCATCGCACCCAATGGGGATGCTTCTGGGCGTACC
CAGTGCTCGTTGGCCCACACAGGAGCGTCCGCACCGAATGAATGAATTCCGTTCCGCATCCACAAATTTAGTTCGTCATCGCACCCAATGGGGATGCTTCTGGGCGTACC
CAGTGCTCGTTGGCCCACACAGGAGCGTCCGCACCGAATGCAAATTTAATACTCACCTCCATATTAATCGGTTCGTCATCGCACCCAATGGGGATGCTTCTGGGCGTACC
CAGTGCTCGTTGGCCCACACAGGAGCGTCCGCACCGAATGTTTGGGTATCTTGTTAATATTTCGGCGCCAGTTCGTCATCGCACCCAATGGGGATGCTTCTGGGCGTACC
CAGTGCTCGTTGGCCCACACAGGAGCGTCCGCACCGAATGGGGCCGCCTGTAGCCGGGTTCGTCATATTTGTTCGTCATCGCACCCAATGGGGATGCTTCTGGGCGTACC
CAGTGCTCGTTGGCCCACACAGGAGCGTCCGCACCGAATGGTGGATAGAGGGAAGCCGTTGGCTGTAAGGGTTCGTCATCGCACCCAATGGGGATGCTTCTGGGCGTACC
CAGTGCTCGTTGGCCCACACAGGAGCGTCCGCACCGAATGTTAGAGAAAGGGAATTAAAGAAATTCATGGGTTCGTCATCGCACCCAATGGGGATGCTTCTGGGCGTACC
CAGTGCTCGTTGGCCCACACAGGAGCGTCCGCACCGAATGCCCTTTGGGATGCTACTATTGGCGCCACCCGTTCGTCATCGCACCCAATGGGGATGCTTCTGGGCGTACC
CAGTGCTCGTTGGCCCACACAGGAGCGTCCGCACCGAATGCCCAGACTAGCTTCCTCTTTAAGTACCTGAGTTCGTCATCGCACCCAATGGGGATGCTTCTGGGCGTACC
CAGTGCTCGTTGGCCCACACAGGAGCGTCCGCACCGAATGTTTCAGGTACTTAAGGAGGAAACTAGTCTTGTTCGTCATCGCACCCAATGGGGATGCTTCTGGGCGTACC
CAGTGCTCGTTGGCCCACACAGGAGCGTCCGCACCGAATGGGGTAAGTATTGTGTTGCTTTAATAATTGCGTTCGTCATCGCACCCAATGGGGATGCTTCTGGGCGTACC
CAGTGCTCGTTGGCCCACACAGGAGCGTCCGCACCGAATGTGAAACACCATGACCTCTTCCGATGCGGCGGTTCGTCATCGCACCCAATGGGGATGCTTCTGGGCGTACC
CAGTGCTCGTTGGCCCACACAGGAGCGTCCGCACCGAATGATTGTTGTCTCTTCCTTGAGTAATTAATGCGTTCGTCATCGCACCCAATGGGGATGCTTCTGGGCGTACC
CAGTGCTCGTTGGCCCACACAGGAGCGTCCGCACCGAATGTTGGTCTTTCCTCCTGCTTGCTTTCGTTAAGTTCGTCATCGCACCCAATGGGGATGCTTCTGGGCGTACC
CAGTGCTCGTTGGCCCACACAGGAGCGTCCGCACCGAATGACCTGTAGCCGGATTCGTCATATTTCTGACGTTCGTCATCGCACCCAATGGGGATGCTTCTGGGCGTACC
CAGTGCTCGTTGGCCCACACAGGAGCGTCCGCACCGAATGAAACCACGGGATCTCAGCTGCGACGGCCTCGTTCGTCATCGCACCCAATGGGGATGCTTCTGGGCGTACC
CAGTGCTCGTTGGCCCACACAGGAGCGTCCGCACCGAATGTTTGCGGATTAGAGTGAGTGTCCATAGGCGGTTCGTCATCGCACCCAATGGGGATGCTTCTGGGCGTACC
CAGTGCTCGTTGGCCCACACAGGAGCGTCCGCACCGAATGGTCTCACTTCAAGCGGAAACGAAGCCGAAAGTTCGTCATCGCACCCAATGGGGATGCTTCTGGGCGTACC
CAGTGCTCGTTGGCCCACACAGGAGCGTCCGCACCGAATGAGAGTCGCAGATCCCTCGGTCGGAAAGGAGGTTCGTCATCGCACCCAATGGGGATGCTTCTGGGCGTACC
CAGTGCTCGTTGGCCCACACAGGAGCGTCCGCACCGAATGTGTCAGTGTCAATGGCATATGCAGGCAAGGGTTCGTCATCGCACCCAATGGGGATGCTTCTGGGCGTACC
CAGTGCTCGTTGGCCCACACAGGAGCGTCCGCACCGAATGTGCTTTGAGTGTCTTCCTTCTCTTCCAAGAGTTCGTCATCGCACCCAATGGGGATGCTTCTGGGCGTACC
CAGTGCTCGTTGGCCCACACAGGAGCGTCCGCACCGAATGTTTATAGTCATAGTGAGAGTTTAATTTGCGGTTCGTCATCGCACCCAATGGGGATGCTTCTGGGCGTACC
CAGTGCTCGTTGGCCCACACAGGAGCGTCCGCACCGAATGTTTCCTCAACTTGGAGCCGTCTTATTTGTGGTTCGTCATCGCACCCAATGGGGATGCTTCTGGGCGTACC
CAGTGCTCGTTGGCCCACACAGGAGCGTCCGCACCGAATGTTTCCTGCTTAGGCTGAGTTTAGAAATGTCGTTCGTCATCGCACCCAATGGGGATGCTTCTGGGCGTACC
CAGTGCTCGTTGGCCCACACAGGAGCGTCCGCACCGAATGGTGATTTGAATAAATCCCGCTTAGCAGTAGGTTCGTCATCGCACCCAATGGGGATGCTTCTGGGCGTACC
CAGTGCTCGTTGGCCCACACAGGAGCGTCCGCACCGAATGAAACCACGGCATCACAGCTACGACGGCCTCGTTCGTCATCGCACCCAATGGGGATGCTTCTGGGCGTACC
CAGTGCTCGTTGGCCCACACAGGAGCGTCCGCACCGAATGTTGTGCCATCCACTAATTGAATTATTATTCGTTCGTCATCGCACCCAATGGGGATGCTTCTGGGCGTACC
CAGTGCTCGTTGGCCCACACAGGAGCGTCCGCACCGAATGTTAAGATACAAGCTACAAACTATAATCGACGTTCGTCATCGCACCCAATGGGGATGCTTCTGGGCGTACC
CAGTGCTCGTTGGCCCACACAGGAGCGTCCGCACCGAATGTTTCTTTCAATGTCTACCCTTTGCCCACCAGTTCGTCATCGCACCCAATGGGGATGCTTCTGGGCGTACC
CAGTGCTCGTTGGCCCACACAGGAGCGTCCGCACCGAATGGGGCTTGGACATAGTTAGTATTTAATAATAGTTCGTCATCGCACCCAATGGGGATGCTTCTGGGCGTACC
CAGTGCTCGTTGGCCCACACAGGAGCGTCCGCACCGAATGGGCATGTTTCCAGGCGTCTGGGTAGTATCCGTTCGTCATCGCACCCAATGGGGATGCTTCTGGGCGTACC
CAGTGCTCGTTGGCCCACACAGGAGCGTCCGCACCGAATGCGTTAGATGTTGATCAGCAGTTGGCTGTGGGTTCGTCATCGCACCCAATGGGGATGCTTCTGGGCGTACC
CAGTGCTCGTTGGCCCACACAGGAGCGTCCGCACCGAATGTGCTGTAATAATTTATTTCAAGTTCACACCGTTCGTCATCGCACCCAATGGGGATGCTTCTGGGCGTACC
CAGTGCTCGTTGGCCCACACAGGAGCGTCCGCACCGAATGTTTAGTTTAGCTTTGTCCTCGTCCATTCTAGTTCGTCATCGCACCCAATGGGGATGCTTCTGGGCGTACC
CAGTGCTCGTTGGCCCACACAGGAGCGTCCGCACCGAATGTGTAGAAGTTTGGTGATTTAGTTTATTAGGGTTCGTCATCGCACCCAATGGGGATGCTTCTGGGCGTACC
CAGTGCTCGTTGGCCCACACAGGAGCGTCCGCACCGAATGTTGCTGTCAAGGACTACGCCAAGGTATGATGTTCGTCATCGCACCCAATGGGGATGCTTCTGGGCGTACC
CAGTGCTCGTTGGCCCACACAGGAGCGTCCGCACCGAATGGGTCAGGATCCAGGCCAAGGACATGACCGCGTTCGTCATCGCACCCAATGGGGATGCTTCTGGGCGTACC
CAGTGCTCGTTGGCCCACACAGGAGCGTCCGCACCGAATGTTTAGGAGTAGTCTTTCAAATATCTTAGAGGTTCGTCATCGCACCCAATGGGGATGCTTCTGGGCGTACC
CAGTGCTCGTTGGCCCACACAGGAGCGTCCGCACCGAATGTTTGCGCGCCATGGTTCTAGTGTGGAATTTGTTCGTCATCGCACCCAATGGGGATGCTTCTGGGCGTACC
CAGTGCTCGTTGGCCCACACAGGAGCGTCCGCACCGAATGATGGAGCCGTCTGTTATCGTCTGCTACTTTGTTCGTCATCGCACCCAATGGGGATGCTTCTGGGCGTACC
CAGTGCTCGTTGGCCCACACAGGAGCGTCCGCACCGAATGATTCTGTCTCCGTACCTCCACCTGAAATGTGTTCGTCATCGCACCCAATGGGGATGCTTCTGGGCGTACC
CAGTGCTCGTTGGCCCACACAGGAGCGTCCGCACCGAATGCTGCGTAAGTTGAGAGCATAATTCTTTCTGGTTCGTCATCGCACCCAATGGGGATGCTTCTGGGCGTACC
CAGTGCTCGTTGGCCCACACAGGAGCGTCCGCACCGAATGTTAAAGGCAATTTCTTCTGGTTAATATTGGGTTCGTCATCGCACCCAATGGGGATGCTTCTGGGCGTACC
CAGTGCTCGTTGGCCCACACAGGAGCGTCCGCACCGAATGAAATAAATTGTGGATGCGGAACAGAAGTCAGTTCGTCATCGCACCCAATGGGGATGCTTCTGGGCGTACC
CAGTGCTCGTTGGCCCACACAGGAGCGTCCGCACCGAATGTTCTAGTAGCGGGACAATTTCTTTGATATCGTTCGTCATCGCACCCAATGGGGATGCTTCTGGGCGTACC
CAGTGCTCGTTGGCCCACACAGGAGCGTCCGCACCGAATGTTTAACTGGCGTCTTGAAACTGGAGCAGTCGTTCGTCATCGCACCCAATGGGGATGCTTCTGGGCGTACC
CAGTGCTCGTTGGCCCACACAGGAGCGTCCGCACCGAATGCACCGAGTCGCTGGGAAGTCTCGGGAGTCAGTTCGTCATCGCACCCAATGGGGATGCTTCTGGGCGTACC
CAGTGCTCGTTGGCCCACACAGGAGCGTCCGCACCGAATGTTTCATTTCTTTACAGGTTATCGGAAGATAGTTCGTCATCGCACCCAATGGGGATGCTTCTGGGCGTACC
CAGTGCTCGTTGGCCCACACAGGAGCGTCCGCACCGAATGTTTCATTGTTTCTTGTGGCGGCAGTTGGTAGTTCGTCATCGCACCCAATGGGGATGCTTCTGGGCGTACC
CAGTGCTCGTTGGCCCACACAGGAGCGTCCGCACCGAATGTTTCGTAGTTGGAGCCGGAACTGAAGGTGCGTTCGTCATCGCACCCAATGGGGATGCTTCTGGGCGTACC
CAGTGCTCGTTGGCCCACACAGGAGCGTCCGCACCGAATGGGTGGCTGCGGCTGCATTAGTCAAGTTCGAGTTCGTCATCGCACCCAATGGGGATGCTTCTGGGCGTACC
CAGTGCTCGTTGGCCCACACAGGAGCGTCCGCACCGAATGGCCGCTGGAAGCGAGTCACTTGCAACATGTGTTCGTCATCGCACCCAATGGGGATGCTTCTGGGCGTACC
CAGTGCTCGTTGGCCCACACAGGAGCGTCCGCACCGAATGTTTAGTTATTGGAGCCGGAACAGAGGGTGCGTTCGTCATCGCACCCAATGGGGATGCTTCTGGGCGTACC
CAGTGCTCGTTGGCCCACACAGGAGCGTCCGCACCGAATGAATTCCCTTTGGGTATGTGTGTGGTGAGCAGTTCGTCATCGCACCCAATGGGGATGCTTCTGGGCGTACC
CAGTGCTCGTTGGCCCACACAGGAGCGTCCGCACCGAATGTGTTAGCTTGTCCATGCATTCTTCTGCGATGTTCGTCATCGCACCCAATGGGGATGCTTCTGGGCGTACC
CAGTGCTCGTTGGCCCACACAGGAGCGTCCGCACCGAATGGACCATAGTTGTTTGTGTTAGCATCCTTGAGTTCGTCATCGCACCCAATGGGGATGCTTCTGGGCGTACC
CAGTGCTCGTTGGCCCACACAGGAGCGTCCGCACCGAATGACTATAGTGGCGACTCCTCCTCTCTTGCTAGTTCGTCATCGCACCCAATGGGGATGCTTCTGGGCGTACC
CAGTGCTCGTTGGCCCACACAGGAGCGTCCGCACCGAATGTTTCAGGTGCGTTGGTTGCAGTTAATGTTAGTTCGTCATCGCACCCAATGGGGATGCTTCTGGGCGTACC
CAGTGCTCGTTGGCCCACACAGGAGCGTCCGCACCGAATGAGGTGGGCCCATGCGCATGTTTGAAGTTGAGTTCGTCATCGCACCCAATGGGGATGCTTCTGGGCGTACC
CAGTGCTCGTTGGCCCACACAGGAGCGTCCGCACCGAATGATCTGCTCAGGATTGCTGTGCTGTGCGGCAGTTCGTCATCGCACCCAATGGGGATGCTTCTGGGCGTACC
CAGTGCTCGTTGGCCCACACAGGAGCGTCCGCACCGAATGCTACAGGCGCCTGCCCGTGATGACTCCTGAGTTCGTCATCGCACCCAATGGGGATGCTTCTGGGCGTACC
CAGTGCTCGTTGGCCCACACAGGAGCGTCCGCACCGAATGTTGCAAGTGGCGCGCATCCAGCGTCCGTAGGTTCGTCATCGCACCCAATGGGGATGCTTCTGGGCGTACC
CAGTGCTCGTTGGCCCACACAGGAGCGTCCGCACCGAATGTTTCAGGTACTTTAGGACGAAACTAGTCTTGTTCGTCATCGCACCCAATGGGGATGCTTCTGGGCGTACC
CAGTGCTCGTTGGCCCACACAGGAGCGTCCGCACCGAATGGGGATTGTAGTTCGGACAATCACCGAAGGGGTTCGTCATCGCACCCAATGGGGATGCTTCTGGGCGTACC
CAGTGCTCGTTGGCCCACACAGGAGCGTCCGCACCGAATGTTTGGTAGGCGGTCATGTCCTTGGCCTGGAGTTCGTCATCGCACCCAATGGGGATGCTTCTGGGCGTACC
CAGTGCTCGTTGGCCCACACAGGAGCGTCCGCACCGAATGTACAGCAGCAGATGGATCATCAGGAGCCGTGTTCGTCATCGCACCCAATGGGGATGCTTCTGGGCGTACC
CAGTGCTCGTTGGCCCACACAGGAGCGTCCGCACCGAATGGGGCCGCCGGTTCGAGATTTGTTGCAGAGAGTTCGTCATCGCACCCAATGGGGATGCTTCTGGGCGTACC
CAGTGCTCGTTGGCCCACACAGGAGCGTCCGCACCGAATGTTTCCTCGCATGACACTGCCATTCAGATGCGTTCGTCATCGCACCCAATGGGGATGCTTCTGGGCGTACC
CAGTGCTCGTTGGCCCACACAGGAGCGTCCGCACCGAATGATCATAATGCCAGCAGCTCTATATAAACGCGTTCGTCATCGCACCCAATGGGGATGCTTCTGGGCGTACC
CAGTGCTCGTTGGCCCACACAGGAGCGTCCGCACCGAATGACCTACATATTGCATAAATGTAATCAAAGGGTTCGTCATCGCACCCAATGGGGATGCTTCTGGGCGTACC
CAGTGCTCGTTGGCCCACACAGGAGCGTCCGCACCGAATGAAATTGACCAGAAAGCTTTGGCAGTTGTACGTTCGTCATCGCACCCAATGGGGATGCTTCTGGGCGTACC
CAGTGCTCGTTGGCCCACACAGGAGCGTCCGCACCGAATGAAAGCTTGCGGCAAACAACATTGACACAAAGTTCGTCATCGCACCCAATGGGGATGCTTCTGGGCGTACC
CAGTGCTCGTTGGCCCACACAGGAGCGTCCGCACCGAATGTTTATTAGTAATTCCGCATGCGTTCCAATAGTTCGTCATCGCACCCAATGGGGATGCTTCTGGGCGTACC
CAGTGCTCGTTGGCCCACACAGGAGCGTCCGCACCGAATGTTTCCGCTAACCTGTAATGAAAGGAAATTAGTTCGTCATCGCACCCAATGGGGATGCTTCTGGGCGTACC
CAGTGCTCGTTGGCCCACACAGGAGCGTCCGCACCGAATGTTAAGGATTTGAAGATTCAGGAGGTCATGAGTTCGTCATCGCACCCAATGGGGATGCTTCTGGGCGTACC
CAGTGCTCGTTGGCCCACACAGGAGCGTCCGCACCGAATGAAAGCTTTGAGAATTGCTCAGTGGTCCATTGTTCGTCATCGCACCCAATGGGGATGCTTCTGGGCGTACC
CAGTGCTCGTTGGCCCACACAGGAGCGTCCGCACCGAATGAGTTGCGAGTTGTCCAACGCAGCCGTCAATGTTCGTCATCGCACCCAATGGGGATGCTTCTGGGCGTACC
CAGTGCTCGTTGGCCCACACAGGAGCGTCCGCACCGAATGCTAAGATTTCTCCAGGTGTACTTTCTTCCTGTTCGTCATCGCACCCAATGGGGATGCTTCTGGGCGTACC
CAGTGCTCGTTGGCCCACACAGGAGCGTCCGCACCGAATGGACCGGCAAAGCTGACCTGCAATTTAACAAGTTCGTCATCGCACCCAATGGGGATGCTTCTGGGCGTACC
CAGTGCTCGTTGGCCCACACAGGAGCGTCCGCACCGAATGAAAGGATTAGTGTGGCAGAAACATGATGAAGTTCGTCATCGCACCCAATGGGGATGCTTCTGGGCGTACC
CAGTGCTCGTTGGCCCACACAGGAGCGTCCGCACCGAATGGAGGATGAGCAGTTGCTGTCGTCAGATGATGTTCGTCATCGCACCCAATGGGGATGCTTCTGGGCGTACC
CAGTGCTCGTTGGCCCACACAGGAGCGTCCGCACCGAATGTTTCTTTGTAGGCTTTAGATTATAACAGTGGTTCGTCATCGCACCCAATGGGGATGCTTCTGGGCGTACC
CAGTGCTCGTTGGCCCACACAGGAGCGTCCGCACCGAATGTTTCCTGCTTTCTTCTAGAGACGCTAGGACGTTCGTCATCGCACCCAATGGGGATGCTTCTGGGCGTACC
CAGTGCTCGTTGGCCCACACAGGAGCGTCCGCACCGAATGGGGCCGCCGATTCGAGATTTGTTGCAGAGAGTTCGTCATCGCACCCAATGGGGATGCTTCTGGGCGTACC
CAGTGCTCGTTGGCCCACACAGGAGCGTCCGCACCGAATGGGGCGTAAAGAAGCATTCCTTTGGTGAGGGGTTCGTCATCGCACCCAATGGGGATGCTTCTGGGCGTACC
CAGTGCTCGTTGGCCCACACAGGAGCGTCCGCACCGAATGAGGCCTCGAGGATGAACTGGGTGACCCTGGGTTCGTCATCGCACCCAATGGGGATGCTTCTGGGCGTACC
CAGTGCTCGTTGGCCCACACAGGAGCGTCCGCACCGAATGCTGACGAAGCGCGCAGAGAAACCGAGCTTCGTTCGTCATCGCACCCAATGGGGATGCTTCTGGGCGTACC
CAGTGCTCGTTGGCCCACACAGGAGCGTCCGCACCGAATGAAACACTTATCTAATTGCCAACTCGACGACGTTCGTCATCGCACCCAATGGGGATGCTTCTGGGCGTACC
CAGTGCTCGTTGGCCCACACAGGAGCGTCCGCACCGAATGCGCAAATGATCCTTATTTATGCTTTGGCATGTTCGTCATCGCACCCAATGGGGATGCTTCTGGGCGTACC
CAGTGCTCGTTGGCCCACACAGGAGCGTCCGCACCGAATGGGGCTTGGACATAGTTAGTATAAATTATAGGTTCGTCATCGCACCCAATGGGGATGCTTCTGGGCGTACC
CAGTGCTCGTTGGCCCACACAGGAGCGTCCGCACCGAATGTTTGTGCTAGGTATGTGTGGAAACCTTTGAGTTCGTCATCGCACCCAATGGGGATGCTTCTGGGCGTACC
CAGTGCTCGTTGGCCCACACAGGAGCGTCCGCACCGAATGCTGCTTGAGTTAGAGTCATTGTGGTGAGTAGTTCGTCATCGCACCCAATGGGGATGCTTCTGGGCGTACC
CAGTGCTCGTTGGCCCACACAGGAGCGTCCGCACCGAATGTTTGTGGTGCCAGTCTCTTGTTGTCGGTTGGTTCGTCATCGCACCCAATGGGGATGCTTCTGGGCGTACC
CAGTGCTCGTTGGCCCACACAGGAGCGTCCGCACCGAATGCTGCGTTTCTTCTCCTTGTTTCCTTTGGTTGTTCGTCATCGCACCCAATGGGGATGCTTCTGGGCGTACC
CAGTGCTCGTTGGCCCACACAGGAGCGTCCGCACCGAATGAGAATATCCTGCGAACAGCTATGTTCGGGTGTTCGTCATCGCACCCAATGGGGATGCTTCTGGGCGTACC
CAGTGCTCGTTGGCCCACACAGGAGCGTCCGCACCGAATGGGGATGTTGTCTTCTATAATCCTTGGCTTAGTTCGTCATCGCACCCAATGGGGATGCTTCTGGGCGTACC
CAGTGCTCGTTGGCCCACACAGGAGCGTCCGCACCGAATGTTTATAGACGTCAAGGCCCTCCTCCACGCAGTTCGTCATCGCACCCAATGGGGATGCTTCTGGGCGTACC
CAGTGCTCGTTGGCCCACACAGGAGCGTCCGCACCGAATGAAATAGTAATCCCAGACTACGAACCCGAAGGTTCGTCATCGCACCCAATGGGGATGCTTCTGGGCGTACC
CAGTGCTCGTTGGCCCACACAGGAGCGTCCGCACCGAATGGGAGTGCGTTGTCTTGGGCTTGTTCATCCGGTTCGTCATCGCACCCAATGGGGATGCTTCTGGGCGTACC
CAGTGCTCGTTGGCCCACACAGGAGCGTCCGCACCGAATGTTTCAGGTACTTAAAGAGGAAGCTAGTCTGGTTCGTCATCGCACCCAATGGGGATGCTTCTGGGCGTACC
CAGTGCTCGTTGGCCCACACAGGAGCGTCCGCACCGAATGGGCGGGCTGCCATCGTCTACTCTCCTTATGGTTCGTCATCGCACCCAATGGGGATGCTTCTGGGCGTACC
CAGTGCTCGTTGGCCCACACAGGAGCGTCCGCACCGAATGGGTGCGTTGAGGTGAGAGCATTGTTTATATGTTCGTCATCGCACCCAATGGGGATGCTTCTGGGCGTACC
CAGTGCTCGTTGGCCCACACAGGAGCGTCCGCACCGAATGGGGCTTGGACATAGTTAGTATTTAATATTAGTTCGTCATCGCACCCAATGGGGATGCTTCTGGGCGTACC
CAGTGCTCGTTGGCCCACACAGGAGCGTCCGCACCGAATGTGTCACTGTTATAATCTAAAGCCTACAAAGGTTCGTCATCGCACCCAATGGGGATGCTTCTGGGCGTACC
CAGTGCTCGTTGGCCCACACAGGAGCGTCCGCACCGAATGAAACGAGACAGATCCCTCCACAACAATGACGTTCGTCATCGCACCCAATGGGGATGCTTCTGGGCGTACC
CAGTGCTCGTTGGCCCACACAGGAGCGTCCGCACCGAATGCTTTCCTTAATTGTTCTTAGTCCAGAATTAGTTCGTCATCGCACCCAATGGGGATGCTTCTGGGCGTACC
CAGTGCTCGTTGGCCCACACAGGAGCGTCCGCACCGAATGATTGATGCTGCAGGGTAACGGCTGGTGGGAGTTCGTCATCGCACCCAATGGGGATGCTTCTGGGCGTACC
CAGTGCTCGTTGGCCCACACAGGAGCGTCCGCACCGAATGCACAAAGATTGGACCTGTTCCAGCAACCACGTTCGTCATCGCACCCAATGGGGATGCTTCTGGGCGTACC
CAGTGCTCGTTGGCCCACACAGGAGCGTCCGCACCGAATGAAATGCTGGGAGATTCGAAATTGTAGTTCGGTTCGTCATCGCACCCAATGGGGATGCTTCTGGGCGTACC
CAGTGCTCGTTGGCCCACACAGGAGCGTCCGCACCGAATGGGGTGTTGTTGCGAGAGGGAGGGTACTGTCGTTCGTCATCGCACCCAATGGGGATGCTTCTGGGCGTACC
CAGTGCTCGTTGGCCCACACAGGAGCGTCCGCACCGAATGTTTAGGTAGGCTGTTCTGAAGGTGGGTATTGTTCGTCATCGCACCCAATGGGGATGCTTCTGGGCGTACC
CAGTGCTCGTTGGCCCACACAGGAGCGTCCGCACCGAATGGTCTGAATAAATGGCGCCGAAACTCAAACAGTTCGTCATCGCACCCAATGGGGATGCTTCTGGGCGTACC
CAGTGCTCGTTGGCCCACACAGGAGCGTCCGCACCGAATGCAGAACTGATGAGAATAATACAATTTAAGGGTTCGTCATCGCACCCAATGGGGATGCTTCTGGGCGTACC
CAGTGCTCGTTGGCCCACACAGGAGCGTCCGCACCGAATGGCCGACTAAGGGTGCGGGCTGTTGTTTGATGTTCGTCATCGCACCCAATGGGGATGCTTCTGGGCGTACC
CAGTGCTCGTTGGCCCACACAGGAGCGTCCGCACCGAATGAGATGCATATTGCCGGTCGTCAGGAAGAGGGTTCGTCATCGCACCCAATGGGGATGCTTCTGGGCGTACC
CAGTGCTCGTTGGCCCACACAGGAGCGTCCGCACCGAATGCCCACTTATACAAATTAACGAAAGCAAGCAGTTCGTCATCGCACCCAATGGGGATGCTTCTGGGCGTACC
CAGTGCTCGTTGGCCCACACAGGAGCGTCCGCACCGAATGGGTGGTGTAGCTGGAGATTCCTGCTGTATAGTTCGTCATCGCACCCAATGGGGATGCTTCTGGGCGTACC
CAGTGCTCGTTGGCCCACACAGGAGCGTCCGCACCGAATGCAAATTCCCTGCCAAACACATCTAATACTCGTTCGTCATCGCACCCAATGGGGATGCTTCTGGGCGTACC
CAGTGCTCGTTGGCCCACACAGGAGCGTCCGCACCGAATGGGGCCACCTGTAGCCGGATTCGTCATATTAGTTCGTCATCGCACCCAATGGGGATGCTTCTGGGCGTACC
CAGTGCTCGTTGGCCCACACAGGAGCGTCCGCACCGAATGTCTGCAGTCGTCTAGGTCTGGGATTTCTAAGTTCGTCATCGCACCCAATGGGGATGCTTCTGGGCGTACC
CAGTGCTCGTTGGCCCACACAGGAGCGTCCGCACCGAATGGGCGGAAATGGGTGAGATGTGTGTTGGCCGGTTCGTCATCGCACCCAATGGGGATGCTTCTGGGCGTACC
CAGTGCTCGTTGGCCCACACAGGAGCGTCCGCACCGAATGATCTGTCTGGTGGTCCCTTCTCTAAAGCTTGTTCGTCATCGCACCCAATGGGGATGCTTCTGGGCGTACC
CAGTGCTCGTTGGCCCACACAGGAGCGTCCGCACCGAATGTTTGGTTTGGTGCAATAGGATGACAGGTGAGTTCGTCATCGCACCCAATGGGGATGCTTCTGGGCGTACC
CAGTGCTCGTTGGCCCACACAGGAGCGTCCGCACCGAATGTTTGTAAGAAATGATTGGAGTTTCTTGGCGGTTCGTCATCGCACCCAATGGGGATGCTTCTGGGCGTACC
CAGTGCTCGTTGGCCCACACAGGAGCGTCCGCACCGAATGTTTGTCATGACTGCCGTCCTGGGCCATGACGTTCGTCATCGCACCCAATGGGGATGCTTCTGGGCGTACC
CAGTGCTCGTTGGCCCACACAGGAGCGTCCGCACCGAATGCCTCCAGGAGTGGTGGGTGTGGCCAGCGAAGTTCGTCATCGCACCCAATGGGGATGCTTCTGGGCGTACC
CAGTGCTCGTTGGCCCACACAGGAGCGTCCGCACCGAATGCAACGACGCGGTGCTCCTGCCCTTCTGGTGGTTCGTCATCGCACCCAATGGGGATGCTTCTGGGCGTACC
CAGTGCTCGTTGGCCCACACAGGAGCGTCCGCACCGAATGCCCATCCTGCTGACGTCAAGCACGCAGCTCGTTCGTCATCGCACCCAATGGGGATGCTTCTGGGCGTACC
CAGTGCTCGTTGGCCCACACAGGAGCGTCCGCACCGAATGACGCAAGCATCTCAATGATTCCCAAACCAGGTTCGTCATCGCACCCAATGGGGATGCTTCTGGGCGTACC
CAGTGCTCGTTGGCCCACACAGGAGCGTCCGCACCGAATGTGCTCGGTCATCTCCTTCCTCGACACAGCCGTTCGTCATCGCACCCAATGGGGATGCTTCTGGGCGTACC
CAGTGCTCGTTGGCCCACACAGGAGCGTCCGCACCGAATGTACAAACATAATACTTACCTCCAAATATCGGTTCGTCATCGCACCCAATGGGGATGCTTCTGGGCGTACC
CAGTGCTCGTTGGCCCACACAGGAGCGTCCGCACCGAATGATATAAATTTCCCAGTAATAGCTTGTGTTCGTTCGTCATCGCACCCAATGGGGATGCTTCTGGGCGTACC
CAGTGCTCGTTGGCCCACACAGGAGCGTCCGCACCGAATGAGAGCGTCACATTGGAGTCGGATCTTCAGAGTTCGTCATCGCACCCAATGGGGATGCTTCTGGGCGTACC
CAGTGCTCGTTGGCCCACACAGGAGCGTCCGCACCGAATGGAAACCGAGTACAAATAACCTGCAACACCGGTTCGTCATCGCACCCAATGGGGATGCTTCTGGGCGTACC
CAGTGCTCGTTGGCCCACACAGGAGCGTCCGCACCGAATGGATGCTATAACAATCATTTCGCTGCGTCTGGTTCGTCATCGCACCCAATGGGGATGCTTCTGGGCGTACC
CAGTGCTCGTTGGCCCACACAGGAGCGTCCGCACCGAATGTTTCCATCCCTTCAATGCGGTTTAGAAGGTGTTCGTCATCGCACCCAATGGGGATGCTTCTGGGCGTACC
CAGTGCTCGTTGGCCCACACAGGAGCGTCCGCACCGAATGAAGATAAGTCCGCACTTGAGGAGATTCTCTGTTCGTCATCGCACCCAATGGGGATGCTTCTGGGCGTACC
CAGTGCTCGTTGGCCCACACAGGAGCGTCCGCACCGAATGTTTCCATGTCATGATTGTTATCTCTTCCTTGTTCGTCATCGCACCCAATGGGGATGCTTCTGGGCGTACC
CAGTGCTCGTTGGCCCACACAGGAGCGTCCGCACCGAATGCCCACGGCTGCCACACAGCTCAGCGATCCTGTTCGTCATCGCACCCAATGGGGATGCTTCTGGGCGTACC
CAGTGCTCGTTGGCCCACACAGGAGCGTCCGCACCGAATGCCCTCTCTACCACACATCGACAACGCAGAGGTTCGTCATCGCACCCAATGGGGATGCTTCTGGGCGTACC
CAGTGCTCGTTGGCCCACACAGGAGCGTCCGCACCGAATGAAATTGACAGTTTATTGGCCTTAATCATACGTTCGTCATCGCACCCAATGGGGATGCTTCTGGGCGTACC
CAGTGCTCGTTGGCCCACACAGGAGCGTCCGCACCGAATGCCCTCCTACTCACACACACACACAAATAAAGTTCGTCATCGCACCCAATGGGGATGCTTCTGGGCGTACC
CAGTGCTCGTTGGCCCACACAGGAGCGTCCGCACCGAATGTGGTGTTTATATTCTCTTTCTTATTGAGTGGTTCGTCATCGCACCCAATGGGGATGCTTCTGGGCGTACC
CAGTGCTCGTTGGCCCACACAGGAGCGTCCGCACCGAATGTATAAATATCATACTTACCTCCCACTAAACGTTCGTCATCGCACCCAATGGGGATGCTTCTGGGCGTACC
CAGTGCTCGTTGGCCCACACAGGAGCGTCCGCACCGAATGGAACTAAGCGTGGGCAGCTTATATGGCCCGGTTCGTCATCGCACCCAATGGGGATGCTTCTGGGCGTACC
CAGTGCTCGTTGGCCCACACAGGAGCGTCCGCACCGAATGGACCACTTTAGTGAGGGCGGACAGTAGACAGTTCGTCATCGCACCCAATGGGGATGCTTCTGGGCGTACC
CAGTGCTCGTTGGCCCACACAGGAGCGTCCGCACCGAATGAAACATGCAAGTCAATAATGTTACCAATCCGTTCGTCATCGCACCCAATGGGGATGCTTCTGGGCGTACC
CAGTGCTCGTTGGCCCACACAGGAGCGTCCGCACCGAATGCCGACAGAATATGAATGACAGAAGGCCACGGTTCGTCATCGCACCCAATGGGGATGCTTCTGGGCGTACC
CAGTGCTCGTTGGCCCACACAGGAGCGTCCGCACCGAATGAAACATGCAAGCTGATAATGTTACCAATCAGTTCGTCATCGCACCCAATGGGGATGCTTCTGGGCGTACC
CAGTGCTCGTTGGCCCACACAGGAGCGTCCGCACCGAATGTTTGTGCAGTGGCATCAGGAGGTGGACACGGTTCGTCATCGCACCCAATGGGGATGCTTCTGGGCGTACC
CAGTGCTCGTTGGCCCACACAGGAGCGTCCGCACCGAATGTTTGAGAATTGCTTGGCGTATCTGCTTCTGGTTCGTCATCGCACCCAATGGGGATGCTTCTGGGCGTACC
CAGTGCTCGTTGGCCCACACAGGAGCGTCCGCACCGAATGCGATATGCTATCAATTTCACTTCAGCTCATGTTCGTCATCGCACCCAATGGGGATGCTTCTGGGCGTACC
CAGTGCTCGTTGGCCCACACAGGAGCGTCCGCACCGAATGCGGCGGCCCTCTGCAACAAATCTCGAACCGGTTCGTCATCGCACCCAATGGGGATGCTTCTGGGCGTACC
CAGTGCTCGTTGGCCCACACAGGAGCGTCCGCACCGAATGGCTCCAGCCTCAAAGACTCCAACTATTGAAGTTCGTCATCGCACCCAATGGGGATGCTTCTGGGCGTACC
CAGTGCTCGTTGGCCCACACAGGAGCGTCCGCACCGAATGGCTGGAGACTCCTGCTGTATAATTTAACTTGTTCGTCATCGCACCCAATGGGGATGCTTCTGGGCGTACC
CAGTGCTCGTTGGCCCACACAGGAGCGTCCGCACCGAATGTTTGCATCCATTTCCATGCCTATTTCGTTGGTTCGTCATCGCACCCAATGGGGATGCTTCTGGGCGTACC
CAGTGCTCGTTGGCCCACACAGGAGCGTCCGCACCGAATGAGCCGCAGCCACTAATACGGACACAGAATCGTTCGTCATCGCACCCAATGGGGATGCTTCTGGGCGTACC
CAGTGCTCGTTGGCCCACACAGGAGCGTCCGCACCGAATGTATTGTGCAATTGCAGCTGGGATGCCGCAGGTTCGTCATCGCACCCAATGGGGATGCTTCTGGGCGTACC
CAGTGCTCGTTGGCCCACACAGGAGCGTCCGCACCGAATGCTCCTTGACAATCCACGAGCATGGAGTGGAGTTCGTCATCGCACCCAATGGGGATGCTTCTGGGCGTACC
CAGTGCTCGTTGGCCCACACAGGAGCGTCCGCACCGAATGCCCGGCCAAGAGGACTAATGACGATCTGGAGTTCGTCATCGCACCCAATGGGGATGCTTCTGGGCGTACC
CAGTGCTCGTTGGCCCACACAGGAGCGTCCGCACCGAATGGTCGACAAGTATGGGTGGAGCTCTGCAGCTGTTCGTCATCGCACCCAATGGGGATGCTTCTGGGCGTACC
CAGTGCTCGTTGGCCCACACAGGAGCGTCCGCACCGAATGTTGTTGCAAATGGCCCACTTCCAGTGGCCGGTTCGTCATCGCACCCAATGGGGATGCTTCTGGGCGTACC
CAGTGCTCGTTGGCCCACACAGGAGCGTCCGCACCGAATGAAAGCCTGCCTTCGCGCCTAGCCCAAATTTGTTCGTCATCGCACCCAATGGGGATGCTTCTGGGCGTACC
CAGTGCTCGTTGGCCCACACAGGAGCGTCCGCACCGAATGGGGATTGAATCTTGTTAATAGATAGTCTTTGTTCGTCATCGCACCCAATGGGGATGCTTCTGGGCGTACC
CAGTGCTCGTTGGCCCACACAGGAGCGTCCGCACCGAATGGAATGACTTCTGTTCCGCATCCACAATTTAGTTCGTCATCGCACCCAATGGGGATGCTTCTGGGCGTACC
CAGTGCTCGTTGGCCCACACAGGAGCGTCCGCACCGAATGAAAGGATTAGCGTGGCAGAAACATGATGAAGTTCGTCATCGCACCCAATGGGGATGCTTCTGGGCGTACC
CAGTGCTCGTTGGCCCACACAGGAGCGTCCGCACCGAATGACAGGCAAATAACCAGGCGACAATAGGCGAGTTCGTCATCGCACCCAATGGGGATGCTTCTGGGCGTACC
CAGTGCTCGTTGGCCCACACAGGAGCGTCCGCACCGAATGGTATGCGCAGTTATAGACGTCAGCAACAGTGTTCGTCATCGCACCCAATGGGGATGCTTCTGGGCGTACC
CAGTGCTCGTTGGCCCACACAGGAGCGTCCGCACCGAATGGGATTGTGGCTCGGTCTGTCACCGAAGGAAGTTCGTCATCGCACCCAATGGGGATGCTTCTGGGCGTACC
CAGTGCTCGTTGGCCCACACAGGAGCGTCCGCACCGAATGCGGACAAACAAAGTAGCAGACGATAACAGAGTTCGTCATCGCACCCAATGGGGATGCTTCTGGGCGTACC
CAGTGCTCGTTGGCCCACACAGGAGCGTCCGCACCGAATGTTTCTCAATGACTTCCCGACAACCTATAAAGTTCGTCATCGCACCCAATGGGGATGCTTCTGGGCGTACC
CAGTGCTCGTTGGCCCACACAGGAGCGTCCGCACCGAATGTTACCCAAGGACACATAAATAATAACAAACGTTCGTCATCGCACCCAATGGGGATGCTTCTGGGCGTACC
CAGTGCTCGTTGGCCCACACAGGAGCGTCCGCACCGAATGACTATAAGTAGATGTAGGATTAATTGGATGGTTCGTCATCGCACCCAATGGGGATGCTTCTGGGCGTACC
CAGTGCTCGTTGGCCCACACAGGAGCGTCCGCACCGAATGTCTCAGATCGACGAGCGCCTACATTAGAGAGTTCGTCATCGCACCCAATGGGGATGCTTCTGGGCGTACC
CAGTGCTCGTTGGCCCACACAGGAGCGTCCGCACCGAATGTAAATTAATCAAGGACACACAGGAAATTACGTTCGTCATCGCACCCAATGGGGATGCTTCTGGGCGTACC
CAGTGCTCGTTGGCCCACACAGGAGCGTCCGCACCGAATGAAACGCACTCCAGCTGATACTGATGAAAGAGTTCGTCATCGCACCCAATGGGGATGCTTCTGGGCGTACC
CAGTGCTCGTTGGCCCACACAGGAGCGTCCGCACCGAATGATATGGAGTCATCAAGTTGCAATTAGATAAGTTCGTCATCGCACCCAATGGGGATGCTTCTGGGCGTACC
CAGTGCTCGTTGGCCCACACAGGAGCGTCCGCACCGAATGGCAGAGGGCCGCCGCAACTAAATAGGCATGGTTCGTCATCGCACCCAATGGGGATGCTTCTGGGCGTACC
CAGTGCTCGTTGGCCCACACAGGAGCGTCCGCACCGAATGGAGCAGATCAATCGCTGAAGCCCGCCAGGAGTTCGTCATCGCACCCAATGGGGATGCTTCTGGGCGTACC
CAGTGCTCGTTGGCCCACACAGGAGCGTCCGCACCGAATGCTGGTTAATAATGACGGTATTAACCAGAGAGTTCGTCATCGCACCCAATGGGGATGCTTCTGGGCGTACC
CAGTGCTCGTTGGCCCACACAGGAGCGTCCGCACCGAATGTCCTGGATACCAGTCTTAGCTTTGCGTTGTGTTCGTCATCGCACCCAATGGGGATGCTTCTGGGCGTACC
CAGTGCTCGTTGGCCCACACAGGAGCGTCCGCACCGAATGTTTGAGGAGGTGGCGTCGTTGCGCTGCGTGGTTCGTCATCGCACCCAATGGGGATGCTTCTGGGCGTACC
CAGTGCTCGTTGGCCCACACAGGAGCGTCCGCACCGAATGTTTAATGGCCTTAATCATACAAGGAAGAAAGTTCGTCATCGCACCCAATGGGGATGCTTCTGGGCGTACC
CAGTGCTCGTTGGCCCACACAGGAGCGTCCGCACCGAATGTTTCCTCATTCTGTCCGGGTTATTCGTGTCGTTCGTCATCGCACCCAATGGGGATGCTTCTGGGCGTACC
CAGTGCTCGTTGGCCCACACAGGAGCGTCCGCACCGAATGCCCGTTCCCTTCAATTGCCCTAGTGGTGTAGTTCGTCATCGCACCCAATGGGGATGCTTCTGGGCGTACC
CAGTGCTCGTTGGCCCACACAGGAGCGTCCGCACCGAATGTTTGCAACGCCGGCACTGAGCTCGGAGCTGGTTCGTCATCGCACCCAATGGGGATGCTTCTGGGCGTACC
CAGTGCTCGTTGGCCCACACAGGAGCGTCCGCACCGAATGTCATGGTCAGTAAGGGAGTTGGCGTAGCGTGTTCGTCATCGCACCCAATGGGGATGCTTCTGGGCGTACC
CAGTGCTCGTTGGCCCACACAGGAGCGTCCGCACCGAATGCGCAAAGTAATAAACCGCGACAACAATTAAGTTCGTCATCGCACCCAATGGGGATGCTTCTGGGCGTACC
CAGTGCTCGTTGGCCCACACAGGAGCGTCCGCACCGAATGCAACACTCCTCCTGATTGCTGACCAAGAATGTTCGTCATCGCACCCAATGGGGATGCTTCTGGGCGTACC
CAGTGCTCGTTGGCCCACACAGGAGCGTCCGCACCGAATGGGGCTTCCGAGTAGTAATCAGACATCTCCAGTTCGTCATCGCACCCAATGGGGATGCTTCTGGGCGTACC
CAGTGCTCGTTGGCCCACACAGGAGCGTCCGCACCGAATGCTTCCCTTAGCGCAAGATAAATAGTTACCCGTTCGTCATCGCACCCAATGGGGATGCTTCTGGGCGTACC
CAGTGCTCGTTGGCCCACACAGGAGCGTCCGCACCGAATGCAAGCGATCGCGTTTATTGTTATTAAATAAGTTCGTCATCGCACCCAATGGGGATGCTTCTGGGCGTACC
CAGTGCTCGTTGGCCCACACAGGAGCGTCCGCACCGAATGAAAGCTTGCGGCTAACAACATTGACACAAAGTTCGTCATCGCACCCAATGGGGATGCTTCTGGGCGTACC
CAGTGCTCGTTGGCCCACACAGGAGCGTCCGCACCGAATGAAACAATGCAAAGCCAAGAATGGCACCCAAGTTCGTCATCGCACCCAATGGGGATGCTTCTGGGCGTACC
CAGTGCTCGTTGGCCCACACAGGAGCGTCCGCACCGAATGCCGACGCAATGGCCACAGGACGCGGCGCACGTTCGTCATCGCACCCAATGGGGATGCTTCTGGGCGTACC
CAGTGCTCGTTGGCCCACACAGGAGCGTCCGCACCGAATGTTTGATAAAGATGTTTACGGCGTCATTTATGTTCGTCATCGCACCCAATGGGGATGCTTCTGGGCGTACC
CAGTGCTCGTTGGCCCACACAGGAGCGTCCGCACCGAATGTTTCCTTTCTTTATAGGTTGTCGGGAAGTCGTTCGTCATCGCACCCAATGGGGATGCTTCTGGGCGTACC
CAGTGCTCGTTGGCCCACACAGGAGCGTCCGCACCGAATGTTCCGAGAAACTCATTGGCTGCTCGTCTGGGTTCGTCATCGCACCCAATGGGGATGCTTCTGGGCGTACC
CAGTGCTCGTTGGCCCACACAGGAGCGTCCGCACCGAATGCACTGTTGCTGGCCTTGCTGCTGTTGTTGTGTTCGTCATCGCACCCAATGGGGATGCTTCTGGGCGTACC
CAGTGCTCGTTGGCCCACACAGGAGCGTCCGCACCGAATGACGTAAATCAGGAGACGGGCCTCACTATAGGTTCGTCATCGCACCCAATGGGGATGCTTCTGGGCGTACC
CAGTGCTCGTTGGCCCACACAGGAGCGTCCGCACCGAATGTCTAACGCAACCGACAAGAGGAGGCGGGCTGTTCGTCATCGCACCCAATGGGGATGCTTCTGGGCGTACC
CAGTGCTCGTTGGCCCACACAGGAGCGTCCGCACCGAATGCGGTCCCGATTAGTATCCCTTATCTCCGATGTTCGTCATCGCACCCAATGGGGATGCTTCTGGGCGTACC
CAGTGCTCGTTGGCCCACACAGGAGCGTCCGCACCGAATGTACTTATTCTAACAACATCTATATCCGATGGTTCGTCATCGCACCCAATGGGGATGCTTCTGGGCGTACC
CAGTGCTCGTTGGCCCACACAGGAGCGTCCGCACCGAATGAAAGCCCAATTAACTCTTCTTGGGTAGCCAGTTCGTCATCGCACCCAATGGGGATGCTTCTGGGCGTACC
CAGTGCTCGTTGGCCCACACAGGAGCGTCCGCACCGAATGCGGATTTAAACTTTGCGGCCGGAAGACAATGTTCGTCATCGCACCCAATGGGGATGCTTCTGGGCGTACC
CAGTGCTCGTTGGCCCACACAGGAGCGTCCGCACCGAATGTTTAAATCACCCTGTGCATCAGGGCGTAAAGTTCGTCATCGCACCCAATGGGGATGCTTCTGGGCGTACC
CAGTGCTCGTTGGCCCACACAGGAGCGTCCGCACCGAATGACGCAGATGGTCTTTATTTATGCATTGGCGGTTCGTCATCGCACCCAATGGGGATGCTTCTGGGCGTACC
CAGTGCTCGTTGGCCCACACAGGAGCGTCCGCACCGAATGATATAATTAATTAAGGACAAAGCAAACCGGGTTCGTCATCGCACCCAATGGGGATGCTTCTGGGCGTACC
CAGTGCTCGTTGGCCCACACAGGAGCGTCCGCACCGAATGGAATTAATGCTCGGACAACCCACCTCTGTAGTTCGTCATCGCACCCAATGGGGATGCTTCTGGGCGTACC
CAGTGCTCGTTGGCCCACACAGGAGCGTCCGCACCGAATGTCTTCCTTTCTCTTCGTGTTTCTTCTCCTTGTTCGTCATCGCACCCAATGGGGATGCTTCTGGGCGTACC
CAGTGCTCGTTGGCCCACACAGGAGCGTCCGCACCGAATGCGAAGCTGACCTGCAATTTAACAAGCTAAAGTTCGTCATCGCACCCAATGGGGATGCTTCTGGGCGTACC
CAGTGCTCGTTGGCCCACACAGGAGCGTCCGCACCGAATGAAATTGCGGCATTCCAGCTGCAATAACACAGTTCGTCATCGCACCCAATGGGGATGCTTCTGGGCGTACC
CAGTGCTCGTTGGCCCACACAGGAGCGTCCGCACCGAATGCCCAATCTGGCATTACGCCATTGCAATATGGTTCGTCATCGCACCCAATGGGGATGCTTCTGGGCGTACC
CAGTGCTCGTTGGCCCACACAGGAGCGTCCGCACCGAATGAAAGCGATTCTAAGGATATCCCTGTTTCCCGTTCGTCATCGCACCCAATGGGGATGCTTCTGGGCGTACC
CAGTGCTCGTTGGCCCACACAGGAGCGTCCGCACCGAATGAAAGACCTTCGTGCCATACCCTGTCGAAAGGTTCGTCATCGCACCCAATGGGGATGCTTCTGGGCGTACC
CAGTGCTCGTTGGCCCACACAGGAGCGTCCGCACCGAATGTATCATTTCCTGCCTGGTTAGATCGCCATTGTTCGTCATCGCACCCAATGGGGATGCTTCTGGGCGTACC
CAGTGCTCGTTGGCCCACACAGGAGCGTCCGCACCGAATGCCATCGCCAAGAAACTCCAATCATTTCCTAGTTCGTCATCGCACCCAATGGGGATGCTTCTGGGCGTACC
CAGTGCTCGTTGGCCCACACAGGAGCGTCCGCACCGAATGGTCTTCTGCTACCCTTATCTCCGTATTAAGGTTCGTCATCGCACCCAATGGGGATGCTTCTGGGCGTACC
CAGTGCTCGTTGGCCCACACAGGAGCGTCCGCACCGAATGTTTCTGAAGCCAAATTGGTGCAGTGGTATGGTTCGTCATCGCACCCAATGGGGATGCTTCTGGGCGTACC
CAGTGCTCGTTGGCCCACACAGGAGCGTCCGCACCGAATGAAACCTGTTCCTGCTTTCAGTGGTGCTGGTGTTCGTCATCGCACCCAATGGGGATGCTTCTGGGCGTACC
CAGTGCTCGTTGGCCCACACAGGAGCGTCCGCACCGAATGGGGTGTTATTGCGTGGAGGAGGGCCTTGACGTTCGTCATCGCACCCAATGGGGATGCTTCTGGGCGTACC
CAGTGCTCGTTGGCCCACACAGGAGCGTCCGCACCGAATGAATCAGGAACTTCAGCTCCCTCTTTCAGGGGTTCGTCATCGCACCCAATGGGGATGCTTCTGGGCGTACC
CAGTGCTCGTTGGCCCACACAGGAGCGTCCGCACCGAATGTTTCATGGTCAGTAAGGGAGTTGGCGTAGCGTTCGTCATCGCACCCAATGGGGATGCTTCTGGGCGTACC
CAGTGCTCGTTGGCCCACACAGGAGCGTCCGCACCGAATGTTTATTCAGCCGGGTTTGAATGGCAGTGTCGTTCGTCATCGCACCCAATGGGGATGCTTCTGGGCGTACC
CAGTGCTCGTTGGCCCACACAGGAGCGTCCGCACCGAATGGCATCGGTGATAAGGGATACTAATCGGGACGTTCGTCATCGCACCCAATGGGGATGCTTCTGGGCGTACC
CAGTGCTCGTTGGCCCACACAGGAGCGTCCGCACCGAATGAAAGGTAACTCAAATCCCATGCAAGCTAGCGTTCGTCATCGCACCCAATGGGGATGCTTCTGGGCGTACC
CAGTGCTCGTTGGCCCACACAGGAGCGTCCGCACCGAATGGCACATTAGTGCATACAAGGGATGCCCAGTGTTCGTCATCGCACCCAATGGGGATGCTTCTGGGCGTACC
CAGTGCTCGTTGGCCCACACAGGAGCGTCCGCACCGAATGAAAGCCTTTGAAGAGAAAGATGTCTGCTCTGTTCGTCATCGCACCCAATGGGGATGCTTCTGGGCGTACC
CAGTGCTCGTTGGCCCACACAGGAGCGTCCGCACCGAATGTTCCAGGAGCGGGACAATTTCTTTAACATCGTTCGTCATCGCACCCAATGGGGATGCTTCTGGGCGTACC
CAGTGCTCGTTGGCCCACACAGGAGCGTCCGCACCGAATGTTTAATATGATGTCAGCTCCGGGATTGTGAGTTCGTCATCGCACCCAATGGGGATGCTTCTGGGCGTACC
CAGTGCTCGTTGGCCCACACAGGAGCGTCCGCACCGAATGAACGTCACTTACCTGAACTTTCTCGCCACAGTTCGTCATCGCACCCAATGGGGATGCTTCTGGGCGTACC
CAGTGCTCGTTGGCCCACACAGGAGCGTCCGCACCGAATGTTTGTTGCTGTTTCTGGTCTTGCTGCTGCTGTTCGTCATCGCACCCAATGGGGATGCTTCTGGGCGTACC
CAGTGCTCGTTGGCCCACACAGGAGCGTCCGCACCGAATGTTTGCTAGTTGTCGGCGGGCTTGTCTCCTTGTTCGTCATCGCACCCAATGGGGATGCTTCTGGGCGTACC
CAGTGCTCGTTGGCCCACACAGGAGCGTCCGCACCGAATGGGCGTTGCAGGTTAGTAGTTCTCGGTTTCAGTTCGTCATCGCACCCAATGGGGATGCTTCTGGGCGTACC
CAGTGCTCGTTGGCCCACACAGGAGCGTCCGCACCGAATGGCGCCTCTTAATTCTATGTCCGTATTAGTGGTTCGTCATCGCACCCAATGGGGATGCTTCTGGGCGTACC
CAGTGCTCGTTGGCCCACACAGGAGCGTCCGCACCGAATGTTTAAAGCCATGTGTCGGATGCTGCTGTTTGTTCGTCATCGCACCCAATGGGGATGCTTCTGGGCGTACC
CAGTGCTCGTTGGCCCACACAGGAGCGTCCGCACCGAATGTTTAGCGTCTCTTATGTAGGCGCTCGTCGAGTTCGTCATCGCACCCAATGGGGATGCTTCTGGGCGTACC
CAGTGCTCGTTGGCCCACACAGGAGCGTCCGCACCGAATGGGTACTTTGAGGTGAGAGTATTGTTTATTGGTTCGTCATCGCACCCAATGGGGATGCTTCTGGGCGTACC
CAGTGCTCGTTGGCCCACACAGGAGCGTCCGCACCGAATGTTTCTTGCTTAAACTAAGTTTGGAAACATCGTTCGTCATCGCACCCAATGGGGATGCTTCTGGGCGTACC
CAGTGCTCGTTGGCCCACACAGGAGCGTCCGCACCGAATGTTGATTAGGAGGTCATTTATTAGAGGGTTTGTTCGTCATCGCACCCAATGGGGATGCTTCTGGGCGTACC
CAGTGCTCGTTGGCCCACACAGGAGCGTCCGCACCGAATGAAATTTGACAATCTTACAACGCCGTCTCCAGTTCGTCATCGCACCCAATGGGGATGCTTCTGGGCGTACC
CAGTGCTCGTTGGCCCACACAGGAGCGTCCGCACCGAATGGCCAGAGCTAGTTTCAAACCAAGAGTTATTGTTCGTCATCGCACCCAATGGGGATGCTTCTGGGCGTACC
CAGTGCTCGTTGGCCCACACAGGAGCGTCCGCACCGAATGTCCATATCTGCGGCATCCCAGCTGCAATTGGTTCGTCATCGCACCCAATGGGGATGCTTCTGGGCGTACC
CAGTGCTCGTTGGCCCACACAGGAGCGTCCGCACCGAATGAAACGCAATGACAGCTGCGTGGGATTATATGTTCGTCATCGCACCCAATGGGGATGCTTCTGGGCGTACC
CAGTGCTCGTTGGCCCACACAGGAGCGTCCGCACCGAATGGAGCTGTCCACTAGCATCTGCTACTTTGTCGTTCGTCATCGCACCCAATGGGGATGCTTCTGGGCGTACC
CAGTGCTCGTTGGCCCACACAGGAGCGTCCGCACCGAATGAAACATTAAATGCTGGCGCTGCCACATGTTGTTCGTCATCGCACCCAATGGGGATGCTTCTGGGCGTACC
CAGTGCTCGTTGGCCCACACAGGAGCGTCCGCACCGAATGAGAGATGCATGTGCCGCCGTTGCTATACGAGTTCGTCATCGCACCCAATGGGGATGCTTCTGGGCGTACC
CAGTGCTCGTTGGCCCACACAGGAGCGTCCGCACCGAATGAAAGACGGTTTGCCAGGAGCGCTGACACTGGTTCGTCATCGCACCCAATGGGGATGCTTCTGGGCGTACC
CAGTGCTCGTTGGCCCACACAGGAGCGTCCGCACCGAATGGATCTCAACTTCAAACATGCGCATGGGCCCGTTCGTCATCGCACCCAATGGGGATGCTTCTGGGCGTACC
CAGTGCTCGTTGGCCCACACAGGAGCGTCCGCACCGAATGGCATTAGTGCAGATCGCTGTGGTGGGTAAGGTTCGTCATCGCACCCAATGGGGATGCTTCTGGGCGTACC
CAGTGCTCGTTGGCCCACACAGGAGCGTCCGCACCGAATGAGAATACTACTGAAACGACTGTACGACATTGTTCGTCATCGCACCCAATGGGGATGCTTCTGGGCGTACC
CAGTGCTCGTTGGCCCACACAGGAGCGTCCGCACCGAATGTTTGACGGAAGGGATTTAATACCGACTTTCGTTCGTCATCGCACCCAATGGGGATGCTTCTGGGCGTACC
CAGTGCTCGTTGGCCCACACAGGAGCGTCCGCACCGAATGTTCTCTCTGCGTTTCTTCTCCTTGTTTCCTGTTCGTCATCGCACCCAATGGGGATGCTTCTGGGCGTACC
CAGTGCTCGTTGGCCCACACAGGAGCGTCCGCACCGAATGCTTTCTTCTAAGATTTCTCCCGGTTTGCTTGTTCGTCATCGCACCCAATGGGGATGCTTCTGGGCGTACC
CAGTGCTCGTTGGCCCACACAGGAGCGTCCGCACCGAATGGGGAGTGAATTTCGCTTGTGTATTTGTGAAGTTCGTCATCGCACCCAATGGGGATGCTTCTGGGCGTACC
CAGTGCTCGTTGGCCCACACAGGAGCGTCCGCACCGAATGCAGAGTCTGTGTTTGCAGTTCCAATCGCCGGTTCGTCATCGCACCCAATGGGGATGCTTCTGGGCGTACC
CAGTGCTCGTTGGCCCACACAGGAGCGTCCGCACCGAATGTTTCAGGTTCCTGGTAATTTGCTTCACTCCGTTCGTCATCGCACCCAATGGGGATGCTTCTGGGCGTACC
CAGTGCTCGTTGGCCCACACAGGAGCGTCCGCACCGAATGTACTTGACCACAGCCAACTGCTGATCCACAGTTCGTCATCGCACCCAATGGGGATGCTTCTGGGCGTACC
CAGTGCTCGTTGGCCCACACAGGAGCGTCCGCACCGAATGGCGTTTAGACAAAGATTGGATCTCGGAACGGTTCGTCATCGCACCCAATGGGGATGCTTCTGGGCGTACC
CAGTGCTCGTTGGCCCACACAGGAGCGTCCGCACCGAATGTAGATTCACCATAGTGGGCATGGCGCTATTGTTCGTCATCGCACCCAATGGGGATGCTTCTGGGCGTACC
CAGTGCTCGTTGGCCCACACAGGAGCGTCCGCACCGAATGATAACAAGGGCCTCCAACTTAGCCCTCACAGTTCGTCATCGCACCCAATGGGGATGCTTCTGGGCGTACC
CAGTGCTCGTTGGCCCACACAGGAGCGTCCGCACCGAATGTAAACAAGCAACGCTATCTCGGGCTCATGCGTTCGTCATCGCACCCAATGGGGATGCTTCTGGGCGTACC
CAGTGCTCGTTGGCCCACACAGGAGCGTCCGCACCGAATGCACTCAAACAACTACGCTACTCAAAGACAGGTTCGTCATCGCACCCAATGGGGATGCTTCTGGGCGTACC
CAGTGCTCGTTGGCCCACACAGGAGCGTCCGCACCGAATGTTGGTGTGGCTTCATCAATAATTCTTGGCTGTTCGTCATCGCACCCAATGGGGATGCTTCTGGGCGTACC
CAGTGCTCGTTGGCCCACACAGGAGCGTCCGCACCGAATGCCCTGCGCCTATTTGTCCTGTTCTCGAAGTGTTCGTCATCGCACCCAATGGGGATGCTTCTGGGCGTACC
CAGTGCTCGTTGGCCCACACAGGAGCGTCCGCACCGAATGTTTGCAGGATGTTGGTGTGGCATCTGCGCCGTTCGTCATCGCACCCAATGGGGATGCTTCTGGGCGTACC
CAGTGCTCGTTGGCCCACACAGGAGCGTCCGCACCGAATGTTTAAATCACCCTGAGCATCAGGGCGTAAAGTTCGTCATCGCACCCAATGGGGATGCTTCTGGGCGTACC
CAGTGCTCGTTGGCCCACACAGGAGCGTCCGCACCGAATGCAACAGGCGGCTCCATCTTGCTGACGATAAGTTCGTCATCGCACCCAATGGGGATGCTTCTGGGCGTACC
CAGTGCTCGTTGGCCCACACAGGAGCGTCCGCACCGAATGCAGCTTTCTAAATTTGTTTCGGTGGCTTTAGTTCGTCATCGCACCCAATGGGGATGCTTCTGGGCGTACC
CAGTGCTCGTTGGCCCACACAGGAGCGTCCGCACCGAATGTGGGAGGGCTGTCGTTGCTAACTTGCATGGGTTCGTCATCGCACCCAATGGGGATGCTTCTGGGCGTACC
CAGTGCTCGTTGGCCCACACAGGAGCGTCCGCACCGAATGAAACAAATTTATCAGACGAATCATTAACGCGTTCGTCATCGCACCCAATGGGGATGCTTCTGGGCGTACC
CAGTGCTCGTTGGCCCACACAGGAGCGTCCGCACCGAATGTTTGTATTTGCTGGTTTGCCTGTCCGGTTTGTTCGTCATCGCACCCAATGGGGATGCTTCTGGGCGTACC
CAGTGCTCGTTGGCCCACACAGGAGCGTCCGCACCGAATGCAAGAAATTGCCATTAGGATACTGCAGACAGTTCGTCATCGCACCCAATGGGGATGCTTCTGGGCGTACC
CAGTGCTCGTTGGCCCACACAGGAGCGTCCGCACCGAATGCTTTGGGATTGATCGTGCCTTTATTGGAGAGTTCGTCATCGCACCCAATGGGGATGCTTCTGGGCGTACC
CAGTGCTCGTTGGCCCACACAGGAGCGTCCGCACCGAATGAAAGCGCACGTCAGTCTGCTCCCAAACTCTGTTCGTCATCGCACCCAATGGGGATGCTTCTGGGCGTACC
CAGTGCTCGTTGGCCCACACAGGAGCGTCCGCACCGAATGAAAGGGAACACAAGCTATTACTGGGAAATAGTTCGTCATCGCACCCAATGGGGATGCTTCTGGGCGTACC
CAGTGCTCGTTGGCCCACACAGGAGCGTCCGCACCGAATGTTTGCCGCCAGCCTATCGCCTATCGGGCAGGTTCGTCATCGCACCCAATGGGGATGCTTCTGGGCGTACC
CAGTGCTCGTTGGCCCACACAGGAGCGTCCGCACCGAATGGTGATTGCATCCGTATTGGTGAGCGATAGGGTTCGTCATCGCACCCAATGGGGATGCTTCTGGGCGTACC
CAGTGCTCGTTGGCCCACACAGGAGCGTCCGCACCGAATGAATTATAAATTAATGTAATTCACCGCCACCGTTCGTCATCGCACCCAATGGGGATGCTTCTGGGCGTACC
CAGTGCTCGTTGGCCCACACAGGAGCGTCCGCACCGAATGTTTGTATCTGCTGGATTGCCTGTCAGGTTTGTTCGTCATCGCACCCAATGGGGATGCTTCTGGGCGTACC
CAGTGCTCGTTGGCCCACACAGGAGCGTCCGCACCGAATGAACGTAGATGCTGCGGAGATGTCGGTGTGCGTTCGTCATCGCACCCAATGGGGATGCTTCTGGGCGTACC
CAGTGCTCGTTGGCCCACACAGGAGCGTCCGCACCGAATGTTTATTGGCATTAATTACTCAAGGAAGAGAGTTCGTCATCGCACCCAATGGGGATGCTTCTGGGCGTACC
CAGTGCTCGTTGGCCCACACAGGAGCGTCCGCACCGAATGCCCACAATGACTCATACAAATACATGCGCAGTTCGTCATCGCACCCAATGGGGATGCTTCTGGGCGTACC
CAGTGCTCGTTGGCCCACACAGGAGCGTCCGCACCGAATGTTTCGTTGCTTTGGAAATCCTCCTTCTCTTGTTCGTCATCGCACCCAATGGGGATGCTTCTGGGCGTACC
CAGTGCTCGTTGGCCCACACAGGAGCGTCCGCACCGAATGGGGTCTTTGAAGCTGGAGCTGTGTGCTTGTGTTCGTCATCGCACCCAATGGGGATGCTTCTGGGCGTACC
CAGTGCTCGTTGGCCCACACAGGAGCGTCCGCACCGAATGCGTGCAACCTTCGTTTCCACCACCATGTTGGTTCGTCATCGCACCCAATGGGGATGCTTCTGGGCGTACC
CAGTGCTCGTTGGCCCACACAGGAGCGTCCGCACCGAATGCGAAGCAGACCTGCAATTTAACAAGCTAAAGTTCGTCATCGCACCCAATGGGGATGCTTCTGGGCGTACC
CAGTGCTCGTTGGCCCACACAGGAGCGTCCGCACCGAATGAAAGGTTGTGCGTGCACCAAAGTCGACGGGGTTCGTCATCGCACCCAATGGGGATGCTTCTGGGCGTACC
CAGTGCTCGTTGGCCCACACAGGAGCGTCCGCACCGAATGTCGGAGGGCTGTCATTGCTAGCTTGCATGGGTTCGTCATCGCACCCAATGGGGATGCTTCTGGGCGTACC
CAGTGCTCGTTGGCCCACACAGGAGCGTCCGCACCGAATGCCCATAGCGTCGCTCAGTTTGGCGTCTCTTGTTCGTCATCGCACCCAATGGGGATGCTTCTGGGCGTACC
CAGTGCTCGTTGGCCCACACAGGAGCGTCCGCACCGAATGATGCACTAATGTGCTCTCCAGAGCAGTTGAGTTCGTCATCGCACCCAATGGGGATGCTTCTGGGCGTACC
CAGTGCTCGTTGGCCCACACAGGAGCGTCCGCACCGAATGCTGGCCGAACTAAATGAGCTGATAAACTCAGTTCGTCATCGCACCCAATGGGGATGCTTCTGGGCGTACC
CAGTGCTCGTTGGCCCACACAGGAGCGTCCGCACCGAATGGAGGAGAAGATAGAATAGAGTAGTGGTCCGGTTCGTCATCGCACCCAATGGGGATGCTTCTGGGCGTACC
CAGTGCTCGTTGGCCCACACAGGAGCGTCCGCACCGAATGTTTGCAGAAAGAGGGTCCTTGTGTCTAAGTGTTCGTCATCGCACCCAATGGGGATGCTTCTGGGCGTACC
CAGTGCTCGTTGGCCCACACAGGAGCGTCCGCACCGAATGGCTACATATGCAGACGATACCATAATTCTTGTTCGTCATCGCACCCAATGGGGATGCTTCTGGGCGTACC
CAGTGCTCGTTGGCCCACACAGGAGCGTCCGCACCGAATGTTTGTATAAGTGGTGGAGCAATTTCACCACGTTCGTCATCGCACCCAATGGGGATGCTTCTGGGCGTACC
CAGTGCTCGTTGGCCCACACAGGAGCGTCCGCACCGAATGGGGTCTGTAGGTGCGTGGGTTGTGAGTGTAGTTCGTCATCGCACCCAATGGGGATGCTTCTGGGCGTACC
CAGTGCTCGTTGGCCCACACAGGAGCGTCCGCACCGAATGTTTGGATTCCTCGTATACAGATTTGGCTGCGTTCGTCATCGCACCCAATGGGGATGCTTCTGGGCGTACC
CAGTGCTCGTTGGCCCACACAGGAGCGTCCGCACCGAATGGTAAATTTAATTGGATGTATCCATGTCAAGGTTCGTCATCGCACCCAATGGGGATGCTTCTGGGCGTACC
CAGTGCTCGTTGGCCCACACAGGAGCGTCCGCACCGAATGCCCGATTACAACCAAACAAATACTATCTTAGTTCGTCATCGCACCCAATGGGGATGCTTCTGGGCGTACC
CAGTGCTCGTTGGCCCACACAGGAGCGTCCGCACCGAATGCAAATTAAACAACAATCAAATGCACTTACCGTTCGTCATCGCACCCAATGGGGATGCTTCTGGGCGTACC
CAGTGCTCGTTGGCCCACACAGGAGCGTCCGCACCGAATGAAACTCCCGCGCTTGCCAATCTTGACTCTTGTTCGTCATCGCACCCAATGGGGATGCTTCTGGGCGTACC
CAGTGCTCGTTGGCCCACACAGGAGCGTCCGCACCGAATGGGGCCGCCAGTTCGAGATTTGTTACAGAGGGTTCGTCATCGCACCCAATGGGGATGCTTCTGGGCGTACC
CAGTGCTCGTTGGCCCACACAGGAGCGTCCGCACCGAATGAAACTTATGCAACTGCTTGCAACACCGACCGTTCGTCATCGCACCCAATGGGGATGCTTCTGGGCGTACC
CAGTGCTCGTTGGCCCACACAGGAGCGTCCGCACCGAATGAAAGGCTTCTCGGACGACCACACAACAAACGTTCGTCATCGCACCCAATGGGGATGCTTCTGGGCGTACC
CAGTGCTCGTTGGCCCACACAGGAGCGTCCGCACCGAATGCCGTTCAGCTCACCGCTTGGTCTCTGCCGCGTTCGTCATCGCACCCAATGGGGATGCTTCTGGGCGTACC
CAGTGCTCGTTGGCCCACACAGGAGCGTCCGCACCGAATGCTTCACGAGACGAACTCCACCATCATAATGGTTCGTCATCGCACCCAATGGGGATGCTTCTGGGCGTACC
CAGTGCTCGTTGGCCCACACAGGAGCGTCCGCACCGAATGAAAGGTACTTCAAATCCCATGCAAGTTAGAGTTCGTCATCGCACCCAATGGGGATGCTTCTGGGCGTACC
CAGTGCTCGTTGGCCCACACAGGAGCGTCCGCACCGAATGGGGTGTTATTGCGTGGAGGAGGGCCCTGACGTTCGTCATCGCACCCAATGGGGATGCTTCTGGGCGTACC
CAGTGCTCGTTGGCCCACACAGGAGCGTCCGCACCGAATGGCCGTCGTAACGTTATAGGCATGGAAATGGGTTCGTCATCGCACCCAATGGGGATGCTTCTGGGCGTACC
CAGTGCTCGTTGGCCCACACAGGAGCGTCCGCACCGAATGCATCAGATTTCCGACGCCTCGCCGCTGCATGTTCGTCATCGCACCCAATGGGGATGCTTCTGGGCGTACC
CAGTGCTCGTTGGCCCACACAGGAGCGTCCGCACCGAATGGATGACGCAGCTGAGAACAAATCACCTGCAGTTCGTCATCGCACCCAATGGGGATGCTTCTGGGCGTACC
CAGTGCTCGTTGGCCCACACAGGAGCGTCCGCACCGAATGCAATAATCTGGACATGGACACATCCAATTAGTTCGTCATCGCACCCAATGGGGATGCTTCTGGGCGTACC
CAGTGCTCGTTGGCCCACACAGGAGCGTCCGCACCGAATGCTCCTGATGCCACTACTCCAATAAGGATCAGTTCGTCATCGCACCCAATGGGGATGCTTCTGGGCGTACC
CAGTGCTCGTTGGCCCACACAGGAGCGTCCGCACCGAATGTTTGTAATTCAGGATTGCAGTTTATTAGCGGTTCGTCATCGCACCCAATGGGGATGCTTCTGGGCGTACC
CAGTGCTCGTTGGCCCACACAGGAGCGTCCGCACCGAATGAGGACAAATATAAATTAACAAACCAGACAGGTTCGTCATCGCACCCAATGGGGATGCTTCTGGGCGTACC
CAGTGCTCGTTGGCCCACACAGGAGCGTCCGCACCGAATGTTTCTCTGAGCTGTCGGTGTGTGGGAGAGAGTTCGTCATCGCACCCAATGGGGATGCTTCTGGGCGTACC
CAGTGCTCGTTGGCCCACACAGGAGCGTCCGCACCGAATGGCTCTTGGACGGTGATTTAAATAAGTCCCGGTTCGTCATCGCACCCAATGGGGATGCTTCTGGGCGTACC
CAGTGCTCGTTGGCCCACACAGGAGCGTCCGCACCGAATGCAGATGAGTTTGGCTGCGTCGAGGAAAGTGGTTCGTCATCGCACCCAATGGGGATGCTTCTGGGCGTACC
CAGTGCTCGTTGGCCCACACAGGAGCGTCCGCACCGAATGTTTGGCGGAAAGGATTTAACATCGACTTTCGTTCGTCATCGCACCCAATGGGGATGCTTCTGGGCGTACC
CAGTGCTCGTTGGCCCACACAGGAGCGTCCGCACCGAATGAAACTATTAGAACACTCACCACCAGATTAGGTTCGTCATCGCACCCAATGGGGATGCTTCTGGGCGTACC
CAGTGCTCGTTGGCCCACACAGGAGCGTCCGCACCGAATGTTTGCAGCTCCGCGCTGGGTGCCCTGGTCGGTTCGTCATCGCACCCAATGGGGATGCTTCTGGGCGTACC
CAGTGCTCGTTGGCCCACACAGGAGCGTCCGCACCGAATGTTTAGTTGATTTGTGCGTGAGGGAGTTTGGGTTCGTCATCGCACCCAATGGGGATGCTTCTGGGCGTACC
CAGTGCTCGTTGGCCCACACAGGAGCGTCCGCACCGAATGTTTGAAACATTGCAACAGGAGAGCCGCGAGGTTCGTCATCGCACCCAATGGGGATGCTTCTGGGCGTACC
CAGTGCTCGTTGGCCCACACAGGAGCGTCCGCACCGAATGTAACAGGGTAGGGAGTTCAGTTAGATGCGTGTTCGTCATCGCACCCAATGGGGATGCTTCTGGGCGTACC
CAGTGCTCGTTGGCCCACACAGGAGCGTCCGCACCGAATGTTTGGAGTCATCAAGTTGTCAATTAGATAAGTTCGTCATCGCACCCAATGGGGATGCTTCTGGGCGTACC
CAGTGCTCGTTGGCCCACACAGGAGCGTCCGCACCGAATGAGCAGATGCTAGTGGACAGCTCCATCCTGCGTTCGTCATCGCACCCAATGGGGATGCTTCTGGGCGTACC
CAGTGCTCGTTGGCCCACACAGGAGCGTCCGCACCGAATGACGGCATCCCAGCAGCGATGGCCTTAATATGTTCGTCATCGCACCCAATGGGGATGCTTCTGGGCGTACC
CAGTGCTCGTTGGCCCACACAGGAGCGTCCGCACCGAATGAAAGGCGCCTCTGTTGCTGCTGCTGTTCCGGTTCGTCATCGCACCCAATGGGGATGCTTCTGGGCGTACC
CAGTGCTCGTTGGCCCACACAGGAGCGTCCGCACCGAATGTTTCTGCCTTGTAAACTGGGCATCCCTTGTGTTCGTCATCGCACCCAATGGGGATGCTTCTGGGCGTACC
CAGTGCTCGTTGGCCCACACAGGAGCGTCCGCACCGAATGACATGGGCTGGTAACATTATCATATGCTTGGTTCGTCATCGCACCCAATGGGGATGCTTCTGGGCGTACC
CAGTGCTCGTTGGCCCACACAGGAGCGTCCGCACCGAATGAAATCTGTGTCCGTATTAGTGGCTGCGGCTGTTCGTCATCGCACCCAATGGGGATGCTTCTGGGCGTACC
CAGTGCTCGTTGGCCCACACAGGAGCGTCCGCACCGAATGATACTTATCTAATTGACAACTTGATGACTCGTTCGTCATCGCACCCAATGGGGATGCTTCTGGGCGTACC
CAGTGCTCGTTGGCCCACACAGGAGCGTCCGCACCGAATGTCCTGGAATACAAATACAAGTAAATAACAGGTTCGTCATCGCACCCAATGGGGATGCTTCTGGGCGTACC
CAGTGCTCGTTGGCCCACACAGGAGCGTCCGCACCGAATGAAACTGCTGAGCAGTATTCCTTTCGCTCATGTTCGTCATCGCACCCAATGGGGATGCTTCTGGGCGTACC
CAGTGCTCGTTGGCCCACACAGGAGCGTCCGCACCGAATGCCTCCTGATGCCACTGCACTAACAAGGATCGTTCGTCATCGCACCCAATGGGGATGCTTCTGGGCGTACC
CAGTGCTCGTTGGCCCACACAGGAGCGTCCGCACCGAATGATCCAATTGTTAAATGTAAACAAACCATGCGTTCGTCATCGCACCCAATGGGGATGCTTCTGGGCGTACC
CAGTGCTCGTTGGCCCACACAGGAGCGTCCGCACCGAATGTCATGTTAGGTCGTCGTGAATTTGGCTTATGTTCGTCATCGCACCCAATGGGGATGCTTCTGGGCGTACC
CAGTGCTCGTTGGCCCACACAGGAGCGTCCGCACCGAATGAAACATGCAAGACGATAATGTAACCAGTCCGTTCGTCATCGCACCCAATGGGGATGCTTCTGGGCGTACC
CAGTGCTCGTTGGCCCACACAGGAGCGTCCGCACCGAATGAGGACAAGCAATCCAGCGCAAAGACATCTGGTTCGTCATCGCACCCAATGGGGATGCTTCTGGGCGTACC
CAGTGCTCGTTGGCCCACACAGGAGCGTCCGCACCGAATGTTTGGCGCCAACATTGGCTGCAGCAGTATTGTTCGTCATCGCACCCAATGGGGATGCTTCTGGGCGTACC
CAGTGCTCGTTGGCCCACACAGGAGCGTCCGCACCGAATGCCCTCGGCTGCCACACAGCTCAGCAATCCTGTTCGTCATCGCACCCAATGGGGATGCTTCTGGGCGTACC
CAGTGCTCGTTGGCCCACACAGGAGCGTCCGCACCGAATGAAATTATCCAGACTCATTCCCAGATACCTAGTTCGTCATCGCACCCAATGGGGATGCTTCTGGGCGTACC
CAGTGCTCGTTGGCCCACACAGGAGCGTCCGCACCGAATGACAAGGGTACACAAGCTATTACTGGGAAATGTTCGTCATCGCACCCAATGGGGATGCTTCTGGGCGTACC
CAGTGCTCGTTGGCCCACACAGGAGCGTCCGCACCGAATGGGAGTGCATTGTCTTGGGCTTGCTCATCCGGTTCGTCATCGCACCCAATGGGGATGCTTCTGGGCGTACC
CAGTGCTCGTTGGCCCACACAGGAGCGTCCGCACCGAATGCGGCGGCTCTCTGCAACAAATCTCGAACTGGTTCGTCATCGCACCCAATGGGGATGCTTCTGGGCGTACC
CAGTGCTCGTTGGCCCACACAGGAGCGTCCGCACCGAATGAAATCAAAGATGTCCTTATTGCAAACGGCTGTTCGTCATCGCACCCAATGGGGATGCTTCTGGGCGTACC
CAGTGCTCGTTGGCCCACACAGGAGCGTCCGCACCGAATGGAACATCAGCTAGCCAGGGTGACTCAATTTGTTCGTCATCGCACCCAATGGGGATGCTTCTGGGCGTACC
CAGTGCTCGTTGGCCCACACAGGAGCGTCCGCACCGAATGCTTAACATTAAATACTAATCTATGTCCAGCGTTCGTCATCGCACCCAATGGGGATGCTTCTGGGCGTACC
CAGTGCTCGTTGGCCCACACAGGAGCGTCCGCACCGAATGTTTGCAGCCCACCTTGAGTCCCGCTTCAAGGTTCGTCATCGCACCCAATGGGGATGCTTCTGGGCGTACC
CAGTGCTCGTTGGCCCACACAGGAGCGTCCGCACCGAATGATATATATTTCCCAGTAATAGCTTGTGTTCGTTCGTCATCGCACCCAATGGGGATGCTTCTGGGCGTACC
CAGTGCTCGTTGGCCCACACAGGAGCGTCCGCACCGAATGAAATGAGAACCAAATACAGACAGACCCTTCGTTCGTCATCGCACCCAATGGGGATGCTTCTGGGCGTACC
CAGTGCTCGTTGGCCCACACAGGAGCGTCCGCACCGAATGCATCTCCGCAGCATCTACGTTATCAGCACCGTTCGTCATCGCACCCAATGGGGATGCTTCTGGGCGTACC
CAGTGCTCGTTGGCCCACACAGGAGCGTCCGCACCGAATGCAGCTTTCTAAATTTGTTTCGGCGGCTTTAGTTCGTCATCGCACCCAATGGGGATGCTTCTGGGCGTACC
CAGTGCTCGTTGGCCCACACAGGAGCGTCCGCACCGAATGAAATACGCATAATTAAAGACGCAACCAACAGTTCGTCATCGCACCCAATGGGGATGCTTCTGGGCGTACC
CAGTGCTCGTTGGCCCACACAGGAGCGTCCGCACCGAATGCCCAAGCTGCCAATCCCGACGATATGGCCAGTTCGTCATCGCACCCAATGGGGATGCTTCTGGGCGTACC
CAGTGCTCGTTGGCCCACACAGGAGCGTCCGCACCGAATGTTGTCTATTATATCGGTTTATATCCGATTCGTTCGTCATCGCACCCAATGGGGATGCTTCTGGGCGTACC
CAGTGCTCGTTGGCCCACACAGGAGCGTCCGCACCGAATGATGACAAGGGCCTCCAATTTAGCCCATACAGTTCGTCATCGCACCCAATGGGGATGCTTCTGGGCGTACC
CAGTGCTCGTTGGCCCACACAGGAGCGTCCGCACCGAATGGGGCGGTGGATATATGGAAGAGGCATGTCTGTTCGTCATCGCACCCAATGGGGATGCTTCTGGGCGTACC
CAGTGCTCGTTGGCCCACACAGGAGCGTCCGCACCGAATGTTTAACATTTCAGGTGGAGGTACGGAGACAGTTCGTCATCGCACCCAATGGGGATGCTTCTGGGCGTACC
CAGTGCTCGTTGGCCCACACAGGAGCGTCCGCACCGAATGTTACACTATCATAACAATAAATACTCACCCGTTCGTCATCGCACCCAATGGGGATGCTTCTGGGCGTACC
CAGTGCTCGTTGGCCCACACAGGAGCGTCCGCACCGAATGAAATTAGAGCAGGAGTTCCTCAGGGCAGCAGTTCGTCATCGCACCCAATGGGGATGCTTCTGGGCGTACC
CAGTGCTCGTTGGCCCACACAGGAGCGTCCGCACCGAATGTTTGTGGAGGAGAAAGTGTGCCGCAGTCAGGTTCGTCATCGCACCCAATGGGGATGCTTCTGGGCGTACC
CAGTGCTCGTTGGCCCACACAGGAGCGTCCGCACCGAATGAAACGCCGGTTGTCCAGGAAAGCAATTTAAGTTCGTCATCGCACCCAATGGGGATGCTTCTGGGCGTACC
CAGTGCTCGTTGGCCCACACAGGAGCGTCCGCACCGAATGATCAATATAATCAATACTCACACCTCAAAGGTTCGTCATCGCACCCAATGGGGATGCTTCTGGGCGTACC
CAGTGCTCGTTGGCCCACACAGGAGCGTCCGCACCGAATGGGGAGGGAGTTGATTCGGCAGCCGAGTCCTGTTCGTCATCGCACCCAATGGGGATGCTTCTGGGCGTACC
CAGTGCTCGTTGGCCCACACAGGAGCGTCCGCACCGAATGAAATTGGACATTTCCCAAACAAATGGAAGCGTTCGTCATCGCACCCAATGGGGATGCTTCTGGGCGTACC
CAGTGCTCGTTGGCCCACACAGGAGCGTCCGCACCGAATGACGCAATTGCTCTTTATTTATGCAATGGCGGTTCGTCATCGCACCCAATGGGGATGCTTCTGGGCGTACC
CAGTGCTCGTTGGCCCACACAGGAGCGTCCGCACCGAATGTTTCTTCCCACGACACTGCCATTCAAACCCGTTCGTCATCGCACCCAATGGGGATGCTTCTGGGCGTACC
CAGTGCTCGTTGGCCCACACAGGAGCGTCCGCACCGAATGGGAGTTGCTGACGCTCGGATTCACAGCTCGGTTCGTCATCGCACCCAATGGGGATGCTTCTGGGCGTACC
CAGTGCTCGTTGGCCCACACAGGAGCGTCCGCACCGAATGACTATAACTTAATACTACTTATGTCCAAGCGTTCGTCATCGCACCCAATGGGGATGCTTCTGGGCGTACC
CAGTGCTCGTTGGCCCACACAGGAGCGTCCGCACCGAATGTTAGCTACTACTGCGCGCGCGCCTCTGTCGGTTCGTCATCGCACCCAATGGGGATGCTTCTGGGCGTACC
CAGTGCTCGTTGGCCCACACAGGAGCGTCCGCACCGAATGGCATCCCTCGCCGCGGTCATTTGATTAAGGGTTCGTCATCGCACCCAATGGGGATGCTTCTGGGCGTACC
CAGTGCTCGTTGGCCCACACAGGAGCGTCCGCACCGAATGTTCAAACTTAAATACCACTTTAGAACCATGGTTCGTCATCGCACCCAATGGGGATGCTTCTGGGCGTACC
CAGTGCTCGTTGGCCCACACAGGAGCGTCCGCACCGAATGCCCTATTCACCAACCAGCCAAAGTCCGAGAGTTCGTCATCGCACCCAATGGGGATGCTTCTGGGCGTACC
CAGTGCTCGTTGGCCCACACAGGAGCGTCCGCACCGAATGGCAGCTTGGGCCGCCGGTTCGAGGTTTGTTGTTCGTCATCGCACCCAATGGGGATGCTTCTGGGCGTACC
CAGTGCTCGTTGGCCCACACAGGAGCGTCCGCACCGAATGGATTCCAACTATTGAAACAAAGGAACACAAGTTCGTCATCGCACCCAATGGGGATGCTTCTGGGCGTACC
CAGTGCTCGTTGGCCCACACAGGAGCGTCCGCACCGAATGTTTGTTGAATTCACCACAGTGGGCATGGCGGTTCGTCATCGCACCCAATGGGGATGCTTCTGGGCGTACC
CAGTGCTCGTTGGCCCACACAGGAGCGTCCGCACCGAATGCGTCATCTGTAGGCTTAGGTTTGTCTGTGTGTTCGTCATCGCACCCAATGGGGATGCTTCTGGGCGTACC
CAGTGCTCGTTGGCCCACACAGGAGCGTCCGCACCGAATGTTTGTAAGAGCTGGTTTGGAGGACCTTTGTGTTCGTCATCGCACCCAATGGGGATGCTTCTGGGCGTACC
CAGTGCTCGTTGGCCCACACAGGAGCGTCCGCACCGAATGAAATCCGTCTCCAAATTGTATAAATCTCCGGTTCGTCATCGCACCCAATGGGGATGCTTCTGGGCGTACC
CAGTGCTCGTTGGCCCACACAGGAGCGTCCGCACCGAATGTTTGACAAAGCAAGCCAACGCTACGCCAACGTTCGTCATCGCACCCAATGGGGATGCTTCTGGGCGTACC
CAGTGCTCGTTGGCCCACACAGGAGCGTCCGCACCGAATGTATAAACACAATACTTACCTTCTACTTACCGTTCGTCATCGCACCCAATGGGGATGCTTCTGGGCGTACC
CAGTGCTCGTTGGCCCACACAGGAGCGTCCGCACCGAATGCAATTCGGATTCAGAAAGGACCACGGAACGGTTCGTCATCGCACCCAATGGGGATGCTTCTGGGCGTACC
CAGTGCTCGTTGGCCCACACAGGAGCGTCCGCACCGAATGGAGAGAAGCCAGGTGCGCCGCGTCTTGTGGGTTCGTCATCGCACCCAATGGGGATGCTTCTGGGCGTACC
CAGTGCTCGTTGGCCCACACAGGAGCGTCCGCACCGAATGTAGTGGCACAAGTTTCCAAGGTGGCAGCTCGTTCGTCATCGCACCCAATGGGGATGCTTCTGGGCGTACC
CAGTGCTCGTTGGCCCACACAGGAGCGTCCGCACCGAATGATATAAATTTCCCAGTAATAGCTTGTGTACGTTCGTCATCGCACCCAATGGGGATGCTTCTGGGCGTACC
CAGTGCTCGTTGGCCCACACAGGAGCGTCCGCACCGAATGGTATACGTGAGTACAGTCTGATGTTCCAATGTTCGTCATCGCACCCAATGGGGATGCTTCTGGGCGTACC
CAGTGCTCGTTGGCCCACACAGGAGCGTCCGCACCGAATGTTTCCCAGTAATAGCTTGTGTTCCCTTGTTGTTCGTCATCGCACCCAATGGGGATGCTTCTGGGCGTACC
CAGTGCTCGTTGGCCCACACAGGAGCGTCCGCACCGAATGGCAGCCTCCTGGCGGGCTTCAGCGATTGATGTTCGTCATCGCACCCAATGGGGATGCTTCTGGGCGTACC
CAGTGCTCGTTGGCCCACACAGGAGCGTCCGCACCGAATGTATATTGAGTAGAGGACAGGGCCCAGTATGGTTCGTCATCGCACCCAATGGGGATGCTTCTGGGCGTACC
CAGTGCTCGTTGGCCCACACAGGAGCGTCCGCACCGAATGGTTGTGTTATTGCAGCTAGAATGCCACGATGTTCGTCATCGCACCCAATGGGGATGCTTCTGGGCGTACC
CAGTGCTCGTTGGCCCACACAGGAGCGTCCGCACCGAATGCATCTGTCTGGTGGTCCCTTCTCTAAAGCTGTTCGTCATCGCACCCAATGGGGATGCTTCTGGGCGTACC
CAGTGCTCGTTGGCCCACACAGGAGCGTCCGCACCGAATGAGCCGGTCTAAATATACCAATATTGCGATTGTTCGTCATCGCACCCAATGGGGATGCTTCTGGGCGTACC
CAGTGCTCGTTGGCCCACACAGGAGCGTCCGCACCGAATGTCAAATAAATAGACGCCAACAGGCGACTCTGTTCGTCATCGCACCCAATGGGGATGCTTCTGGGCGTACC
CAGTGCTCGTTGGCCCACACAGGAGCGTCCGCACCGAATGCGGCGGCCCTCTGCAACAAACCTCGAACCGGTTCGTCATCGCACCCAATGGGGATGCTTCTGGGCGTACC
CAGTGCTCGTTGGCCCACACAGGAGCGTCCGCACCGAATGGGGCAAGAATACCCAAACTGCTGCTCCGTCGTTCGTCATCGCACCCAATGGGGATGCTTCTGGGCGTACC
CAGTGCTCGTTGGCCCACACAGGAGCGTCCGCACCGAATGAAATGCATGAAATGCGCTGGCGACCACCTGGTTCGTCATCGCACCCAATGGGGATGCTTCTGGGCGTACC
CAGTGCTCGTTGGCCCACACAGGAGCGTCCGCACCGAATGCCAAGAACAACTAACCTGCAATCGCCGGCCGTTCGTCATCGCACCCAATGGGGATGCTTCTGGGCGTACC
CAGTGCTCGTTGGCCCACACAGGAGCGTCCGCACCGAATGTGAGGGCCTCAGGAGTCATCACAGGTAAGTGTTCGTCATCGCACCCAATGGGGATGCTTCTGGGCGTACC
CAGTGCTCGTTGGCCCACACAGGAGCGTCCGCACCGAATGTTTATTTGTTTGGTTTAGAGGCAGTTTCTTGTTCGTCATCGCACCCAATGGGGATGCTTCTGGGCGTACC
CAGTGCTCGTTGGCCCACACAGGAGCGTCCGCACCGAATGTGCCATCTATATCTGCGCATCCATAGTCCGGTTCGTCATCGCACCCAATGGGGATGCTTCTGGGCGTACC
CAGTGCTCGTTGGCCCACACAGGAGCGTCCGCACCGAATGGATTGATCGAGCCACAATCCTCACTGACGAGTTCGTCATCGCACCCAATGGGGATGCTTCTGGGCGTACC
CAGTGCTCGTTGGCCCACACAGGAGCGTCCGCACCGAATGCTGACGAAGCGCGCTGAGAATCCGAGCGTCGTTCGTCATCGCACCCAATGGGGATGCTTCTGGGCGTACC
CAGTGCTCGTTGGCCCACACAGGAGCGTCCGCACCGAATGAAACAATGCAAAGCCAAGACTGGTATCCAAGTTCGTCATCGCACCCAATGGGGATGCTTCTGGGCGTACC
CAGTGCTCGTTGGCCCACACAGGAGCGTCCGCACCGAATGTTACTCTCTGGCCTTTCTAAACTACTCGAAGTTCGTCATCGCACCCAATGGGGATGCTTCTGGGCGTACC
CAGTGCTCGTTGGCCCACACAGGAGCGTCCGCACCGAATGGTCGTCTCGTGGCGAAGAAGTCGTCAGAGAGTTCGTCATCGCACCCAATGGGGATGCTTCTGGGCGTACC
CAGTGCTCGTTGGCCCACACAGGAGCGTCCGCACCGAATGGGGAGTGAGTTTCCCTTGTGTATATGTGAAGTTCGTCATCGCACCCAATGGGGATGCTTCTGGGCGTACC
CAGTGCTCGTTGGCCCACACAGGAGCGTCCGCACCGAATGCTAGCGCGGAGCTGACGCCACACAAATCAAGTTCGTCATCGCACCCAATGGGGATGCTTCTGGGCGTACC
CAGTGCTCGTTGGCCCACACAGGAGCGTCCGCACCGAATGTGCCGCAGACTGTTGCCACCGGGAGATTGAGTTCGTCATCGCACCCAATGGGGATGCTTCTGGGCGTACC
CAGTGCTCGTTGGCCCACACAGGAGCGTCCGCACCGAATGCCTTGCCTGCATATGCCATTGACACTGACAGTTCGTCATCGCACCCAATGGGGATGCTTCTGGGCGTACC
CAGTGCTCGTTGGCCCACACAGGAGCGTCCGCACCGAATGACTAATGGACGGCCAGAACGTGAACCAAAGGTTCGTCATCGCACCCAATGGGGATGCTTCTGGGCGTACC
CAGTGCTCGTTGGCCCACACAGGAGCGTCCGCACCGAATGTTTCTCCTATTCCATAAGCTATTTCCTAAGGTTCGTCATCGCACCCAATGGGGATGCTTCTGGGCGTACC
CAGTGCTCGTTGGCCCACACAGGAGCGTCCGCACCGAATGAAAGCGTTGGCAGTTGTACTTGGTCTTTCCGTTCGTCATCGCACCCAATGGGGATGCTTCTGGGCGTACC
CAGTGCTCGTTGGCCCACACAGGAGCGTCCGCACCGAATGTCATCCTGTTGCACCAAGCCAAGAACCACCGTTCGTCATCGCACCCAATGGGGATGCTTCTGGGCGTACC
CAGTGCTCGTTGGCCCACACAGGAGCGTCCGCACCGAATGTTTCCAGGAGCGGGACAATTTCTTTGACGTGTTCGTCATCGCACCCAATGGGGATGCTTCTGGGCGTACC
CAGTGCTCGTTGGCCCACACAGGAGCGTCCGCACCGAATGGCCAGGTGCGCCGCGTCTTGTGGCCATAGCGTTCGTCATCGCACCCAATGGGGATGCTTCTGGGCGTACC
CAGTGCTCGTTGGCCCACACAGGAGCGTCCGCACCGAATGTTTGATTTAAGTGTGTTCTCCAGATTATCGGTTCGTCATCGCACCCAATGGGGATGCTTCTGGGCGTACC
CAGTGCTCGTTGGCCCACACAGGAGCGTCCGCACCGAATGTTTGTCGTGCGGGAAATGTGTCGCACAGCCGTTCGTCATCGCACCCAATGGGGATGCTTCTGGGCGTACC
CAGTGCTCGTTGGCCCACACAGGAGCGTCCGCACCGAATGTTTGGTGGCTTTATTTATTTGTGTGTGTGTGTTCGTCATCGCACCCAATGGGGATGCTTCTGGGCGTACC
CAGTGCTCGTTGGCCCACACAGGAGCGTCCGCACCGAATGCCCAAGCTGCCACTCCTGGCGATACGGCCAGTTCGTCATCGCACCCAATGGGGATGCTTCTGGGCGTACC
CAGTGCTCGTTGGCCCACACAGGAGCGTCCGCACCGAATGTACTGGGCCCGGTCCTCTACTCAATATACTGTTCGTCATCGCACCCAATGGGGATGCTTCTGGGCGTACC
CAGTGCTCGTTGGCCCACACAGGAGCGTCCGCACCGAATGCTGGCGAAATGGCAACAAGACGCGGCGCACGTTCGTCATCGCACCCAATGGGGATGCTTCTGGGCGTACC
CAGTGCTCGTTGGCCCACACAGGAGCGTCCGCACCGAATGTTTCCTCAGGGTGTATCTTCAAAGAATTCCGTTCGTCATCGCACCCAATGGGGATGCTTCTGGGCGTACC
CAGTGCTCGTTGGCCCACACAGGAGCGTCCGCACCGAATGTATAACAACAAACATAATACTTACCTCCAGGTTCGTCATCGCACCCAATGGGGATGCTTCTGGGCGTACC
CAGTGCTCGTTGGCCCACACAGGAGCGTCCGCACCGAATGGGGCCAAGCGAGGAGTCTGGTCGTCGGAAGGTTCGTCATCGCACCCAATGGGGATGCTTCTGGGCGTACC
CAGTGCTCGTTGGCCCACACAGGAGCGTCCGCACCGAATGCACAATAACAAAGGTCCTCCAAACCAGCTCGTTCGTCATCGCACCCAATGGGGATGCTTCTGGGCGTACC
CAGTGCTCGTTGGCCCACACAGGAGCGTCCGCACCGAATGCCACGCCGACCGATGATTGCAGCACACCGAGTTCGTCATCGCACCCAATGGGGATGCTTCTGGGCGTACC
CAGTGCTCGTTGGCCCACACAGGAGCGTCCGCACCGAATGGAGCAGGCTAATAGTATCTGCTACTTTGTCGTTCGTCATCGCACCCAATGGGGATGCTTCTGGGCGTACC
CAGTGCTCGTTGGCCCACACAGGAGCGTCCGCACCGAATGCTGCTCCATCCTGCTGACGACAAGCACGCAGTTCGTCATCGCACCCAATGGGGATGCTTCTGGGCGTACC
CAGTGCTCGTTGGCCCACACAGGAGCGTCCGCACCGAATGATACTTATCTAATTGCAAACTTGTTGACTCGTTCGTCATCGCACCCAATGGGGATGCTTCTGGGCGTACC
CAGTGCTCGTTGGCCCACACAGGAGCGTCCGCACCGAATGTTTCGTCTAGTGAAAGGGTGTGACTGTTTCGTTCGTCATCGCACCCAATGGGGATGCTTCTGGGCGTACC
CAGTGCTCGTTGGCCCACACAGGAGCGTCCGCACCGAATGGTCTCCTAATGGCAATTTCTTGCTCAGTTGGTTCGTCATCGCACCCAATGGGGATGCTTCTGGGCGTACC
CAGTGCTCGTTGGCCCACACAGGAGCGTCCGCACCGAATGGAACAGATCAATCGCTGAAGCTCGCCAGGAGTTCGTCATCGCACCCAATGGGGATGCTTCTGGGCGTACC
CAGTGCTCGTTGGCCCACACAGGAGCGTCCGCACCGAATGGCCGGACATATTTGTTGCAAGTGGCCCACTGTTCGTCATCGCACCCAATGGGGATGCTTCTGGGCGTACC
CAGTGCTCGTTGGCCCACACAGGAGCGTCCGCACCGAATGCAACAATTAATGGACAAAGAGCCGCCAAATGTTCGTCATCGCACCCAATGGGGATGCTTCTGGGCGTACC
CAGTGCTCGTTGGCCCACACAGGAGCGTCCGCACCGAATGCCTTGTTTCAATAGTTGGAGTCTTTGAGGCGTTCGTCATCGCACCCAATGGGGATGCTTCTGGGCGTACC
CAGTGCTCGTTGGCCCACACAGGAGCGTCCGCACCGAATGCTTCTTCGCCACGAGACGACTCCACCACCAGTTCGTCATCGCACCCAATGGGGATGCTTCTGGGCGTACC
CAGTGCTCGTTGGCCCACACAGGAGCGTCCGCACCGAATGGACAAGCAACCCAGCGCAAAGACATCTGGAGTTCGTCATCGCACCCAATGGGGATGCTTCTGGGCGTACC
CAGTGCTCGTTGGCCCACACAGGAGCGTCCGCACCGAATGCGGCGCTCCAGTATCCTAACTCAGGAGTTCGTTCGTCATCGCACCCAATGGGGATGCTTCTGGGCGTACC
CAGTGCTCGTTGGCCCACACAGGAGCGTCCGCACCGAATGCCCTGATGCGCTCATCCCATCAGTGGCGGGGTTCGTCATCGCACCCAATGGGGATGCTTCTGGGCGTACC
CAGTGCTCGTTGGCCCACACAGGAGCGTCCGCACCGAATGTTTCCGTATCGTATCGTCAGGATCAGCTGGGTTCGTCATCGCACCCAATGGGGATGCTTCTGGGCGTACC
CAGTGCTCGTTGGCCCACACAGGAGCGTCCGCACCGAATGGCGATAGAACTGATTTGAGGATCAGCATCTGTTCGTCATCGCACCCAATGGGGATGCTTCTGGGCGTACC
CAGTGCTCGTTGGCCCACACAGGAGCGTCCGCACCGAATGCTGAGTCTGTCCTGTCGTCCGTCCCGTCAGGTTCGTCATCGCACCCAATGGGGATGCTTCTGGGCGTACC
CAGTGCTCGTTGGCCCACACAGGAGCGTCCGCACCGAATGGCAATCCACTTGCAGTGCTGCACTGCAATAGTTCGTCATCGCACCCAATGGGGATGCTTCTGGGCGTACC
CAGTGCTCGTTGGCCCACACAGGAGCGTCCGCACCGAATGAGCACAAGCTAATACTGGGATTTACGAACTGTTCGTCATCGCACCCAATGGGGATGCTTCTGGGCGTACC
CAGTGCTCGTTGGCCCACACAGGAGCGTCCGCACCGAATGTTTCTGCCTCGTTTCCGCTTGAAGTGAGACGTTCGTCATCGCACCCAATGGGGATGCTTCTGGGCGTACC
CAGTGCTCGTTGGCCCACACAGGAGCGTCCGCACCGAATGCTTGGTTCCAGTCTGGTAGGCTTGTAGGCAGTTCGTCATCGCACCCAATGGGGATGCTTCTGGGCGTACC
CAGTGCTCGTTGGCCCACACAGGAGCGTCCGCACCGAATGCTTTCAAGCTCGTAAACTCTGAAACAAGGAGTTCGTCATCGCACCCAATGGGGATGCTTCTGGGCGTACC
CAGTGCTCGTTGGCCCACACAGGAGCGTCCGCACCGAATGGGCCACAAGACGCGACGCACCTGGCTTCCTGTTCGTCATCGCACCCAATGGGGATGCTTCTGGGCGTACC
CAGTGCTCGTTGGCCCACACAGGAGCGTCCGCACCGAATGTCAATAAACACAGCCAACTGGTGATCCAAAGTTCGTCATCGCACCCAATGGGGATGCTTCTGGGCGTACC
CAGTGCTCGTTGGCCCACACAGGAGCGTCCGCACCGAATGTCCTGTTCCGGAGGCTCCAAGCTGCCAAACGTTCGTCATCGCACCCAATGGGGATGCTTCTGGGCGTACC
CAGTGCTCGTTGGCCCACACAGGAGCGTCCGCACCGAATGGGGTGTGTGTAGGGCTGCTTATTGCGGGAAGTTCGTCATCGCACCCAATGGGGATGCTTCTGGGCGTACC
CAGTGCTCGTTGGCCCACACAGGAGCGTCCGCACCGAATGTAGTGGCACCAGTTTCCAAGGTGGCAGCTCGTTCGTCATCGCACCCAATGGGGATGCTTCTGGGCGTACC
CAGTGCTCGTTGGCCCACACAGGAGCGTCCGCACCGAATGAATGACAGCCCTCCTACCACCAGCAGAGCTGTTCGTCATCGCACCCAATGGGGATGCTTCTGGGCGTACC
CAGTGCTCGTTGGCCCACACAGGAGCGTCCGCACCGAATGTTTGCGTTCCAGTCGCCACATAGAATGAACGTTCGTCATCGCACCCAATGGGGATGCTTCTGGGCGTACC
CAGTGCTCGTTGGCCCACACAGGAGCGTCCGCACCGAATGGGGAAGATTGCTCTTCTGGAATAGAGGTAAGTTCGTCATCGCACCCAATGGGGATGCTTCTGGGCGTACC
CAGTGCTCGTTGGCCCACACAGGAGCGTCCGCACCGAATGTTCCAGGAGCGGGACAATTTCTTTGACGTCGTTCGTCATCGCACCCAATGGGGATGCTTCTGGGCGTACC
CAGTGCTCGTTGGCCCACACAGGAGCGTCCGCACCGAATGTTTGTCGGAACGGATTTGACATTGACTTTCGTTCGTCATCGCACCCAATGGGGATGCTTCTGGGCGTACC
CAGTGCTCGTTGGCCCACACAGGAGCGTCCGCACCGAATGTTTGCTGCCGCTGGTGTGAGTGTGGGTTGCGTTCGTCATCGCACCCAATGGGGATGCTTCTGGGCGTACC
CAGTGCTCGTTGGCCCACACAGGAGCGTCCGCACCGAATGCGTCAACGAGTATGGGTGGCGCTCTGCAGCGTTCGTCATCGCACCCAATGGGGATGCTTCTGGGCGTACC
CAGTGCTCGTTGGCCCACACAGGAGCGTCCGCACCGAATGAATCGGTATCTCATCGCCAAAGGACCGATAGTTCGTCATCGCACCCAATGGGGATGCTTCTGGGCGTACC
CAGTGCTCGTTGGCCCACACAGGAGCGTCCGCACCGAATGAAATTATCTCACTCAAACAAATCGGTGGACGTTCGTCATCGCACCCAATGGGGATGCTTCTGGGCGTACC
CAGTGCTCGTTGGCCCACACAGGAGCGTCCGCACCGAATGTTTCAAGCCTGCCCAGTCCTTTGCATATGGGTTCGTCATCGCACCCAATGGGGATGCTTCTGGGCGTACC
CAGTGCTCGTTGGCCCACACAGGAGCGTCCGCACCGAATGTTTGTATGTATGGATTGGAGTTTCTTGGCGGTTCGTCATCGCACCCAATGGGGATGCTTCTGGGCGTACC
CAGTGCTCGTTGGCCCACACAGGAGCGTCCGCACCGAATGTGCCTACAAGCCTACCAGACTGGAACCAAGGTTCGTCATCGCACCCAATGGGGATGCTTCTGGGCGTACC
CAGTGCTCGTTGGCCCACACAGGAGCGTCCGCACCGAATGGCCACTTTCCTTGACATTACGGAAGCCTTTGTTCGTCATCGCACCCAATGGGGATGCTTCTGGGCGTACC
CAGTGCTCGTTGGCCCACACAGGAGCGTCCGCACCGAATGCTCATGCATGAGGCCACCAAGATGCATGAAGTTCGTCATCGCACCCAATGGGGATGCTTCTGGGCGTACC
CAGTGCTCGTTGGCCCACACAGGAGCGTCCGCACCGAATGGGGACGAGCTCGTTGCAAGCGGCGCTCCTCGTTCGTCATCGCACCCAATGGGGATGCTTCTGGGCGTACC
CAGTGCTCGTTGGCCCACACAGGAGCGTCCGCACCGAATGGCATGCAACTGCTCTTTCCAAGATTGTAAAGTTCGTCATCGCACCCAATGGGGATGCTTCTGGGCGTACC
CAGTGCTCGTTGGCCCACACAGGAGCGTCCGCACCGAATGAAAGCAATAAATACTCCCAAGACTAGTTTCGTTCGTCATCGCACCCAATGGGGATGCTTCTGGGCGTACC
CAGTGCTCGTTGGCCCACACAGGAGCGTCCGCACCGAATGAAATAGTAATCCCAGACTACGAACCCGAAAGTTCGTCATCGCACCCAATGGGGATGCTTCTGGGCGTACC
CAGTGCTCGTTGGCCCACACAGGAGCGTCCGCACCGAATGGAATGAATTCTGTTCCGCATCCACTACTTTGTTCGTCATCGCACCCAATGGGGATGCTTCTGGGCGTACC
[truncated: 1,887 more rows]

## Sheet: Sim_CenY
CAGTGCTCGTTGGCCCACACCATTCGCGCACGCTAATGTCAAATGAAACAATTTGGTGGACTTTGAGAGGCAAAGGTGTCGAACGCCGCTGGGATGCTTCTGGGCGTACC
[truncated: 957 more rows]

[truncated: 2 more sheets: Sech_cenY, Mau_cenY]
