# Supplementary material for: Turnover of retroelements and satellite DNA drives centromere reorganization over short evolutionary timescales in Drosophila
Source: PLoS Biol. 2024 Nov 21;22(11):e3002911. doi: 10.1371/journal.pbio.3002911 (PMC11620609; doi:10.1371/journal.pbio.3002911)
Supplement: S12 Table — (XLSX) [file pbio.3002911.s023.xlsx]

## Sheet: Feuil1
probes name	probes sequence
Sec5	/5Cy5/aACACCCTTGCACGTCGTGGACCTCCTGCGCTa
Sec6	/5Cy3/aTGATCGACCACGGCCAAGACGGAGAGCGTGTGaa
136bp_sec5	AGCGCAGGAGGTCCACGACGTGCAAGGGTGTttttttttttTCGATTCTCATTAGTGGCACGTAAGCTACGCA
AATAT_sec5	AGCGCAGGAGGTCCACGACGTGCAAGGGTGTttttttttttAATATAATATAATATAATATAATATAATAT
dodeca_sec5	AGCGCAGGAGGTCCACGACGTGCAAGGGTGTttttttttttCCCGTACTCGGTCCCGTACTCGGTCCCGTACTCGGT
ATAG_sec5	AGCGCAGGAGGTCCACGACGTGCAAGGGTGTtttttttttATAGATAGATAGATAGATAGATAGATAGATAG
