# Supplementary material for: Turnover of retroelements and satellite DNA drives centromere reorganization over short evolutionary timescales in Drosophila
Source: PLoS Biol. 2024 Nov 21;22(11):e3002911. doi: 10.1371/journal.pbio.3002911 (PMC11620609; doi:10.1371/journal.pbio.3002911)
Supplement: S1 File — (GFF) [file pbio.3002911.s024.gff]

##gff-version 2
##date 2023-04-27
##sequence-region dsim_scaffold2_2019.fasta
Contig_10	RepeatMasker	similarity	37	177	6.7	+	.	Target "Motif:135U_SAT" 1 135
Contig_10	RepeatMasker	similarity	268	514	4.9	-	.	Target "Motif:500U_SAT" 242 499
Contig_10	RepeatMasker	similarity	510	862	7.2	-	.	Target "Motif:DIVER2_LTR" 1 385
Contig_10	RepeatMasker	similarity	863	2009	2.7	-	.	Target "Motif:DIVER2_I-int" 2993 4147
Contig_10	RepeatMasker	similarity	2011	2197	2.9	-	.	Target "Motif:DIVER2_I-int" 2417 2591
Contig_10	RepeatMasker	similarity	2212	3701	3.1	-	.	Target "Motif:DIVER2_I-int" 429 1898
Contig_10	RepeatMasker	similarity	3935	4369	6.0	-	.	Target "Motif:DIVER2_I-int" 1 439
Contig_10	RepeatMasker	similarity	4371	4742	6.9	-	.	Target "Motif:DIVER2_LTR" 1 385
Contig_10	RepeatMasker	similarity	4739	8489	6.6	-	.	Target "Motif:500U_SAT" 1 3758
Contig_10	RepeatMasker	similarity	8485	8856	8.1	-	.	Target "Motif:DIVER2_LTR" 1 385
Contig_10	RepeatMasker	similarity	8853	26729	5.1	-	.	Target "Motif:500U_SAT" 1 17775
Contig_10	RepeatMasker	similarity	26752	32532	5.7	-	.	Target "Motif:500U_SAT" 1 5720
Contig_10	RepeatMasker	similarity	32533	32886	11.4	-	.	Target "Motif:DIVER2_LTR" 1 385
Contig_10	RepeatMasker	similarity	32887	33364	2.1	-	.	Target "Motif:DIVER2_I-int" 3664 4147
Contig_10	RepeatMasker	similarity	33369	33460	5.4	-	.	Target "Motif:DIVER2_I-int" 2869 2960
Contig_10	RepeatMasker	similarity	33450	33604	3.9	+	.	Target "Motif:DIVER2_I-int" 3993 4147
Contig_10	RepeatMasker	similarity	33605	33958	11.4	+	.	Target "Motif:DIVER2_LTR" 1 385
Contig_10	RepeatMasker	similarity	33960	34394	6.7	+	.	Target "Motif:DIVER2_I-int" 1 439
Contig_10	RepeatMasker	similarity	34633	34749	6.0	+	.	Target "Motif:DIVER2_I-int" 429 544
Contig_10	RepeatMasker	similarity	34743	34921	5.0	+	.	Target "Motif:DIVER2_I-int" 2781 2960
Contig_10	RepeatMasker	similarity	34926	35408	2.1	+	.	Target "Motif:DIVER2_I-int" 3664 4147
Contig_10	RepeatMasker	similarity	35409	35762	11.4	+	.	Target "Motif:DIVER2_LTR" 1 385
Contig_10	RepeatMasker	similarity	35763	61939	5.8	-	.	Target "Motif:500U_SAT" 1 25944
Contig_10	RepeatMasker	similarity	61927	62217	12.0	-	.	Target "Motif:MAX_LTR" 2 321
Contig_10	RepeatMasker	similarity	62218	65314	2.8	-	.	Target "Motif:MAX_I-int" 4151 7328
Contig_10	RepeatMasker	similarity	65353	65661	13.6	-	.	Target "Motif:MAX_LTR" 1 321
Contig_10	RepeatMasker	similarity	65662	66438	10.2	-	.	Target "Motif:500U_SAT" 1 749
Contig_10	RepeatMasker	similarity	66480	66532	17.6	+	.	Target "Motif:(CA)n" 1 53
Contig_10	RepeatMasker	similarity	66672	66766	5.3	+	.	Target "Motif:135U_SAT" 39 133
Contig_10	RepeatMasker	similarity	66837	66971	3.7	+	.	Target "Motif:135U_SAT" 1 135
Contig_10	RepeatMasker	similarity	67070	67366	4.7	-	.	Target "Motif:500U_SAT" 197 499
Contig_10	RepeatMasker	similarity	67368	67392	13.1	+	.	Target "Motif:(CA)n" 1 25
Contig_10	RepeatMasker	similarity	67515	67649	4.4	+	.	Target "Motif:135U_SAT" 1 135
Contig_10	RepeatMasker	similarity	67662	67796	4.4	+	.	Target "Motif:135U_SAT" 1 135
Contig_10	RepeatMasker	similarity	67895	68696	4.3	-	.	Target "Motif:500U_SAT" 1 802
Contig_10	RepeatMasker	similarity	68698	68722	8.5	+	.	Target "Motif:(CA)n" 1 25
Contig_10	RepeatMasker	similarity	68845	68979	2.2	+	.	Target "Motif:135U_SAT" 1 135
Contig_10	RepeatMasker	similarity	68991	69123	3.8	+	.	Target "Motif:135U_SAT" 1 133
Contig_10	RepeatMasker	similarity	69177	69391	4.2	-	.	Target "Motif:500U_SAT" 197 411
Contig_10	RepeatMasker	similarity	69393	69417	8.5	+	.	Target "Motif:(CA)n" 1 25
Contig_10	RepeatMasker	similarity	69540	69699	3.1	+	.	Target "Motif:135U_SAT" 1 135
Contig_10	RepeatMasker	similarity	69712	69846	3.7	+	.	Target "Motif:135U_SAT" 1 135
Contig_10	RepeatMasker	similarity	69915	70183	3.4	+	.	Target "Motif:135U_SAT" 1 269
Contig_10	RepeatMasker	similarity	70254	70388	4.4	+	.	Target "Motif:135U_SAT" 1 135
Contig_10	RepeatMasker	similarity	70487	71288	4.5	-	.	Target "Motif:500U_SAT" 1 802
Contig_10	RepeatMasker	similarity	71290	71314	13.1	+	.	Target "Motif:(CA)n" 1 25
Contig_10	RepeatMasker	similarity	71435	71714	2.6	+	.	Target "Motif:135U_SAT" 1 280
Contig_10	RepeatMasker	similarity	71783	71917	4.4	+	.	Target "Motif:135U_SAT" 1 135
Contig_10	RepeatMasker	similarity	71929	72061	3.8	+	.	Target "Motif:135U_SAT" 1 133
Contig_10	RepeatMasker	similarity	72115	72329	4.2	-	.	Target "Motif:500U_SAT" 197 411
Contig_10	RepeatMasker	similarity	72331	72355	8.5	+	.	Target "Motif:(CA)n" 1 25
Contig_10	RepeatMasker	similarity	72478	72637	3.1	+	.	Target "Motif:135U_SAT" 1 135
Contig_10	RepeatMasker	similarity	72650	72809	4.6	+	.	Target "Motif:135U_SAT" 1 135
Contig_10	RepeatMasker	similarity	72908	73709	4.5	-	.	Target "Motif:500U_SAT" 1 802
Contig_10	RepeatMasker	similarity	73711	73735	13.1	+	.	Target "Motif:(CA)n" 1 25
Contig_10	RepeatMasker	similarity	73856	74135	2.6	+	.	Target "Motif:135U_SAT" 1 280
Contig_10	RepeatMasker	similarity	74204	74338	3.7	+	.	Target "Motif:135U_SAT" 1 135
Contig_10	RepeatMasker	similarity	74437	74733	5.0	-	.	Target "Motif:500U_SAT" 197 499
Contig_10	RepeatMasker	similarity	74735	74759	13.1	+	.	Target "Motif:(CA)n" 1 25
Contig_10	RepeatMasker	similarity	74882	75041	2.3	+	.	Target "Motif:135U_SAT" 1 135
Contig_10	RepeatMasker	similarity	75054	75188	3.0	+	.	Target "Motif:135U_SAT" 1 135
Contig_10	RepeatMasker	similarity	75257	75391	2.2	+	.	Target "Motif:135U_SAT" 1 135
Contig_10	RepeatMasker	similarity	75404	75536	4.5	+	.	Target "Motif:135U_SAT" 1 133
Contig_10	RepeatMasker	similarity	75607	75741	4.4	+	.	Target "Motif:135U_SAT" 1 135
Contig_10	RepeatMasker	similarity	75840	78566	5.5	-	.	Target "Motif:500U_SAT" 1 2703
Contig_10	RepeatMasker	similarity	78568	78592	13.1	+	.	Target "Motif:(CA)n" 1 25
Contig_10	RepeatMasker	similarity	78713	78992	2.6	+	.	Target "Motif:135U_SAT" 1 280
Contig_10	RepeatMasker	similarity	79061	79195	3.7	+	.	Target "Motif:135U_SAT" 1 135
Contig_10	RepeatMasker	similarity	79294	79590	4.4	-	.	Target "Motif:500U_SAT" 197 499
Contig_10	RepeatMasker	similarity	79592	79616	13.1	+	.	Target "Motif:(CA)n" 1 25
Contig_10	RepeatMasker	similarity	79739	79898	2.3	+	.	Target "Motif:135U_SAT" 1 135
Contig_10	RepeatMasker	similarity	79911	80045	3.0	+	.	Target "Motif:135U_SAT" 1 135
Contig_10	RepeatMasker	similarity	80114	80248	2.2	+	.	Target "Motif:135U_SAT" 1 135
Contig_10	RepeatMasker	similarity	80261	80393	4.5	+	.	Target "Motif:135U_SAT" 1 133
Contig_10	RepeatMasker	similarity	80464	80598	4.4	+	.	Target "Motif:135U_SAT" 1 135
Contig_10	RepeatMasker	similarity	80697	83601	5.8	-	.	Target "Motif:500U_SAT" 1 2876
Contig_10	RepeatMasker	similarity	83589	83879	12.0	-	.	Target "Motif:MAX_LTR" 2 321
Contig_10	RepeatMasker	similarity	83880	86976	2.9	-	.	Target "Motif:MAX_I-int" 4151 7328
Contig_10	RepeatMasker	similarity	87015	87323	13.6	-	.	Target "Motif:MAX_LTR" 1 321
Contig_10	RepeatMasker	similarity	87324	88100	10.2	-	.	Target "Motif:500U_SAT" 1 749
Contig_10	RepeatMasker	similarity	88142	88194	17.6	+	.	Target "Motif:(CA)n" 1 53
Contig_10	RepeatMasker	similarity	88334	88428	5.3	+	.	Target "Motif:135U_SAT" 39 133
Contig_10	RepeatMasker	similarity	88499	88633	3.7	+	.	Target "Motif:135U_SAT" 1 135
Contig_10	RepeatMasker	similarity	88732	89028	4.7	-	.	Target "Motif:500U_SAT" 197 499
Contig_10	RepeatMasker	similarity	89030	89054	13.1	+	.	Target "Motif:(CA)n" 1 25
Contig_10	RepeatMasker	similarity	89177	89311	3.7	+	.	Target "Motif:135U_SAT" 1 135
Contig_10	RepeatMasker	similarity	89380	89514	2.2	+	.	Target "Motif:135U_SAT" 1 135
Contig_10	RepeatMasker	similarity	89526	89660	3.7	+	.	Target "Motif:135U_SAT" 1 135
Contig_10	RepeatMasker	similarity	89759	90055	5.0	-	.	Target "Motif:500U_SAT" 197 499
Contig_10	RepeatMasker	similarity	90057	90083	7.8	+	.	Target "Motif:(CA)n" 1 27
Contig_10	RepeatMasker	similarity	90206	90340	1.5	+	.	Target "Motif:135U_SAT" 1 135
Contig_10	RepeatMasker	similarity	90409	90543	2.2	+	.	Target "Motif:135U_SAT" 1 135
Contig_10	RepeatMasker	similarity	90555	90689	3.7	+	.	Target "Motif:135U_SAT" 1 135
Contig_10	RepeatMasker	similarity	90785	91087	4.0	-	.	Target "Motif:500U_SAT" 197 499
Contig_10	RepeatMasker	similarity	91089	91113	8.5	+	.	Target "Motif:(CA)n" 1 25
Contig_10	RepeatMasker	similarity	91236	91370	1.5	+	.	Target "Motif:135U_SAT" 1 135
Contig_10	RepeatMasker	similarity	91382	91516	5.2	+	.	Target "Motif:135U_SAT" 1 135
Contig_10	RepeatMasker	similarity	91585	91719	2.2	+	.	Target "Motif:135U_SAT" 1 135
Contig_10	RepeatMasker	similarity	91731	91863	4.5	+	.	Target "Motif:135U_SAT" 1 133
Contig_10	RepeatMasker	similarity	91934	92069	3.7	+	.	Target "Motif:135U_SAT" 1 135
Contig_10	RepeatMasker	similarity	92171	92464	3.7	-	.	Target "Motif:500U_SAT" 197 496
Contig_10	RepeatMasker	similarity	92466	92490	8.5	+	.	Target "Motif:(CA)n" 1 25
Contig_10	RepeatMasker	similarity	92613	92747	2.2	+	.	Target "Motif:135U_SAT" 1 135
Contig_10	RepeatMasker	similarity	92759	92891	3.8	+	.	Target "Motif:135U_SAT" 1 133
Contig_10	RepeatMasker	similarity	92945	93159	4.2	-	.	Target "Motif:500U_SAT" 197 411
Contig_10	RepeatMasker	similarity	93161	93185	8.5	+	.	Target "Motif:(CA)n" 1 25
Contig_10	RepeatMasker	similarity	93308	93442	4.4	+	.	Target "Motif:135U_SAT" 1 135
Contig_10	RepeatMasker	similarity	93455	93587	3.8	+	.	Target "Motif:135U_SAT" 1 133
Contig_10	RepeatMasker	similarity	93658	93792	1.5	+	.	Target "Motif:135U_SAT" 1 135
Contig_10	RepeatMasker	similarity	93805	93939	3.0	+	.	Target "Motif:135U_SAT" 1 135
Contig_10	RepeatMasker	similarity	93952	94084	6.8	+	.	Target "Motif:135U_SAT" 1 133
Contig_10	RepeatMasker	similarity	94155	94289	5.2	+	.	Target "Motif:135U_SAT" 1 135
Contig_10	RepeatMasker	similarity	94388	95189	4.5	-	.	Target "Motif:500U_SAT" 1 802
Contig_10	RepeatMasker	similarity	95191	95215	13.2	+	.	Target "Motif:(CA)n" 1 25
Contig_10	RepeatMasker	similarity	95338	95472	2.2	+	.	Target "Motif:135U_SAT" 1 135
Contig_10	RepeatMasker	similarity	95484	95616	4.5	+	.	Target "Motif:135U_SAT" 1 133
Contig_10	RepeatMasker	similarity	95670	95884	4.2	-	.	Target "Motif:500U_SAT" 197 411
Contig_10	RepeatMasker	similarity	95886	95910	8.5	+	.	Target "Motif:(CA)n" 1 25
Contig_10	RepeatMasker	similarity	96033	96192	2.3	+	.	Target "Motif:135U_SAT" 1 135
Contig_10	RepeatMasker	similarity	96205	96339	3.7	+	.	Target "Motif:135U_SAT" 1 135
Contig_10	RepeatMasker	similarity	96408	96676	3.4	+	.	Target "Motif:135U_SAT" 1 269
Contig_10	RepeatMasker	similarity	96747	96880	4.5	+	.	Target "Motif:135U_SAT" 1 135
Contig_10	RepeatMasker	similarity	96979	97780	4.5	-	.	Target "Motif:500U_SAT" 1 802
Contig_10	RepeatMasker	similarity	97782	97806	13.1	+	.	Target "Motif:(CA)n" 1 25
Contig_10	RepeatMasker	similarity	97927	98206	2.6	+	.	Target "Motif:135U_SAT" 1 280
Contig_10	RepeatMasker	similarity	98275	98409	3.7	+	.	Target "Motif:135U_SAT" 1 135
Contig_10	RepeatMasker	similarity	98508	98804	4.4	-	.	Target "Motif:500U_SAT" 197 499
Contig_10	RepeatMasker	similarity	98806	98830	13.1	+	.	Target "Motif:(CA)n" 1 25
Contig_10	RepeatMasker	similarity	98953	99112	2.3	+	.	Target "Motif:135U_SAT" 1 135
Contig_10	RepeatMasker	similarity	99125	99259	3.0	+	.	Target "Motif:135U_SAT" 1 135
Contig_10	RepeatMasker	similarity	99328	99462	2.2	+	.	Target "Motif:135U_SAT" 1 135
Contig_10	RepeatMasker	similarity	99475	99607	4.5	+	.	Target "Motif:135U_SAT" 1 133
Contig_10	RepeatMasker	similarity	99678	99812	4.4	+	.	Target "Motif:135U_SAT" 1 135
Contig_10	RepeatMasker	similarity	99846	99885	18.0	+	.	Target "Motif:(AT)n" 1 41
Contig_10	RepeatMasker	similarity	99911	100712	4.4	-	.	Target "Motif:500U_SAT" 1 802
Contig_10	RepeatMasker	similarity	100714	100738	13.1	+	.	Target "Motif:(CA)n" 1 25
Contig_10	RepeatMasker	similarity	100859	100993	2.2	+	.	Target "Motif:135U_SAT" 1 135
Contig_10	RepeatMasker	similarity	101005	101139	3.0	+	.	Target "Motif:135U_SAT" 1 135
Contig_10	RepeatMasker	similarity	101208	101342	3.7	+	.	Target "Motif:135U_SAT" 1 135
Contig_10	RepeatMasker	similarity	101441	101737	4.7	-	.	Target "Motif:500U_SAT" 197 499
Contig_10	RepeatMasker	similarity	101739	101763	13.1	+	.	Target "Motif:(CA)n" 1 25
Contig_10	RepeatMasker	similarity	101886	102019	3.0	+	.	Target "Motif:135U_SAT" 1 135
Contig_10	RepeatMasker	similarity	102088	102220	3.8	+	.	Target "Motif:135U_SAT" 1 133
Contig_10	RepeatMasker	similarity	102290	102424	3.7	+	.	Target "Motif:135U_SAT" 1 135
Contig_10	RepeatMasker	similarity	102459	102501	19.4	+	.	Target "Motif:(TATAATT)n" 1 43
Contig_10	RepeatMasker	similarity	102524	102820	4.4	-	.	Target "Motif:500U_SAT" 197 499
Contig_10	RepeatMasker	similarity	102822	102846	8.5	+	.	Target "Motif:(CA)n" 1 25
Contig_10	RepeatMasker	similarity	102969	103103	1.5	+	.	Target "Motif:135U_SAT" 1 135
Contig_10	RepeatMasker	similarity	103115	103236	4.9	+	.	Target "Motif:135U_SAT" 1 135
Contig_10	RepeatMasker	similarity	103305	103439	5.9	+	.	Target "Motif:135U_SAT" 1 135
Contig_10	RepeatMasker	similarity	103538	104332	4.7	-	.	Target "Motif:500U_SAT" 1 802
Contig_10	RepeatMasker	similarity	104334	104358	8.5	+	.	Target "Motif:(CA)n" 1 25
Contig_10	RepeatMasker	similarity	104481	104615	2.2	+	.	Target "Motif:135U_SAT" 1 135
Contig_10	RepeatMasker	similarity	104684	104816	3.8	+	.	Target "Motif:135U_SAT" 1 133
Contig_10	RepeatMasker	similarity	104886	105020	3.7	+	.	Target "Motif:135U_SAT" 1 135
Contig_10	RepeatMasker	similarity	105119	105913	4.6	-	.	Target "Motif:500U_SAT" 1 802
Contig_10	RepeatMasker	similarity	105915	105939	8.5	+	.	Target "Motif:(CA)n" 1 25
Contig_10	RepeatMasker	similarity	106062	106196	2.2	+	.	Target "Motif:135U_SAT" 1 135
Contig_10	RepeatMasker	similarity	106265	106397	3.8	+	.	Target "Motif:135U_SAT" 1 133
Contig_10	RepeatMasker	similarity	106467	106601	3.7	+	.	Target "Motif:135U_SAT" 1 135
Contig_10	RepeatMasker	similarity	106700	107494	4.3	-	.	Target "Motif:500U_SAT" 1 802
Contig_10	RepeatMasker	similarity	107496	107520	8.5	+	.	Target "Motif:(CA)n" 1 25
Contig_10	RepeatMasker	similarity	107643	107777	2.2	+	.	Target "Motif:135U_SAT" 1 135
Contig_10	RepeatMasker	similarity	107846	107978	3.8	+	.	Target "Motif:135U_SAT" 1 133
Contig_10	RepeatMasker	similarity	108048	108182	3.7	+	.	Target "Motif:135U_SAT" 1 135
Contig_10	RepeatMasker	similarity	108281	109082	4.3	-	.	Target "Motif:500U_SAT" 1 801
Contig_10	RepeatMasker	similarity	109084	109108	8.5	+	.	Target "Motif:(CA)n" 1 25
Contig_10	RepeatMasker	similarity	109231	109365	3.0	+	.	Target "Motif:135U_SAT" 1 135
Contig_10	RepeatMasker	similarity	109434	109568	3.7	+	.	Target "Motif:135U_SAT" 1 135
Contig_10	RepeatMasker	similarity	109581	109713	4.5	+	.	Target "Motif:135U_SAT" 1 133
Contig_10	RepeatMasker	similarity	109784	109918	2.2	+	.	Target "Motif:135U_SAT" 1 135
Contig_10	RepeatMasker	similarity	109931	110063	3.8	+	.	Target "Motif:135U_SAT" 1 133
Contig_10	RepeatMasker	similarity	110134	110268	3.0	+	.	Target "Motif:135U_SAT" 1 135
Contig_10	RepeatMasker	similarity	110303	110341	15.1	+	.	Target "Motif:(TA)n" 1 40
Contig_10	RepeatMasker	similarity	110368	110664	4.4	-	.	Target "Motif:500U_SAT" 197 499
Contig_10	RepeatMasker	similarity	110666	110688	9.3	+	.	Target "Motif:(CA)n" 1 23
Contig_10	RepeatMasker	similarity	110811	110937	3.9	+	.	Target "Motif:135U_SAT" 1 135
Contig_10	RepeatMasker	similarity	111006	111138	6.0	+	.	Target "Motif:135U_SAT" 1 133
Contig_10	RepeatMasker	similarity	111208	111342	3.0	+	.	Target "Motif:135U_SAT" 1 135
Contig_10	RepeatMasker	similarity	111430	112224	4.6	-	.	Target "Motif:500U_SAT" 1 802
Contig_10	RepeatMasker	similarity	112226	112250	8.5	+	.	Target "Motif:(CA)n" 1 25
Contig_10	RepeatMasker	similarity	112374	112507	2.2	+	.	Target "Motif:135U_SAT" 2 135
Contig_10	RepeatMasker	similarity	112576	112708	3.8	+	.	Target "Motif:135U_SAT" 1 133
Contig_10	RepeatMasker	similarity	112778	112912	3.0	+	.	Target "Motif:135U_SAT" 1 135
Contig_10	RepeatMasker	similarity	113011	113803	4.6	-	.	Target "Motif:500U_SAT" 1 800
Contig_10	RepeatMasker	similarity	113807	113831	8.5	+	.	Target "Motif:(CA)n" 1 25
Contig_10	RepeatMasker	similarity	113954	114088	1.5	+	.	Target "Motif:135U_SAT" 1 135
Contig_10	RepeatMasker	similarity	114157	114289	3.8	+	.	Target "Motif:135U_SAT" 1 133
Contig_10	RepeatMasker	similarity	114359	114493	3.7	+	.	Target "Motif:135U_SAT" 1 135
Contig_10	RepeatMasker	similarity	114592	115393	4.7	-	.	Target "Motif:500U_SAT" 1 802
Contig_10	RepeatMasker	similarity	115395	115419	8.5	+	.	Target "Motif:(CA)n" 1 25
Contig_10	RepeatMasker	similarity	115542	115676	3.0	+	.	Target "Motif:135U_SAT" 1 135
Contig_10	RepeatMasker	similarity	115689	115823	3.0	+	.	Target "Motif:135U_SAT" 1 135
Contig_10	RepeatMasker	similarity	115892	116026	4.4	+	.	Target "Motif:135U_SAT" 1 135
Contig_10	RepeatMasker	similarity	116039	116173	3.0	+	.	Target "Motif:135U_SAT" 1 135
Contig_10	RepeatMasker	similarity	116242	116374	3.8	+	.	Target "Motif:135U_SAT" 1 133
Contig_10	RepeatMasker	similarity	116444	116578	3.7	+	.	Target "Motif:135U_SAT" 1 135
Contig_10	RepeatMasker	similarity	116677	117476	4.7	-	.	Target "Motif:500U_SAT" 1 800
Contig_10	RepeatMasker	similarity	117480	117504	8.5	+	.	Target "Motif:(CA)n" 1 25
Contig_10	RepeatMasker	similarity	117627	117761	3.0	+	.	Target "Motif:135U_SAT" 1 135
Contig_10	RepeatMasker	similarity	117774	117908	3.0	+	.	Target "Motif:135U_SAT" 1 135
Contig_10	RepeatMasker	similarity	117977	118111	5.2	+	.	Target "Motif:135U_SAT" 1 135
Contig_10	RepeatMasker	similarity	118124	118258	0.7	+	.	Target "Motif:135U_SAT" 1 135
Contig_10	RepeatMasker	similarity	118327	118461	2.2	+	.	Target "Motif:135U_SAT" 1 135
Contig_10	RepeatMasker	similarity	118474	118608	1.5	+	.	Target "Motif:135U_SAT" 1 135
Contig_10	RepeatMasker	similarity	118707	119508	4.5	-	.	Target "Motif:500U_SAT" 1 802
Contig_10	RepeatMasker	similarity	119510	119534	8.5	+	.	Target "Motif:(CA)n" 1 25
Contig_10	RepeatMasker	similarity	119657	119791	2.2	+	.	Target "Motif:135U_SAT" 1 135
Contig_10	RepeatMasker	similarity	119804	119938	3.0	+	.	Target "Motif:135U_SAT" 1 135
Contig_10	RepeatMasker	similarity	120007	120141	4.4	+	.	Target "Motif:135U_SAT" 1 135
Contig_10	RepeatMasker	similarity	120154	120288	1.5	+	.	Target "Motif:135U_SAT" 1 135
Contig_10	RepeatMasker	similarity	120387	121186	4.7	-	.	Target "Motif:500U_SAT" 1 802
Contig_10	RepeatMasker	similarity	121188	121212	8.5	+	.	Target "Motif:(CA)n" 1 25
Contig_10	RepeatMasker	similarity	121335	121469	4.4	+	.	Target "Motif:135U_SAT" 1 135
Contig_10	RepeatMasker	similarity	121482	121616	3.0	+	.	Target "Motif:135U_SAT" 1 135
Contig_10	RepeatMasker	similarity	121685	121819	4.4	+	.	Target "Motif:135U_SAT" 1 135
Contig_10	RepeatMasker	similarity	121832	121948	4.3	+	.	Target "Motif:135U_SAT" 1 133
Contig_10	RepeatMasker	similarity	122019	122153	5.2	+	.	Target "Motif:135U_SAT" 1 135
Contig_10	RepeatMasker	similarity	122166	122300	2.2	+	.	Target "Motif:135U_SAT" 1 135
Contig_10	RepeatMasker	similarity	122399	122695	5.0	-	.	Target "Motif:500U_SAT" 197 499
Contig_10	RepeatMasker	similarity	122697	122721	13.1	+	.	Target "Motif:(CA)n" 1 25
Contig_10	RepeatMasker	similarity	122844	122978	2.2	+	.	Target "Motif:135U_SAT" 1 135
Contig_10	RepeatMasker	similarity	122991	123125	1.5	+	.	Target "Motif:135U_SAT" 1 135
Contig_10	RepeatMasker	similarity	123224	124023	5.3	-	.	Target "Motif:500U_SAT" 1 802
Contig_10	RepeatMasker	similarity	124025	124049	8.5	+	.	Target "Motif:(CA)n" 1 25
Contig_10	RepeatMasker	similarity	124172	124306	1.5	+	.	Target "Motif:135U_SAT" 1 135
Contig_10	RepeatMasker	similarity	124319	124451	3.0	+	.	Target "Motif:135U_SAT" 1 133
Contig_10	RepeatMasker	similarity	124521	124655	3.7	+	.	Target "Motif:135U_SAT" 1 135
Contig_10	RepeatMasker	similarity	124753	125550	5.6	-	.	Target "Motif:500U_SAT" 1 802
Contig_10	RepeatMasker	similarity	125552	125576	8.5	+	.	Target "Motif:(CA)n" 1 25
Contig_10	RepeatMasker	similarity	125699	125833	2.2	+	.	Target "Motif:135U_SAT" 1 135
Contig_10	RepeatMasker	similarity	125848	125980	3.0	+	.	Target "Motif:135U_SAT" 1 133
Contig_10	RepeatMasker	similarity	126050	126184	3.7	+	.	Target "Motif:135U_SAT" 1 135
Contig_10	RepeatMasker	similarity	126282	127079	6.0	-	.	Target "Motif:500U_SAT" 1 802
Contig_10	RepeatMasker	similarity	127081	127105	8.5	+	.	Target "Motif:(CA)n" 1 25
Contig_10	RepeatMasker	similarity	127174	127201	3.7	+	.	Target "Motif:(AATTA)n" 1 31
Contig_10	RepeatMasker	similarity	127229	127363	2.2	+	.	Target "Motif:135U_SAT" 1 135
Contig_10	RepeatMasker	similarity	127376	127510	3.0	+	.	Target "Motif:135U_SAT" 1 135
Contig_10	RepeatMasker	similarity	127579	127713	2.2	+	.	Target "Motif:135U_SAT" 1 135
Contig_10	RepeatMasker	similarity	127727	127861	5.9	+	.	Target "Motif:135U_SAT" 1 135
Contig_10	RepeatMasker	similarity	127960	130435	6.2	-	.	Target "Motif:500U_SAT" 1 2465
Contig_10	RepeatMasker	similarity	130423	130742	14.2	-	.	Target "Motif:MAX_LTR" 1 321
Contig_10	RepeatMasker	similarity	130743	131590	3.9	-	.	Target "Motif:500U_SAT" 1 842
Contig_10	RepeatMasker	similarity	131592	131616	8.5	+	.	Target "Motif:(CA)n" 1 25
Contig_10	RepeatMasker	similarity	131685	131712	3.7	+	.	Target "Motif:(AATTA)n" 1 31
Contig_10	RepeatMasker	similarity	131740	131874	3.7	+	.	Target "Motif:135U_SAT" 1 135
Contig_10	RepeatMasker	similarity	131887	132021	3.0	+	.	Target "Motif:135U_SAT" 1 135
Contig_10	RepeatMasker	similarity	132090	132224	2.2	+	.	Target "Motif:135U_SAT" 1 135
Contig_10	RepeatMasker	similarity	132239	132373	6.7	+	.	Target "Motif:135U_SAT" 1 135
Contig_10	RepeatMasker	similarity	132472	134944	6.0	-	.	Target "Motif:500U_SAT" 1 2466
Contig_10	RepeatMasker	similarity	134932	135251	12.9	-	.	Target "Motif:MAX_LTR" 1 321
Contig_10	RepeatMasker	similarity	135252	147556	5.2	-	.	Target "Motif:500U_SAT" 1 12281
Contig_10	RepeatMasker	similarity	147544	147863	12.9	-	.	Target "Motif:MAX_LTR" 1 321
Contig_10	RepeatMasker	similarity	147864	151690	5.2	-	.	Target "Motif:500U_SAT" 1 3838
Contig_10	RepeatMasker	similarity	151678	151997	12.6	-	.	Target "Motif:MAX_LTR" 1 321
Contig_10	RepeatMasker	similarity	151998	154953	5.2	-	.	Target "Motif:500U_SAT" 1 2984
Contig_10	RepeatMasker	similarity	154989	156973	4.8	-	.	Target "Motif:500U_SAT" 1 1972
Contig_10	RepeatMasker	similarity	156961	157280	12.9	-	.	Target "Motif:MAX_LTR" 1 321
Contig_10	RepeatMasker	similarity	157281	163539	5.4	-	.	Target "Motif:500U_SAT" 1 6318
Contig_10	RepeatMasker	similarity	163541	163565	13.1	+	.	Target "Motif:(CA)n" 1 25
Contig_10	RepeatMasker	similarity	163631	163673	19.5	+	.	Target "Motif:(AATA)n" 1 43
Contig_10	RepeatMasker	similarity	163688	163822	3.7	+	.	Target "Motif:135U_SAT" 1 135
Contig_10	RepeatMasker	similarity	163921	164709	5.5	-	.	Target "Motif:500U_SAT" 1 801
Contig_10	RepeatMasker	similarity	164711	164735	8.5	+	.	Target "Motif:(CA)n" 1 25
Contig_10	RepeatMasker	similarity	164860	164994	1.5	+	.	Target "Motif:135U_SAT" 1 135
Contig_10	RepeatMasker	similarity	165007	165141	4.4	+	.	Target "Motif:135U_SAT" 1 135
Contig_10	RepeatMasker	similarity	165210	165344	4.4	+	.	Target "Motif:135U_SAT" 1 135
Contig_10	RepeatMasker	similarity	165416	165939	2.3	+	.	Target "Motif:NOMAD_LTR" 1 518
Contig_10	RepeatMasker	similarity	165971	170363	6.5	-	.	Target "Motif:500U_SAT" 1 4367
Contig_10	RepeatMasker	similarity	170364	170500	19.2	-	.	Target "Motif:MAX_LTR" 175 321
Contig_10	RepeatMasker	similarity	170502	172170	3.8	-	.	Target "Motif:MAX_I-int" 6197 7866
Contig_10	RepeatMasker	similarity	172167	172710	5.6	-	.	Target "Motif:500U_SAT" 1 538
Contig_10	RepeatMasker	similarity	172711	173029	13.6	-	.	Target "Motif:MAX_LTR" 1 321
Contig_10	RepeatMasker	similarity	173030	173314	4.6	-	.	Target "Motif:500U_SAT" 1 285
Contig_10	RepeatMasker	similarity	173390	173442	17.6	+	.	Target "Motif:(CA)n" 1 53
Contig_10	RepeatMasker	similarity	173565	173646	1.3	+	.	Target "Motif:135U_SAT" 1 79
Contig_10	RepeatMasker	similarity	173673	174954	5.0	-	.	Target "Motif:500U_SAT" 1 1295
Contig_10	RepeatMasker	similarity	174969	179671	2.6	+	.	Target "Motif:DOC2_DM" 4 4793
Contig_10	RepeatMasker	similarity	179685	181021	5.2	-	.	Target "Motif:500U_SAT" 1 1329
Contig_10	RepeatMasker	similarity	181057	182344	5.7	-	.	Target "Motif:500U_SAT" 1 1263
Contig_10	RepeatMasker	similarity	182331	182702	10.8	-	.	Target "Motif:DIVER2_LTR" 1 385
Contig_10	RepeatMasker	similarity	182703	182773	2.8	-	.	Target "Motif:DIVER2_I-int" 4077 4147
Contig_10	RepeatMasker	similarity	182754	182882	7.8	-	.	Target "Motif:DIVER2_I-int" 2993 3120
Contig_10	RepeatMasker	similarity	182884	183069	4.6	-	.	Target "Motif:DIVER2_I-int" 2417 2591
Contig_10	RepeatMasker	similarity	183084	184564	4.4	-	.	Target "Motif:DIVER2_I-int" 429 1898
Contig_10	RepeatMasker	similarity	184809	185243	5.5	-	.	Target "Motif:DIVER2_I-int" 1 439
Contig_10	RepeatMasker	similarity	185245	185616	11.1	-	.	Target "Motif:DIVER2_LTR" 1 385
Contig_10	RepeatMasker	similarity	185616	186651	6.5	-	.	Target "Motif:500U_SAT" 1 1052
Contig_10	RepeatMasker	similarity	186653	186677	13.1	+	.	Target "Motif:(CA)n" 1 25
Contig_10	RepeatMasker	similarity	186800	186934	1.5	+	.	Target "Motif:135U_SAT" 1 135
Contig_10	RepeatMasker	similarity	186948	187082	3.0	+	.	Target "Motif:135U_SAT" 1 135
Contig_10	RepeatMasker	similarity	187151	187285	3.0	+	.	Target "Motif:135U_SAT" 1 135
Contig_10	RepeatMasker	similarity	187298	187432	3.7	+	.	Target "Motif:135U_SAT" 1 135
Contig_10	RepeatMasker	similarity	187445	187579	3.7	+	.	Target "Motif:135U_SAT" 1 135
Contig_10	RepeatMasker	similarity	187648	187782	3.7	+	.	Target "Motif:135U_SAT" 1 135
Contig_10	RepeatMasker	similarity	187817	187876	11.7	+	.	Target "Motif:(TA)n" 1 60
Contig_10	RepeatMasker	similarity	187902	190254	6.6	-	.	Target "Motif:500U_SAT" 1 2344
Contig_10	RepeatMasker	similarity	190280	192913	7.6	-	.	Target "Motif:500U_SAT" 1 2640
Contig_10	RepeatMasker	similarity	192954	193007	19.6	+	.	Target "Motif:(AC)n" 1 54
Contig_10	RepeatMasker	similarity	193130	193264	4.4	+	.	Target "Motif:135U_SAT" 1 135
Contig_10	RepeatMasker	similarity	193360	194103	10.4	-	.	Target "Motif:500U_SAT" 1 731
Contig_10	RepeatMasker	similarity	194132	201804	7.0	-	.	Target "Motif:500U_SAT" 1 7711
Contig_10	RepeatMasker	similarity	201812	201841	3.7	+	.	Target "Motif:(TACT)n" 1 30
Contig_10	RepeatMasker	similarity	201850	205311	6.0	-	.	Target "Motif:500U_SAT" 1 3461
Contig_10	RepeatMasker	similarity	205352	205405	17.2	+	.	Target "Motif:(AC)n" 1 54
Contig_10	RepeatMasker	similarity	205528	205665	3.0	+	.	Target "Motif:135U_SAT" 1 135
Contig_10	RepeatMasker	similarity	205677	205811	5.2	+	.	Target "Motif:135U_SAT" 1 135
Contig_10	RepeatMasker	similarity	205824	205852	19.6	+	.	Target "Motif:A-rich" 1 29
Contig_10	RepeatMasker	similarity	205880	206014	5.9	+	.	Target "Motif:135U_SAT" 1 135
Contig_10	RepeatMasker	similarity	206083	206217	5.2	+	.	Target "Motif:135U_SAT" 1 135
Contig_10	RepeatMasker	similarity	206252	206292	5.9	+	.	Target "Motif:(TATAATT)n" 1 41
Contig_10	RepeatMasker	similarity	206316	206415	8.0	-	.	Target "Motif:500U_SAT" 394 499
Contig_10	RepeatMasker	similarity	206495	210602	7.2	-	.	Target "Motif:500U_SAT" 1 4103
Contig_10	RepeatMasker	similarity	210643	210696	17.2	+	.	Target "Motif:(AC)n" 1 54
Contig_10	RepeatMasker	similarity	210819	210956	0.8	+	.	Target "Motif:135U_SAT" 1 135
Contig_10	RepeatMasker	similarity	210968	211102	4.4	+	.	Target "Motif:135U_SAT" 1 135
Contig_10	RepeatMasker	similarity	211114	211142	19.6	+	.	Target "Motif:A-rich" 1 29
Contig_10	RepeatMasker	similarity	211170	211304	5.9	+	.	Target "Motif:135U_SAT" 1 135
Contig_10	RepeatMasker	similarity	211373	211507	5.2	+	.	Target "Motif:135U_SAT" 1 135
Contig_10	RepeatMasker	similarity	211542	211582	5.9	+	.	Target "Motif:(TATAATT)n" 1 41
Contig_10	RepeatMasker	similarity	211606	211705	8.0	-	.	Target "Motif:500U_SAT" 394 499
Contig_10	RepeatMasker	similarity	211785	212914	9.0	-	.	Target "Motif:500U_SAT" 1 1125
Contig_10	RepeatMasker	similarity	212955	213008	17.2	+	.	Target "Motif:(AC)n" 1 54
Contig_10	RepeatMasker	similarity	213131	213268	0.8	+	.	Target "Motif:135U_SAT" 1 135
Contig_10	RepeatMasker	similarity	213280	213414	4.4	+	.	Target "Motif:135U_SAT" 1 135
Contig_10	RepeatMasker	similarity	213427	213455	19.6	+	.	Target "Motif:A-rich" 1 29
Contig_10	RepeatMasker	similarity	213483	213617	5.9	+	.	Target "Motif:135U_SAT" 1 135
Contig_10	RepeatMasker	similarity	213686	213820	5.2	+	.	Target "Motif:135U_SAT" 1 135
Contig_10	RepeatMasker	similarity	213858	213899	19.9	+	.	Target "Motif:(ATATTTA)n" 1 41
Contig_10	RepeatMasker	similarity	213919	214018	8.0	-	.	Target "Motif:500U_SAT" 394 499
Contig_10	RepeatMasker	similarity	214098	216070	6.8	-	.	Target "Motif:500U_SAT" 1 2004
Contig_10	RepeatMasker	similarity	216111	216164	19.6	+	.	Target "Motif:(AC)n" 1 54
Contig_10	RepeatMasker	similarity	216287	216421	3.0	+	.	Target "Motif:135U_SAT" 1 135
Contig_10	RepeatMasker	similarity	216517	218631	8.8	-	.	Target "Motif:500U_SAT" 1 2081
Contig_10	RepeatMasker	similarity	218672	218725	19.6	+	.	Target "Motif:(AC)n" 1 54
Contig_10	RepeatMasker	similarity	218846	218980	3.7	+	.	Target "Motif:135U_SAT" 1 135
Contig_10	RepeatMasker	similarity	219075	231321	6.8	-	.	Target "Motif:500U_SAT" 1 12380
Contig_10	RepeatMasker	similarity	231361	231414	17.2	+	.	Target "Motif:(AC)n" 1 54
Contig_10	RepeatMasker	similarity	231536	231818	4.1	+	.	Target "Motif:135U_SAT" 1 279
Contig_10	RepeatMasker	similarity	231831	231859	19.6	+	.	Target "Motif:A-rich" 1 29
Contig_10	RepeatMasker	similarity	231887	232021	5.9	+	.	Target "Motif:135U_SAT" 1 135
Contig_10	RepeatMasker	similarity	232090	232224	5.2	+	.	Target "Motif:135U_SAT" 1 135
Contig_10	RepeatMasker	similarity	232259	232299	5.9	+	.	Target "Motif:(TATAATT)n" 1 41
Contig_10	RepeatMasker	similarity	232323	232422	8.0	-	.	Target "Motif:500U_SAT" 394 499
Contig_10	RepeatMasker	similarity	232502	236606	7.0	-	.	Target "Motif:500U_SAT" 1 4102
Contig_10	RepeatMasker	similarity	236647	236700	17.2	+	.	Target "Motif:(AC)n" 1 54
Contig_10	RepeatMasker	similarity	236824	236961	0.8	+	.	Target "Motif:135U_SAT" 1 135
Contig_10	RepeatMasker	similarity	236973	237107	4.4	+	.	Target "Motif:135U_SAT" 1 135
Contig_10	RepeatMasker	similarity	237120	237148	19.6	+	.	Target "Motif:A-rich" 1 29
Contig_10	RepeatMasker	similarity	237176	237310	5.9	+	.	Target "Motif:135U_SAT" 1 135
Contig_10	RepeatMasker	similarity	237379	237513	5.2	+	.	Target "Motif:135U_SAT" 1 135
Contig_10	RepeatMasker	similarity	237548	237588	5.9	+	.	Target "Motif:(TATAATT)n" 1 41
Contig_10	RepeatMasker	similarity	237612	237711	8.0	-	.	Target "Motif:500U_SAT" 394 499
Contig_10	RepeatMasker	similarity	237791	238920	9.0	-	.	Target "Motif:500U_SAT" 1 1125
Contig_10	RepeatMasker	similarity	238961	239014	17.2	+	.	Target "Motif:(AC)n" 1 54
Contig_10	RepeatMasker	similarity	239137	239419	2.6	+	.	Target "Motif:135U_SAT" 1 279
Contig_10	RepeatMasker	similarity	239432	239460	19.6	+	.	Target "Motif:A-rich" 1 29
Contig_10	RepeatMasker	similarity	239488	239621	5.2	+	.	Target "Motif:135U_SAT" 1 135
Contig_10	RepeatMasker	similarity	239690	239824	5.2	+	.	Target "Motif:135U_SAT" 1 135
Contig_10	RepeatMasker	similarity	239862	239903	19.9	+	.	Target "Motif:(ATATTTA)n" 1 41
Contig_10	RepeatMasker	similarity	239923	240022	8.0	-	.	Target "Motif:500U_SAT" 394 499
Contig_10	RepeatMasker	similarity	240102	242074	6.8	-	.	Target "Motif:500U_SAT" 1 2004
Contig_10	RepeatMasker	similarity	242115	242168	19.6	+	.	Target "Motif:(AC)n" 1 54
Contig_10	RepeatMasker	similarity	242291	242425	3.0	+	.	Target "Motif:135U_SAT" 1 135
Contig_10	RepeatMasker	similarity	242521	244636	8.8	-	.	Target "Motif:500U_SAT" 1 2081
Contig_10	RepeatMasker	similarity	244677	244730	19.6	+	.	Target "Motif:(AC)n" 1 54
Contig_10	RepeatMasker	similarity	244851	244985	3.7	+	.	Target "Motif:135U_SAT" 1 135
Contig_10	RepeatMasker	similarity	245081	254664	7.2	-	.	Target "Motif:500U_SAT" 1 9591
Contig_10	RepeatMasker	similarity	254705	254758	17.2	+	.	Target "Motif:(AC)n" 1 54
Contig_10	RepeatMasker	similarity	254881	255018	0.8	+	.	Target "Motif:135U_SAT" 1 135
Contig_10	RepeatMasker	similarity	255030	255164	4.4	+	.	Target "Motif:135U_SAT" 1 135
Contig_10	RepeatMasker	similarity	255177	255205	19.6	+	.	Target "Motif:A-rich" 1 29
Contig_10	RepeatMasker	similarity	255233	255367	5.9	+	.	Target "Motif:135U_SAT" 1 135
Contig_10	RepeatMasker	similarity	255436	255567	5.3	+	.	Target "Motif:135U_SAT" 1 132
Contig_10	RepeatMasker	similarity	255657	255756	8.0	-	.	Target "Motif:500U_SAT" 394 499
Contig_10	RepeatMasker	similarity	255836	257174	5.8	-	.	Target "Motif:500U_SAT" 1 1323
Contig_10	RepeatMasker	similarity	257215	257266	17.9	+	.	Target "Motif:(AC)n" 1 52
Contig_10	RepeatMasker	similarity	257328	257392	19.1	+	.	Target "Motif:(AATTAGA)n" 1 65
Contig_10	RepeatMasker	similarity	257393	257524	3.0	+	.	Target "Motif:135U_SAT" 1 132
Contig_10	RepeatMasker	similarity	257540	257674	3.0	+	.	Target "Motif:135U_SAT" 1 135
Contig_10	RepeatMasker	similarity	257743	257874	4.5	+	.	Target "Motif:135U_SAT" 1 132
Contig_10	RepeatMasker	similarity	257987	258264	5.5	-	.	Target "Motif:500U_SAT" 219 499
Contig_10	RepeatMasker	similarity	258319	264040	7.4	-	.	Target "Motif:500U_SAT" 1 5625
Contig_10	RepeatMasker	similarity	264081	264134	19.6	+	.	Target "Motif:(AC)n" 1 54
Contig_10	RepeatMasker	similarity	264242	264376	3.7	+	.	Target "Motif:135U_SAT" 1 135
Contig_10	RepeatMasker	similarity	264445	264571	4.7	+	.	Target "Motif:135U_SAT" 1 135
Contig_10	RepeatMasker	similarity	264667	266499	6.1	-	.	Target "Motif:500U_SAT" 1 1824
Contig_10	RepeatMasker	similarity	266540	266593	19.6	+	.	Target "Motif:(AC)n" 1 54
Contig_10	RepeatMasker	similarity	266701	266835	3.7	+	.	Target "Motif:135U_SAT" 1 135
Contig_10	RepeatMasker	similarity	266904	267030	4.7	+	.	Target "Motif:135U_SAT" 1 135
Contig_10	RepeatMasker	similarity	267126	269960	6.4	-	.	Target "Motif:500U_SAT" 1 2823
Contig_10	RepeatMasker	similarity	270001	270054	19.6	+	.	Target "Motif:(AC)n" 1 54
Contig_10	RepeatMasker	similarity	270162	270296	3.7	+	.	Target "Motif:135U_SAT" 1 135
Contig_10	RepeatMasker	similarity	270365	270491	4.7	+	.	Target "Motif:135U_SAT" 1 135
Contig_10	RepeatMasker	similarity	270587	273770	6.3	-	.	Target "Motif:500U_SAT" 1 3130
Contig_10	RepeatMasker	similarity	273795	278040	7.8	-	.	Target "Motif:500U_SAT" 1 4173
Contig_10	RepeatMasker	similarity	278065	280114	8.1	-	.	Target "Motif:500U_SAT" 1 2066
Contig_10	RepeatMasker	similarity	280349	280483	4.4	+	.	Target "Motif:135U_SAT" 1 135
Contig_10	RepeatMasker	similarity	280579	281719	8.4	-	.	Target "Motif:500U_SAT" 1 1146
Contig_10	RepeatMasker	similarity	281746	282013	14.2	-	.	Target "Motif:500U_SAT" 165 433
Contig_10	RepeatMasker	similarity	282248	282382	3.7	+	.	Target "Motif:135U_SAT" 1 135
Contig_10	RepeatMasker	similarity	282478	283688	8.2	-	.	Target "Motif:500U_SAT" 1 1208
Contig_10	RepeatMasker	similarity	283776	284121	6.9	-	.	Target "Motif:500U_SAT" 153 499
Contig_10	RepeatMasker	similarity	284148	292541	5.2	-	.	Target "Motif:500U_SAT" 1 8440
Contig_10	RepeatMasker	similarity	292564	294345	3.8	+	.	Target "Motif:FW_DM" 1 1846
Contig_10	RepeatMasker	similarity	294343	296813	2.5	+	.	Target "Motif:FW_DM" 2248 4685
Contig_10	RepeatMasker	similarity	296813	297502	5.5	-	.	Target "Motif:500U_SAT" 1 679
Contig_10	RepeatMasker	similarity	297543	297596	16.5	+	.	Target "Motif:(AC)n" 1 56
Contig_10	RepeatMasker	similarity	297719	297856	2.2	+	.	Target "Motif:135U_SAT" 1 135
Contig_10	RepeatMasker	similarity	297868	298002	5.9	+	.	Target "Motif:135U_SAT" 1 135
Contig_10	RepeatMasker	similarity	298071	298205	5.2	+	.	Target "Motif:135U_SAT" 1 135
Contig_10	RepeatMasker	similarity	298240	298280	5.9	+	.	Target "Motif:(TATAATT)n" 1 41
Contig_10	RepeatMasker	similarity	298304	298403	6.0	-	.	Target "Motif:500U_SAT" 394 499
Contig_10	RepeatMasker	similarity	298480	301841	5.8	-	.	Target "Motif:500U_SAT" 1 3336
Contig_10	RepeatMasker	similarity	301882	301935	17.2	+	.	Target "Motif:(AC)n" 1 54
Contig_10	RepeatMasker	similarity	302058	302192	7.4	+	.	Target "Motif:135U_SAT" 1 135
Contig_10	RepeatMasker	similarity	302261	302395	5.2	+	.	Target "Motif:135U_SAT" 1 135
Contig_10	RepeatMasker	similarity	302430	302470	5.9	+	.	Target "Motif:(TATAATT)n" 1 41
Contig_10	RepeatMasker	similarity	302494	302593	6.0	-	.	Target "Motif:500U_SAT" 394 499
Contig_10	RepeatMasker	similarity	302670	307095	6.8	-	.	Target "Motif:500U_SAT" 1 4354
Contig_10	RepeatMasker	similarity	307120	307660	10.1	-	.	Target "Motif:500U_SAT" 1 574
Contig_10	RepeatMasker	similarity	307685	308554	8.5	-	.	Target "Motif:500U_SAT" 1 830
Contig_10	RepeatMasker	similarity	308568	313034	2.7	+	.	Target "Motif:DMCR1A" 2 4470
Contig_10	RepeatMasker	similarity	313051	313370	7.3	-	.	Target "Motif:500U_SAT" 151 467
Contig_10	RepeatMasker	similarity	313395	314184	10.0	-	.	Target "Motif:500U_SAT" 1 781
Contig_10	RepeatMasker	similarity	314209	315590	7.0	-	.	Target "Motif:500U_SAT" 1 1346
Contig_10	RepeatMasker	similarity	315586	315939	12.2	-	.	Target "Motif:DIVER2_LTR" 1 385
Contig_10	RepeatMasker	similarity	315940	315998	6.8	-	.	Target "Motif:DIVER2_I-int" 4089 4147
Contig_10	RepeatMasker	similarity	316005	316261	2.7	-	.	Target "Motif:DIVER2_I-int" 3664 3920
Contig_10	RepeatMasker	similarity	316266	316444	5.0	-	.	Target "Motif:DIVER2_I-int" 2781 2960
Contig_10	RepeatMasker	similarity	316438	316554	6.0	-	.	Target "Motif:DIVER2_I-int" 429 544
Contig_10	RepeatMasker	similarity	316793	317232	6.4	-	.	Target "Motif:DIVER2_I-int" 1 439
Contig_10	RepeatMasker	similarity	317234	317587	11.4	-	.	Target "Motif:DIVER2_LTR" 1 385
Contig_10	RepeatMasker	similarity	317591	317695	10.5	-	.	Target "Motif:500U_SAT" 151 256
Contig_10	RepeatMasker	similarity	317720	318509	9.9	-	.	Target "Motif:500U_SAT" 1 781
Contig_10	RepeatMasker	similarity	318534	319110	10.0	-	.	Target "Motif:500U_SAT" 1 573
Contig_10	RepeatMasker	similarity	319135	320325	7.9	-	.	Target "Motif:500U_SAT" 1 1150
Contig_10	RepeatMasker	similarity	320350	324055	7.9	-	.	Target "Motif:500U_SAT" 1 3558
Contig_10	RepeatMasker	similarity	324080	325162	8.4	-	.	Target "Motif:500U_SAT" 1 1072
Contig_10	RepeatMasker	similarity	325187	328583	8.4	-	.	Target "Motif:500U_SAT" 1 3266
Contig_10	RepeatMasker	similarity	328609	330976	8.0	-	.	Target "Motif:500U_SAT" 1 2268
Contig_10	RepeatMasker	similarity	331002	333904	8.1	-	.	Target "Motif:500U_SAT" 1 2767
Contig_10	RepeatMasker	similarity	333930	335253	8.1	-	.	Target "Motif:500U_SAT" 1 1276
Contig_10	RepeatMasker	similarity	335279	336603	7.2	-	.	Target "Motif:500U_SAT" 1 1278
Contig_10	RepeatMasker	similarity	336628	338919	8.5	-	.	Target "Motif:500U_SAT" 1 2277
Contig_10	RepeatMasker	similarity	338945	340140	9.0	-	.	Target "Motif:500U_SAT" 1 1200
Contig_10	RepeatMasker	similarity	340166	340952	10.2	-	.	Target "Motif:500U_SAT" 1 780
Contig_10	RepeatMasker	similarity	340978	343255	8.3	-	.	Target "Motif:500U_SAT" 1 2278
Contig_10	RepeatMasker	similarity	343281	344067	10.2	-	.	Target "Motif:500U_SAT" 1 780
Contig_10	RepeatMasker	similarity	344093	345288	8.9	-	.	Target "Motif:500U_SAT" 1 1200
Contig_10	RepeatMasker	similarity	345314	346099	10.2	-	.	Target "Motif:500U_SAT" 1 780
Contig_10	RepeatMasker	similarity	346125	349256	8.1	-	.	Target "Motif:500U_SAT" 1 3115
Contig_10	RepeatMasker	similarity	349258	349533	0.4	-	.	Target "Motif:BURDOCK_LTR" 1 275
Contig_10	RepeatMasker	similarity	349535	351663	0.3	-	.	Target "Motif:BURDOCK_I-int" 3727 5860
Contig_10	RepeatMasker	similarity	351661	355140	1.0	-	.	Target "Motif:BURDOCK_I-int" 1 3549
Contig_10	RepeatMasker	similarity	355141	355416	0.7	-	.	Target "Motif:BURDOCK_LTR" 1 275
Contig_10	RepeatMasker	similarity	355417	358845	8.5	-	.	Target "Motif:500U_SAT" 1 3414
Contig_10	RepeatMasker	similarity	358846	359360	3.8	-	.	Target "Motif:DM412B_LTR" 1 482
Contig_10	RepeatMasker	similarity	359361	365696	4.1	-	.	Target "Motif:DM412" 1 6477
Contig_10	RepeatMasker	similarity	365697	366211	4.2	-	.	Target "Motif:DM412B_LTR" 1 482
Contig_10	RepeatMasker	similarity	366211	369144	9.9	-	.	Target "Motif:500U_SAT" 1 2882
Contig_10	RepeatMasker	similarity	369145	369281	19.2	-	.	Target "Motif:MAX_LTR" 175 321
Contig_10	RepeatMasker	similarity	369283	375762	2.8	-	.	Target "Motif:MAX_I-int" 1352 7866
Contig_10	RepeatMasker	similarity	375875	376220	8.2	-	.	Target "Motif:MAX_I-int" 988 1354
Contig_10	RepeatMasker	similarity	376221	376275	2.0	+	.	Target "Motif:(AATAGCT)n" 1 53
Contig_10	RepeatMasker	similarity	376276	376441	8.2	-	.	Target "Motif:MAX_I-int" 825 987
Contig_10	RepeatMasker	similarity	376456	376700	16.6	-	.	Target "Motif:MAX_I-int" 487 725
Contig_10	RepeatMasker	similarity	376877	376980	15.4	-	.	Target "Motif:MAX_I-int" 458 567
Contig_10	RepeatMasker	similarity	376981	377488	1.1	-	.	Target "Motif:MICROPIA_LTR" 1 476
Contig_10	RepeatMasker	similarity	377489	377589	7.9	-	.	Target "Motif:MAX_I-int" 299 416
Contig_10	RepeatMasker	similarity	377614	378006	4.0	+	.	Target "Motif:QUASIMODO2-LTR_DM" 1 498
Contig_10	RepeatMasker	similarity	377988	383508	1.5	+	.	Target "Motif:QUASIMODO2-I_DM" 1 5497
Contig_10	RepeatMasker	similarity	383509	383788	2.5	+	.	Target "Motif:QUASIMODO2-LTR_DM" 217 498
Contig_10	RepeatMasker	similarity	383789	384075	5.7	-	.	Target "Motif:MAX_I-int" 1 287
Contig_10	RepeatMasker	similarity	384076	384387	11.6	-	.	Target "Motif:MAX_LTR" 1 321
Contig_10	RepeatMasker	similarity	384392	385077	7.1	-	.	Target "Motif:500U_SAT" 1 704
Contig_10	RepeatMasker	similarity	385080	385286	6.3	+	.	Target "Motif:Chimpo_LTR" 1 207
Contig_10	RepeatMasker	similarity	385287	389339	0.7	+	.	Target "Motif:Chimpo_I-int" 1 4059
Contig_10	RepeatMasker	similarity	389340	389546	6.3	+	.	Target "Motif:Chimpo_LTR" 1 207
Contig_10	RepeatMasker	similarity	389548	390922	8.9	-	.	Target "Motif:500U_SAT" 1 1355
Contig_10	RepeatMasker	similarity	391169	396712	0.4	-	.	Target "Motif:HMSBEAGLE_I-int" 969 6529
Contig_10	RepeatMasker	similarity	396713	396899	2.8	+	.	Target "Motif:(TAA)n" 1 198
Contig_10	RepeatMasker	similarity	396907	397678	0.7	-	.	Target "Motif:HMSBEAGLE_I-int" 1 774
Contig_10	RepeatMasker	similarity	397923	398306	5.2	-	.	Target "Motif:500U_SAT" 1 387
Contig_10	RepeatMasker	similarity	398332	399372	9.7	-	.	Target "Motif:500U_SAT" 1 1029
Contig_10	RepeatMasker	similarity	399373	403896	1.7	-	.	Target "Motif:DOC2_DM" 279 4793
Contig_10	RepeatMasker	similarity	404087	405692	8.4	-	.	Target "Motif:500U_SAT" 1 1590
Contig_10	RepeatMasker	similarity	405718	407002	7.9	-	.	Target "Motif:500U_SAT" 1 1279
Contig_10	RepeatMasker	similarity	407028	407812	8.1	-	.	Target "Motif:500U_SAT" 1 780
Contig_10	RepeatMasker	similarity	407838	408233	10.0	-	.	Target "Motif:500U_SAT" 42 433
Contig_10	RepeatMasker	similarity	408234	408625	1.5	+	.	Target "Motif:Gypsy-2_DSim-LTR" 1 392
Contig_10	RepeatMasker	similarity	408625	409529	6.6	-	.	Target "Motif:500U_SAT" 1 891
Contig_10	RepeatMasker	similarity	409555	410207	12.8	-	.	Target "Motif:500U_SAT" 1 642
Contig_10	RepeatMasker	similarity	410208	410527	3.1	-	.	Target "Motif:MAX_LTR" 1 321
Contig_10	RepeatMasker	similarity	410531	410791	1.9	-	.	Target "Motif:MAX_I-int" 7651 7913
Contig_10	RepeatMasker	similarity	410793	416579	0.9	-	.	Target "Motif:MAX_I-int" 1353 7138
Contig_10	RepeatMasker	similarity	416673	416710	7.9	-	.	Target "Motif:MAX_I-int" 1217 1254
Contig_10	RepeatMasker	similarity	416695	416972	5.5	-	.	Target "Motif:MAX_I-int" 1016 1354
Contig_10	RepeatMasker	similarity	417050	417281	15.1	-	.	Target "Motif:MAX_I-int" 930 1164
Contig_10	RepeatMasker	similarity	417419	418476	3.1	-	.	Target "Motif:MAX_I-int" 1 1197
Contig_10	RepeatMasker	similarity	418477	418795	8.2	-	.	Target "Motif:MAX_LTR" 1 321
Contig_10	RepeatMasker	similarity	418795	460941	1.7	-	.	Target "Motif:360bp_SAT" 1 42332
Contig_10	RepeatMasker	similarity	460959	471047	1.8	-	.	Target "Motif:360bp_SAT" 1 10112
Contig_10	RepeatMasker	similarity	471078	494361	1.4	-	.	Target "Motif:360bp_SAT" 1 23775
Contig_10	RepeatMasker	similarity	494399	495019	1.5	-	.	Target "Motif:360bp_SAT" 1 623
Contig_101	RepeatMasker	similarity	5	3626	6.1	-	.	Target "Motif:15mer_SAT" 1 3609
Contig_101	RepeatMasker	similarity	3632	30524	0.7	+	.	Target "Motif:RSP-LIKE_SAT" 1 26979
Contig_101	RepeatMasker	similarity	30549	34350	17.2	-	.	Target "Motif:HETA" 2197 5974
Contig_102	RepeatMasker	similarity	1	108	5.6	+	.	Target "Motif:500U_SAT" 378 496
Contig_102	RepeatMasker	similarity	201	336	0.8	-	.	Target "Motif:135U_SAT" 1 135
Contig_102	RepeatMasker	similarity	349	485	1.5	-	.	Target "Motif:135U_SAT" 1 135
Contig_102	RepeatMasker	similarity	638	2452	5.9	+	.	Target "Motif:500U_SAT" 1 1803
Contig_102	RepeatMasker	similarity	2545	2679	1.5	-	.	Target "Motif:135U_SAT" 1 135
Contig_102	RepeatMasker	similarity	2880	4078	8.3	+	.	Target "Motif:500U_SAT" 1 1207
Contig_102	RepeatMasker	similarity	4167	4301	2.2	-	.	Target "Motif:135U_SAT" 1 135
Contig_102	RepeatMasker	similarity	4370	4504	1.5	-	.	Target "Motif:135U_SAT" 1 135
Contig_102	RepeatMasker	similarity	4704	6353	6.1	+	.	Target "Motif:500U_SAT" 1 1661
Contig_102	RepeatMasker	similarity	6380	6420	5.9	+	.	Target "Motif:(ATTATAA)n" 1 41
Contig_102	RepeatMasker	similarity	6444	6578	0.0	-	.	Target "Motif:135U_SAT" 1 135
Contig_102	RepeatMasker	similarity	6592	6729	0.7	-	.	Target "Motif:135U_SAT" 1 135
Contig_102	RepeatMasker	similarity	6805	6848	16.7	+	.	Target "Motif:(GT)n" 1 42
Contig_102	RepeatMasker	similarity	6884	9010	7.0	+	.	Target "Motif:500U_SAT" 1 2111
Contig_102	RepeatMasker	similarity	9034	9074	5.9	+	.	Target "Motif:(ATTATAA)n" 1 41
Contig_102	RepeatMasker	similarity	9098	9232	1.5	-	.	Target "Motif:135U_SAT" 1 135
Contig_102	RepeatMasker	similarity	9301	9435	3.7	-	.	Target "Motif:135U_SAT" 1 135
Contig_102	RepeatMasker	similarity	9448	9585	0.0	-	.	Target "Motif:135U_SAT" 1 135
Contig_102	RepeatMasker	similarity	9676	9724	17.4	+	.	Target "Motif:(GT)n" 1 48
Contig_102	RepeatMasker	similarity	9760	10130	7.7	+	.	Target "Motif:500U_SAT" 1 369
Contig_102	RepeatMasker	similarity	10154	10194	5.9	+	.	Target "Motif:(ATTATAA)n" 1 41
Contig_102	RepeatMasker	similarity	10218	10352	3.7	-	.	Target "Motif:135U_SAT" 1 135
Contig_102	RepeatMasker	similarity	10365	10499	1.5	-	.	Target "Motif:135U_SAT" 1 135
Contig_102	RepeatMasker	similarity	10622	10663	12.1	+	.	Target "Motif:(GT)n" 1 40
Contig_102	RepeatMasker	similarity	10706	11518	6.2	+	.	Target "Motif:500U_SAT" 1 811
Contig_102	RepeatMasker	similarity	11626	11845	2.7	+	.	Target "Motif:BS2" 2643 2862
Contig_102	RepeatMasker	similarity	11832	13394	1.6	+	.	Target "Motif:BS2" 3149 4721
Contig_102	RepeatMasker	similarity	13417	13471	5.5	-	.	Target "Motif:135U_SAT" 1 55
Contig_102	RepeatMasker	similarity	13551	13685	1.5	-	.	Target "Motif:135U_SAT" 1 135
Contig_102	RepeatMasker	similarity	13698	13832	3.0	-	.	Target "Motif:135U_SAT" 1 135
Contig_102	RepeatMasker	similarity	13901	14003	3.9	-	.	Target "Motif:135U_SAT" 1 135
Contig_102	RepeatMasker	similarity	14204	16586	6.2	+	.	Target "Motif:500U_SAT" 1 2365
Contig_102	RepeatMasker	similarity	16612	16952	5.9	+	.	Target "Motif:500U_SAT" 152 499
Contig_102	RepeatMasker	similarity	17061	17282	3.6	+	.	Target "Motif:BS2" 2643 2862
Contig_102	RepeatMasker	similarity	17269	18831	2.0	+	.	Target "Motif:BS2" 3149 4721
Contig_102	RepeatMasker	similarity	18854	18908	3.6	-	.	Target "Motif:135U_SAT" 1 55
Contig_102	RepeatMasker	similarity	18977	19111	1.5	-	.	Target "Motif:135U_SAT" 1 135
Contig_102	RepeatMasker	similarity	19124	19258	3.0	-	.	Target "Motif:135U_SAT" 1 135
Contig_102	RepeatMasker	similarity	19327	19429	3.9	-	.	Target "Motif:135U_SAT" 1 135
Contig_102	RepeatMasker	similarity	19554	19594	17.5	+	.	Target "Motif:(GTGTGCTA)n" 1 42
Contig_102	RepeatMasker	similarity	19630	21505	6.4	+	.	Target "Motif:500U_SAT" 1 1866
Contig_102	RepeatMasker	similarity	21531	21871	5.9	+	.	Target "Motif:500U_SAT" 152 499
Contig_102	RepeatMasker	similarity	21980	22199	2.7	+	.	Target "Motif:BS2" 2643 2862
Contig_102	RepeatMasker	similarity	22186	23715	2.0	+	.	Target "Motif:BS2" 3149 4721
Contig_102	RepeatMasker	similarity	23738	23792	3.6	-	.	Target "Motif:135U_SAT" 1 55
Contig_102	RepeatMasker	similarity	23861	23995	1.5	-	.	Target "Motif:135U_SAT" 1 135
Contig_102	RepeatMasker	similarity	24008	24142	3.0	-	.	Target "Motif:135U_SAT" 1 135
Contig_102	RepeatMasker	similarity	24211	24313	3.9	-	.	Target "Motif:135U_SAT" 1 135
Contig_102	RepeatMasker	similarity	24438	24478	17.5	+	.	Target "Motif:(GTGTGCTA)n" 1 42
Contig_102	RepeatMasker	similarity	24514	25552	4.6	+	.	Target "Motif:500U_SAT" 1 1045
Contig_102	RepeatMasker	similarity	25549	27208	2.4	-	.	Target "Motif:Jockey-3_Dsim_dmel-like" 1654 3314
Contig_102	RepeatMasker	similarity	27208	27822	1.1	-	.	Target "Motif:Jockey-3_Dsim_anc-like" 2867 3479
Contig_102	RepeatMasker	similarity	27949	31567	4.0	+	.	Target "Motif:Jockey-3_Dsim_anc-like" 64 3655
Contig_102	RepeatMasker	similarity	31569	33734	6.5	+	.	Target "Motif:500U_SAT" 1 2163
Contig_102	RepeatMasker	similarity	33749	35010	7.8	+	.	Target "Motif:500U_SAT" 1 1269
Contig_102	RepeatMasker	similarity	35098	35232	2.2	-	.	Target "Motif:135U_SAT" 1 135
Contig_102	RepeatMasker	similarity	35301	35435	1.5	-	.	Target "Motif:135U_SAT" 1 135
Contig_102	RepeatMasker	similarity	35636	39670	7.0	+	.	Target "Motif:500U_SAT" 1 4020
Contig_102	RepeatMasker	similarity	39696	40036	5.9	+	.	Target "Motif:500U_SAT" 152 499
Contig_102	RepeatMasker	similarity	40144	40363	2.7	+	.	Target "Motif:BS2" 2643 2862
Contig_102	RepeatMasker	similarity	40350	41912	2.0	+	.	Target "Motif:BS2" 3149 4721
Contig_102	RepeatMasker	similarity	41935	41989	3.6	-	.	Target "Motif:135U_SAT" 1 55
Contig_102	RepeatMasker	similarity	42058	42192	1.5	-	.	Target "Motif:135U_SAT" 1 135
Contig_102	RepeatMasker	similarity	42205	42339	3.0	-	.	Target "Motif:135U_SAT" 1 135
Contig_102	RepeatMasker	similarity	42408	42510	4.8	-	.	Target "Motif:135U_SAT" 1 135
Contig_102	RepeatMasker	similarity	42635	42675	17.5	+	.	Target "Motif:(GTGTGCTA)n" 1 42
Contig_102	RepeatMasker	similarity	42709	44587	6.3	+	.	Target "Motif:500U_SAT" 1 1869
Contig_102	RepeatMasker	similarity	44613	44953	5.9	+	.	Target "Motif:500U_SAT" 152 499
Contig_102	RepeatMasker	similarity	45062	45281	2.7	+	.	Target "Motif:BS2" 2643 2862
Contig_102	RepeatMasker	similarity	45268	46830	2.0	+	.	Target "Motif:BS2" 3149 4721
Contig_102	RepeatMasker	similarity	46853	46907	3.6	-	.	Target "Motif:135U_SAT" 1 55
Contig_102	RepeatMasker	similarity	46976	47110	1.5	-	.	Target "Motif:135U_SAT" 1 135
Contig_102	RepeatMasker	similarity	47123	47257	3.0	-	.	Target "Motif:135U_SAT" 1 135
Contig_102	RepeatMasker	similarity	47326	47428	3.9	-	.	Target "Motif:135U_SAT" 1 135
Contig_102	RepeatMasker	similarity	47553	47593	17.5	+	.	Target "Motif:(GTGTGCTA)n" 1 42
Contig_102	RepeatMasker	similarity	47627	48667	4.7	+	.	Target "Motif:500U_SAT" 1 1047
Contig_102	RepeatMasker	similarity	48664	50323	2.4	-	.	Target "Motif:Jockey-3_Dsim_dmel-like" 1654 3314
Contig_102	RepeatMasker	similarity	50323	50937	1.0	-	.	Target "Motif:Jockey-3_Dsim_anc-like" 2867 3479
Contig_102	RepeatMasker	similarity	51064	54687	4.0	+	.	Target "Motif:Jockey-3_Dsim_anc-like" 64 3655
Contig_102	RepeatMasker	similarity	54690	56853	6.5	+	.	Target "Motif:500U_SAT" 1 2162
Contig_102	RepeatMasker	similarity	56868	58130	7.9	+	.	Target "Motif:500U_SAT" 1 1269
Contig_102	RepeatMasker	similarity	58218	58352	2.2	-	.	Target "Motif:135U_SAT" 1 135
Contig_102	RepeatMasker	similarity	58421	58555	1.5	-	.	Target "Motif:135U_SAT" 1 135
Contig_102	RepeatMasker	similarity	58754	59520	5.9	+	.	Target "Motif:500U_SAT" 1 763
Contig_102	RepeatMasker	similarity	59535	71992	6.6	+	.	Target "Motif:500U_SAT" 1 12449
Contig_102	RepeatMasker	similarity	72080	72214	2.2	-	.	Target "Motif:135U_SAT" 1 135
Contig_102	RepeatMasker	similarity	72283	72417	3.7	-	.	Target "Motif:135U_SAT" 1 135
Contig_102	RepeatMasker	similarity	72430	72564	2.2	-	.	Target "Motif:135U_SAT" 1 135
Contig_102	RepeatMasker	similarity	72763	77331	5.7	+	.	Target "Motif:500U_SAT" 1 4558
Contig_103	RepeatMasker	similarity	1	1852	0.0	-	.	Target "Motif:dsim_rDNA_18S_rDNA" 1 1859
Contig_103	RepeatMasker	similarity	1853	2720	0.0	-	.	Target "Motif:dsim_rDNA_ETS" 1 868
Contig_103	RepeatMasker	similarity	2706	2978	16.6	-	.	Target "Motif:NTS_240_Dsim" 1 241
Contig_103	RepeatMasker	similarity	2942	2993	12.0	-	.	Target "Motif:dsim_rDNA_ETS" 1 50
Contig_103	RepeatMasker	similarity	2979	3219	2.1	-	.	Target "Motif:NTS_240_Dsim" 1 241
Contig_103	RepeatMasker	similarity	3193	3234	11.9	-	.	Target "Motif:dsim_rDNA_ETS" 1 42
Contig_103	RepeatMasker	similarity	3220	3460	0.4	-	.	Target "Motif:NTS_240_Dsim" 1 241
Contig_103	RepeatMasker	similarity	3424	3475	12.0	-	.	Target "Motif:dsim_rDNA_ETS" 1 50
Contig_103	RepeatMasker	similarity	3461	3701	0.0	-	.	Target "Motif:NTS_240_Dsim" 1 241
Contig_103	RepeatMasker	similarity	3665	3716	12.0	-	.	Target "Motif:dsim_rDNA_ETS" 1 50
Contig_103	RepeatMasker	similarity	3702	3942	0.4	-	.	Target "Motif:NTS_240_Dsim" 1 241
Contig_103	RepeatMasker	similarity	3916	4104	0.6	-	.	Target "Motif:NTS_160_Dsim" 1 166
Contig_103	RepeatMasker	similarity	4144	4236	0.0	+	.	Target "Motif:90U_SAT" 1 91
Contig_103	RepeatMasker	similarity	4236	4326	2.2	-	.	Target "Motif:NTS_90_Dsim" 1 91
Contig_103	RepeatMasker	similarity	4327	4417	0.0	-	.	Target "Motif:NTS_90_Dsim" 1 91
Contig_103	RepeatMasker	similarity	4418	4507	1.1	-	.	Target "Motif:NTS_90_Dsim" 1 91
Contig_103	RepeatMasker	similarity	4508	4597	2.2	-	.	Target "Motif:NTS_90_Dsim" 1 91
Contig_103	RepeatMasker	similarity	4599	4691	0.0	+	.	Target "Motif:90U_SAT" 1 91
Contig_103	RepeatMasker	similarity	4691	4780	2.2	-	.	Target "Motif:NTS_90_Dsim" 1 91
Contig_103	RepeatMasker	similarity	4781	4870	1.1	-	.	Target "Motif:NTS_90_Dsim" 1 91
Contig_103	RepeatMasker	similarity	4871	4956	2.3	-	.	Target "Motif:NTS_90_Dsim" 5 91
Contig_103	RepeatMasker	similarity	4961	5053	0.0	+	.	Target "Motif:90U_SAT" 1 91
Contig_103	RepeatMasker	similarity	5053	5142	2.2	-	.	Target "Motif:NTS_90_Dsim" 1 91
Contig_103	RepeatMasker	similarity	5144	5236	0.0	+	.	Target "Motif:90U_SAT" 1 91
Contig_103	RepeatMasker	similarity	5236	5325	2.2	-	.	Target "Motif:NTS_90_Dsim" 1 91
Contig_103	RepeatMasker	similarity	5327	5419	0.0	+	.	Target "Motif:90U_SAT" 1 91
Contig_103	RepeatMasker	similarity	5419	5509	0.0	-	.	Target "Motif:NTS_90_Dsim" 1 91
Contig_103	RepeatMasker	similarity	5510	5599	1.1	-	.	Target "Motif:NTS_90_Dsim" 1 91
Contig_103	RepeatMasker	similarity	5601	5692	0.0	+	.	Target "Motif:90U_SAT" 1 90
Contig_103	RepeatMasker	similarity	5716	7033	0.1	-	.	Target "Motif:dsim_rDNA_28S_rDNA" 2652 3969
Contig_103	RepeatMasker	similarity	7034	10640	0.3	-	.	Target "Motif:R2_DSi" 1 3607
Contig_103	RepeatMasker	similarity	10639	13289	0.0	-	.	Target "Motif:dsim_rDNA_28S_rDNA" 1 2651
Contig_103	RepeatMasker	similarity	13290	13674	0.0	-	.	Target "Motif:dsim_rDNA_ITS2" 1 385
Contig_103	RepeatMasker	similarity	13733	13855	0.0	-	.	Target "Motif:dsim_rDNA_5_8S_rDNA" 1 123
Contig_103	RepeatMasker	similarity	13856	14544	0.0	-	.	Target "Motif:dsim_rDNA_ITS1" 1 689
Contig_103	RepeatMasker	similarity	14545	16539	0.0	-	.	Target "Motif:dsim_rDNA_18S_rDNA" 1 1995
Contig_103	RepeatMasker	similarity	16540	17407	0.0	-	.	Target "Motif:dsim_rDNA_ETS" 1 868
Contig_103	RepeatMasker	similarity	17393	17665	16.6	-	.	Target "Motif:NTS_240_Dsim" 1 241
Contig_103	RepeatMasker	similarity	17629	17680	12.0	-	.	Target "Motif:dsim_rDNA_ETS" 1 50
Contig_103	RepeatMasker	similarity	17666	17906	2.1	-	.	Target "Motif:NTS_240_Dsim" 1 241
Contig_103	RepeatMasker	similarity	17880	17921	11.9	-	.	Target "Motif:dsim_rDNA_ETS" 1 42
Contig_103	RepeatMasker	similarity	17907	18147	0.4	-	.	Target "Motif:NTS_240_Dsim" 1 241
Contig_103	RepeatMasker	similarity	18111	18162	12.0	-	.	Target "Motif:dsim_rDNA_ETS" 1 50
Contig_103	RepeatMasker	similarity	18148	18388	0.4	-	.	Target "Motif:NTS_240_Dsim" 1 241
Contig_103	RepeatMasker	similarity	18352	18403	14.0	-	.	Target "Motif:dsim_rDNA_ETS" 1 50
Contig_103	RepeatMasker	similarity	18389	18629	0.4	-	.	Target "Motif:NTS_240_Dsim" 1 241
Contig_103	RepeatMasker	similarity	18603	18791	0.6	-	.	Target "Motif:NTS_160_Dsim" 1 166
Contig_103	RepeatMasker	similarity	18831	18923	0.0	+	.	Target "Motif:90U_SAT" 1 91
Contig_103	RepeatMasker	similarity	18923	19013	2.2	-	.	Target "Motif:NTS_90_Dsim" 1 91
Contig_103	RepeatMasker	similarity	19014	19104	0.0	-	.	Target "Motif:NTS_90_Dsim" 1 91
Contig_103	RepeatMasker	similarity	19105	19194	1.1	-	.	Target "Motif:NTS_90_Dsim" 1 91
Contig_103	RepeatMasker	similarity	19195	19284	2.2	-	.	Target "Motif:NTS_90_Dsim" 1 91
Contig_103	RepeatMasker	similarity	19286	19378	0.0	+	.	Target "Motif:90U_SAT" 1 91
Contig_103	RepeatMasker	similarity	19378	19467	2.2	-	.	Target "Motif:NTS_90_Dsim" 1 91
Contig_103	RepeatMasker	similarity	19468	19557	1.1	-	.	Target "Motif:NTS_90_Dsim" 1 91
Contig_103	RepeatMasker	similarity	19558	19647	2.2	-	.	Target "Motif:NTS_90_Dsim" 1 91
Contig_103	RepeatMasker	similarity	19649	19741	0.0	+	.	Target "Motif:90U_SAT" 1 91
Contig_103	RepeatMasker	similarity	19741	19830	2.2	-	.	Target "Motif:NTS_90_Dsim" 1 91
Contig_103	RepeatMasker	similarity	19832	19924	0.0	+	.	Target "Motif:90U_SAT" 1 91
Contig_103	RepeatMasker	similarity	19924	20013	2.2	-	.	Target "Motif:NTS_90_Dsim" 1 91
Contig_103	RepeatMasker	similarity	20015	20107	0.0	+	.	Target "Motif:90U_SAT" 1 91
Contig_103	RepeatMasker	similarity	20107	20197	0.0	-	.	Target "Motif:NTS_90_Dsim" 1 91
Contig_103	RepeatMasker	similarity	20198	20287	1.1	-	.	Target "Motif:NTS_90_Dsim" 1 91
Contig_103	RepeatMasker	similarity	20289	20380	0.0	+	.	Target "Motif:90U_SAT" 1 90
Contig_103	RepeatMasker	similarity	20404	21721	0.1	-	.	Target "Motif:dsim_rDNA_28S_rDNA" 2652 3969
Contig_103	RepeatMasker	similarity	21722	22621	0.2	-	.	Target "Motif:R2_DSi" 2698 3607
Contig_103	RepeatMasker	similarity	22656	22697	0.0	+	.	Target "Motif:(T)n" 1 42
Contig_103	RepeatMasker	similarity	22710	25332	0.0	-	.	Target "Motif:dsim_rDNA_28S_rDNA" 1 2624
Contig_103	RepeatMasker	similarity	25333	25717	0.0	-	.	Target "Motif:dsim_rDNA_ITS2" 1 385
Contig_103	RepeatMasker	similarity	25776	25898	0.0	-	.	Target "Motif:dsim_rDNA_5_8S_rDNA" 1 123
Contig_103	RepeatMasker	similarity	25899	26587	0.0	-	.	Target "Motif:dsim_rDNA_ITS1" 1 689
Contig_103	RepeatMasker	similarity	26588	28582	0.0	-	.	Target "Motif:dsim_rDNA_18S_rDNA" 1 1995
Contig_103	RepeatMasker	similarity	28583	29450	0.0	-	.	Target "Motif:dsim_rDNA_ETS" 1 868
Contig_103	RepeatMasker	similarity	29436	29708	16.6	-	.	Target "Motif:NTS_240_Dsim" 1 241
Contig_103	RepeatMasker	similarity	29672	29723	12.0	-	.	Target "Motif:dsim_rDNA_ETS" 1 50
Contig_103	RepeatMasker	similarity	29709	29949	2.1	-	.	Target "Motif:NTS_240_Dsim" 1 241
Contig_103	RepeatMasker	similarity	29923	29964	11.9	-	.	Target "Motif:dsim_rDNA_ETS" 1 42
Contig_103	RepeatMasker	similarity	29950	30190	0.4	-	.	Target "Motif:NTS_240_Dsim" 1 241
Contig_103	RepeatMasker	similarity	30154	30205	12.0	-	.	Target "Motif:dsim_rDNA_ETS" 1 50
Contig_103	RepeatMasker	similarity	30191	30431	0.4	-	.	Target "Motif:NTS_240_Dsim" 1 241
Contig_103	RepeatMasker	similarity	30395	30446	14.0	-	.	Target "Motif:dsim_rDNA_ETS" 1 50
Contig_103	RepeatMasker	similarity	30432	30672	0.4	-	.	Target "Motif:NTS_240_Dsim" 1 241
Contig_103	RepeatMasker	similarity	30646	30834	0.6	-	.	Target "Motif:NTS_160_Dsim" 1 166
Contig_103	RepeatMasker	similarity	30874	30966	0.0	+	.	Target "Motif:90U_SAT" 1 91
Contig_103	RepeatMasker	similarity	30966	31056	2.2	-	.	Target "Motif:NTS_90_Dsim" 1 91
Contig_103	RepeatMasker	similarity	31057	31147	0.0	-	.	Target "Motif:NTS_90_Dsim" 1 91
Contig_103	RepeatMasker	similarity	31148	31237	1.1	-	.	Target "Motif:NTS_90_Dsim" 1 91
Contig_103	RepeatMasker	similarity	31238	31327	2.2	-	.	Target "Motif:NTS_90_Dsim" 1 91
Contig_103	RepeatMasker	similarity	31329	31421	0.0	+	.	Target "Motif:90U_SAT" 1 91
Contig_103	RepeatMasker	similarity	31421	31510	2.2	-	.	Target "Motif:NTS_90_Dsim" 1 91
Contig_103	RepeatMasker	similarity	31511	31600	1.1	-	.	Target "Motif:NTS_90_Dsim" 1 91
Contig_103	RepeatMasker	similarity	31601	31690	2.2	-	.	Target "Motif:NTS_90_Dsim" 1 91
Contig_103	RepeatMasker	similarity	31692	31784	0.0	+	.	Target "Motif:90U_SAT" 1 91
Contig_103	RepeatMasker	similarity	31784	31873	2.2	-	.	Target "Motif:NTS_90_Dsim" 1 91
Contig_103	RepeatMasker	similarity	31875	31967	0.0	+	.	Target "Motif:90U_SAT" 1 91
Contig_103	RepeatMasker	similarity	31967	32056	2.2	-	.	Target "Motif:NTS_90_Dsim" 1 91
Contig_103	RepeatMasker	similarity	32058	32150	0.0	+	.	Target "Motif:90U_SAT" 1 91
Contig_103	RepeatMasker	similarity	32150	32240	2.2	-	.	Target "Motif:NTS_90_Dsim" 1 91
Contig_103	RepeatMasker	similarity	32241	32331	0.0	-	.	Target "Motif:NTS_90_Dsim" 1 91
Contig_103	RepeatMasker	similarity	32332	32421	2.2	-	.	Target "Motif:NTS_90_Dsim" 1 91
Contig_103	RepeatMasker	similarity	32423	32515	0.0	+	.	Target "Motif:90U_SAT" 1 91
Contig_103	RepeatMasker	similarity	32515	32604	2.2	-	.	Target "Motif:NTS_90_Dsim" 1 91
Contig_103	RepeatMasker	similarity	32606	32698	0.0	+	.	Target "Motif:90U_SAT" 1 91
Contig_103	RepeatMasker	similarity	32698	32788	0.0	-	.	Target "Motif:NTS_90_Dsim" 1 91
Contig_103	RepeatMasker	similarity	32789	32878	1.1	-	.	Target "Motif:NTS_90_Dsim" 1 91
Contig_103	RepeatMasker	similarity	32880	32971	0.0	+	.	Target "Motif:90U_SAT" 1 90
Contig_103	RepeatMasker	similarity	32995	34252	0.2	-	.	Target "Motif:dsim_rDNA_28S_rDNA" 2712 3969
Contig_103	RepeatMasker	similarity	34253	39682	1.0	-	.	Target "Motif:R1_DSi" 1 5434
Contig_103	RepeatMasker	similarity	39683	39733	3.6	-	.	Target "Motif:dsim_rDNA_28S_rDNA" 2652 2702
Contig_103	RepeatMasker	similarity	39734	42614	0.3	-	.	Target "Motif:R2_DSi" 725 3605
Contig_103	RepeatMasker	similarity	42615	46214	0.3	+	.	Target "Motif:R2_DSi" 1 3599
Contig_103	RepeatMasker	similarity	46211	47532	0.1	+	.	Target "Motif:dsim_rDNA_28S_rDNA" 2648 3969
Contig_103	RepeatMasker	similarity	47556	47673	1.4	-	.	Target "Motif:90U_SAT" 1 115
Contig_103	RepeatMasker	similarity	47674	47703	0.0	+	.	Target "Motif:(T)n" 1 30
Contig_103	RepeatMasker	similarity	47872	49743	0.2	-	.	Target "Motif:Jockey-1_DSe" 1 1872
Contig_103	RepeatMasker	similarity	50386	52154	0.4	-	.	Target "Motif:G6_DM" 2 1743
Contig_103	RepeatMasker	similarity	52154	52230	2.6	+	.	Target "Motif:NTS_90_Dsim" 14 91
Contig_103	RepeatMasker	similarity	52230	52322	0.0	-	.	Target "Motif:90U_SAT" 1 91
Contig_103	RepeatMasker	similarity	52324	52413	2.2	+	.	Target "Motif:NTS_90_Dsim" 1 91
Contig_103	RepeatMasker	similarity	52414	52503	1.1	+	.	Target "Motif:NTS_90_Dsim" 1 91
Contig_103	RepeatMasker	similarity	52504	52594	0.0	+	.	Target "Motif:NTS_90_Dsim" 1 91
Contig_103	RepeatMasker	similarity	52595	52685	2.2	+	.	Target "Motif:NTS_90_Dsim" 1 91
Contig_103	RepeatMasker	similarity	52685	52777	0.0	-	.	Target "Motif:90U_SAT" 1 91
Contig_103	RepeatMasker	similarity	52817	53005	0.6	+	.	Target "Motif:NTS_160_Dsim" 1 166
Contig_103	RepeatMasker	similarity	52979	53219	0.4	+	.	Target "Motif:NTS_240_Dsim" 1 241
Contig_103	RepeatMasker	similarity	53205	53256	12.0	+	.	Target "Motif:dsim_rDNA_ETS" 1 50
Contig_103	RepeatMasker	similarity	53220	53460	0.0	+	.	Target "Motif:NTS_240_Dsim" 1 241
Contig_103	RepeatMasker	similarity	53446	53497	12.0	+	.	Target "Motif:dsim_rDNA_ETS" 1 50
Contig_103	RepeatMasker	similarity	53461	53701	0.4	+	.	Target "Motif:NTS_240_Dsim" 1 241
Contig_103	RepeatMasker	similarity	53687	53728	11.9	+	.	Target "Motif:dsim_rDNA_ETS" 1 42
Contig_103	RepeatMasker	similarity	53702	53942	2.1	+	.	Target "Motif:NTS_240_Dsim" 1 241
Contig_103	RepeatMasker	similarity	53928	53979	12.0	+	.	Target "Motif:dsim_rDNA_ETS" 1 50
Contig_103	RepeatMasker	similarity	53943	54215	16.6	+	.	Target "Motif:NTS_240_Dsim" 1 241
Contig_103	RepeatMasker	similarity	54201	55061	0.0	+	.	Target "Motif:dsim_rDNA_ETS" 1 868
Contig_103	RepeatMasker	similarity	55062	55979	0.9	+	.	Target "Motif:dsim_rDNA_18S_rDNA" 1 919
Contig_104	RepeatMasker	similarity	1	323	0.0	+	.	Target "Motif:dsim_rDNA_18S_rDNA" 1674 1995
Contig_104	RepeatMasker	similarity	324	1012	0.0	+	.	Target "Motif:dsim_rDNA_ITS1" 1 689
Contig_104	RepeatMasker	similarity	1013	1135	0.0	+	.	Target "Motif:dsim_rDNA_5_8S_rDNA" 1 123
Contig_104	RepeatMasker	similarity	1194	1578	0.0	+	.	Target "Motif:dsim_rDNA_ITS2" 1 385
Contig_104	RepeatMasker	similarity	1579	5547	0.0	+	.	Target "Motif:dsim_rDNA_28S_rDNA" 1 3969
Contig_104	RepeatMasker	similarity	5571	5662	0.0	-	.	Target "Motif:90U_SAT" 1 90
Contig_104	RepeatMasker	similarity	5659	5700	19.1	+	.	Target "Motif:dsim_rDNA_28S_rDNA" 2649 2690
Contig_104	RepeatMasker	similarity	5664	5753	1.1	+	.	Target "Motif:NTS_90_Dsim" 1 91
Contig_104	RepeatMasker	similarity	5749	5790	19.1	+	.	Target "Motif:dsim_rDNA_28S_rDNA" 2649 2690
Contig_104	RepeatMasker	similarity	5754	5840	0.0	+	.	Target "Motif:NTS_90_Dsim" 1 91
Contig_104	RepeatMasker	similarity	5833	5877	20.0	+	.	Target "Motif:dsim_rDNA_28S_rDNA" 2646 2690
Contig_104	RepeatMasker	similarity	5841	5928	0.0	+	.	Target "Motif:NTS_90_Dsim" 1 91
Contig_104	RepeatMasker	similarity	5921	5965	20.0	+	.	Target "Motif:dsim_rDNA_28S_rDNA" 2646 2690
Contig_104	RepeatMasker	similarity	5928	6011	0.6	-	.	Target "Motif:90U_SAT" 71 182
Contig_104	RepeatMasker	similarity	6012	6056	20.0	+	.	Target "Motif:dsim_rDNA_28S_rDNA" 2646 2690
Contig_104	RepeatMasker	similarity	6057	6106	0.6	-	.	Target "Motif:90U_SAT" 1 70
Contig_104	RepeatMasker	similarity	6103	6144	19.1	+	.	Target "Motif:dsim_rDNA_28S_rDNA" 2649 2690
Contig_104	RepeatMasker	similarity	6108	6197	2.2	+	.	Target "Motif:NTS_90_Dsim" 1 91
Contig_104	RepeatMasker	similarity	6193	6234	19.1	+	.	Target "Motif:dsim_rDNA_28S_rDNA" 2649 2690
Contig_104	RepeatMasker	similarity	6198	6286	1.1	+	.	Target "Motif:NTS_90_Dsim" 1 91
Contig_104	RepeatMasker	similarity	6282	6323	19.1	+	.	Target "Motif:dsim_rDNA_28S_rDNA" 2649 2690
Contig_104	RepeatMasker	similarity	6287	6376	2.2	+	.	Target "Motif:NTS_90_Dsim" 1 91
Contig_104	RepeatMasker	similarity	6376	6468	0.0	-	.	Target "Motif:90U_SAT" 1 91
Contig_104	RepeatMasker	similarity	6465	6506	19.1	+	.	Target "Motif:dsim_rDNA_28S_rDNA" 2649 2690
Contig_104	RepeatMasker	similarity	6470	6559	2.2	+	.	Target "Motif:NTS_90_Dsim" 1 91
Contig_104	RepeatMasker	similarity	6559	6651	0.0	-	.	Target "Motif:90U_SAT" 1 91
Contig_104	RepeatMasker	similarity	6648	6689	19.1	+	.	Target "Motif:dsim_rDNA_28S_rDNA" 2649 2690
Contig_104	RepeatMasker	similarity	6653	6742	2.2	+	.	Target "Motif:NTS_90_Dsim" 1 91
Contig_104	RepeatMasker	similarity	6738	6779	19.1	+	.	Target "Motif:dsim_rDNA_28S_rDNA" 2649 2690
Contig_104	RepeatMasker	similarity	6743	6832	1.1	+	.	Target "Motif:NTS_90_Dsim" 1 91
Contig_104	RepeatMasker	similarity	6828	6869	19.1	+	.	Target "Motif:dsim_rDNA_28S_rDNA" 2649 2690
Contig_104	RepeatMasker	similarity	6833	6922	2.2	+	.	Target "Motif:NTS_90_Dsim" 1 91
Contig_104	RepeatMasker	similarity	6922	7014	0.0	-	.	Target "Motif:90U_SAT" 1 91
Contig_104	RepeatMasker	similarity	7011	7052	19.1	+	.	Target "Motif:dsim_rDNA_28S_rDNA" 2649 2690
Contig_104	RepeatMasker	similarity	7016	7105	2.2	+	.	Target "Motif:NTS_90_Dsim" 1 91
Contig_104	RepeatMasker	similarity	7101	7142	19.1	+	.	Target "Motif:dsim_rDNA_28S_rDNA" 2649 2690
Contig_104	RepeatMasker	similarity	7106	7195	1.1	+	.	Target "Motif:NTS_90_Dsim" 1 91
Contig_104	RepeatMasker	similarity	7191	7232	19.1	+	.	Target "Motif:dsim_rDNA_28S_rDNA" 2649 2690
Contig_104	RepeatMasker	similarity	7196	7286	0.0	+	.	Target "Motif:NTS_90_Dsim" 1 91
Contig_104	RepeatMasker	similarity	7282	7323	19.1	+	.	Target "Motif:dsim_rDNA_28S_rDNA" 2649 2690
Contig_104	RepeatMasker	similarity	7287	7377	2.2	+	.	Target "Motif:NTS_90_Dsim" 1 91
Contig_104	RepeatMasker	similarity	7377	7469	0.0	-	.	Target "Motif:90U_SAT" 1 91
Contig_104	RepeatMasker	similarity	7509	7697	0.6	+	.	Target "Motif:NTS_160_Dsim" 1 166
Contig_104	RepeatMasker	similarity	7671	7911	0.4	+	.	Target "Motif:NTS_240_Dsim" 1 241
Contig_104	RepeatMasker	similarity	7897	7948	12.0	+	.	Target "Motif:dsim_rDNA_ETS" 1 50
Contig_104	RepeatMasker	similarity	7912	8152	0.0	+	.	Target "Motif:NTS_240_Dsim" 1 241
Contig_104	RepeatMasker	similarity	8138	8189	12.0	+	.	Target "Motif:dsim_rDNA_ETS" 1 50
Contig_104	RepeatMasker	similarity	8153	8393	0.4	+	.	Target "Motif:NTS_240_Dsim" 1 241
Contig_104	RepeatMasker	similarity	8379	8420	11.9	+	.	Target "Motif:dsim_rDNA_ETS" 1 42
Contig_104	RepeatMasker	similarity	8394	8634	2.1	+	.	Target "Motif:NTS_240_Dsim" 1 241
Contig_104	RepeatMasker	similarity	8620	8671	12.0	+	.	Target "Motif:dsim_rDNA_ETS" 1 50
Contig_104	RepeatMasker	similarity	8635	8907	16.6	+	.	Target "Motif:NTS_240_Dsim" 1 241
Contig_104	RepeatMasker	similarity	8893	9760	0.0	+	.	Target "Motif:dsim_rDNA_ETS" 1 868
Contig_104	RepeatMasker	similarity	9761	11755	0.0	+	.	Target "Motif:dsim_rDNA_18S_rDNA" 1 1995
Contig_104	RepeatMasker	similarity	11756	12444	0.0	+	.	Target "Motif:dsim_rDNA_ITS1" 1 689
Contig_104	RepeatMasker	similarity	12445	12567	0.0	+	.	Target "Motif:dsim_rDNA_5_8S_rDNA" 1 123
Contig_104	RepeatMasker	similarity	12626	13010	0.0	+	.	Target "Motif:dsim_rDNA_ITS2" 1 385
Contig_104	RepeatMasker	similarity	13011	15664	0.0	+	.	Target "Motif:dsim_rDNA_28S_rDNA" 1 2654
Contig_104	RepeatMasker	similarity	15674	16863	0.4	+	.	Target "Motif:R2_DSi" 2366 3602
Contig_104	RepeatMasker	similarity	16860	18181	0.1	+	.	Target "Motif:dsim_rDNA_28S_rDNA" 2648 3969
Contig_104	RepeatMasker	similarity	18205	18296	0.0	-	.	Target "Motif:90U_SAT" 1 90
Contig_104	RepeatMasker	similarity	18293	18334	19.1	+	.	Target "Motif:dsim_rDNA_28S_rDNA" 2649 2690
Contig_104	RepeatMasker	similarity	18298	18387	1.1	+	.	Target "Motif:NTS_90_Dsim" 1 91
Contig_104	RepeatMasker	similarity	18383	18424	19.1	+	.	Target "Motif:dsim_rDNA_28S_rDNA" 2649 2690
Contig_104	RepeatMasker	similarity	18388	18478	0.0	+	.	Target "Motif:NTS_90_Dsim" 1 91
Contig_104	RepeatMasker	similarity	18478	18570	0.0	-	.	Target "Motif:90U_SAT" 1 91
Contig_104	RepeatMasker	similarity	18567	18608	19.1	+	.	Target "Motif:dsim_rDNA_28S_rDNA" 2649 2690
Contig_104	RepeatMasker	similarity	18572	18661	2.2	+	.	Target "Motif:NTS_90_Dsim" 1 91
Contig_104	RepeatMasker	similarity	18661	18753	0.0	-	.	Target "Motif:90U_SAT" 1 91
Contig_104	RepeatMasker	similarity	18750	18791	19.1	+	.	Target "Motif:dsim_rDNA_28S_rDNA" 2649 2690
Contig_104	RepeatMasker	similarity	18755	18844	2.2	+	.	Target "Motif:NTS_90_Dsim" 1 91
Contig_104	RepeatMasker	similarity	18844	18886	0.0	-	.	Target "Motif:90U_SAT" 56 91
Contig_104	RepeatMasker	similarity	18887	18913	0.0	+	.	Target "Motif:(T)n" 1 27
Contig_104	RepeatMasker	similarity	18914	18970	0.0	-	.	Target "Motif:90U_SAT" 1 55
Contig_104	RepeatMasker	similarity	18967	19008	19.1	+	.	Target "Motif:dsim_rDNA_28S_rDNA" 2649 2690
Contig_104	RepeatMasker	similarity	18972	19061	2.2	+	.	Target "Motif:NTS_90_Dsim" 1 91
Contig_104	RepeatMasker	similarity	19057	19098	19.1	+	.	Target "Motif:dsim_rDNA_28S_rDNA" 2649 2690
Contig_104	RepeatMasker	similarity	19062	19151	1.1	+	.	Target "Motif:NTS_90_Dsim" 1 91
Contig_104	RepeatMasker	similarity	19147	19188	19.1	+	.	Target "Motif:dsim_rDNA_28S_rDNA" 2649 2690
Contig_104	RepeatMasker	similarity	19152	19241	1.1	+	.	Target "Motif:NTS_90_Dsim" 1 91
Contig_104	RepeatMasker	similarity	19237	19278	19.1	+	.	Target "Motif:dsim_rDNA_28S_rDNA" 2649 2690
Contig_104	RepeatMasker	similarity	19242	19316	1.3	+	.	Target "Motif:NTS_90_Dsim" 1 80
Contig_104	RepeatMasker	similarity	19336	19383	0.0	-	.	Target "Motif:90U_SAT" 1 46
Contig_104	RepeatMasker	similarity	19380	19421	19.1	+	.	Target "Motif:dsim_rDNA_28S_rDNA" 2649 2690
Contig_104	RepeatMasker	similarity	19385	19474	2.2	+	.	Target "Motif:NTS_90_Dsim" 1 91
Contig_104	RepeatMasker	similarity	19470	19511	19.1	+	.	Target "Motif:dsim_rDNA_28S_rDNA" 2649 2690
Contig_104	RepeatMasker	similarity	19475	19564	1.1	+	.	Target "Motif:NTS_90_Dsim" 1 91
Contig_104	RepeatMasker	similarity	19560	19601	19.1	+	.	Target "Motif:dsim_rDNA_28S_rDNA" 2649 2690
Contig_104	RepeatMasker	similarity	19565	19655	0.0	+	.	Target "Motif:NTS_90_Dsim" 1 91
Contig_104	RepeatMasker	similarity	19651	19692	19.1	+	.	Target "Motif:dsim_rDNA_28S_rDNA" 2649 2690
Contig_104	RepeatMasker	similarity	19656	19746	2.2	+	.	Target "Motif:NTS_90_Dsim" 1 91
Contig_104	RepeatMasker	similarity	19746	19838	0.0	-	.	Target "Motif:90U_SAT" 1 91
Contig_104	RepeatMasker	similarity	19878	20066	0.6	+	.	Target "Motif:NTS_160_Dsim" 1 166
Contig_104	RepeatMasker	similarity	20040	20280	0.4	+	.	Target "Motif:NTS_240_Dsim" 1 241
Contig_104	RepeatMasker	similarity	20266	20317	12.0	+	.	Target "Motif:dsim_rDNA_ETS" 1 50
Contig_104	RepeatMasker	similarity	20281	20521	0.0	+	.	Target "Motif:NTS_240_Dsim" 1 241
Contig_104	RepeatMasker	similarity	20507	20558	12.0	+	.	Target "Motif:dsim_rDNA_ETS" 1 50
Contig_104	RepeatMasker	similarity	20522	20762	0.4	+	.	Target "Motif:NTS_240_Dsim" 1 241
Contig_104	RepeatMasker	similarity	20748	20789	11.9	+	.	Target "Motif:dsim_rDNA_ETS" 1 42
Contig_104	RepeatMasker	similarity	20763	21003	2.1	+	.	Target "Motif:NTS_240_Dsim" 1 241
Contig_104	RepeatMasker	similarity	20989	21040	12.0	+	.	Target "Motif:dsim_rDNA_ETS" 1 50
Contig_104	RepeatMasker	similarity	21004	21276	16.6	+	.	Target "Motif:NTS_240_Dsim" 1 241
Contig_104	RepeatMasker	similarity	21262	22129	0.0	+	.	Target "Motif:dsim_rDNA_ETS" 1 868
Contig_104	RepeatMasker	similarity	22130	24124	0.0	+	.	Target "Motif:dsim_rDNA_18S_rDNA" 1 1995
Contig_104	RepeatMasker	similarity	24125	24813	0.0	+	.	Target "Motif:dsim_rDNA_ITS1" 1 689
Contig_104	RepeatMasker	similarity	24814	24936	0.0	+	.	Target "Motif:dsim_rDNA_5_8S_rDNA" 1 123
Contig_104	RepeatMasker	similarity	24995	25379	0.0	+	.	Target "Motif:dsim_rDNA_ITS2" 1 385
Contig_104	RepeatMasker	similarity	25380	27790	0.0	+	.	Target "Motif:dsim_rDNA_28S_rDNA" 1 2411
Contig_104	RepeatMasker	similarity	27792	31389	0.2	+	.	Target "Motif:R2_DSi" 1 3601
Contig_104	RepeatMasker	similarity	31386	31440	3.6	+	.	Target "Motif:dsim_rDNA_28S_rDNA" 2648 2702
Contig_104	RepeatMasker	similarity	31441	33669	1.6	+	.	Target "Motif:R1_DSi" 1 2249
Contig_104	RepeatMasker	similarity	33667	35322	1.0	+	.	Target "Motif:R2_DSi" 1409 3085
Contig_105	RepeatMasker	similarity	1	510	2.9	-	.	Target "Motif:dsim_rDNA_ETS" 1 504
Contig_105	RepeatMasker	similarity	499	775	14.9	-	.	Target "Motif:NTS_240_Dsim" 1 238
Contig_105	RepeatMasker	similarity	744	790	14.9	-	.	Target "Motif:dsim_rDNA_ETS" 1 49
Contig_105	RepeatMasker	similarity	776	1015	2.1	-	.	Target "Motif:NTS_240_Dsim" 1 241
Contig_105	RepeatMasker	similarity	989	1030	11.9	-	.	Target "Motif:dsim_rDNA_ETS" 1 42
Contig_105	RepeatMasker	similarity	1016	1259	0.8	-	.	Target "Motif:NTS_240_Dsim" 1 241
Contig_105	RepeatMasker	similarity	1227	1274	14.6	-	.	Target "Motif:dsim_rDNA_ETS" 1 49
Contig_105	RepeatMasker	similarity	1260	1495	1.7	-	.	Target "Motif:NTS_240_Dsim" 4 241
Contig_105	RepeatMasker	similarity	1537	1627	0.0	+	.	Target "Motif:90U_SAT" 1 91
Contig_105	RepeatMasker	similarity	1627	1717	2.2	-	.	Target "Motif:NTS_90_Dsim" 1 91
Contig_105	RepeatMasker	similarity	1681	1722	19.1	-	.	Target "Motif:dsim_rDNA_28S_rDNA" 2649 2690
Contig_105	RepeatMasker	similarity	1718	1808	0.0	-	.	Target "Motif:NTS_90_Dsim" 1 91
Contig_105	RepeatMasker	similarity	1772	1813	19.1	-	.	Target "Motif:dsim_rDNA_28S_rDNA" 2649 2690
Contig_105	RepeatMasker	similarity	1809	1897	1.1	-	.	Target "Motif:NTS_90_Dsim" 1 91
Contig_105	RepeatMasker	similarity	1898	1987	2.2	-	.	Target "Motif:NTS_90_Dsim" 1 91
Contig_105	RepeatMasker	similarity	1951	1992	19.1	-	.	Target "Motif:dsim_rDNA_28S_rDNA" 2649 2690
Contig_105	RepeatMasker	similarity	1989	2080	0.0	+	.	Target "Motif:90U_SAT" 1 91
Contig_105	RepeatMasker	similarity	2080	2169	2.2	-	.	Target "Motif:NTS_90_Dsim" 1 91
Contig_105	RepeatMasker	similarity	2133	2174	19.1	-	.	Target "Motif:dsim_rDNA_28S_rDNA" 2649 2690
Contig_105	RepeatMasker	similarity	2170	2259	1.1	-	.	Target "Motif:NTS_90_Dsim" 1 91
Contig_105	RepeatMasker	similarity	2223	2264	19.1	-	.	Target "Motif:dsim_rDNA_28S_rDNA" 2649 2690
Contig_105	RepeatMasker	similarity	2260	2349	2.2	-	.	Target "Motif:NTS_90_Dsim" 1 91
Contig_105	RepeatMasker	similarity	2313	2354	19.1	-	.	Target "Motif:dsim_rDNA_28S_rDNA" 2649 2690
Contig_105	RepeatMasker	similarity	2351	2443	0.0	+	.	Target "Motif:90U_SAT" 1 91
Contig_105	RepeatMasker	similarity	2443	2532	2.2	-	.	Target "Motif:NTS_90_Dsim" 1 91
Contig_105	RepeatMasker	similarity	2496	2537	19.1	-	.	Target "Motif:dsim_rDNA_28S_rDNA" 2649 2690
Contig_105	RepeatMasker	similarity	2534	2626	0.0	+	.	Target "Motif:90U_SAT" 1 91
Contig_105	RepeatMasker	similarity	2626	2715	2.2	-	.	Target "Motif:NTS_90_Dsim" 1 91
Contig_105	RepeatMasker	similarity	2679	2720	19.1	-	.	Target "Motif:dsim_rDNA_28S_rDNA" 2649 2690
Contig_105	RepeatMasker	similarity	2716	2805	1.1	-	.	Target "Motif:NTS_90_Dsim" 1 91
Contig_105	RepeatMasker	similarity	2769	2810	19.1	-	.	Target "Motif:dsim_rDNA_28S_rDNA" 2649 2690
Contig_105	RepeatMasker	similarity	2806	2895	2.2	-	.	Target "Motif:NTS_90_Dsim" 1 91
Contig_105	RepeatMasker	similarity	2859	2900	19.1	-	.	Target "Motif:dsim_rDNA_28S_rDNA" 2649 2690
Contig_105	RepeatMasker	similarity	2897	2989	0.0	+	.	Target "Motif:90U_SAT" 1 91
Contig_105	RepeatMasker	similarity	2989	3078	2.2	-	.	Target "Motif:NTS_90_Dsim" 1 91
Contig_105	RepeatMasker	similarity	3042	3083	19.1	-	.	Target "Motif:dsim_rDNA_28S_rDNA" 2649 2690
Contig_105	RepeatMasker	similarity	3080	3172	0.0	+	.	Target "Motif:90U_SAT" 1 91
Contig_105	RepeatMasker	similarity	3172	3246	2.7	-	.	Target "Motif:NTS_90_Dsim" 16 91
Contig_105	RepeatMasker	similarity	3247	5017	0.5	+	.	Target "Motif:G6_DM" 1 1743
Contig_105	RepeatMasker	similarity	5660	7531	0.1	+	.	Target "Motif:Jockey-1_DSe" 1 1872
Contig_105	RepeatMasker	similarity	7700	7724	0.0	+	.	Target "Motif:(A)n" 1 25
Contig_105	RepeatMasker	similarity	7725	7751	0.0	+	.	Target "Motif:90U_SAT" 65 91
Contig_105	RepeatMasker	similarity	7751	7840	1.1	-	.	Target "Motif:NTS_90_Dsim" 1 91
Contig_105	RepeatMasker	similarity	7804	7845	19.1	-	.	Target "Motif:dsim_rDNA_28S_rDNA" 2649 2690
Contig_105	RepeatMasker	similarity	7841	7930	2.2	-	.	Target "Motif:NTS_90_Dsim" 1 91
Contig_105	RepeatMasker	similarity	7894	7935	19.1	-	.	Target "Motif:dsim_rDNA_28S_rDNA" 2649 2690
Contig_105	RepeatMasker	similarity	7932	8024	0.0	+	.	Target "Motif:90U_SAT" 1 91
Contig_105	RepeatMasker	similarity	8024	8113	2.2	-	.	Target "Motif:NTS_90_Dsim" 1 91
Contig_105	RepeatMasker	similarity	8077	8118	19.1	-	.	Target "Motif:dsim_rDNA_28S_rDNA" 2649 2690
Contig_105	RepeatMasker	similarity	8114	8203	1.1	-	.	Target "Motif:NTS_90_Dsim" 1 91
Contig_105	RepeatMasker	similarity	8167	8208	19.1	-	.	Target "Motif:dsim_rDNA_28S_rDNA" 2649 2690
Contig_105	RepeatMasker	similarity	8204	8293	2.2	-	.	Target "Motif:NTS_90_Dsim" 1 91
Contig_105	RepeatMasker	similarity	8257	8298	19.1	-	.	Target "Motif:dsim_rDNA_28S_rDNA" 2649 2690
Contig_105	RepeatMasker	similarity	8295	8387	0.0	+	.	Target "Motif:90U_SAT" 1 91
Contig_105	RepeatMasker	similarity	8387	8476	2.2	-	.	Target "Motif:NTS_90_Dsim" 1 91
Contig_105	RepeatMasker	similarity	8440	8481	19.1	-	.	Target "Motif:dsim_rDNA_28S_rDNA" 2649 2690
Contig_105	RepeatMasker	similarity	8478	8570	0.0	+	.	Target "Motif:90U_SAT" 1 91
Contig_105	RepeatMasker	similarity	8570	8659	2.2	-	.	Target "Motif:NTS_90_Dsim" 1 91
Contig_105	RepeatMasker	similarity	8623	8664	19.1	-	.	Target "Motif:dsim_rDNA_28S_rDNA" 2649 2690
Contig_105	RepeatMasker	similarity	8661	8753	0.0	+	.	Target "Motif:90U_SAT" 1 91
Contig_105	RepeatMasker	similarity	8753	8843	0.0	-	.	Target "Motif:NTS_90_Dsim" 1 91
Contig_105	RepeatMasker	similarity	8807	8848	19.1	-	.	Target "Motif:dsim_rDNA_28S_rDNA" 2649 2690
Contig_105	RepeatMasker	similarity	8844	8933	1.1	-	.	Target "Motif:NTS_90_Dsim" 1 91
Contig_105	RepeatMasker	similarity	8897	8938	19.1	-	.	Target "Motif:dsim_rDNA_28S_rDNA" 2649 2690
Contig_105	RepeatMasker	similarity	8935	9026	0.0	+	.	Target "Motif:90U_SAT" 1 90
Contig_105	RepeatMasker	similarity	9050	10307	0.2	-	.	Target "Motif:dsim_rDNA_28S_rDNA" 2710 3969
Contig_105	RepeatMasker	similarity	10308	15730	1.0	-	.	Target "Motif:R1_DSi" 1 5434
Contig_105	RepeatMasker	similarity	15731	15781	0.0	-	.	Target "Motif:dsim_rDNA_28S_rDNA" 2652 2702
Contig_105	RepeatMasker	similarity	15782	15809	0.0	+	.	Target "Motif:(T)n" 1 28
Contig_105	RepeatMasker	similarity	15810	17462	0.5	-	.	Target "Motif:R2_DSi" 1931 3584
Contig_105	RepeatMasker	similarity	17457	18568	0.3	+	.	Target "Motif:R2_DSi" 2495 3605
Contig_105	RepeatMasker	similarity	18565	19886	0.1	+	.	Target "Motif:dsim_rDNA_28S_rDNA" 2648 3969
Contig_105	RepeatMasker	similarity	19910	20001	0.0	-	.	Target "Motif:90U_SAT" 1 90
Contig_105	RepeatMasker	similarity	19998	20039	19.1	+	.	Target "Motif:dsim_rDNA_28S_rDNA" 2649 2690
Contig_105	RepeatMasker	similarity	20003	20092	1.1	+	.	Target "Motif:NTS_90_Dsim" 1 91
Contig_105	RepeatMasker	similarity	20092	20118	0.0	-	.	Target "Motif:90U_SAT" 65 91
Contig_105	RepeatMasker	similarity	20119	20138	0.0	+	.	Target "Motif:(T)n" 1 20
Contig_105	RepeatMasker	similarity	20307	22178	0.1	-	.	Target "Motif:Jockey-1_DSe" 1 1872
Contig_105	RepeatMasker	similarity	22821	24591	0.5	-	.	Target "Motif:G6_DM" 1 1743
Contig_105	RepeatMasker	similarity	24592	24666	2.7	+	.	Target "Motif:NTS_90_Dsim" 16 91
Contig_105	RepeatMasker	similarity	24662	24703	19.1	+	.	Target "Motif:dsim_rDNA_28S_rDNA" 2649 2690
Contig_105	RepeatMasker	similarity	24667	24757	0.0	+	.	Target "Motif:NTS_90_Dsim" 1 91
Contig_105	RepeatMasker	similarity	24757	24849	0.0	-	.	Target "Motif:90U_SAT" 1 91
Contig_105	RepeatMasker	similarity	24846	24887	19.1	+	.	Target "Motif:dsim_rDNA_28S_rDNA" 2649 2690
Contig_105	RepeatMasker	similarity	24851	24940	2.2	+	.	Target "Motif:NTS_90_Dsim" 1 91
Contig_105	RepeatMasker	similarity	24940	25032	0.0	-	.	Target "Motif:90U_SAT" 1 91
Contig_105	RepeatMasker	similarity	25029	25070	19.1	+	.	Target "Motif:dsim_rDNA_28S_rDNA" 2649 2690
Contig_105	RepeatMasker	similarity	25034	25123	2.2	+	.	Target "Motif:NTS_90_Dsim" 1 91
Contig_105	RepeatMasker	similarity	25123	25215	0.0	-	.	Target "Motif:90U_SAT" 1 91
Contig_105	RepeatMasker	similarity	25212	25253	19.1	+	.	Target "Motif:dsim_rDNA_28S_rDNA" 2649 2690
Contig_105	RepeatMasker	similarity	25217	25306	2.2	+	.	Target "Motif:NTS_90_Dsim" 1 91
Contig_105	RepeatMasker	similarity	25302	25343	19.1	+	.	Target "Motif:dsim_rDNA_28S_rDNA" 2649 2690
Contig_105	RepeatMasker	similarity	25307	25396	1.1	+	.	Target "Motif:NTS_90_Dsim" 1 91
Contig_105	RepeatMasker	similarity	25392	25433	19.1	+	.	Target "Motif:dsim_rDNA_28S_rDNA" 2649 2690
Contig_105	RepeatMasker	similarity	25397	25486	2.2	+	.	Target "Motif:NTS_90_Dsim" 1 91
Contig_105	RepeatMasker	similarity	25486	25578	0.0	-	.	Target "Motif:90U_SAT" 1 91
Contig_105	RepeatMasker	similarity	25575	25616	19.1	+	.	Target "Motif:dsim_rDNA_28S_rDNA" 2649 2690
Contig_105	RepeatMasker	similarity	25580	25669	2.2	+	.	Target "Motif:NTS_90_Dsim" 1 91
Contig_105	RepeatMasker	similarity	25665	25706	19.1	+	.	Target "Motif:dsim_rDNA_28S_rDNA" 2649 2690
Contig_105	RepeatMasker	similarity	25670	25760	0.0	+	.	Target "Motif:NTS_90_Dsim" 1 91
Contig_105	RepeatMasker	similarity	25756	25797	19.1	+	.	Target "Motif:dsim_rDNA_28S_rDNA" 2649 2690
Contig_105	RepeatMasker	similarity	25761	25851	2.2	+	.	Target "Motif:NTS_90_Dsim" 1 91
Contig_105	RepeatMasker	similarity	25851	25943	0.0	-	.	Target "Motif:90U_SAT" 1 91
Contig_105	RepeatMasker	similarity	25983	26171	0.6	+	.	Target "Motif:NTS_160_Dsim" 1 166
Contig_105	RepeatMasker	similarity	26145	26385	0.4	+	.	Target "Motif:NTS_240_Dsim" 1 241
Contig_105	RepeatMasker	similarity	26371	26422	12.0	+	.	Target "Motif:dsim_rDNA_ETS" 1 50
Contig_105	RepeatMasker	similarity	26386	26626	0.0	+	.	Target "Motif:NTS_240_Dsim" 1 241
Contig_105	RepeatMasker	similarity	26612	26663	12.0	+	.	Target "Motif:dsim_rDNA_ETS" 1 50
Contig_105	RepeatMasker	similarity	26627	26867	0.4	+	.	Target "Motif:NTS_240_Dsim" 1 241
Contig_105	RepeatMasker	similarity	26853	26894	11.9	+	.	Target "Motif:dsim_rDNA_ETS" 1 42
Contig_105	RepeatMasker	similarity	26868	27108	2.1	+	.	Target "Motif:NTS_240_Dsim" 1 241
Contig_105	RepeatMasker	similarity	27094	27145	12.0	+	.	Target "Motif:dsim_rDNA_ETS" 1 50
Contig_105	RepeatMasker	similarity	27109	27381	16.6	+	.	Target "Motif:NTS_240_Dsim" 1 241
Contig_105	RepeatMasker	similarity	27367	28234	0.0	+	.	Target "Motif:dsim_rDNA_ETS" 1 868
Contig_105	RepeatMasker	similarity	28235	30229	0.0	+	.	Target "Motif:dsim_rDNA_18S_rDNA" 1 1995
Contig_105	RepeatMasker	similarity	30230	30918	0.0	+	.	Target "Motif:dsim_rDNA_ITS1" 1 689
Contig_105	RepeatMasker	similarity	30919	31041	0.0	+	.	Target "Motif:dsim_rDNA_5_8S_rDNA" 1 123
Contig_105	RepeatMasker	similarity	31100	31484	0.0	+	.	Target "Motif:dsim_rDNA_ITS2" 1 385
Contig_105	RepeatMasker	similarity	31485	35453	0.0	+	.	Target "Motif:dsim_rDNA_28S_rDNA" 1 3969
Contig_105	RepeatMasker	similarity	35477	35568	0.0	-	.	Target "Motif:90U_SAT" 1 90
Contig_105	RepeatMasker	similarity	35570	35659	1.1	+	.	Target "Motif:NTS_90_Dsim" 1 91
Contig_105	RepeatMasker	similarity	35660	35750	0.0	+	.	Target "Motif:NTS_90_Dsim" 1 91
Contig_105	RepeatMasker	similarity	35750	35842	0.0	-	.	Target "Motif:90U_SAT" 1 91
Contig_105	RepeatMasker	similarity	35844	35933	2.2	+	.	Target "Motif:NTS_90_Dsim" 1 91
Contig_105	RepeatMasker	similarity	35933	36025	0.0	-	.	Target "Motif:90U_SAT" 1 91
Contig_105	RepeatMasker	similarity	36027	36116	2.2	+	.	Target "Motif:NTS_90_Dsim" 1 91
Contig_105	RepeatMasker	similarity	36117	36206	1.1	+	.	Target "Motif:NTS_90_Dsim" 1 91
Contig_105	RepeatMasker	similarity	36207	36297	0.0	+	.	Target "Motif:NTS_90_Dsim" 1 91
Contig_105	RepeatMasker	similarity	36298	36388	2.2	+	.	Target "Motif:NTS_90_Dsim" 1 91
Contig_105	RepeatMasker	similarity	36388	36480	0.0	-	.	Target "Motif:90U_SAT" 1 91
Contig_105	RepeatMasker	similarity	36520	36708	0.6	+	.	Target "Motif:NTS_160_Dsim" 1 166
Contig_105	RepeatMasker	similarity	36682	36922	0.4	+	.	Target "Motif:NTS_240_Dsim" 1 241
Contig_105	RepeatMasker	similarity	36908	36959	12.0	+	.	Target "Motif:dsim_rDNA_ETS" 1 50
Contig_105	RepeatMasker	similarity	36923	37163	0.0	+	.	Target "Motif:NTS_240_Dsim" 1 241
Contig_105	RepeatMasker	similarity	37149	37200	12.0	+	.	Target "Motif:dsim_rDNA_ETS" 1 50
Contig_105	RepeatMasker	similarity	37164	37404	0.4	+	.	Target "Motif:NTS_240_Dsim" 1 241
Contig_105	RepeatMasker	similarity	37390	37431	11.9	+	.	Target "Motif:dsim_rDNA_ETS" 1 42
Contig_105	RepeatMasker	similarity	37405	37645	2.1	+	.	Target "Motif:NTS_240_Dsim" 1 241
Contig_105	RepeatMasker	similarity	37631	37682	12.0	+	.	Target "Motif:dsim_rDNA_ETS" 1 50
Contig_105	RepeatMasker	similarity	37646	37918	16.6	+	.	Target "Motif:NTS_240_Dsim" 1 241
Contig_105	RepeatMasker	similarity	37904	38771	0.0	+	.	Target "Motif:dsim_rDNA_ETS" 1 868
Contig_105	RepeatMasker	similarity	38772	40766	0.0	+	.	Target "Motif:dsim_rDNA_18S_rDNA" 1 1995
Contig_105	RepeatMasker	similarity	40767	41455	0.0	+	.	Target "Motif:dsim_rDNA_ITS1" 1 689
Contig_105	RepeatMasker	similarity	41456	41578	0.0	+	.	Target "Motif:dsim_rDNA_5_8S_rDNA" 1 123
Contig_105	RepeatMasker	similarity	41637	42021	0.0	+	.	Target "Motif:dsim_rDNA_ITS2" 1 385
Contig_105	RepeatMasker	similarity	42022	42845	0.0	+	.	Target "Motif:dsim_rDNA_28S_rDNA" 1 824
Contig_105	RepeatMasker	similarity	42845	43403	0.4	+	.	Target "Motif:R1_DSi" 4876 5434
Contig_105	RepeatMasker	similarity	43402	44661	0.0	+	.	Target "Motif:dsim_rDNA_28S_rDNA" 2710 3969
Contig_105	RepeatMasker	similarity	44685	44776	0.0	-	.	Target "Motif:90U_SAT" 1 90
Contig_105	RepeatMasker	similarity	44778	44867	1.1	+	.	Target "Motif:NTS_90_Dsim" 1 91
Contig_105	RepeatMasker	similarity	44868	44958	0.0	+	.	Target "Motif:NTS_90_Dsim" 1 91
Contig_105	RepeatMasker	similarity	44958	45050	0.0	-	.	Target "Motif:90U_SAT" 1 91
Contig_105	RepeatMasker	similarity	45077	45110	6.2	+	.	Target "Motif:(T)n" 1 34
Contig_105	RepeatMasker	similarity	45272	47143	0.1	-	.	Target "Motif:Jockey-1_DSe" 1 1872
Contig_105	RepeatMasker	similarity	47786	49554	0.4	-	.	Target "Motif:G6_DM" 2 1743
Contig_105	RepeatMasker	similarity	49554	49630	2.6	+	.	Target "Motif:NTS_90_Dsim" 14 91
Contig_105	RepeatMasker	similarity	49630	49724	0.0	-	.	Target "Motif:90U_SAT" 1 91
Contig_105	RepeatMasker	similarity	49726	49815	2.2	+	.	Target "Motif:NTS_90_Dsim" 1 91
Contig_105	RepeatMasker	similarity	49816	49905	1.1	+	.	Target "Motif:NTS_90_Dsim" 1 91
Contig_105	RepeatMasker	similarity	49906	49995	2.2	+	.	Target "Motif:NTS_90_Dsim" 1 91
Contig_105	RepeatMasker	similarity	49995	50087	0.0	-	.	Target "Motif:90U_SAT" 1 91
Contig_105	RepeatMasker	similarity	50089	50178	2.2	+	.	Target "Motif:NTS_90_Dsim" 1 91
Contig_105	RepeatMasker	similarity	50179	50268	1.1	+	.	Target "Motif:NTS_90_Dsim" 1 91
Contig_105	RepeatMasker	similarity	50269	50359	0.0	+	.	Target "Motif:NTS_90_Dsim" 1 91
Contig_105	RepeatMasker	similarity	50360	50450	2.2	+	.	Target "Motif:NTS_90_Dsim" 1 91
Contig_105	RepeatMasker	similarity	50450	50542	0.0	-	.	Target "Motif:90U_SAT" 1 91
Contig_105	RepeatMasker	similarity	50582	50770	0.6	+	.	Target "Motif:NTS_160_Dsim" 1 166
Contig_105	RepeatMasker	similarity	50744	50984	0.4	+	.	Target "Motif:NTS_240_Dsim" 1 241
Contig_105	RepeatMasker	similarity	50970	51021	12.0	+	.	Target "Motif:dsim_rDNA_ETS" 1 50
Contig_105	RepeatMasker	similarity	50985	51225	0.0	+	.	Target "Motif:NTS_240_Dsim" 1 241
Contig_105	RepeatMasker	similarity	51211	51262	12.0	+	.	Target "Motif:dsim_rDNA_ETS" 1 50
Contig_105	RepeatMasker	similarity	51226	51466	0.4	+	.	Target "Motif:NTS_240_Dsim" 1 241
Contig_105	RepeatMasker	similarity	51452	51493	11.9	+	.	Target "Motif:dsim_rDNA_ETS" 1 42
Contig_105	RepeatMasker	similarity	51467	51707	2.1	+	.	Target "Motif:NTS_240_Dsim" 1 241
Contig_105	RepeatMasker	similarity	51693	51744	12.0	+	.	Target "Motif:dsim_rDNA_ETS" 1 50
Contig_105	RepeatMasker	similarity	51708	51980	16.6	+	.	Target "Motif:NTS_240_Dsim" 1 241
Contig_105	RepeatMasker	similarity	51966	52833	0.0	+	.	Target "Motif:dsim_rDNA_ETS" 1 868
Contig_105	RepeatMasker	similarity	52834	54828	0.0	+	.	Target "Motif:dsim_rDNA_18S_rDNA" 1 1995
Contig_105	RepeatMasker	similarity	54829	55517	0.0	+	.	Target "Motif:dsim_rDNA_ITS1" 1 689
Contig_105	RepeatMasker	similarity	55518	55640	0.0	+	.	Target "Motif:dsim_rDNA_5_8S_rDNA" 1 123
Contig_105	RepeatMasker	similarity	55699	56083	0.0	+	.	Target "Motif:dsim_rDNA_ITS2" 1 385
Contig_105	RepeatMasker	similarity	56084	60052	0.0	+	.	Target "Motif:dsim_rDNA_28S_rDNA" 1 3969
Contig_105	RepeatMasker	similarity	60076	60193	1.4	-	.	Target "Motif:90U_SAT" 1 115
Contig_105	RepeatMasker	similarity	60194	60220	0.0	+	.	Target "Motif:(T)n" 1 27
Contig_105	RepeatMasker	similarity	60389	62259	0.1	-	.	Target "Motif:Jockey-1_DSe" 1 1872
Contig_105	RepeatMasker	similarity	62901	64666	0.5	-	.	Target "Motif:G6_DM" 2 1743
Contig_105	RepeatMasker	similarity	64666	64742	1.3	+	.	Target "Motif:NTS_90_Dsim" 14 91
Contig_105	RepeatMasker	similarity	64742	64834	0.0	-	.	Target "Motif:90U_SAT" 1 91
Contig_105	RepeatMasker	similarity	64836	64926	1.1	+	.	Target "Motif:NTS_90_Dsim" 1 91
Contig_105	RepeatMasker	similarity	64926	65019	3.3	-	.	Target "Motif:90U_SAT" 1 91
Contig_105	RepeatMasker	similarity	65021	65111	2.2	+	.	Target "Motif:NTS_90_Dsim" 1 91
Contig_105	RepeatMasker	similarity	65112	65200	1.1	+	.	Target "Motif:NTS_90_Dsim" 1 91
Contig_105	RepeatMasker	similarity	65200	65275	0.0	-	.	Target "Motif:90U_SAT" 18 91
Contig_106	RepeatMasker	similarity	1	8954	0.2	+	.	Target "Motif:(ATAGA)n" 1 8960
Contig_106	RepeatMasker	similarity	8955	9378	0.2	-	.	Target "Motif:ROO_LTR" 1 428
Contig_106	RepeatMasker	similarity	9379	16897	0.2	-	.	Target "Motif:ROO_I-int" 727 8256
Contig_106	RepeatMasker	similarity	16898	16983	12.9	+	.	Target "Motif:(TGC)n" 1 86
Contig_106	RepeatMasker	similarity	16988	17580	1.2	-	.	Target "Motif:ROO_I-int" 1 601
Contig_106	RepeatMasker	similarity	17581	18008	0.2	-	.	Target "Motif:ROO_LTR" 1 428
Contig_106	RepeatMasker	similarity	18009	18817	0.2	-	.	Target "Motif:dsim_rDNA_28S_rDNA" 2710 3520
Contig_106	RepeatMasker	similarity	18818	19377	1.0	-	.	Target "Motif:R1_DSi" 4875 5434
Contig_106	RepeatMasker	similarity	19378	19426	0.0	+	.	Target "Motif:(T)n" 1 49
Contig_106	RepeatMasker	similarity	19427	24289	1.0	-	.	Target "Motif:R1_DSi" 2 4874
Contig_106	RepeatMasker	similarity	24290	26991	0.0	-	.	Target "Motif:dsim_rDNA_28S_rDNA" 1 2702
Contig_106	RepeatMasker	similarity	26992	27374	0.0	-	.	Target "Motif:dsim_rDNA_ITS2" 1 385
Contig_106	RepeatMasker	similarity	27433	27555	0.0	-	.	Target "Motif:dsim_rDNA_5_8S_rDNA" 1 123
Contig_106	RepeatMasker	similarity	27556	28244	0.1	-	.	Target "Motif:dsim_rDNA_ITS1" 1 689
Contig_106	RepeatMasker	similarity	28245	30239	0.0	-	.	Target "Motif:dsim_rDNA_18S_rDNA" 1 1995
Contig_106	RepeatMasker	similarity	30240	31107	0.6	-	.	Target "Motif:dsim_rDNA_ETS" 1 868
Contig_106	RepeatMasker	similarity	31093	31364	16.5	-	.	Target "Motif:NTS_240_Dsim" 1 241
Contig_106	RepeatMasker	similarity	31328	31379	12.0	-	.	Target "Motif:dsim_rDNA_ETS" 1 50
Contig_106	RepeatMasker	similarity	31365	31605	2.1	-	.	Target "Motif:NTS_240_Dsim" 1 241
Contig_106	RepeatMasker	similarity	31579	31620	11.9	-	.	Target "Motif:dsim_rDNA_ETS" 1 42
Contig_106	RepeatMasker	similarity	31606	31846	0.4	-	.	Target "Motif:NTS_240_Dsim" 1 241
Contig_106	RepeatMasker	similarity	31810	31862	14.1	-	.	Target "Motif:dsim_rDNA_ETS" 1 50
Contig_106	RepeatMasker	similarity	31847	32088	0.4	-	.	Target "Motif:NTS_240_Dsim" 1 241
Contig_106	RepeatMasker	similarity	32062	32250	1.2	-	.	Target "Motif:NTS_160_Dsim" 1 166
Contig_106	RepeatMasker	similarity	32290	32382	0.0	+	.	Target "Motif:90U_SAT" 1 91
Contig_106	RepeatMasker	similarity	32382	32472	2.2	-	.	Target "Motif:NTS_90_Dsim" 1 91
Contig_106	RepeatMasker	similarity	32436	32477	19.1	-	.	Target "Motif:dsim_rDNA_28S_rDNA" 2649 2690
Contig_106	RepeatMasker	similarity	32473	32562	1.1	-	.	Target "Motif:NTS_90_Dsim" 1 91
Contig_106	RepeatMasker	similarity	32526	32567	19.1	-	.	Target "Motif:dsim_rDNA_28S_rDNA" 2649 2690
Contig_106	RepeatMasker	similarity	32563	32652	1.1	-	.	Target "Motif:NTS_90_Dsim" 1 91
Contig_106	RepeatMasker	similarity	32616	32657	19.1	-	.	Target "Motif:dsim_rDNA_28S_rDNA" 2649 2690
Contig_106	RepeatMasker	similarity	32653	32742	1.1	-	.	Target "Motif:NTS_90_Dsim" 1 91
Contig_106	RepeatMasker	similarity	32706	32747	19.1	-	.	Target "Motif:dsim_rDNA_28S_rDNA" 2649 2690
Contig_106	RepeatMasker	similarity	32743	32832	2.2	-	.	Target "Motif:NTS_90_Dsim" 1 91
Contig_106	RepeatMasker	similarity	32796	32837	19.1	-	.	Target "Motif:dsim_rDNA_28S_rDNA" 2649 2690
Contig_106	RepeatMasker	similarity	32834	32926	0.0	+	.	Target "Motif:90U_SAT" 1 91
Contig_106	RepeatMasker	similarity	32926	33015	3.3	-	.	Target "Motif:NTS_90_Dsim" 1 91
Contig_106	RepeatMasker	similarity	33016	33105	2.2	-	.	Target "Motif:NTS_90_Dsim" 1 91
Contig_106	RepeatMasker	similarity	33106	33195	2.2	-	.	Target "Motif:NTS_90_Dsim" 1 91
Contig_106	RepeatMasker	similarity	33159	33200	19.1	-	.	Target "Motif:dsim_rDNA_28S_rDNA" 2649 2690
Contig_106	RepeatMasker	similarity	33197	33289	0.0	+	.	Target "Motif:90U_SAT" 1 91
Contig_106	RepeatMasker	similarity	33289	33378	2.2	-	.	Target "Motif:NTS_90_Dsim" 1 91
Contig_106	RepeatMasker	similarity	33342	33383	19.1	-	.	Target "Motif:dsim_rDNA_28S_rDNA" 2649 2690
Contig_106	RepeatMasker	similarity	33380	33472	0.0	+	.	Target "Motif:90U_SAT" 1 91
Contig_106	RepeatMasker	similarity	33472	33573	15.9	-	.	Target "Motif:NTS_90_Dsim" 1 91
Contig_106	RepeatMasker	similarity	33497	36221	0.0	-	.	Target "Motif:dsim_rDNA_28S_rDNA" 1 2730
Contig_106	RepeatMasker	similarity	36222	36605	0.0	-	.	Target "Motif:dsim_rDNA_ITS2" 1 385
Contig_106	RepeatMasker	similarity	36664	36786	0.0	-	.	Target "Motif:dsim_rDNA_5_8S_rDNA" 1 123
Contig_106	RepeatMasker	similarity	36787	37475	0.0	-	.	Target "Motif:dsim_rDNA_ITS1" 1 689
Contig_106	RepeatMasker	similarity	37476	39470	0.1	-	.	Target "Motif:dsim_rDNA_18S_rDNA" 1 1995
Contig_106	RepeatMasker	similarity	39471	40338	0.5	-	.	Target "Motif:dsim_rDNA_ETS" 1 868
Contig_106	RepeatMasker	similarity	40324	40596	16.6	-	.	Target "Motif:NTS_240_Dsim" 1 241
Contig_106	RepeatMasker	similarity	40560	40611	12.0	-	.	Target "Motif:dsim_rDNA_ETS" 1 50
Contig_106	RepeatMasker	similarity	40597	40837	2.1	-	.	Target "Motif:NTS_240_Dsim" 1 241
Contig_106	RepeatMasker	similarity	40811	40852	11.9	-	.	Target "Motif:dsim_rDNA_ETS" 1 42
Contig_106	RepeatMasker	similarity	40838	41078	0.4	-	.	Target "Motif:NTS_240_Dsim" 1 241
Contig_106	RepeatMasker	similarity	41042	41093	12.0	-	.	Target "Motif:dsim_rDNA_ETS" 1 50
Contig_106	RepeatMasker	similarity	41079	41319	0.0	-	.	Target "Motif:NTS_240_Dsim" 1 241
Contig_106	RepeatMasker	similarity	41283	41334	12.0	-	.	Target "Motif:dsim_rDNA_ETS" 1 50
Contig_106	RepeatMasker	similarity	41320	41560	0.0	-	.	Target "Motif:NTS_240_Dsim" 1 241
Contig_106	RepeatMasker	similarity	41524	41568	14.0	-	.	Target "Motif:dsim_rDNA_ETS" 8 50
Contig_106	RepeatMasker	similarity	41566	41677	0.9	-	.	Target "Motif:NTS_240_Dsim" 1 112
Contig_106	RepeatMasker	similarity	41641	41693	14.1	-	.	Target "Motif:dsim_rDNA_ETS" 1 50
Contig_106	RepeatMasker	similarity	41678	41919	0.4	-	.	Target "Motif:NTS_240_Dsim" 1 241
Contig_106	RepeatMasker	similarity	41893	42081	1.2	-	.	Target "Motif:NTS_160_Dsim" 1 166
Contig_106	RepeatMasker	similarity	42121	42213	0.0	+	.	Target "Motif:90U_SAT" 1 91
Contig_106	RepeatMasker	similarity	42213	42303	2.2	-	.	Target "Motif:NTS_90_Dsim" 1 91
Contig_106	RepeatMasker	similarity	42267	42308	19.1	-	.	Target "Motif:dsim_rDNA_28S_rDNA" 2649 2690
Contig_106	RepeatMasker	similarity	42304	42393	1.1	-	.	Target "Motif:NTS_90_Dsim" 1 91
Contig_106	RepeatMasker	similarity	42357	42398	19.1	-	.	Target "Motif:dsim_rDNA_28S_rDNA" 2649 2690
Contig_106	RepeatMasker	similarity	42394	42483	1.1	-	.	Target "Motif:NTS_90_Dsim" 1 91
Contig_106	RepeatMasker	similarity	42447	42488	19.1	-	.	Target "Motif:dsim_rDNA_28S_rDNA" 2649 2690
Contig_106	RepeatMasker	similarity	42484	42573	1.1	-	.	Target "Motif:NTS_90_Dsim" 1 91
Contig_106	RepeatMasker	similarity	42537	42578	19.1	-	.	Target "Motif:dsim_rDNA_28S_rDNA" 2649 2690
Contig_106	RepeatMasker	similarity	42574	42663	2.2	-	.	Target "Motif:NTS_90_Dsim" 1 91
Contig_106	RepeatMasker	similarity	42627	42668	19.1	-	.	Target "Motif:dsim_rDNA_28S_rDNA" 2649 2690
Contig_106	RepeatMasker	similarity	42665	42757	0.0	+	.	Target "Motif:90U_SAT" 1 91
Contig_106	RepeatMasker	similarity	42757	42846	2.2	-	.	Target "Motif:NTS_90_Dsim" 1 91
Contig_106	RepeatMasker	similarity	42810	42851	19.1	-	.	Target "Motif:dsim_rDNA_28S_rDNA" 2649 2690
Contig_106	RepeatMasker	similarity	42847	42936	2.2	-	.	Target "Motif:NTS_90_Dsim" 1 91
Contig_106	RepeatMasker	similarity	42937	43026	2.2	-	.	Target "Motif:NTS_90_Dsim" 1 91
Contig_106	RepeatMasker	similarity	42990	43031	19.1	-	.	Target "Motif:dsim_rDNA_28S_rDNA" 2649 2690
Contig_106	RepeatMasker	similarity	43028	43120	0.0	+	.	Target "Motif:90U_SAT" 1 91
Contig_106	RepeatMasker	similarity	43120	43209	2.2	-	.	Target "Motif:NTS_90_Dsim" 1 91
Contig_106	RepeatMasker	similarity	43173	43214	19.1	-	.	Target "Motif:dsim_rDNA_28S_rDNA" 2649 2690
Contig_106	RepeatMasker	similarity	43211	43303	0.0	+	.	Target "Motif:90U_SAT" 1 91
Contig_106	RepeatMasker	similarity	43303	43392	2.2	-	.	Target "Motif:NTS_90_Dsim" 1 91
Contig_106	RepeatMasker	similarity	43393	43482	2.2	-	.	Target "Motif:NTS_90_Dsim" 1 91
Contig_106	RepeatMasker	similarity	43446	43487	19.1	-	.	Target "Motif:dsim_rDNA_28S_rDNA" 2649 2690
Contig_106	RepeatMasker	similarity	43484	43576	0.0	+	.	Target "Motif:90U_SAT" 1 91
Contig_106	RepeatMasker	similarity	43576	43665	2.2	-	.	Target "Motif:NTS_90_Dsim" 1 91
Contig_106	RepeatMasker	similarity	43629	43670	19.1	-	.	Target "Motif:dsim_rDNA_28S_rDNA" 2649 2690
Contig_106	RepeatMasker	similarity	43667	43759	0.0	+	.	Target "Motif:90U_SAT" 1 91
Contig_106	RepeatMasker	similarity	43759	43847	0.0	-	.	Target "Motif:NTS_90_Dsim" 1 91
Contig_106	RepeatMasker	similarity	43811	43852	19.1	-	.	Target "Motif:dsim_rDNA_28S_rDNA" 2649 2690
Contig_106	RepeatMasker	similarity	43849	43940	0.0	+	.	Target "Motif:90U_SAT" 1 91
Contig_106	RepeatMasker	similarity	43940	44028	1.1	-	.	Target "Motif:NTS_90_Dsim" 1 91
Contig_106	RepeatMasker	similarity	43992	44033	19.1	-	.	Target "Motif:dsim_rDNA_28S_rDNA" 2649 2690
Contig_106	RepeatMasker	similarity	44030	44122	0.0	+	.	Target "Motif:90U_SAT" 1 91
Contig_106	RepeatMasker	similarity	44122	44211	0.0	-	.	Target "Motif:NTS_90_Dsim" 1 91
Contig_106	RepeatMasker	similarity	44175	44216	19.1	-	.	Target "Motif:dsim_rDNA_28S_rDNA" 2649 2690
Contig_106	RepeatMasker	similarity	44212	44301	1.1	-	.	Target "Motif:NTS_90_Dsim" 1 91
Contig_106	RepeatMasker	similarity	44265	44306	19.1	-	.	Target "Motif:dsim_rDNA_28S_rDNA" 2649 2690
Contig_106	RepeatMasker	similarity	44302	44391	2.2	-	.	Target "Motif:NTS_90_Dsim" 1 91
Contig_106	RepeatMasker	similarity	44355	44396	19.1	-	.	Target "Motif:dsim_rDNA_28S_rDNA" 2649 2690
Contig_106	RepeatMasker	similarity	44393	44485	0.0	+	.	Target "Motif:90U_SAT" 1 91
Contig_106	RepeatMasker	similarity	44485	44574	2.2	-	.	Target "Motif:NTS_90_Dsim" 1 91
Contig_106	RepeatMasker	similarity	44538	44579	19.1	-	.	Target "Motif:dsim_rDNA_28S_rDNA" 2649 2690
Contig_106	RepeatMasker	similarity	44576	44763	1.6	+	.	Target "Motif:90U_SAT" 1 181
Contig_106	RepeatMasker	similarity	44763	44852	2.2	-	.	Target "Motif:NTS_90_Dsim" 1 91
Contig_106	RepeatMasker	similarity	44816	44857	19.1	-	.	Target "Motif:dsim_rDNA_28S_rDNA" 2649 2690
Contig_106	RepeatMasker	similarity	44854	44945	0.0	+	.	Target "Motif:90U_SAT" 1 91
Contig_106	RepeatMasker	similarity	44945	45034	2.2	-	.	Target "Motif:NTS_90_Dsim" 1 91
Contig_106	RepeatMasker	similarity	44998	45039	19.1	-	.	Target "Motif:dsim_rDNA_28S_rDNA" 2649 2690
Contig_106	RepeatMasker	similarity	45036	45128	1.1	+	.	Target "Motif:90U_SAT" 1 91
Contig_106	RepeatMasker	similarity	45128	45218	0.0	-	.	Target "Motif:NTS_90_Dsim" 1 91
Contig_106	RepeatMasker	similarity	45182	45223	19.1	-	.	Target "Motif:dsim_rDNA_28S_rDNA" 2649 2690
Contig_106	RepeatMasker	similarity	45219	45307	1.1	-	.	Target "Motif:NTS_90_Dsim" 1 91
Contig_106	RepeatMasker	similarity	45309	45399	0.0	+	.	Target "Motif:90U_SAT" 1 90
Contig_106	RepeatMasker	similarity	45423	46740	0.0	-	.	Target "Motif:dsim_rDNA_28S_rDNA" 2652 3969
Contig_106	RepeatMasker	similarity	46741	46765	0.0	+	.	Target "Motif:(T)n" 1 25
Contig_106	RepeatMasker	similarity	46766	49969	0.3	-	.	Target "Motif:R2_DSi" 371 3584
Contig_106	RepeatMasker	similarity	49967	52619	0.0	-	.	Target "Motif:dsim_rDNA_28S_rDNA" 1 2653
Contig_106	RepeatMasker	similarity	52620	53005	0.0	-	.	Target "Motif:dsim_rDNA_ITS2" 1 385
Contig_106	RepeatMasker	similarity	53064	53186	0.0	-	.	Target "Motif:dsim_rDNA_5_8S_rDNA" 1 123
Contig_106	RepeatMasker	similarity	53187	53875	0.0	-	.	Target "Motif:dsim_rDNA_ITS1" 1 689
Contig_106	RepeatMasker	similarity	53876	55870	0.1	-	.	Target "Motif:dsim_rDNA_18S_rDNA" 1 1995
Contig_106	RepeatMasker	similarity	55871	56738	0.0	-	.	Target "Motif:dsim_rDNA_ETS" 1 868
Contig_106	RepeatMasker	similarity	56724	56996	16.6	-	.	Target "Motif:NTS_240_Dsim" 1 241
Contig_106	RepeatMasker	similarity	56960	57011	12.0	-	.	Target "Motif:dsim_rDNA_ETS" 1 50
Contig_106	RepeatMasker	similarity	56997	57237	2.1	-	.	Target "Motif:NTS_240_Dsim" 1 241
Contig_106	RepeatMasker	similarity	57211	57252	11.9	-	.	Target "Motif:dsim_rDNA_ETS" 1 42
Contig_106	RepeatMasker	similarity	57238	57478	0.4	-	.	Target "Motif:NTS_240_Dsim" 1 241
Contig_106	RepeatMasker	similarity	57442	57493	12.0	-	.	Target "Motif:dsim_rDNA_ETS" 1 50
Contig_106	RepeatMasker	similarity	57479	57718	0.0	-	.	Target "Motif:NTS_240_Dsim" 1 241
Contig_106	RepeatMasker	similarity	57683	57733	12.2	-	.	Target "Motif:dsim_rDNA_ETS" 1 50
Contig_106	RepeatMasker	similarity	57719	57959	0.4	-	.	Target "Motif:NTS_240_Dsim" 1 241
Contig_106	RepeatMasker	similarity	57933	58121	0.6	-	.	Target "Motif:NTS_160_Dsim" 1 166
Contig_106	RepeatMasker	similarity	58161	58252	0.0	+	.	Target "Motif:90U_SAT" 1 91
Contig_106	RepeatMasker	similarity	58252	58326	1.3	-	.	Target "Motif:NTS_90_Dsim" 16 91
Contig_106	RepeatMasker	similarity	58327	60097	0.5	+	.	Target "Motif:G6_DM" 1 1743
Contig_106	RepeatMasker	similarity	60740	62611	0.1	+	.	Target "Motif:Jockey-1_DSe" 1 1872
Contig_106	RepeatMasker	similarity	62780	62806	0.0	+	.	Target "Motif:(A)n" 1 27
Contig_106	RepeatMasker	similarity	62807	62833	0.0	+	.	Target "Motif:90U_SAT" 65 91
Contig_106	RepeatMasker	similarity	62833	62922	0.0	-	.	Target "Motif:NTS_90_Dsim" 1 91
Contig_106	RepeatMasker	similarity	62886	62927	19.1	-	.	Target "Motif:dsim_rDNA_28S_rDNA" 2649 2690
Contig_106	RepeatMasker	similarity	62923	63012	1.1	-	.	Target "Motif:NTS_90_Dsim" 1 91
Contig_106	RepeatMasker	similarity	62976	63017	19.1	-	.	Target "Motif:dsim_rDNA_28S_rDNA" 2649 2690
Contig_106	RepeatMasker	similarity	63013	63102	2.2	-	.	Target "Motif:NTS_90_Dsim" 1 91
Contig_106	RepeatMasker	similarity	63066	63107	19.1	-	.	Target "Motif:dsim_rDNA_28S_rDNA" 2649 2690
Contig_106	RepeatMasker	similarity	63104	63195	0.0	+	.	Target "Motif:90U_SAT" 1 91
Contig_106	RepeatMasker	similarity	63195	63284	2.2	-	.	Target "Motif:NTS_90_Dsim" 1 91
Contig_106	RepeatMasker	similarity	63248	63289	19.1	-	.	Target "Motif:dsim_rDNA_28S_rDNA" 2649 2690
Contig_106	RepeatMasker	similarity	63285	63374	1.1	-	.	Target "Motif:NTS_90_Dsim" 1 91
Contig_106	RepeatMasker	similarity	63338	63379	19.1	-	.	Target "Motif:dsim_rDNA_28S_rDNA" 2649 2690
Contig_106	RepeatMasker	similarity	63375	63461	2.3	-	.	Target "Motif:NTS_90_Dsim" 1 91
Contig_106	RepeatMasker	similarity	63462	63554	0.0	+	.	Target "Motif:90U_SAT" 1 91
Contig_106	RepeatMasker	similarity	63554	63644	1.1	-	.	Target "Motif:NTS_90_Dsim" 1 91
Contig_106	RepeatMasker	similarity	63608	63649	19.1	-	.	Target "Motif:dsim_rDNA_28S_rDNA" 2649 2690
Contig_106	RepeatMasker	similarity	63646	63737	1.1	+	.	Target "Motif:90U_SAT" 1 91
Contig_106	RepeatMasker	similarity	63737	63825	2.2	-	.	Target "Motif:NTS_90_Dsim" 2 91
Contig_106	RepeatMasker	similarity	63829	63862	0.0	+	.	Target "Motif:90U_SAT" 1 35
Contig_107	RepeatMasker	similarity	4	226	16.8	+	.	Target "Motif:NTS_240_Dsim" 42 241
Contig_107	RepeatMasker	similarity	212	1080	0.3	+	.	Target "Motif:dsim_rDNA_ETS" 1 868
Contig_107	RepeatMasker	similarity	1081	2007	0.2	+	.	Target "Motif:dsim_rDNA_18S_rDNA" 1 930
Contig_107	RepeatMasker	similarity	2004	3018	0.3	+	.	Target "Motif:dsim_rDNA_18S_rDNA" 969 1995
Contig_107	RepeatMasker	similarity	3019	3688	0.5	+	.	Target "Motif:dsim_rDNA_ITS1" 1 689
Contig_107	RepeatMasker	similarity	3689	3811	0.0	+	.	Target "Motif:dsim_rDNA_5_8S_rDNA" 1 123
Contig_107	RepeatMasker	similarity	3870	4241	1.1	+	.	Target "Motif:dsim_rDNA_ITS2" 1 385
Contig_107	RepeatMasker	similarity	4242	4917	0.1	+	.	Target "Motif:dsim_rDNA_28S_rDNA" 1 674
Contig_107	RepeatMasker	similarity	4918	6053	1.5	+	.	Target "Motif:I_DM" 1 1145
Contig_107	RepeatMasker	similarity	6054	6346	1.7	+	.	Target "Motif:I_DM" 1527 1839
Contig_107	RepeatMasker	similarity	6346	9282	1.7	+	.	Target "Motif:I_DM" 2431 5365
Contig_107	RepeatMasker	similarity	9283	11272	0.7	+	.	Target "Motif:dsim_rDNA_28S_rDNA" 659 2648
Contig_107	RepeatMasker	similarity	11273	14860	0.7	+	.	Target "Motif:R2_DSi" 1 3607
Contig_107	RepeatMasker	similarity	14863	14917	5.5	+	.	Target "Motif:dsim_rDNA_28S_rDNA" 2648 2702
Contig_107	RepeatMasker	similarity	14918	17088	1.1	+	.	Target "Motif:R1_DSi" 1 2166
Contig_107	RepeatMasker	similarity	17086	17594	1.2	+	.	Target "Motif:dsim_rDNA_28S_rDNA" 2140 2648
Contig_107	RepeatMasker	similarity	17595	21180	0.7	+	.	Target "Motif:R2_DSi" 1 3607
Contig_107	RepeatMasker	similarity	21183	21237	5.5	+	.	Target "Motif:dsim_rDNA_28S_rDNA" 2648 2702
Contig_107	RepeatMasker	similarity	21238	23490	0.8	+	.	Target "Motif:R1_DSi" 1 2249
Contig_107	RepeatMasker	similarity	23488	25620	0.8	+	.	Target "Motif:R2_DSi" 1409 3607
Contig_107	RepeatMasker	similarity	25622	25676	5.5	+	.	Target "Motif:dsim_rDNA_28S_rDNA" 2648 2702
Contig_107	RepeatMasker	similarity	25677	26733	0.5	+	.	Target "Motif:R1_DSi" 1 1098
Contig_107	RepeatMasker	similarity	26799	26829	3.2	+	.	Target "Motif:R1_DSi" 1763 1793
Contig_107	RepeatMasker	similarity	26827	26918	12.8	+	.	Target "Motif:R1_DSi" 1051 1135
Contig_107	RepeatMasker	similarity	26918	26962	0.0	+	.	Target "Motif:R1_DSi" 2160 2204
Contig_107	RepeatMasker	similarity	26991	28957	0.8	+	.	Target "Motif:R2_DSi" 1589 3607
Contig_107	RepeatMasker	similarity	28959	29013	5.5	+	.	Target "Motif:dsim_rDNA_28S_rDNA" 2648 2702
Contig_107	RepeatMasker	similarity	29014	31230	0.3	+	.	Target "Motif:R1_DSi" 1 2249
Contig_107	RepeatMasker	similarity	31228	33399	0.7	+	.	Target "Motif:R2_DSi" 1409 3607
Contig_107	RepeatMasker	similarity	33399	33453	5.5	+	.	Target "Motif:dsim_rDNA_28S_rDNA" 2648 2702
Contig_107	RepeatMasker	similarity	33454	35673	0.3	+	.	Target "Motif:R1_DSi" 1 2249
Contig_107	RepeatMasker	similarity	35671	37638	0.8	+	.	Target "Motif:R2_DSi" 1409 3607
Contig_107	RepeatMasker	similarity	37638	37692	5.5	+	.	Target "Motif:dsim_rDNA_28S_rDNA" 2648 2702
Contig_107	RepeatMasker	similarity	37693	39930	0.2	+	.	Target "Motif:R1_DSi" 1 2249
Contig_107	RepeatMasker	similarity	39928	40317	3.6	+	.	Target "Motif:R2_DSi" 1409 1847
Contig_107	RepeatMasker	similarity	40310	40430	1.7	+	.	Target "Motif:R1_DSi" 1451 1576
Contig_107	RepeatMasker	similarity	40427	40836	2.0	+	.	Target "Motif:R1_DSi" 1830 2245
Contig_107	RepeatMasker	similarity	40837	42993	1.0	+	.	Target "Motif:R2_DSi" 1410 3603
Contig_107	RepeatMasker	similarity	42990	43044	3.6	+	.	Target "Motif:dsim_rDNA_28S_rDNA" 2648 2702
Contig_107	RepeatMasker	similarity	43045	45214	1.1	+	.	Target "Motif:R1_DSi" 1 2166
Contig_107	RepeatMasker	similarity	45212	45720	1.2	+	.	Target "Motif:dsim_rDNA_28S_rDNA" 2140 2648
Contig_107	RepeatMasker	similarity	45721	46410	0.6	+	.	Target "Motif:R2_DSi" 1 690
Contig_107	RepeatMasker	similarity	46387	49125	1.0	+	.	Target "Motif:R2_DSi" 837 3607
Contig_107	RepeatMasker	similarity	49133	49187	5.5	+	.	Target "Motif:dsim_rDNA_28S_rDNA" 2648 2702
Contig_107	RepeatMasker	similarity	49188	51442	0.3	+	.	Target "Motif:R1_DSi" 1 2249
Contig_107	RepeatMasker	similarity	51440	53117	1.0	+	.	Target "Motif:R2_DSi" 1409 3103
Contig_107	RepeatMasker	similarity	53115	55253	0.4	+	.	Target "Motif:R1_DSi" 107 2249
Contig_107	RepeatMasker	similarity	55251	57430	0.6	+	.	Target "Motif:R2_DSi" 1409 3607
Contig_107	RepeatMasker	similarity	57429	57483	5.5	+	.	Target "Motif:dsim_rDNA_28S_rDNA" 2648 2702
Contig_107	RepeatMasker	similarity	57484	59644	0.3	+	.	Target "Motif:R1_DSi" 1 2166
Contig_107	RepeatMasker	similarity	59642	60150	1.2	+	.	Target "Motif:dsim_rDNA_28S_rDNA" 2140 2648
Contig_107	RepeatMasker	similarity	60151	60836	0.6	+	.	Target "Motif:R2_DSi" 1 690
Contig_107	RepeatMasker	similarity	60813	61545	1.2	+	.	Target "Motif:R2_DSi" 837 1574
Contig_108	RepeatMasker	similarity	4	321	0.9	-	.	Target "Motif:dsim_rDNA_28S_rDNA" 2652 2970
Contig_108	RepeatMasker	similarity	322	2201	0.5	-	.	Target "Motif:R2_DSi" 1713 3604
Contig_108	RepeatMasker	similarity	2202	4850	0.0	-	.	Target "Motif:dsim_rDNA_28S_rDNA" 1 2649
Contig_108	RepeatMasker	similarity	4851	5235	0.0	-	.	Target "Motif:dsim_rDNA_ITS2" 1 385
Contig_108	RepeatMasker	similarity	5294	5416	0.0	-	.	Target "Motif:dsim_rDNA_5_8S_rDNA" 1 123
Contig_108	RepeatMasker	similarity	5417	6105	0.0	-	.	Target "Motif:dsim_rDNA_ITS1" 1 689
Contig_108	RepeatMasker	similarity	6106	8100	0.1	-	.	Target "Motif:dsim_rDNA_18S_rDNA" 1 1995
Contig_108	RepeatMasker	similarity	8101	8965	0.0	-	.	Target "Motif:dsim_rDNA_ETS" 1 868
Contig_108	RepeatMasker	similarity	8951	9224	16.1	-	.	Target "Motif:NTS_240_Dsim" 1 241
Contig_108	RepeatMasker	similarity	9188	9239	12.0	-	.	Target "Motif:dsim_rDNA_ETS" 1 50
Contig_108	RepeatMasker	similarity	9225	9465	2.1	-	.	Target "Motif:NTS_240_Dsim" 1 241
Contig_108	RepeatMasker	similarity	9439	9480	11.9	-	.	Target "Motif:dsim_rDNA_ETS" 1 42
Contig_108	RepeatMasker	similarity	9466	9706	0.4	-	.	Target "Motif:NTS_240_Dsim" 1 241
Contig_108	RepeatMasker	similarity	9670	9721	12.0	-	.	Target "Motif:dsim_rDNA_ETS" 1 50
Contig_108	RepeatMasker	similarity	9707	9948	0.0	-	.	Target "Motif:NTS_240_Dsim" 1 241
Contig_108	RepeatMasker	similarity	9912	9963	12.0	-	.	Target "Motif:dsim_rDNA_ETS" 1 50
Contig_108	RepeatMasker	similarity	9949	10189	0.4	-	.	Target "Motif:NTS_240_Dsim" 1 241
Contig_108	RepeatMasker	similarity	10163	10352	0.6	-	.	Target "Motif:NTS_160_Dsim" 1 166
Contig_108	RepeatMasker	similarity	10392	10483	0.0	+	.	Target "Motif:90U_SAT" 1 91
Contig_108	RepeatMasker	similarity	10483	10573	2.2	-	.	Target "Motif:NTS_90_Dsim" 1 91
Contig_108	RepeatMasker	similarity	10537	10578	19.1	-	.	Target "Motif:dsim_rDNA_28S_rDNA" 2649 2690
Contig_108	RepeatMasker	similarity	10574	10664	0.0	-	.	Target "Motif:NTS_90_Dsim" 1 91
Contig_108	RepeatMasker	similarity	10628	10669	19.1	-	.	Target "Motif:dsim_rDNA_28S_rDNA" 2649 2690
Contig_108	RepeatMasker	similarity	10665	10754	1.1	-	.	Target "Motif:NTS_90_Dsim" 1 91
Contig_108	RepeatMasker	similarity	10718	10759	19.1	-	.	Target "Motif:dsim_rDNA_28S_rDNA" 2649 2690
Contig_108	RepeatMasker	similarity	10755	10844	2.2	-	.	Target "Motif:NTS_90_Dsim" 1 91
Contig_108	RepeatMasker	similarity	10808	10849	19.1	-	.	Target "Motif:dsim_rDNA_28S_rDNA" 2649 2690
Contig_108	RepeatMasker	similarity	10846	10938	0.0	+	.	Target "Motif:90U_SAT" 1 91
Contig_108	RepeatMasker	similarity	10938	11027	2.2	-	.	Target "Motif:NTS_90_Dsim" 1 91
Contig_108	RepeatMasker	similarity	10991	11032	19.1	-	.	Target "Motif:dsim_rDNA_28S_rDNA" 2649 2690
Contig_108	RepeatMasker	similarity	11028	11116	1.1	-	.	Target "Motif:NTS_90_Dsim" 1 91
Contig_108	RepeatMasker	similarity	11080	11121	19.1	-	.	Target "Motif:dsim_rDNA_28S_rDNA" 2649 2690
Contig_108	RepeatMasker	similarity	11117	11206	2.2	-	.	Target "Motif:NTS_90_Dsim" 1 91
Contig_108	RepeatMasker	similarity	11170	11211	19.1	-	.	Target "Motif:dsim_rDNA_28S_rDNA" 2649 2690
Contig_108	RepeatMasker	similarity	11208	11300	0.0	+	.	Target "Motif:90U_SAT" 1 91
Contig_108	RepeatMasker	similarity	11300	11389	2.2	-	.	Target "Motif:NTS_90_Dsim" 1 91
Contig_108	RepeatMasker	similarity	11353	11394	19.1	-	.	Target "Motif:dsim_rDNA_28S_rDNA" 2649 2690
Contig_108	RepeatMasker	similarity	11391	11483	0.0	+	.	Target "Motif:90U_SAT" 1 91
Contig_108	RepeatMasker	similarity	11483	11518	2.8	-	.	Target "Motif:NTS_90_Dsim" 55 91
Contig_108	RepeatMasker	similarity	11547	11627	2.5	+	.	Target "Motif:90U_SAT" 3 91
Contig_108	RepeatMasker	similarity	11627	11716	1.1	-	.	Target "Motif:NTS_90_Dsim" 1 91
Contig_108	RepeatMasker	similarity	11680	11721	19.1	-	.	Target "Motif:dsim_rDNA_28S_rDNA" 2649 2690
Contig_108	RepeatMasker	similarity	11718	11809	0.0	+	.	Target "Motif:90U_SAT" 1 90
Contig_108	RepeatMasker	similarity	11833	15801	0.0	-	.	Target "Motif:dsim_rDNA_28S_rDNA" 1 3969
Contig_108	RepeatMasker	similarity	15802	16186	0.0	-	.	Target "Motif:dsim_rDNA_ITS2" 1 385
Contig_108	RepeatMasker	similarity	16245	16368	0.0	-	.	Target "Motif:dsim_rDNA_5_8S_rDNA" 1 123
Contig_108	RepeatMasker	similarity	16369	17057	0.0	-	.	Target "Motif:dsim_rDNA_ITS1" 1 689
Contig_108	RepeatMasker	similarity	17058	19052	0.0	-	.	Target "Motif:dsim_rDNA_18S_rDNA" 1 1995
Contig_108	RepeatMasker	similarity	19053	19920	0.0	-	.	Target "Motif:dsim_rDNA_ETS" 1 868
Contig_108	RepeatMasker	similarity	19906	20178	16.6	-	.	Target "Motif:NTS_240_Dsim" 1 241
Contig_108	RepeatMasker	similarity	20142	20193	12.0	-	.	Target "Motif:dsim_rDNA_ETS" 1 50
Contig_108	RepeatMasker	similarity	20179	20419	2.1	-	.	Target "Motif:NTS_240_Dsim" 1 241
Contig_108	RepeatMasker	similarity	20393	20434	11.9	-	.	Target "Motif:dsim_rDNA_ETS" 1 42
Contig_108	RepeatMasker	similarity	20420	20660	0.4	-	.	Target "Motif:NTS_240_Dsim" 1 241
Contig_108	RepeatMasker	similarity	20624	20675	12.0	-	.	Target "Motif:dsim_rDNA_ETS" 1 50
Contig_108	RepeatMasker	similarity	20661	20901	0.0	-	.	Target "Motif:NTS_240_Dsim" 1 241
Contig_108	RepeatMasker	similarity	20865	20916	12.0	-	.	Target "Motif:dsim_rDNA_ETS" 1 50
Contig_108	RepeatMasker	similarity	20902	21142	0.4	-	.	Target "Motif:NTS_240_Dsim" 1 241
Contig_108	RepeatMasker	similarity	21116	21304	0.6	-	.	Target "Motif:NTS_160_Dsim" 1 166
Contig_108	RepeatMasker	similarity	21344	21436	0.0	+	.	Target "Motif:90U_SAT" 1 91
Contig_108	RepeatMasker	similarity	21436	21526	2.2	-	.	Target "Motif:NTS_90_Dsim" 1 91
Contig_108	RepeatMasker	similarity	21490	21531	19.1	-	.	Target "Motif:dsim_rDNA_28S_rDNA" 2649 2690
Contig_108	RepeatMasker	similarity	21527	21617	0.0	-	.	Target "Motif:NTS_90_Dsim" 1 91
Contig_108	RepeatMasker	similarity	21581	21622	19.1	-	.	Target "Motif:dsim_rDNA_28S_rDNA" 2649 2690
Contig_108	RepeatMasker	similarity	21618	21707	1.1	-	.	Target "Motif:NTS_90_Dsim" 1 91
Contig_108	RepeatMasker	similarity	21671	21712	19.1	-	.	Target "Motif:dsim_rDNA_28S_rDNA" 2649 2690
Contig_108	RepeatMasker	similarity	21708	21797	2.2	-	.	Target "Motif:NTS_90_Dsim" 1 91
Contig_108	RepeatMasker	similarity	21761	21802	19.1	-	.	Target "Motif:dsim_rDNA_28S_rDNA" 2649 2690
Contig_108	RepeatMasker	similarity	21799	21891	0.0	+	.	Target "Motif:90U_SAT" 1 91
Contig_108	RepeatMasker	similarity	21891	21980	2.2	-	.	Target "Motif:NTS_90_Dsim" 1 91
Contig_108	RepeatMasker	similarity	21944	21985	19.1	-	.	Target "Motif:dsim_rDNA_28S_rDNA" 2649 2690
Contig_108	RepeatMasker	similarity	21981	22070	1.1	-	.	Target "Motif:NTS_90_Dsim" 1 91
Contig_108	RepeatMasker	similarity	22034	22075	19.1	-	.	Target "Motif:dsim_rDNA_28S_rDNA" 2649 2690
Contig_108	RepeatMasker	similarity	22071	22160	2.2	-	.	Target "Motif:NTS_90_Dsim" 1 91
Contig_108	RepeatMasker	similarity	22124	22165	19.1	-	.	Target "Motif:dsim_rDNA_28S_rDNA" 2649 2690
Contig_108	RepeatMasker	similarity	22162	22256	0.0	+	.	Target "Motif:90U_SAT" 1 91
Contig_108	RepeatMasker	similarity	22256	22345	2.2	-	.	Target "Motif:NTS_90_Dsim" 1 91
Contig_108	RepeatMasker	similarity	22309	22350	19.1	-	.	Target "Motif:dsim_rDNA_28S_rDNA" 2649 2690
Contig_108	RepeatMasker	similarity	22347	22439	0.0	+	.	Target "Motif:90U_SAT" 1 91
Contig_108	RepeatMasker	similarity	22439	22528	0.0	-	.	Target "Motif:NTS_90_Dsim" 1 91
Contig_108	RepeatMasker	similarity	22492	22533	19.1	-	.	Target "Motif:dsim_rDNA_28S_rDNA" 2649 2690
Contig_108	RepeatMasker	similarity	22529	22618	2.2	-	.	Target "Motif:NTS_90_Dsim" 1 91
Contig_108	RepeatMasker	similarity	22620	22711	0.0	+	.	Target "Motif:90U_SAT" 1 90
Contig_108	RepeatMasker	similarity	22735	23992	0.2	-	.	Target "Motif:dsim_rDNA_28S_rDNA" 2710 3969
Contig_108	RepeatMasker	similarity	23993	29418	1.0	-	.	Target "Motif:R1_DSi" 1 5434
Contig_108	RepeatMasker	similarity	29419	29473	3.8	-	.	Target "Motif:dsim_rDNA_28S_rDNA" 2652 2702
Contig_108	RepeatMasker	similarity	29474	30715	0.4	-	.	Target "Motif:R2_DSi" 2362 3604
Contig_108	RepeatMasker	similarity	30710	31135	0.0	-	.	Target "Motif:dsim_rDNA_28S_rDNA" 2174 2599
Contig_108	RepeatMasker	similarity	31135	31242	1.7	-	.	Target "Motif:dsim_rDNA_28S_rDNA" 2710 2819
Contig_108	RepeatMasker	similarity	31243	36668	1.0	-	.	Target "Motif:R1_DSi" 1 5434
Contig_108	RepeatMasker	similarity	36669	39365	0.3	-	.	Target "Motif:dsim_rDNA_28S_rDNA" 1 2702
Contig_108	RepeatMasker	similarity	39366	39750	0.0	-	.	Target "Motif:dsim_rDNA_ITS2" 1 385
Contig_108	RepeatMasker	similarity	39809	39931	0.0	-	.	Target "Motif:dsim_rDNA_5_8S_rDNA" 1 123
Contig_108	RepeatMasker	similarity	39932	40619	0.1	-	.	Target "Motif:dsim_rDNA_ITS1" 1 689
Contig_108	RepeatMasker	similarity	40620	42613	0.0	-	.	Target "Motif:dsim_rDNA_18S_rDNA" 1 1995
Contig_108	RepeatMasker	similarity	42614	43320	0.0	-	.	Target "Motif:dsim_rDNA_ETS" 162 868
Contig_109	RepeatMasker	similarity	1	11418	3.8	+	.	Target "Motif:500U_SAT" 1 11569
Contig_109	RepeatMasker	similarity	11517	11651	3.7	-	.	Target "Motif:135U_SAT" 1 135
Contig_109	RepeatMasker	similarity	11745	11879	6.7	-	.	Target "Motif:135U_SAT" 1 135
Contig_109	RepeatMasker	similarity	11892	12023	3.0	-	.	Target "Motif:135U_SAT" 4 135
Contig_109	RepeatMasker	similarity	12023	14092	5.5	+	.	Target "Motif:500U_SAT" 1 2061
Contig_109	RepeatMasker	similarity	14191	14325	3.7	-	.	Target "Motif:135U_SAT" 1 135
Contig_109	RepeatMasker	similarity	14419	14553	6.7	-	.	Target "Motif:135U_SAT" 1 135
Contig_109	RepeatMasker	similarity	14566	14697	3.0	-	.	Target "Motif:135U_SAT" 4 135
Contig_109	RepeatMasker	similarity	14697	26802	4.6	+	.	Target "Motif:500U_SAT" 1 12210
Contig_109	RepeatMasker	similarity	26901	27035	3.7	-	.	Target "Motif:135U_SAT" 1 135
Contig_109	RepeatMasker	similarity	27129	27263	6.7	-	.	Target "Motif:135U_SAT" 1 135
Contig_109	RepeatMasker	similarity	27275	27406	3.0	-	.	Target "Motif:135U_SAT" 4 135
Contig_109	RepeatMasker	similarity	27406	29474	5.5	+	.	Target "Motif:500U_SAT" 1 2061
Contig_109	RepeatMasker	similarity	29573	29705	3.8	-	.	Target "Motif:135U_SAT" 1 135
Contig_109	RepeatMasker	similarity	29797	29931	6.7	-	.	Target "Motif:135U_SAT" 1 135
Contig_109	RepeatMasker	similarity	29943	30074	3.8	-	.	Target "Motif:135U_SAT" 4 135
Contig_109	RepeatMasker	similarity	30074	35702	6.5	+	.	Target "Motif:500U_SAT" 1 5608
Contig_110	RepeatMasker	similarity	1	4853	5.1	+	.	Target "Motif:15mer_SAT" 1 4819
Contig_110	RepeatMasker	similarity	4854	5625	2.4	+	.	Target "Motif:360bp_SAT" 1 764
Contig_110	RepeatMasker	similarity	5625	5996	9.7	-	.	Target "Motif:DIVER2_LTR" 1 385
Contig_110	RepeatMasker	similarity	5997	7059	1.7	-	.	Target "Motif:DIVER2_I-int" 3085 4147
Contig_110	RepeatMasker	similarity	7059	7324	6.8	-	.	Target "Motif:DIVER2_I-int" 2417 2704
Contig_110	RepeatMasker	similarity	7339	8831	4.1	-	.	Target "Motif:DIVER2_I-int" 424 1898
Contig_110	RepeatMasker	similarity	9065	9499	6.4	-	.	Target "Motif:DIVER2_I-int" 1 439
Contig_110	RepeatMasker	similarity	9501	9872	10.2	-	.	Target "Motif:DIVER2_LTR" 1 385
Contig_110	RepeatMasker	similarity	9872	9920	2.0	+	.	Target "Motif:360bp_SAT" 272 320
Contig_110	RepeatMasker	similarity	9936	22329	2.8	+	.	Target "Motif:360bp_SAT" 1 12154
Contig_110	RepeatMasker	similarity	22324	22354	0.0	-	.	Target "Motif:Copia-1_DSim-I" 1 31
Contig_110	RepeatMasker	similarity	22355	22526	1.1	-	.	Target "Motif:Copia-1_DSim-LTR" 15 191
Contig_110	RepeatMasker	similarity	22527	26618	0.7	-	.	Target "Motif:Copia-1_DSim-I" 1 4104
Contig_110	RepeatMasker	similarity	26619	26781	1.8	-	.	Target "Motif:Copia-1_DSim-LTR" 8 191
Contig_110	RepeatMasker	similarity	26788	35454	1.5	+	.	Target "Motif:360bp_SAT" 1 8659
Contig_111	RepeatMasker	similarity	1	7542	2.3	+	.	Target "Motif:360bp_SAT" 1 7547
Contig_111	RepeatMasker	similarity	7537	7567	0.0	-	.	Target "Motif:Copia-1_DSim-I" 1 31
Contig_111	RepeatMasker	similarity	7568	7739	1.1	-	.	Target "Motif:Copia-1_DSim-LTR" 15 191
Contig_111	RepeatMasker	similarity	7740	11831	0.7	-	.	Target "Motif:Copia-1_DSim-I" 1 4104
Contig_111	RepeatMasker	similarity	11832	11994	1.8	-	.	Target "Motif:Copia-1_DSim-LTR" 8 191
Contig_111	RepeatMasker	similarity	12001	31005	1.9	+	.	Target "Motif:360bp_SAT" 1 19155
Contig_111	RepeatMasker	similarity	31441	31646	14.6	+	.	Target "Motif:MAX_I-int" 300 567
Contig_111	RepeatMasker	similarity	31682	31722	17.1	+	.	Target "Motif:(AATAATA)n" 1 42
Contig_111	RepeatMasker	similarity	31821	32061	17.6	+	.	Target "Motif:MAX_I-int" 487 725
Contig_111	RepeatMasker	similarity	32083	32248	9.1	+	.	Target "Motif:MAX_I-int" 824 986
Contig_111	RepeatMasker	similarity	32249	32296	0.0	+	.	Target "Motif:(TATTAGC)n" 1 46
Contig_111	RepeatMasker	similarity	32297	32642	9.1	+	.	Target "Motif:MAX_I-int" 987 1353
Contig_111	RepeatMasker	similarity	32627	32664	7.9	+	.	Target "Motif:MAX_I-int" 1217 1254
Contig_111	RepeatMasker	similarity	32758	37730	2.6	+	.	Target "Motif:MAX_I-int" 1353 6383
Contig_111	RepeatMasker	similarity	37715	37901	19.7	+	.	Target "Motif:MAX_LTR" 131 321
Contig_111	RepeatMasker	similarity	37902	38537	2.2	+	.	Target "Motif:360bp_SAT" 1 652
Contig_111	RepeatMasker	similarity	38560	42421	1.9	+	.	Target "Motif:360bp_SAT" 1 3895
Contig_111	RepeatMasker	similarity	42451	78654	0.5	+	.	Target "Motif:360bp_SAT" 1 36710
Contig_112	RepeatMasker	similarity	1	1639	5.3	-	.	Target "Motif:500U_SAT" 1 1642
Contig_112	RepeatMasker	similarity	1639	1768	3.1	+	.	Target "Motif:135U_SAT" 4 135
Contig_112	RepeatMasker	similarity	1866	3929	4.7	-	.	Target "Motif:500U_SAT" 1 2061
Contig_112	RepeatMasker	similarity	3929	4060	2.3	+	.	Target "Motif:135U_SAT" 4 135
Contig_112	RepeatMasker	similarity	4159	10137	4.8	-	.	Target "Motif:500U_SAT" 1 5961
Contig_112	RepeatMasker	similarity	10137	10268	3.0	+	.	Target "Motif:135U_SAT" 4 135
Contig_112	RepeatMasker	similarity	10281	10414	3.0	+	.	Target "Motif:135U_SAT" 1 135
Contig_112	RepeatMasker	similarity	10449	10489	5.9	+	.	Target "Motif:(TATAATT)n" 1 41
Contig_112	RepeatMasker	similarity	10513	20533	4.0	-	.	Target "Motif:500U_SAT" 1 9998
Contig_112	RepeatMasker	similarity	20533	20664	3.0	+	.	Target "Motif:135U_SAT" 4 135
Contig_112	RepeatMasker	similarity	20676	20809	3.0	+	.	Target "Motif:135U_SAT" 1 135
Contig_112	RepeatMasker	similarity	20844	20884	5.9	+	.	Target "Motif:(TATAATT)n" 1 41
Contig_112	RepeatMasker	similarity	20912	60730	3.4	-	.	Target "Motif:500U_SAT" 1 40153
Contig_114	RepeatMasker	similarity	33	1779	6.5	-	.	Target "Motif:500U_SAT" 1 1717
Contig_114	RepeatMasker	similarity	1792	3129	5.9	-	.	Target "Motif:500U_SAT" 1 1357
Contig_114	RepeatMasker	similarity	3326	3459	3.0	+	.	Target "Motif:135U_SAT" 1 135
Contig_114	RepeatMasker	similarity	3472	3605	4.5	+	.	Target "Motif:135U_SAT" 1 135
Contig_114	RepeatMasker	similarity	3674	3808	2.2	+	.	Target "Motif:135U_SAT" 1 135
Contig_114	RepeatMasker	similarity	3820	3865	7.8	+	.	Target "Motif:(TAATTTA)n" 1 46
Contig_114	RepeatMasker	similarity	3888	6178	6.2	-	.	Target "Motif:500U_SAT" 1 2305
Contig_114	RepeatMasker	similarity	6191	7061	5.8	-	.	Target "Motif:500U_SAT" 1 858
Contig_114	RepeatMasker	similarity	7260	7393	3.0	+	.	Target "Motif:135U_SAT" 1 135
Contig_114	RepeatMasker	similarity	7406	7540	6.7	+	.	Target "Motif:135U_SAT" 1 135
Contig_114	RepeatMasker	similarity	7608	7743	2.2	+	.	Target "Motif:135U_SAT" 1 135
Contig_114	RepeatMasker	similarity	7755	7800	7.8	+	.	Target "Motif:(TAATTTA)n" 1 46
Contig_114	RepeatMasker	similarity	7824	12072	5.9	-	.	Target "Motif:500U_SAT" 1 4296
Contig_114	RepeatMasker	similarity	12085	16535	6.2	-	.	Target "Motif:500U_SAT" 1 4382
Contig_114	RepeatMasker	similarity	16548	17475	4.6	-	.	Target "Motif:500U_SAT" 1 900
Contig_114	RepeatMasker	similarity	17488	18910	5.8	-	.	Target "Motif:500U_SAT" 1 1399
Contig_114	RepeatMasker	similarity	18923	22385	5.2	-	.	Target "Motif:500U_SAT" 1 3388
Contig_114	RepeatMasker	similarity	22398	23819	5.5	-	.	Target "Motif:500U_SAT" 1 1399
Contig_114	RepeatMasker	similarity	23832	25303	6.1	-	.	Target "Motif:500U_SAT" 1 1500
Contig_114	RepeatMasker	similarity	25502	25635	3.0	+	.	Target "Motif:135U_SAT" 1 135
Contig_114	RepeatMasker	similarity	25648	25782	5.2	+	.	Target "Motif:135U_SAT" 1 135
Contig_114	RepeatMasker	similarity	25851	25985	2.2	+	.	Target "Motif:135U_SAT" 1 135
Contig_114	RepeatMasker	similarity	25997	26042	7.8	+	.	Target "Motif:(TAATTTA)n" 1 46
Contig_114	RepeatMasker	similarity	26066	27935	6.5	-	.	Target "Motif:500U_SAT" 1 1905
Contig_114	RepeatMasker	similarity	28134	28267	3.0	+	.	Target "Motif:135U_SAT" 1 135
Contig_114	RepeatMasker	similarity	28280	28414	5.2	+	.	Target "Motif:135U_SAT" 1 135
Contig_114	RepeatMasker	similarity	28483	28617	2.2	+	.	Target "Motif:135U_SAT" 1 135
Contig_114	RepeatMasker	similarity	28629	28674	7.8	+	.	Target "Motif:(TAATTTA)n" 1 46
Contig_114	RepeatMasker	similarity	28698	29998	7.0	-	.	Target "Motif:500U_SAT" 1 1307
Contig_114	RepeatMasker	similarity	30011	30885	6.0	-	.	Target "Motif:500U_SAT" 1 857
Contig_114	RepeatMasker	similarity	31084	31217	3.0	+	.	Target "Motif:135U_SAT" 1 135
Contig_114	RepeatMasker	similarity	31230	31364	5.2	+	.	Target "Motif:135U_SAT" 1 135
Contig_114	RepeatMasker	similarity	31433	31567	2.2	+	.	Target "Motif:135U_SAT" 1 135
Contig_114	RepeatMasker	similarity	31579	31624	7.8	+	.	Target "Motif:(TAATTTA)n" 1 46
Contig_114	RepeatMasker	similarity	31648	35463	6.4	-	.	Target "Motif:500U_SAT" 1 3799
Contig_114	RepeatMasker	similarity	35476	36344	5.8	-	.	Target "Motif:500U_SAT" 1 857
Contig_114	RepeatMasker	similarity	36543	36676	3.0	+	.	Target "Motif:135U_SAT" 1 135
Contig_114	RepeatMasker	similarity	36689	36823	5.2	+	.	Target "Motif:135U_SAT" 1 135
Contig_114	RepeatMasker	similarity	36892	37025	2.2	+	.	Target "Motif:135U_SAT" 1 135
Contig_114	RepeatMasker	similarity	37037	37082	7.8	+	.	Target "Motif:(TAATTTA)n" 1 46
Contig_114	RepeatMasker	similarity	37106	43842	6.2	-	.	Target "Motif:500U_SAT" 1 6790
Contig_114	RepeatMasker	similarity	43855	45189	5.7	-	.	Target "Motif:500U_SAT" 1 1334
Contig_114	RepeatMasker	similarity	45225	46037	4.8	-	.	Target "Motif:500U_SAT" 1 854
Contig_115	RepeatMasker	similarity	3	40990	4.3	-	.	Target "Motif:500U_SAT" 1 41570
Contig_115	RepeatMasker	similarity	40990	41121	2.3	+	.	Target "Motif:135U_SAT" 4 135
Contig_115	RepeatMasker	similarity	41134	41268	6.7	+	.	Target "Motif:135U_SAT" 1 135
Contig_115	RepeatMasker	similarity	41362	41496	3.7	+	.	Target "Motif:135U_SAT" 1 135
Contig_115	RepeatMasker	similarity	41595	56132	4.9	-	.	Target "Motif:500U_SAT" 1 14571
Contig_115	RepeatMasker	similarity	56132	56263	2.3	+	.	Target "Motif:135U_SAT" 4 135
Contig_115	RepeatMasker	similarity	56362	57073	6.9	-	.	Target "Motif:500U_SAT" 1 707
Contig_115	RepeatMasker	similarity	57073	57204	2.3	+	.	Target "Motif:135U_SAT" 4 135
Contig_115	RepeatMasker	similarity	57239	57279	5.9	+	.	Target "Motif:(TATAATT)n" 1 41
Contig_115	RepeatMasker	similarity	57303	58525	5.8	-	.	Target "Motif:500U_SAT" 1 1206
Contig_115	RepeatMasker	similarity	58525	58656	2.3	+	.	Target "Motif:135U_SAT" 4 135
Contig_115	RepeatMasker	similarity	58755	59452	7.1	-	.	Target "Motif:500U_SAT" 1 707
Contig_115	RepeatMasker	similarity	59452	59583	1.5	+	.	Target "Motif:135U_SAT" 4 135
Contig_115	RepeatMasker	similarity	59682	64428	5.4	-	.	Target "Motif:500U_SAT" 1 4739
Contig_115	RepeatMasker	similarity	64428	64559	2.3	+	.	Target "Motif:135U_SAT" 4 135
Contig_115	RepeatMasker	similarity	64658	65369	6.9	-	.	Target "Motif:500U_SAT" 1 707
Contig_115	RepeatMasker	similarity	65369	65500	1.5	+	.	Target "Motif:135U_SAT" 4 135
Contig_115	RepeatMasker	similarity	65599	66663	5.5	-	.	Target "Motif:500U_SAT" 1 1064
Contig_115	RepeatMasker	similarity	66663	66794	2.3	+	.	Target "Motif:135U_SAT" 4 135
Contig_115	RepeatMasker	similarity	66893	67590	6.9	-	.	Target "Motif:500U_SAT" 1 707
Contig_115	RepeatMasker	similarity	67590	67721	2.3	+	.	Target "Motif:135U_SAT" 4 135
Contig_115	RepeatMasker	similarity	67820	69387	6.0	-	.	Target "Motif:500U_SAT" 1 1562
Contig_115	RepeatMasker	similarity	69387	69518	3.0	+	.	Target "Motif:135U_SAT" 4 135
Contig_115	RepeatMasker	similarity	69617	71184	5.9	-	.	Target "Motif:500U_SAT" 1 1562
Contig_115	RepeatMasker	similarity	71184	71315	2.3	+	.	Target "Motif:135U_SAT" 4 135
Contig_115	RepeatMasker	similarity	71414	72988	6.0	-	.	Target "Motif:500U_SAT" 1 1562
Contig_115	RepeatMasker	similarity	72988	73119	2.3	+	.	Target "Motif:135U_SAT" 4 135
Contig_115	RepeatMasker	similarity	73218	75297	5.9	-	.	Target "Motif:500U_SAT" 1 2061
Contig_115	RepeatMasker	similarity	75297	75428	1.5	+	.	Target "Motif:135U_SAT" 4 135
Contig_115	RepeatMasker	similarity	75463	75503	5.9	+	.	Target "Motif:(TATAATT)n" 1 41
Contig_115	RepeatMasker	similarity	75527	83496	4.3	-	.	Target "Motif:500U_SAT" 1 7944
Contig_115	RepeatMasker	similarity	83496	83627	1.5	+	.	Target "Motif:135U_SAT" 4 135
Contig_115	RepeatMasker	similarity	83640	83773	3.7	+	.	Target "Motif:135U_SAT" 1 135
Contig_115	RepeatMasker	similarity	83843	83959	5.1	+	.	Target "Motif:135U_SAT" 1 135
Contig_115	RepeatMasker	similarity	83994	84036	5.6	+	.	Target "Motif:(TATAATT)n" 1 43
Contig_115	RepeatMasker	similarity	84058	88883	4.9	-	.	Target "Motif:500U_SAT" 1 4857
Contig_115	RepeatMasker	similarity	88883	89014	1.5	+	.	Target "Motif:135U_SAT" 4 135
Contig_115	RepeatMasker	similarity	89027	89160	3.7	+	.	Target "Motif:135U_SAT" 1 135
Contig_115	RepeatMasker	similarity	89230	89346	5.1	+	.	Target "Motif:135U_SAT" 1 135
Contig_115	RepeatMasker	similarity	89381	89423	5.6	+	.	Target "Motif:(TATAATT)n" 1 43
Contig_115	RepeatMasker	similarity	89445	93869	4.9	-	.	Target "Motif:500U_SAT" 1 4427
Contig_115	RepeatMasker	similarity	93866	94141	2.2	-	.	Target "Motif:BLASTOPIA_LTR" 1 275
Contig_115	RepeatMasker	similarity	94142	98617	0.2	-	.	Target "Motif:BLASTOPIA_I-int" 1 4481
Contig_115	RepeatMasker	similarity	98618	98893	2.2	-	.	Target "Motif:BLASTOPIA_LTR" 1 275
Contig_115	RepeatMasker	similarity	98893	160077	4.1	-	.	Target "Motif:500U_SAT" 1 61931
Contig_115	RepeatMasker	similarity	160077	160750	3.0	-	.	Target "Motif:MAX_I-int" 2024 2697
Contig_115	RepeatMasker	similarity	160753	161071	7.6	-	.	Target "Motif:MAX_LTR" 1 321
Contig_115	RepeatMasker	similarity	161072	161175	1.9	-	.	Target "Motif:MAX_I-int" 7811 7914
Contig_115	RepeatMasker	similarity	161202	161702	6.3	-	.	Target "Motif:500U_SAT" 3 499
Contig_115	RepeatMasker	similarity	161702	162375	3.0	-	.	Target "Motif:MAX_I-int" 2024 2697
Contig_115	RepeatMasker	similarity	162378	162696	8.2	-	.	Target "Motif:MAX_LTR" 1 321
Contig_115	RepeatMasker	similarity	162697	162801	1.9	-	.	Target "Motif:MAX_I-int" 7811 7914
Contig_115	RepeatMasker	similarity	162828	163889	5.7	-	.	Target "Motif:500U_SAT" 1 1055
Contig_115	RepeatMasker	similarity	163895	164216	7.6	-	.	Target "Motif:MAX_LTR" 1 321
Contig_115	RepeatMasker	similarity	164217	165553	1.5	-	.	Target "Motif:MAX_I-int" 6579 7914
Contig_115	RepeatMasker	similarity	165574	168332	3.1	-	.	Target "Motif:MAX_I-int" 1217 4035
Contig_115	RepeatMasker	similarity	168317	168582	4.2	-	.	Target "Motif:MAX_I-int" 1026 1354
Contig_115	RepeatMasker	similarity	168678	168898	12.3	-	.	Target "Motif:MAX_I-int" 930 1156
Contig_115	RepeatMasker	similarity	168981	169199	14.7	-	.	Target "Motif:MAX_I-int" 930 1156
Contig_115	RepeatMasker	similarity	169280	170374	3.7	-	.	Target "Motif:MAX_I-int" 1 1156
Contig_115	RepeatMasker	similarity	170375	170693	8.5	-	.	Target "Motif:MAX_LTR" 1 321
Contig_115	RepeatMasker	similarity	170691	171533	3.7	-	.	Target "Motif:500U_SAT" 1 914
Contig_115	RepeatMasker	similarity	171567	173865	3.6	-	.	Target "Motif:500U_SAT" 1 2306
Contig_115	RepeatMasker	similarity	173861	174380	4.4	-	.	Target "Motif:DM412B_LTR" 1 487
Contig_115	RepeatMasker	similarity	174381	179602	3.8	-	.	Target "Motif:DM412" 1234 6477
Contig_115	RepeatMasker	similarity	179578	180263	4.3	-	.	Target "Motif:MDG1_I-int" 112 790
Contig_115	RepeatMasker	similarity	180372	180886	4.0	-	.	Target "Motif:DM412" 1 482
Contig_115	RepeatMasker	similarity	180886	204180	4.2	-	.	Target "Motif:500U_SAT" 1 23714
Contig_115	RepeatMasker	similarity	204180	204311	2.3	+	.	Target "Motif:135U_SAT" 4 135
Contig_115	RepeatMasker	similarity	204324	204457	3.7	+	.	Target "Motif:135U_SAT" 1 135
Contig_115	RepeatMasker	similarity	204526	204660	4.4	+	.	Target "Motif:135U_SAT" 1 135
Contig_115	RepeatMasker	similarity	204695	204733	18.3	+	.	Target "Motif:(TATAATA)n" 1 39
Contig_115	RepeatMasker	similarity	204760	205168	3.7	-	.	Target "Motif:500U_SAT" 91 499
Contig_115	RepeatMasker	similarity	205387	205500	1.8	+	.	Target "Motif:135U_SAT" 1 114
Contig_115	RepeatMasker	similarity	205562	205695	6.0	+	.	Target "Motif:135U_SAT" 1 135
Contig_115	RepeatMasker	similarity	205764	205898	5.2	+	.	Target "Motif:135U_SAT" 1 135
Contig_115	RepeatMasker	similarity	205922	205961	12.8	+	.	Target "Motif:(TATAATT)n" 1 38
Contig_115	RepeatMasker	similarity	205986	206327	5.6	-	.	Target "Motif:500U_SAT" 152 499
Contig_115	RepeatMasker	similarity	206343	206369	12.2	+	.	Target "Motif:(AT)n" 1 28
Contig_115	RepeatMasker	similarity	206370	206590	7.0	-	.	Target "Motif:500U_SAT" 91 305
Contig_115	RepeatMasker	similarity	206809	206922	1.8	+	.	Target "Motif:135U_SAT" 1 114
Contig_115	RepeatMasker	similarity	206999	207132	6.0	+	.	Target "Motif:135U_SAT" 1 135
Contig_115	RepeatMasker	similarity	207203	207335	5.3	+	.	Target "Motif:135U_SAT" 3 135
Contig_115	RepeatMasker	similarity	207423	209489	5.4	-	.	Target "Motif:500U_SAT" 1 2061
Contig_115	RepeatMasker	similarity	209489	209619	4.6	+	.	Target "Motif:135U_SAT" 4 135
Contig_115	RepeatMasker	similarity	209688	209822	7.4	+	.	Target "Motif:135U_SAT" 1 135
Contig_115	RepeatMasker	similarity	209891	210025	3.7	+	.	Target "Motif:135U_SAT" 1 135
Contig_115	RepeatMasker	similarity	210124	213473	7.4	-	.	Target "Motif:500U_SAT" 1 3360
Contig_115	RepeatMasker	similarity	213473	213604	1.5	+	.	Target "Motif:135U_SAT" 4 135
Contig_115	RepeatMasker	similarity	213609	215723	6.7	-	.	Target "Motif:500U_SAT" 1 2086
Contig_115	RepeatMasker	similarity	215723	215989	2.6	+	.	Target "Motif:135U_SAT" 1 268
Contig_115	RepeatMasker	similarity	216058	216192	7.4	+	.	Target "Motif:135U_SAT" 1 135
Contig_115	RepeatMasker	similarity	216261	216395	3.7	+	.	Target "Motif:135U_SAT" 1 135
Contig_115	RepeatMasker	similarity	216497	216903	6.5	-	.	Target "Motif:500U_SAT" 91 496
Contig_115	RepeatMasker	similarity	217114	217384	2.6	+	.	Target "Motif:135U_SAT" 1 271
Contig_115	RepeatMasker	similarity	217453	217587	5.2	+	.	Target "Motif:135U_SAT" 1 135
Contig_115	RepeatMasker	similarity	217746	218473	10.3	-	.	Target "Motif:500U_SAT" 1 763
Contig_115	RepeatMasker	similarity	218474	218810	0.6	-	.	Target "Motif:BLOOD_LTR" 65 399
Contig_115	RepeatMasker	similarity	218824	222602	0.5	-	.	Target "Motif:BLOOD_I-int" 1 3779
Contig_115	RepeatMasker	similarity	222603	223003	0.8	-	.	Target "Motif:BLOOD_LTR" 1 399
Contig_115	RepeatMasker	similarity	223004	224806	3.6	-	.	Target "Motif:500U_SAT" 1 1791
Contig_115	RepeatMasker	similarity	225005	225244	1.7	+	.	Target "Motif:135U_SAT" 1 240
Contig_115	RepeatMasker	similarity	225243	226381	7.7	-	.	Target "Motif:500U_SAT" 1 1127
Contig_115	RepeatMasker	similarity	226598	226732	3.7	+	.	Target "Motif:135U_SAT" 1 135
Contig_115	RepeatMasker	similarity	226767	226807	5.9	+	.	Target "Motif:(TATAATT)n" 1 41
Contig_115	RepeatMasker	similarity	226836	227240	6.8	-	.	Target "Motif:500U_SAT" 90 494
Contig_115	RepeatMasker	similarity	227280	227333	17.2	+	.	Target "Motif:(AC)n" 1 54
Contig_115	RepeatMasker	similarity	227456	227726	4.1	+	.	Target "Motif:135U_SAT" 1 271
Contig_115	RepeatMasker	similarity	227795	227929	5.9	+	.	Target "Motif:135U_SAT" 1 135
Contig_115	RepeatMasker	similarity	227987	228121	3.7	+	.	Target "Motif:135U_SAT" 1 135
Contig_115	RepeatMasker	similarity	228145	228185	5.9	+	.	Target "Motif:(TATAATT)n" 1 41
Contig_115	RepeatMasker	similarity	228214	228548	6.9	-	.	Target "Motif:500U_SAT" 152 494
Contig_115	RepeatMasker	similarity	228574	228879	13.3	-	.	Target "Motif:500U_SAT" 134 433
Contig_115	RepeatMasker	similarity	228879	231700	2.2	-	.	Target "Motif:Jockey-3_Dsim_dmel-like" 1640 4514
Contig_115	RepeatMasker	similarity	231700	232085	6.1	-	.	Target "Motif:500U_SAT" 90 468
Contig_115	RepeatMasker	similarity	232125	232178	17.2	+	.	Target "Motif:(AC)n" 1 54
Contig_115	RepeatMasker	similarity	232301	232404	4.8	+	.	Target "Motif:135U_SAT" 1 104
Contig_115	RepeatMasker	similarity	232403	233541	7.8	-	.	Target "Motif:500U_SAT" 1 1127
Contig_115	RepeatMasker	similarity	233758	233892	3.7	+	.	Target "Motif:135U_SAT" 1 135
Contig_115	RepeatMasker	similarity	233927	233967	5.9	+	.	Target "Motif:(TATAATT)n" 1 41
Contig_115	RepeatMasker	similarity	233996	234400	6.8	-	.	Target "Motif:500U_SAT" 90 494
Contig_115	RepeatMasker	similarity	234440	234493	17.2	+	.	Target "Motif:(AC)n" 1 54
Contig_115	RepeatMasker	similarity	234616	234886	4.1	+	.	Target "Motif:135U_SAT" 1 271
Contig_115	RepeatMasker	similarity	234955	235089	5.9	+	.	Target "Motif:135U_SAT" 1 135
Contig_115	RepeatMasker	similarity	235147	235281	3.7	+	.	Target "Motif:135U_SAT" 1 135
Contig_115	RepeatMasker	similarity	235305	235345	5.9	+	.	Target "Motif:(TATAATT)n" 1 41
Contig_115	RepeatMasker	similarity	235374	235708	6.6	-	.	Target "Motif:500U_SAT" 152 494
Contig_115	RepeatMasker	similarity	235734	236039	13.3	-	.	Target "Motif:500U_SAT" 134 433
Contig_115	RepeatMasker	similarity	236039	238860	2.2	-	.	Target "Motif:Jockey-3_Dsim_dmel-like" 1640 4514
Contig_115	RepeatMasker	similarity	238860	239245	6.1	-	.	Target "Motif:500U_SAT" 90 468
Contig_115	RepeatMasker	similarity	239285	239338	17.2	+	.	Target "Motif:(AC)n" 1 54
Contig_115	RepeatMasker	similarity	239461	239731	4.1	+	.	Target "Motif:135U_SAT" 1 271
Contig_115	RepeatMasker	similarity	239800	239934	5.9	+	.	Target "Motif:135U_SAT" 1 135
Contig_115	RepeatMasker	similarity	239992	240126	4.4	+	.	Target "Motif:135U_SAT" 1 135
Contig_115	RepeatMasker	similarity	240161	240201	5.9	+	.	Target "Motif:(TATAATT)n" 1 41
Contig_115	RepeatMasker	similarity	240230	240564	7.8	-	.	Target "Motif:500U_SAT" 152 494
Contig_115	RepeatMasker	similarity	240590	240895	13.3	-	.	Target "Motif:500U_SAT" 134 433
Contig_115	RepeatMasker	similarity	240895	243716	2.3	-	.	Target "Motif:Jockey-3_Dsim_dmel-like" 1640 4514
Contig_115	RepeatMasker	similarity	243716	245075	5.7	-	.	Target "Motif:500U_SAT" 1 1375
Contig_115	RepeatMasker	similarity	245116	245169	17.2	+	.	Target "Motif:(AC)n" 1 54
Contig_115	RepeatMasker	similarity	245229	245277	19.4	+	.	Target "Motif:(AATTAGA)n" 1 51
Contig_115	RepeatMasker	similarity	245294	245428	5.2	+	.	Target "Motif:135U_SAT" 1 135
Contig_115	RepeatMasker	similarity	245505	245665	11.1	-	.	Target "Motif:500U_SAT" 91 245
Contig_115	RepeatMasker	similarity	245889	246159	2.6	+	.	Target "Motif:135U_SAT" 1 271
Contig_115	RepeatMasker	similarity	246228	246359	6.1	+	.	Target "Motif:135U_SAT" 1 132
Contig_115	RepeatMasker	similarity	246431	246565	4.4	+	.	Target "Motif:135U_SAT" 1 135
Contig_115	RepeatMasker	similarity	246600	246640	5.9	+	.	Target "Motif:(TATAATT)n" 1 41
Contig_115	RepeatMasker	similarity	246664	247072	7.0	-	.	Target "Motif:500U_SAT" 91 499
Contig_115	RepeatMasker	similarity	247248	247519	3.0	+	.	Target "Motif:135U_SAT" 1 272
Contig_115	RepeatMasker	similarity	247633	248534	6.6	-	.	Target "Motif:500U_SAT" 1 897
Contig_115	RepeatMasker	similarity	248754	248888	3.7	+	.	Target "Motif:135U_SAT" 1 135
Contig_115	RepeatMasker	similarity	248958	249092	6.7	+	.	Target "Motif:135U_SAT" 1 135
Contig_115	RepeatMasker	similarity	249150	249285	5.2	+	.	Target "Motif:135U_SAT" 1 135
Contig_115	RepeatMasker	similarity	249320	249360	5.9	+	.	Target "Motif:(TATAATT)n" 1 41
Contig_115	RepeatMasker	similarity	249384	250054	11.3	-	.	Target "Motif:500U_SAT" 1 666
Contig_115	RepeatMasker	similarity	250054	252812	2.3	-	.	Target "Motif:Jockey-3_Dsim_dmel-like" 1640 4517
Contig_115	RepeatMasker	similarity	252812	253197	6.3	-	.	Target "Motif:500U_SAT" 90 468
Contig_115	RepeatMasker	similarity	253237	253290	17.2	+	.	Target "Motif:(AC)n" 1 54
Contig_115	RepeatMasker	similarity	253413	253547	4.4	+	.	Target "Motif:135U_SAT" 1 135
Contig_115	RepeatMasker	similarity	253616	253750	8.2	+	.	Target "Motif:135U_SAT" 1 135
Contig_115	RepeatMasker	similarity	253849	254253	7.1	-	.	Target "Motif:500U_SAT" 91 499
Contig_115	RepeatMasker	similarity	254317	254341	8.5	+	.	Target "Motif:(CA)n" 1 25
Contig_115	RepeatMasker	similarity	254464	254735	3.3	+	.	Target "Motif:135U_SAT" 1 272
Contig_115	RepeatMasker	similarity	254804	254938	4.4	+	.	Target "Motif:135U_SAT" 1 135
Contig_115	RepeatMasker	similarity	255037	257409	6.1	-	.	Target "Motif:500U_SAT" 1 2404
Contig_115	RepeatMasker	similarity	257450	257503	17.2	+	.	Target "Motif:(AC)n" 1 54
Contig_115	RepeatMasker	similarity	257628	257898	3.3	+	.	Target "Motif:135U_SAT" 1 271
Contig_115	RepeatMasker	similarity	258006	258895	7.5	-	.	Target "Motif:500U_SAT" 1 892
Contig_115	RepeatMasker	similarity	258936	258989	17.2	+	.	Target "Motif:(AC)n" 1 54
Contig_115	RepeatMasker	similarity	259112	259382	3.4	+	.	Target "Motif:135U_SAT" 1 272
Contig_115	RepeatMasker	similarity	259440	259571	4.5	+	.	Target "Motif:135U_SAT" 1 132
Contig_115	RepeatMasker	similarity	259644	259714	5.6	+	.	Target "Motif:135U_SAT" 1 71
Contig_115	RepeatMasker	similarity	259717	259916	8.0	-	.	Target "Motif:500U_SAT" 152 352
Contig_115	RepeatMasker	similarity	259942	260787	6.3	-	.	Target "Motif:500U_SAT" 1 841
Contig_115	RepeatMasker	similarity	260828	260881	17.2	+	.	Target "Motif:(AC)n" 1 54
Contig_115	RepeatMasker	similarity	261006	261276	3.3	+	.	Target "Motif:135U_SAT" 1 271
Contig_115	RepeatMasker	similarity	261384	262273	7.5	-	.	Target "Motif:500U_SAT" 1 892
Contig_115	RepeatMasker	similarity	262314	262367	17.2	+	.	Target "Motif:(AC)n" 1 54
Contig_115	RepeatMasker	similarity	262490	262760	3.4	+	.	Target "Motif:135U_SAT" 1 272
Contig_115	RepeatMasker	similarity	262818	262949	4.5	+	.	Target "Motif:135U_SAT" 1 132
Contig_115	RepeatMasker	similarity	263022	263092	5.6	+	.	Target "Motif:135U_SAT" 1 71
Contig_115	RepeatMasker	similarity	263095	263294	8.0	-	.	Target "Motif:500U_SAT" 152 352
Contig_115	RepeatMasker	similarity	263320	264420	5.9	-	.	Target "Motif:500U_SAT" 1 1090
Contig_115	RepeatMasker	similarity	264618	264752	1.5	+	.	Target "Motif:135U_SAT" 1 135
Contig_115	RepeatMasker	similarity	264765	264898	3.7	+	.	Target "Motif:135U_SAT" 1 135
Contig_115	RepeatMasker	similarity	264922	264962	5.9	+	.	Target "Motif:(TATAATT)n" 1 41
Contig_115	RepeatMasker	similarity	264987	265327	6.5	-	.	Target "Motif:500U_SAT" 152 499
Contig_115	RepeatMasker	similarity	265353	266452	5.9	-	.	Target "Motif:500U_SAT" 1 1089
Contig_115	RepeatMasker	similarity	266650	266784	3.0	+	.	Target "Motif:135U_SAT" 1 135
Contig_115	RepeatMasker	similarity	266797	266930	3.0	+	.	Target "Motif:135U_SAT" 1 135
Contig_115	RepeatMasker	similarity	266954	266994	5.9	+	.	Target "Motif:(TATAATT)n" 1 41
Contig_115	RepeatMasker	similarity	267019	267359	6.5	-	.	Target "Motif:500U_SAT" 152 499
Contig_115	RepeatMasker	similarity	267385	268485	6.0	-	.	Target "Motif:500U_SAT" 1 1090
Contig_115	RepeatMasker	similarity	268683	268817	2.2	+	.	Target "Motif:135U_SAT" 1 135
Contig_115	RepeatMasker	similarity	268830	268963	3.0	+	.	Target "Motif:135U_SAT" 1 135
Contig_115	RepeatMasker	similarity	268987	269027	5.9	+	.	Target "Motif:(TATAATT)n" 1 41
Contig_115	RepeatMasker	similarity	269052	269715	6.7	-	.	Target "Motif:500U_SAT" 1 659
Contig_115	RepeatMasker	similarity	269913	270047	2.2	+	.	Target "Motif:135U_SAT" 1 135
Contig_115	RepeatMasker	similarity	270060	270193	3.7	+	.	Target "Motif:135U_SAT" 1 135
Contig_115	RepeatMasker	similarity	270217	270257	5.9	+	.	Target "Motif:(TATAATT)n" 1 41
Contig_115	RepeatMasker	similarity	270281	270621	7.6	-	.	Target "Motif:500U_SAT" 152 499
Contig_115	RepeatMasker	similarity	270647	271748	5.9	-	.	Target "Motif:500U_SAT" 1 1091
Contig_115	RepeatMasker	similarity	271946	272080	1.5	+	.	Target "Motif:135U_SAT" 1 135
Contig_115	RepeatMasker	similarity	272093	272226	3.0	+	.	Target "Motif:135U_SAT" 1 135
Contig_115	RepeatMasker	similarity	272250	272290	5.9	+	.	Target "Motif:(TATAATT)n" 1 41
Contig_115	RepeatMasker	similarity	272315	272655	6.7	-	.	Target "Motif:500U_SAT" 152 499
Contig_115	RepeatMasker	similarity	272681	273780	6.0	-	.	Target "Motif:500U_SAT" 1 1089
Contig_115	RepeatMasker	similarity	273978	274112	1.5	+	.	Target "Motif:135U_SAT" 1 135
Contig_115	RepeatMasker	similarity	274125	274258	3.0	+	.	Target "Motif:135U_SAT" 1 135
Contig_115	RepeatMasker	similarity	274282	274322	5.9	+	.	Target "Motif:(TATAATT)n" 1 41
Contig_115	RepeatMasker	similarity	274347	274686	6.5	-	.	Target "Motif:500U_SAT" 152 499
Contig_115	RepeatMasker	similarity	274712	275812	6.2	-	.	Target "Motif:500U_SAT" 1 1090
Contig_115	RepeatMasker	similarity	276010	276144	1.5	+	.	Target "Motif:135U_SAT" 1 135
Contig_115	RepeatMasker	similarity	276157	276290	3.0	+	.	Target "Motif:135U_SAT" 1 135
Contig_115	RepeatMasker	similarity	276314	276354	5.9	+	.	Target "Motif:(TATAATT)n" 1 41
Contig_115	RepeatMasker	similarity	276379	276719	6.5	-	.	Target "Motif:500U_SAT" 152 499
Contig_115	RepeatMasker	similarity	276745	277845	5.9	-	.	Target "Motif:500U_SAT" 1 1090
Contig_115	RepeatMasker	similarity	278043	278177	1.5	+	.	Target "Motif:135U_SAT" 1 135
Contig_115	RepeatMasker	similarity	278190	278323	3.0	+	.	Target "Motif:135U_SAT" 1 135
Contig_115	RepeatMasker	similarity	278347	278387	5.9	+	.	Target "Motif:(TATAATT)n" 1 41
Contig_115	RepeatMasker	similarity	278411	278751	7.6	-	.	Target "Motif:500U_SAT" 152 499
Contig_115	RepeatMasker	similarity	278777	279211	7.4	-	.	Target "Motif:500U_SAT" 1 433
Contig_115	RepeatMasker	similarity	279327	279667	6.5	-	.	Target "Motif:500U_SAT" 152 499
Contig_115	RepeatMasker	similarity	279693	280792	5.9	-	.	Target "Motif:500U_SAT" 1 1090
Contig_115	RepeatMasker	similarity	280990	281124	1.5	+	.	Target "Motif:135U_SAT" 1 135
Contig_115	RepeatMasker	similarity	281137	281270	3.0	+	.	Target "Motif:135U_SAT" 1 135
Contig_115	RepeatMasker	similarity	281294	281334	5.9	+	.	Target "Motif:(TATAATT)n" 1 41
Contig_115	RepeatMasker	similarity	281359	281699	6.5	-	.	Target "Motif:500U_SAT" 152 499
Contig_115	RepeatMasker	similarity	281725	282825	5.7	-	.	Target "Motif:500U_SAT" 1 1090
Contig_115	RepeatMasker	similarity	283023	283157	1.5	+	.	Target "Motif:135U_SAT" 1 135
Contig_115	RepeatMasker	similarity	283170	283295	4.8	+	.	Target "Motif:135U_SAT" 1 135
Contig_115	RepeatMasker	similarity	283308	283441	3.0	+	.	Target "Motif:135U_SAT" 1 135
Contig_115	RepeatMasker	similarity	283465	283505	5.9	+	.	Target "Motif:(TATAATT)n" 1 41
Contig_115	RepeatMasker	similarity	283529	283869	7.0	-	.	Target "Motif:500U_SAT" 152 499
Contig_115	RepeatMasker	similarity	283895	284995	5.8	-	.	Target "Motif:500U_SAT" 1 1090
Contig_115	RepeatMasker	similarity	285193	285327	1.5	+	.	Target "Motif:135U_SAT" 1 135
Contig_115	RepeatMasker	similarity	285340	285465	4.0	+	.	Target "Motif:135U_SAT" 1 135
Contig_115	RepeatMasker	similarity	285478	285611	3.0	+	.	Target "Motif:135U_SAT" 1 135
Contig_115	RepeatMasker	similarity	285635	285675	5.9	+	.	Target "Motif:(TATAATT)n" 1 41
Contig_115	RepeatMasker	similarity	285699	286038	7.1	-	.	Target "Motif:500U_SAT" 152 499
Contig_115	RepeatMasker	similarity	286064	287164	5.9	-	.	Target "Motif:500U_SAT" 1 1090
Contig_115	RepeatMasker	similarity	287362	287496	1.5	+	.	Target "Motif:135U_SAT" 1 135
Contig_115	RepeatMasker	similarity	287509	287642	3.0	+	.	Target "Motif:135U_SAT" 1 135
Contig_115	RepeatMasker	similarity	287666	287706	5.9	+	.	Target "Motif:(TATAATT)n" 1 41
Contig_115	RepeatMasker	similarity	287730	288070	7.0	-	.	Target "Motif:500U_SAT" 152 499
Contig_115	RepeatMasker	similarity	288096	289194	6.0	-	.	Target "Motif:500U_SAT" 1 1090
Contig_115	RepeatMasker	similarity	289392	289526	1.5	+	.	Target "Motif:135U_SAT" 1 135
Contig_115	RepeatMasker	similarity	289539	289664	4.0	+	.	Target "Motif:135U_SAT" 1 135
Contig_115	RepeatMasker	similarity	289677	289810	3.0	+	.	Target "Motif:135U_SAT" 1 135
Contig_115	RepeatMasker	similarity	289834	289874	5.9	+	.	Target "Motif:(TATAATT)n" 1 41
Contig_115	RepeatMasker	similarity	289898	290237	7.1	-	.	Target "Motif:500U_SAT" 152 499
Contig_115	RepeatMasker	similarity	290263	291362	6.2	-	.	Target "Motif:500U_SAT" 1 1090
Contig_115	RepeatMasker	similarity	291560	291694	1.5	+	.	Target "Motif:135U_SAT" 1 135
Contig_115	RepeatMasker	similarity	291707	291840	3.0	+	.	Target "Motif:135U_SAT" 1 135
Contig_115	RepeatMasker	similarity	291864	291904	5.9	+	.	Target "Motif:(TATAATT)n" 1 41
Contig_115	RepeatMasker	similarity	291934	292268	6.3	-	.	Target "Motif:500U_SAT" 152 493
Contig_115	RepeatMasker	similarity	292294	293393	5.7	-	.	Target "Motif:500U_SAT" 1 1090
Contig_115	RepeatMasker	similarity	293591	293725	3.0	+	.	Target "Motif:135U_SAT" 1 135
Contig_115	RepeatMasker	similarity	293738	293871	3.0	+	.	Target "Motif:135U_SAT" 1 135
Contig_115	RepeatMasker	similarity	293895	293935	5.9	+	.	Target "Motif:(TATAATT)n" 1 41
Contig_115	RepeatMasker	similarity	293959	294299	7.6	-	.	Target "Motif:500U_SAT" 152 499
Contig_115	RepeatMasker	similarity	294325	295423	5.5	-	.	Target "Motif:500U_SAT" 1 1090
Contig_115	RepeatMasker	similarity	295621	295755	1.5	+	.	Target "Motif:135U_SAT" 1 135
Contig_115	RepeatMasker	similarity	295768	295901	3.0	+	.	Target "Motif:135U_SAT" 1 135
Contig_115	RepeatMasker	similarity	295925	295965	5.9	+	.	Target "Motif:(TATAATT)n" 1 41
Contig_115	RepeatMasker	similarity	295990	296330	6.5	-	.	Target "Motif:500U_SAT" 152 499
Contig_115	RepeatMasker	similarity	296356	297453	5.7	-	.	Target "Motif:500U_SAT" 1 1090
Contig_115	RepeatMasker	similarity	297651	297785	1.5	+	.	Target "Motif:135U_SAT" 1 135
Contig_115	RepeatMasker	similarity	297798	297931	3.7	+	.	Target "Motif:135U_SAT" 1 135
Contig_115	RepeatMasker	similarity	297955	297995	5.9	+	.	Target "Motif:(TATAATT)n" 1 41
Contig_115	RepeatMasker	similarity	298020	298360	6.5	-	.	Target "Motif:500U_SAT" 152 499
Contig_115	RepeatMasker	similarity	298386	299484	5.8	-	.	Target "Motif:500U_SAT" 1 1090
Contig_115	RepeatMasker	similarity	299682	299815	0.8	+	.	Target "Motif:135U_SAT" 1 135
Contig_115	RepeatMasker	similarity	299839	299879	5.9	+	.	Target "Motif:(TATAATT)n" 1 41
Contig_115	RepeatMasker	similarity	299903	300243	6.7	-	.	Target "Motif:500U_SAT" 152 499
Contig_115	RepeatMasker	similarity	300269	301367	5.5	-	.	Target "Motif:500U_SAT" 1 1090
Contig_115	RepeatMasker	similarity	301565	301699	1.5	+	.	Target "Motif:135U_SAT" 1 135
Contig_115	RepeatMasker	similarity	301712	301845	3.0	+	.	Target "Motif:135U_SAT" 1 135
Contig_115	RepeatMasker	similarity	301869	301909	5.9	+	.	Target "Motif:(TATAATT)n" 1 41
Contig_115	RepeatMasker	similarity	301934	302274	6.7	-	.	Target "Motif:500U_SAT" 152 499
Contig_115	RepeatMasker	similarity	302300	303399	5.6	-	.	Target "Motif:500U_SAT" 1 1091
Contig_115	RepeatMasker	similarity	303599	303731	1.5	+	.	Target "Motif:135U_SAT" 3 135
Contig_115	RepeatMasker	similarity	303745	303878	3.0	+	.	Target "Motif:135U_SAT" 1 135
Contig_115	RepeatMasker	similarity	303902	303942	5.9	+	.	Target "Motif:(TATAATT)n" 1 41
Contig_115	RepeatMasker	similarity	303967	304307	6.5	-	.	Target "Motif:500U_SAT" 152 499
Contig_115	RepeatMasker	similarity	304333	305433	5.5	-	.	Target "Motif:500U_SAT" 1 1090
Contig_115	RepeatMasker	similarity	305631	305765	1.5	+	.	Target "Motif:135U_SAT" 1 135
Contig_115	RepeatMasker	similarity	305778	305903	4.0	+	.	Target "Motif:135U_SAT" 1 135
Contig_115	RepeatMasker	similarity	305916	306050	1.5	+	.	Target "Motif:135U_SAT" 1 135
Contig_115	RepeatMasker	similarity	306149	308091	6.9	-	.	Target "Motif:500U_SAT" 1 1936
Contig_115	RepeatMasker	similarity	308308	308579	3.4	+	.	Target "Motif:135U_SAT" 1 272
Contig_115	RepeatMasker	similarity	308648	308782	5.9	+	.	Target "Motif:135U_SAT" 1 135
Contig_115	RepeatMasker	similarity	308852	310190	7.4	-	.	Target "Motif:500U_SAT" 1 1333
Contig_115	RepeatMasker	similarity	310206	311067	7.0	-	.	Target "Motif:500U_SAT" 1 844
Contig_115	RepeatMasker	similarity	311093	313464	8.0	-	.	Target "Motif:500U_SAT" 1 2370
Contig_115	RepeatMasker	similarity	313464	313595	2.3	+	.	Target "Motif:135U_SAT" 4 135
Contig_115	RepeatMasker	similarity	313608	313741	3.7	+	.	Target "Motif:135U_SAT" 1 135
Contig_115	RepeatMasker	similarity	313776	313816	5.9	+	.	Target "Motif:(TATAATT)n" 1 41
Contig_115	RepeatMasker	similarity	313840	315897	7.6	-	.	Target "Motif:500U_SAT" 1 2045
Contig_115	RepeatMasker	similarity	315897	316028	0.8	+	.	Target "Motif:135U_SAT" 4 135
Contig_115	RepeatMasker	similarity	316041	316174	3.7	+	.	Target "Motif:135U_SAT" 1 135
Contig_115	RepeatMasker	similarity	316212	316253	19.9	+	.	Target "Motif:(ATATTTA)n" 1 41
Contig_115	RepeatMasker	similarity	316273	317751	7.3	-	.	Target "Motif:500U_SAT" 1 1457
Contig_115	RepeatMasker	similarity	317949	318083	3.0	+	.	Target "Motif:135U_SAT" 1 135
Contig_115	RepeatMasker	similarity	318097	318222	4.0	+	.	Target "Motif:135U_SAT" 1 135
Contig_115	RepeatMasker	similarity	318235	318307	0.0	+	.	Target "Motif:135U_SAT" 1 72
Contig_115	RepeatMasker	similarity	318305	318880	2.4	-	.	Target "Motif:TABOR_LTR" 1 506
Contig_115	RepeatMasker	similarity	318881	318905	0.0	+	.	Target "Motif:(T)n" 1 25
Contig_115	RepeatMasker	similarity	318906	318971	4.5	-	.	Target "Motif:TABOR_I-int" 6169 6264
Contig_115	RepeatMasker	similarity	318972	319007	5.8	+	.	Target "Motif:(T)n" 1 36
Contig_115	RepeatMasker	similarity	319008	319145	0.3	-	.	Target "Motif:TABOR_I-int" 5988 6122
Contig_115	RepeatMasker	similarity	319146	319186	0.0	+	.	Target "Motif:(T)n" 1 41
Contig_115	RepeatMasker	similarity	319187	324209	0.3	-	.	Target "Motif:TABOR_I-int" 950 5987
Contig_115	RepeatMasker	similarity	324249	325223	0.3	-	.	Target "Motif:TABOR_I-int" 1 974
Contig_115	RepeatMasker	similarity	325224	325729	1.2	-	.	Target "Motif:TABOR_LTR" 1 506
Contig_115	RepeatMasker	similarity	325731	325798	0.0	+	.	Target "Motif:135U_SAT" 68 135
Contig_115	RepeatMasker	similarity	325897	327074	7.0	-	.	Target "Motif:500U_SAT" 1 1172
Contig_115	RepeatMasker	similarity	327291	327425	5.2	+	.	Target "Motif:135U_SAT" 1 135
Contig_115	RepeatMasker	similarity	327478	328654	6.8	-	.	Target "Motif:500U_SAT" 1 1188
Contig_115	RepeatMasker	similarity	328849	328983	3.0	+	.	Target "Motif:135U_SAT" 1 135
Contig_115	RepeatMasker	similarity	328997	329122	4.0	+	.	Target "Motif:135U_SAT" 1 135
Contig_115	RepeatMasker	similarity	329135	329269	0.7	+	.	Target "Motif:135U_SAT" 1 135
Contig_115	RepeatMasker	similarity	329368	331562	6.5	-	.	Target "Motif:500U_SAT" 1 2186
Contig_115	RepeatMasker	similarity	331779	332050	3.4	+	.	Target "Motif:135U_SAT" 1 272
Contig_115	RepeatMasker	similarity	332103	332174	9.7	-	.	Target "Motif:500U_SAT" 158 230
Contig_115	RepeatMasker	similarity	332194	333289	5.8	-	.	Target "Motif:500U_SAT" 1 1091
Contig_115	RepeatMasker	similarity	333330	333383	19.7	+	.	Target "Motif:(AC)n" 1 54
Contig_115	RepeatMasker	similarity	333489	333758	3.0	+	.	Target "Motif:135U_SAT" 1 270
Contig_115	RepeatMasker	similarity	333782	333822	5.9	+	.	Target "Motif:(TATAATT)n" 1 41
Contig_115	RepeatMasker	similarity	333846	334186	6.7	-	.	Target "Motif:500U_SAT" 152 499
Contig_115	RepeatMasker	similarity	334212	335312	6.1	-	.	Target "Motif:500U_SAT" 1 1090
Contig_115	RepeatMasker	similarity	335510	335635	4.0	+	.	Target "Motif:135U_SAT" 1 135
Contig_115	RepeatMasker	similarity	335649	335782	3.0	+	.	Target "Motif:135U_SAT" 1 135
Contig_115	RepeatMasker	similarity	335806	335846	5.9	+	.	Target "Motif:(TATAATT)n" 1 41
Contig_115	RepeatMasker	similarity	335870	336531	5.4	-	.	Target "Motif:500U_SAT" 1 657
Contig_115	RepeatMasker	similarity	336729	336854	4.0	+	.	Target "Motif:135U_SAT" 1 135
Contig_115	RepeatMasker	similarity	336868	337001	3.0	+	.	Target "Motif:135U_SAT" 1 135
Contig_115	RepeatMasker	similarity	337025	337065	5.9	+	.	Target "Motif:(TATAATT)n" 1 41
Contig_115	RepeatMasker	similarity	337089	337742	5.8	-	.	Target "Motif:500U_SAT" 1 658
Contig_115	RepeatMasker	similarity	337939	338073	1.5	+	.	Target "Motif:135U_SAT" 1 135
Contig_115	RepeatMasker	similarity	338086	338211	4.0	+	.	Target "Motif:135U_SAT" 1 135
Contig_115	RepeatMasker	similarity	338225	338358	3.0	+	.	Target "Motif:135U_SAT" 1 135
Contig_115	RepeatMasker	similarity	338382	338432	16.1	+	.	Target "Motif:(TA)n" 1 52
Contig_115	RepeatMasker	similarity	338458	338739	7.3	-	.	Target "Motif:500U_SAT" 1 288
Contig_115	RepeatMasker	similarity	338765	339714	5.9	-	.	Target "Motif:500U_SAT" 1 939
Contig_115	RepeatMasker	similarity	339912	340046	1.5	+	.	Target "Motif:135U_SAT" 1 135
Contig_115	RepeatMasker	similarity	340059	340184	4.0	+	.	Target "Motif:135U_SAT" 1 135
Contig_115	RepeatMasker	similarity	340197	340330	3.0	+	.	Target "Motif:135U_SAT" 1 135
Contig_115	RepeatMasker	similarity	340422	341521	5.7	-	.	Target "Motif:500U_SAT" 1 1091
Contig_115	RepeatMasker	similarity	341719	341853	1.5	+	.	Target "Motif:135U_SAT" 1 135
Contig_115	RepeatMasker	similarity	341866	341999	3.0	+	.	Target "Motif:135U_SAT" 1 135
Contig_115	RepeatMasker	similarity	342023	342063	5.9	+	.	Target "Motif:(TATAATT)n" 1 41
Contig_115	RepeatMasker	similarity	342087	342427	7.0	-	.	Target "Motif:500U_SAT" 152 499
Contig_115	RepeatMasker	similarity	342453	343558	5.8	-	.	Target "Motif:500U_SAT" 1 1090
Contig_115	RepeatMasker	similarity	343756	343890	1.5	+	.	Target "Motif:135U_SAT" 1 135
Contig_115	RepeatMasker	similarity	343903	344036	3.0	+	.	Target "Motif:135U_SAT" 1 135
Contig_115	RepeatMasker	similarity	344060	344100	5.9	+	.	Target "Motif:(TATAATT)n" 1 41
Contig_115	RepeatMasker	similarity	344125	344465	6.5	-	.	Target "Motif:500U_SAT" 152 499
Contig_115	RepeatMasker	similarity	344491	345590	5.6	-	.	Target "Motif:500U_SAT" 1 1091
Contig_115	RepeatMasker	similarity	345788	345922	1.5	+	.	Target "Motif:135U_SAT" 1 135
Contig_115	RepeatMasker	similarity	345935	346068	3.7	+	.	Target "Motif:135U_SAT" 1 135
Contig_115	RepeatMasker	similarity	346092	346132	5.9	+	.	Target "Motif:(TATAATT)n" 1 41
Contig_115	RepeatMasker	similarity	346157	346497	6.5	-	.	Target "Motif:500U_SAT" 152 499
Contig_115	RepeatMasker	similarity	346523	347624	5.6	-	.	Target "Motif:500U_SAT" 1 1091
Contig_115	RepeatMasker	similarity	347822	347956	1.5	+	.	Target "Motif:135U_SAT" 1 135
Contig_115	RepeatMasker	similarity	347969	348094	4.0	+	.	Target "Motif:135U_SAT" 1 135
Contig_115	RepeatMasker	similarity	348107	348241	1.5	+	.	Target "Motif:135U_SAT" 1 135
Contig_115	RepeatMasker	similarity	348340	349511	7.3	-	.	Target "Motif:500U_SAT" 1 1173
Contig_115	RepeatMasker	similarity	349728	349999	3.7	+	.	Target "Motif:135U_SAT" 1 272
Contig_115	RepeatMasker	similarity	350069	351497	7.2	-	.	Target "Motif:500U_SAT" 1 1419
Contig_115	RepeatMasker	similarity	351714	351848	4.4	+	.	Target "Motif:135U_SAT" 1 135
Contig_115	RepeatMasker	similarity	351917	352051	5.9	+	.	Target "Motif:135U_SAT" 1 135
Contig_115	RepeatMasker	similarity	352086	352126	5.9	+	.	Target "Motif:(TATAATT)n" 1 41
Contig_115	RepeatMasker	similarity	352150	352558	6.5	-	.	Target "Motif:500U_SAT" 91 499
Contig_115	RepeatMasker	similarity	352756	352887	2.3	+	.	Target "Motif:135U_SAT" 1 132
Contig_115	RepeatMasker	similarity	352903	353028	4.0	+	.	Target "Motif:135U_SAT" 1 135
Contig_115	RepeatMasker	similarity	353042	353175	3.0	+	.	Target "Motif:135U_SAT" 1 135
Contig_115	RepeatMasker	similarity	353199	353239	5.9	+	.	Target "Motif:(TATAATT)n" 1 41
Contig_115	RepeatMasker	similarity	353263	354439	5.6	-	.	Target "Motif:500U_SAT" 1 1172
Contig_115	RepeatMasker	similarity	354656	354927	3.7	+	.	Target "Motif:135U_SAT" 1 272
Contig_115	RepeatMasker	similarity	354997	356425	7.2	-	.	Target "Motif:500U_SAT" 1 1419
Contig_115	RepeatMasker	similarity	356642	356776	4.4	+	.	Target "Motif:135U_SAT" 1 135
Contig_115	RepeatMasker	similarity	356845	356979	5.9	+	.	Target "Motif:135U_SAT" 1 135
Contig_115	RepeatMasker	similarity	357014	357054	5.9	+	.	Target "Motif:(TATAATT)n" 1 41
Contig_115	RepeatMasker	similarity	357078	357486	6.5	-	.	Target "Motif:500U_SAT" 91 499
Contig_115	RepeatMasker	similarity	357684	357815	2.3	+	.	Target "Motif:135U_SAT" 1 132
Contig_115	RepeatMasker	similarity	357831	357956	4.0	+	.	Target "Motif:135U_SAT" 1 135
Contig_115	RepeatMasker	similarity	357970	358103	3.0	+	.	Target "Motif:135U_SAT" 1 135
Contig_115	RepeatMasker	similarity	358127	358167	5.9	+	.	Target "Motif:(TATAATT)n" 1 41
Contig_115	RepeatMasker	similarity	358191	359357	3.7	-	.	Target "Motif:500U_SAT" 1 1157
Contig_115	RepeatMasker	similarity	359555	359686	2.3	+	.	Target "Motif:135U_SAT" 1 132
Contig_115	RepeatMasker	similarity	359702	359827	4.0	+	.	Target "Motif:135U_SAT" 1 135
Contig_115	RepeatMasker	similarity	359841	359974	3.0	+	.	Target "Motif:135U_SAT" 1 135
Contig_115	RepeatMasker	similarity	359998	360038	5.9	+	.	Target "Motif:(TATAATT)n" 1 41
Contig_115	RepeatMasker	similarity	360062	360402	6.7	-	.	Target "Motif:500U_SAT" 152 499
Contig_115	RepeatMasker	similarity	360428	361526	5.9	-	.	Target "Motif:500U_SAT" 1 1089
Contig_115	RepeatMasker	similarity	361724	361858	1.5	+	.	Target "Motif:135U_SAT" 1 135
Contig_115	RepeatMasker	similarity	361871	361996	4.8	+	.	Target "Motif:135U_SAT" 1 135
Contig_115	RepeatMasker	similarity	362009	362141	3.0	+	.	Target "Motif:135U_SAT" 1 135
Contig_115	RepeatMasker	similarity	362165	362205	5.9	+	.	Target "Motif:(TATAATT)n" 1 41
Contig_115	RepeatMasker	similarity	362229	362569	7.0	-	.	Target "Motif:500U_SAT" 152 499
Contig_115	RepeatMasker	similarity	362595	363366	6.0	-	.	Target "Motif:500U_SAT" 1 780
Contig_115	RepeatMasker	similarity	363392	364493	5.8	-	.	Target "Motif:500U_SAT" 1 1091
Contig_115	RepeatMasker	similarity	364691	364825	2.2	+	.	Target "Motif:135U_SAT" 1 135
Contig_115	RepeatMasker	similarity	364838	364963	4.0	+	.	Target "Motif:135U_SAT" 1 135
Contig_115	RepeatMasker	similarity	364976	365110	1.5	+	.	Target "Motif:135U_SAT" 1 135
Contig_115	RepeatMasker	similarity	365209	366735	7.1	-	.	Target "Motif:500U_SAT" 1 1535
Contig_115	RepeatMasker	similarity	366751	367307	7.2	-	.	Target "Motif:500U_SAT" 1 558
Contig_115	RepeatMasker	similarity	367339	368023	6.7	-	.	Target "Motif:500U_SAT" 1 672
Contig_115	RepeatMasker	similarity	368240	368511	3.4	+	.	Target "Motif:135U_SAT" 1 272
Contig_115	RepeatMasker	similarity	368580	368714	5.2	+	.	Target "Motif:135U_SAT" 1 135
Contig_115	RepeatMasker	similarity	368784	370122	7.3	-	.	Target "Motif:500U_SAT" 1 1333
Contig_115	RepeatMasker	similarity	370138	371043	6.5	-	.	Target "Motif:500U_SAT" 1 906
Contig_115	RepeatMasker	similarity	371260	371394	5.9	+	.	Target "Motif:135U_SAT" 1 135
Contig_115	RepeatMasker	similarity	371429	371469	5.9	+	.	Target "Motif:(TATAATT)n" 1 41
Contig_115	RepeatMasker	similarity	371493	372350	6.9	-	.	Target "Motif:500U_SAT" 1 846
Contig_115	RepeatMasker	similarity	372376	373612	7.9	-	.	Target "Motif:500U_SAT" 1 1222
Contig_115	RepeatMasker	similarity	373609	378980	1.1	-	.	Target "Motif:IVK_DM" 1 5402
Contig_115	RepeatMasker	similarity	378985	379281	5.9	-	.	Target "Motif:500U_SAT" 1 291
Contig_115	RepeatMasker	similarity	379281	379556	4.1	+	.	Target "Motif:135U_SAT" 1 277
Contig_115	RepeatMasker	similarity	379655	381535	7.5	-	.	Target "Motif:500U_SAT" 1 1863
Contig_115	RepeatMasker	similarity	381535	381801	4.1	+	.	Target "Motif:135U_SAT" 1 268
Contig_115	RepeatMasker	similarity	381900	382967	6.3	-	.	Target "Motif:500U_SAT" 1 1063
Contig_115	RepeatMasker	similarity	382967	383233	4.1	+	.	Target "Motif:135U_SAT" 1 268
Contig_115	RepeatMasker	similarity	383271	383308	6.5	+	.	Target "Motif:(ATTTATA)n" 1 37
Contig_115	RepeatMasker	similarity	383332	384708	8.2	-	.	Target "Motif:500U_SAT" 1 1364
Contig_115	RepeatMasker	similarity	384708	384974	4.5	+	.	Target "Motif:135U_SAT" 1 268
Contig_115	RepeatMasker	similarity	385012	385049	6.5	+	.	Target "Motif:(ATTTATA)n" 1 37
Contig_115	RepeatMasker	similarity	385073	386953	7.6	-	.	Target "Motif:500U_SAT" 1 1863
Contig_115	RepeatMasker	similarity	386953	387219	4.5	+	.	Target "Motif:135U_SAT" 1 268
Contig_115	RepeatMasker	similarity	387317	390004	8.0	-	.	Target "Motif:500U_SAT" 1 2663
Contig_115	RepeatMasker	similarity	390004	390270	4.9	+	.	Target "Motif:135U_SAT" 1 268
Contig_115	RepeatMasker	similarity	390308	390345	6.5	+	.	Target "Motif:(ATTTATA)n" 1 37
Contig_115	RepeatMasker	similarity	390369	392249	7.5	-	.	Target "Motif:500U_SAT" 1 1863
Contig_115	RepeatMasker	similarity	392249	392515	4.5	+	.	Target "Motif:135U_SAT" 1 268
Contig_115	RepeatMasker	similarity	392612	395276	7.7	-	.	Target "Motif:500U_SAT" 1 2663
Contig_115	RepeatMasker	similarity	395276	395542	4.5	+	.	Target "Motif:135U_SAT" 1 268
Contig_115	RepeatMasker	similarity	395639	397490	7.1	-	.	Target "Motif:500U_SAT" 1 1864
Contig_115	RepeatMasker	similarity	397490	397621	1.5	+	.	Target "Motif:135U_SAT" 4 135
Contig_115	RepeatMasker	similarity	397634	397767	3.7	+	.	Target "Motif:135U_SAT" 1 135
Contig_115	RepeatMasker	similarity	397802	397842	5.9	+	.	Target "Motif:(TATAATT)n" 1 41
Contig_115	RepeatMasker	similarity	397866	398730	7.8	-	.	Target "Motif:500U_SAT" 1 865
Contig_115	RepeatMasker	similarity	398730	398861	0.8	+	.	Target "Motif:135U_SAT" 4 135
Contig_115	RepeatMasker	similarity	398874	399006	4.5	+	.	Target "Motif:135U_SAT" 1 133
Contig_115	RepeatMasker	similarity	399077	399211	3.7	+	.	Target "Motif:135U_SAT" 1 135
Contig_115	RepeatMasker	similarity	399310	401357	4.9	-	.	Target "Motif:500U_SAT" 1 2061
Contig_115	RepeatMasker	similarity	401357	401488	1.5	+	.	Target "Motif:135U_SAT" 4 135
Contig_115	RepeatMasker	similarity	401501	401630	4.6	+	.	Target "Motif:135U_SAT" 1 130
Contig_115	RepeatMasker	similarity	401704	401838	7.4	+	.	Target "Motif:135U_SAT" 1 135
Contig_115	RepeatMasker	similarity	401873	401913	5.9	+	.	Target "Motif:(TATAATT)n" 1 41
Contig_115	RepeatMasker	similarity	401937	402799	7.8	-	.	Target "Motif:500U_SAT" 1 866
Contig_115	RepeatMasker	similarity	402799	402928	2.3	+	.	Target "Motif:135U_SAT" 4 133
Contig_115	RepeatMasker	similarity	402999	403133	3.7	+	.	Target "Motif:135U_SAT" 1 135
Contig_115	RepeatMasker	similarity	403232	409480	6.2	-	.	Target "Motif:500U_SAT" 1 6302
Contig_115	RepeatMasker	similarity	409697	409831	2.2	+	.	Target "Motif:135U_SAT" 1 135
Contig_115	RepeatMasker	similarity	409866	409906	5.9	+	.	Target "Motif:(TATAATT)n" 1 41
Contig_115	RepeatMasker	similarity	409930	412770	6.8	-	.	Target "Motif:500U_SAT" 1 2822
Contig_115	RepeatMasker	similarity	412770	412901	0.8	+	.	Target "Motif:135U_SAT" 4 135
Contig_115	RepeatMasker	similarity	412914	413047	4.5	+	.	Target "Motif:135U_SAT" 1 135
Contig_115	RepeatMasker	similarity	413117	413251	6.7	+	.	Target "Motif:135U_SAT" 1 135
Contig_115	RepeatMasker	similarity	413286	413326	5.9	+	.	Target "Motif:(TATAATT)n" 1 41
Contig_115	RepeatMasker	similarity	413350	414729	7.2	-	.	Target "Motif:500U_SAT" 1 1364
Contig_115	RepeatMasker	similarity	414729	414860	1.5	+	.	Target "Motif:135U_SAT" 4 135
Contig_115	RepeatMasker	similarity	414895	414935	5.9	+	.	Target "Motif:(TATAATT)n" 1 41
Contig_115	RepeatMasker	similarity	414959	415297	8.6	-	.	Target "Motif:500U_SAT" 152 499
Contig_115	RepeatMasker	similarity	415324	444768	3.8	-	.	Target "Motif:500U_SAT" 1 29362
Contig_115	RepeatMasker	similarity	444985	445119	5.9	+	.	Target "Motif:135U_SAT" 1 135
Contig_115	RepeatMasker	similarity	445188	445322	7.4	+	.	Target "Motif:135U_SAT" 1 135
Contig_115	RepeatMasker	similarity	445376	445510	5.9	+	.	Target "Motif:135U_SAT" 1 135
Contig_115	RepeatMasker	similarity	445609	448032	6.3	-	.	Target "Motif:500U_SAT" 1 2404
Contig_115	RepeatMasker	similarity	448249	448383	6.7	+	.	Target "Motif:135U_SAT" 1 135
Contig_115	RepeatMasker	similarity	448440	448574	7.4	+	.	Target "Motif:135U_SAT" 1 135
Contig_115	RepeatMasker	similarity	448628	448762	7.4	+	.	Target "Motif:135U_SAT" 1 135
Contig_115	RepeatMasker	similarity	448816	448948	6.8	+	.	Target "Motif:135U_SAT" 1 133
Contig_115	RepeatMasker	similarity	449049	449959	5.9	-	.	Target "Motif:500U_SAT" 1 907
Contig_115	RepeatMasker	similarity	450172	450306	3.7	+	.	Target "Motif:135U_SAT" 1 135
Contig_115	RepeatMasker	similarity	450344	450381	6.5	+	.	Target "Motif:(ATTTATA)n" 1 37
Contig_115	RepeatMasker	similarity	450405	458517	5.9	-	.	Target "Motif:500U_SAT" 1 8100
Contig_115	RepeatMasker	similarity	458730	458864	3.7	+	.	Target "Motif:135U_SAT" 1 135
Contig_115	RepeatMasker	similarity	458902	458939	6.5	+	.	Target "Motif:(ATTTATA)n" 1 37
Contig_115	RepeatMasker	similarity	458964	460884	6.7	-	.	Target "Motif:500U_SAT" 1 1906
Contig_115	RepeatMasker	similarity	461101	461235	3.7	+	.	Target "Motif:135U_SAT" 1 135
Contig_115	RepeatMasker	similarity	461273	461310	6.5	+	.	Target "Motif:(ATTTATA)n" 1 37
Contig_115	RepeatMasker	similarity	461333	463963	6.1	-	.	Target "Motif:500U_SAT" 1 2611
Contig_115	RepeatMasker	similarity	464176	464310	3.7	+	.	Target "Motif:135U_SAT" 1 135
Contig_115	RepeatMasker	similarity	464379	464513	5.9	+	.	Target "Motif:135U_SAT" 1 135
Contig_115	RepeatMasker	similarity	464582	464716	5.9	+	.	Target "Motif:135U_SAT" 1 135
Contig_115	RepeatMasker	similarity	464751	464791	5.9	+	.	Target "Motif:(TATAATT)n" 1 41
Contig_115	RepeatMasker	similarity	464815	465120	8.2	-	.	Target "Motif:500U_SAT" 186 499
Contig_115	RepeatMasker	similarity	465139	469849	0.5	-	.	Target "Motif:BS2" 11 4721
Contig_115	RepeatMasker	similarity	469928	470930	4.2	-	.	Target "Motif:500U_SAT" 1 997
Contig_115	RepeatMasker	similarity	470930	471061	2.3	+	.	Target "Motif:135U_SAT" 4 135
Contig_115	RepeatMasker	similarity	471096	471136	5.9	+	.	Target "Motif:(TATAATT)n" 1 41
Contig_115	RepeatMasker	similarity	471160	471498	8.6	-	.	Target "Motif:500U_SAT" 152 499
Contig_115	RepeatMasker	similarity	471525	471765	14.5	-	.	Target "Motif:500U_SAT" 193 433
Contig_115	RepeatMasker	similarity	471763	472500	0.8	-	.	Target "Motif:BS2" 11 748
Contig_115	RepeatMasker	similarity	472579	473358	4.8	-	.	Target "Motif:500U_SAT" 1 781
Contig_115	RepeatMasker	similarity	473385	474169	8.9	-	.	Target "Motif:500U_SAT" 1 780
Contig_115	RepeatMasker	similarity	474196	474980	8.8	-	.	Target "Motif:500U_SAT" 1 780
Contig_115	RepeatMasker	similarity	475007	476014	7.2	-	.	Target "Motif:500U_SAT" 1 997
Contig_115	RepeatMasker	similarity	476014	476145	2.3	+	.	Target "Motif:135U_SAT" 4 135
Contig_115	RepeatMasker	similarity	476180	476220	5.9	+	.	Target "Motif:(TATAATT)n" 1 41
Contig_115	RepeatMasker	similarity	476244	476582	8.6	-	.	Target "Motif:500U_SAT" 152 499
Contig_115	RepeatMasker	similarity	476609	477616	7.0	-	.	Target "Motif:500U_SAT" 1 997
Contig_115	RepeatMasker	similarity	477616	477747	2.3	+	.	Target "Motif:135U_SAT" 4 135
Contig_115	RepeatMasker	similarity	477782	477822	5.9	+	.	Target "Motif:(TATAATT)n" 1 41
Contig_115	RepeatMasker	similarity	477846	478184	8.3	-	.	Target "Motif:500U_SAT" 152 499
Contig_115	RepeatMasker	similarity	478211	484901	4.7	-	.	Target "Motif:500U_SAT" 1 6666
Contig_115	RepeatMasker	similarity	484901	485103	3.9	-	.	Target "Motif:Copia1-LTR_DM" 1 203
Contig_115	RepeatMasker	similarity	485104	489235	1.2	-	.	Target "Motif:Copia1-I_DM" 1 4124
Contig_115	RepeatMasker	similarity	489236	489436	4.0	-	.	Target "Motif:Copia1-LTR_DM" 3 203
Contig_115	RepeatMasker	similarity	489430	491035	6.2	-	.	Target "Motif:500U_SAT" 1 1591
Contig_115	RepeatMasker	similarity	491043	495502	2.6	+	.	Target "Motif:DMCR1A" 2 4464
Contig_115	RepeatMasker	similarity	495506	495528	4.5	+	.	Target "Motif:(A)n" 1 23
Contig_115	RepeatMasker	similarity	495529	500466	2.9	-	.	Target "Motif:500U_SAT" 1 4926
Contig_115	RepeatMasker	similarity	500467	500838	11.6	+	.	Target "Motif:DIVER2_LTR" 1 385
Contig_115	RepeatMasker	similarity	500840	501274	5.8	+	.	Target "Motif:DIVER2_I-int" 1 439
Contig_115	RepeatMasker	similarity	501513	503000	4.6	+	.	Target "Motif:DIVER2_I-int" 429 1898
Contig_115	RepeatMasker	similarity	503015	503200	4.6	+	.	Target "Motif:DIVER2_I-int" 2417 2591
Contig_115	RepeatMasker	similarity	503202	503323	8.2	+	.	Target "Motif:DIVER2_I-int" 2993 3114
Contig_115	RepeatMasker	similarity	503311	503381	2.8	+	.	Target "Motif:DIVER2_I-int" 4077 4147
Contig_115	RepeatMasker	similarity	503382	503753	11.3	+	.	Target "Motif:DIVER2_LTR" 1 385
Contig_115	RepeatMasker	similarity	503754	508603	5.3	-	.	Target "Motif:500U_SAT" 1 4801
Contig_115	RepeatMasker	similarity	508603	508734	1.5	+	.	Target "Motif:135U_SAT" 4 135
Contig_115	RepeatMasker	similarity	508833	510917	5.3	-	.	Target "Motif:500U_SAT" 1 2081
Contig_115	RepeatMasker	similarity	510948	512015	5.4	-	.	Target "Motif:500U_SAT" 1 1063
Contig_115	RepeatMasker	similarity	512017	512146	1.5	+	.	Target "Motif:135U_SAT" 6 135
Contig_115	RepeatMasker	similarity	512181	512221	5.9	+	.	Target "Motif:(TATAATT)n" 1 41
Contig_115	RepeatMasker	similarity	512245	526930	4.1	-	.	Target "Motif:500U_SAT" 1 14932
Contig_115	RepeatMasker	similarity	526930	527061	4.5	+	.	Target "Motif:135U_SAT" 4 135
Contig_115	RepeatMasker	similarity	527074	527207	4.5	+	.	Target "Motif:135U_SAT" 1 135
Contig_115	RepeatMasker	similarity	527276	527410	8.9	+	.	Target "Motif:135U_SAT" 1 135
Contig_115	RepeatMasker	similarity	527479	527613	3.7	+	.	Target "Motif:135U_SAT" 1 135
Contig_115	RepeatMasker	similarity	527712	530262	5.3	-	.	Target "Motif:500U_SAT" 1 2560
Contig_115	RepeatMasker	similarity	530262	530393	3.0	+	.	Target "Motif:135U_SAT" 4 135
Contig_115	RepeatMasker	similarity	530406	530537	4.5	+	.	Target "Motif:135U_SAT" 1 133
Contig_115	RepeatMasker	similarity	530608	530742	8.2	+	.	Target "Motif:135U_SAT" 1 135
Contig_115	RepeatMasker	similarity	530811	530945	3.7	+	.	Target "Motif:135U_SAT" 1 135
Contig_115	RepeatMasker	similarity	530990	531031	0.0	+	.	Target "Motif:(ATTTGATAATT)n" 1 45
Contig_115	RepeatMasker	similarity	531041	533110	6.2	-	.	Target "Motif:500U_SAT" 1 2061
Contig_115	RepeatMasker	similarity	533110	533241	2.3	+	.	Target "Motif:135U_SAT" 4 135
Contig_115	RepeatMasker	similarity	533254	533387	5.2	+	.	Target "Motif:135U_SAT" 1 135
Contig_115	RepeatMasker	similarity	533456	533590	8.9	+	.	Target "Motif:135U_SAT" 1 135
[truncated: 116,427 more rows]
