# Supplementary material for: Turnover of retroelements and satellite DNA drives centromere reorganization over short evolutionary timescales in Drosophila
Source: PLoS Biol. 2024 Nov 21;22(11):e3002911. doi: 10.1371/journal.pbio.3002911 (PMC11620609; doi:10.1371/journal.pbio.3002911)
Supplement: S2 File — (GFF) [file pbio.3002911.s025.gff]

##gff-version 2
##date 2023-04-26
##sequence-region dmau_scaffold2_V2.fasta
Contig10	RepeatMasker	similarity	173	208	12.2	+	.	Target "Motif:(CA)n" 1 36
Contig10	RepeatMasker	similarity	348	805	10.9	+	.	Target "Motif:Gypsy-13_DSim-LTR" 321 769
Contig10	RepeatMasker	similarity	1708	1818	14.5	-	.	Target "Motif:Gypsy-8_DSim-I" 5179 5282
Contig10	RepeatMasker	similarity	1835	2563	11.2	-	.	Target "Motif:DM412" 1 722
Contig10	RepeatMasker	similarity	2579	2974	13.9	-	.	Target "Motif:DM412B_LTR" 43 465
Contig10	RepeatMasker	similarity	3104	3461	18.4	-	.	Target "Motif:Gypsy-3_DSe-I" 804 1197
Contig10	RepeatMasker	similarity	3498	3566	11.7	-	.	Target "Motif:Gypsy-5_DSim-I" 7096 7165
Contig10	RepeatMasker	similarity	3635	3715	6.2	-	.	Target "Motif:Gypsy-13_DSim-LTR" 366 446
Contig10	RepeatMasker	similarity	3802	5446	2.5	+	.	Target "Motif:FW_DM" 2450 4094
Contig10	RepeatMasker	similarity	5456	5522	10.4	+	.	Target "Motif:FW_DM" 4625 4692
Contig10	RepeatMasker	similarity	8252	8273	4.8	+	.	Target "Motif:(CA)n" 1 22
Contig10	RepeatMasker	similarity	8326	8350	13.1	+	.	Target "Motif:(AG)n" 1 25
Contig10	RepeatMasker	similarity	8360	8417	9.2	+	.	Target "Motif:(CAGGATAAG)n" 1 59
Contig10	RepeatMasker	similarity	8663	8698	12.2	+	.	Target "Motif:(CA)n" 1 36
Contig10	RepeatMasker	similarity	8855	8893	17.3	+	.	Target "Motif:GA-rich" 1 39
Contig10	RepeatMasker	similarity	8923	9031	16.8	-	.	Target "Motif:Gypsy-8_DSim-I" 5181 5282
Contig10	RepeatMasker	similarity	9033	9280	7.0	-	.	Target "Motif:Gypsy-2_DSe-LTR" 1 250
Contig10	RepeatMasker	similarity	9281	15707	2.3	-	.	Target "Motif:Gypsy-2_DSe-I" 5 6411
Contig10	RepeatMasker	similarity	15737	15957	5.9	-	.	Target "Motif:Gypsy-2_DSe-LTR" 1 226
Contig10	RepeatMasker	similarity	15958	15981	0.0	-	.	Target "Motif:Gypsy-2_DSe-I" 6388 6411
Contig10	RepeatMasker	similarity	15993	16907	11.9	-	.	Target "Motif:DM412" 1 914
Contig10	RepeatMasker	similarity	16923	17338	15.3	-	.	Target "Motif:DM412B_LTR" 43 465
Contig10	RepeatMasker	similarity	17468	17821	18.0	-	.	Target "Motif:Gypsy-3_DSe-I" 804 1197
Contig10	RepeatMasker	similarity	17858	17927	11.7	-	.	Target "Motif:Gypsy-5_DSim-I" 7096 7165
Contig10	RepeatMasker	similarity	17997	18077	6.2	-	.	Target "Motif:Gypsy-13_DSim-LTR" 366 446
Contig10	RepeatMasker	similarity	20762	20786	13.1	+	.	Target "Motif:(AG)n" 1 25
Contig10	RepeatMasker	similarity	20796	20836	7.8	+	.	Target "Motif:(CAGGATAAG)n" 1 41
Contig10	RepeatMasker	similarity	21075	21108	10.1	+	.	Target "Motif:(CA)n" 1 34
Contig10	RepeatMasker	similarity	21181	21774	10.5	-	.	Target "Motif:DM412" 1 593
Contig10	RepeatMasker	similarity	21790	22253	14.8	-	.	Target "Motif:DM412B_LTR" 1 465
Contig10	RepeatMasker	similarity	22386	22743	18.7	-	.	Target "Motif:Gypsy-3_DSe-I" 804 1197
Contig10	RepeatMasker	similarity	22780	22848	11.7	-	.	Target "Motif:Gypsy-5_DSim-I" 7096 7165
Contig10	RepeatMasker	similarity	22917	22997	6.2	-	.	Target "Motif:Gypsy-13_DSim-LTR" 366 446
Contig10	RepeatMasker	similarity	25614	25633	5.3	+	.	Target "Motif:(CA)n" 1 20
Contig10	RepeatMasker	similarity	25686	25710	13.1	+	.	Target "Motif:(AG)n" 1 25
Contig10	RepeatMasker	similarity	25720	25778	9.0	+	.	Target "Motif:(CAGGATAAG)n" 1 59
Contig10	RepeatMasker	similarity	26024	26059	12.2	+	.	Target "Motif:(CA)n" 1 36
Contig10	RepeatMasker	similarity	26199	26657	11.1	+	.	Target "Motif:Gypsy-13_DSim-LTR" 321 769
Contig10	RepeatMasker	similarity	27559	27669	14.5	-	.	Target "Motif:Gypsy-8_DSim-I" 5179 5282
Contig10	RepeatMasker	similarity	27686	28415	11.5	-	.	Target "Motif:DM412" 1 722
Contig10	RepeatMasker	similarity	28431	28850	15.1	-	.	Target "Motif:DM412B_LTR" 43 465
Contig10	RepeatMasker	similarity	28980	29337	19.7	-	.	Target "Motif:Gypsy-3_DSe-I" 804 1197
Contig10	RepeatMasker	similarity	29374	29443	11.7	-	.	Target "Motif:Gypsy-5_DSim-I" 7096 7165
Contig10	RepeatMasker	similarity	29512	29592	6.2	-	.	Target "Motif:Gypsy-13_DSim-LTR" 366 446
Contig10	RepeatMasker	similarity	29679	31323	2.5	+	.	Target "Motif:FW_DM" 2450 4094
Contig10	RepeatMasker	similarity	31362	31401	17.0	+	.	Target "Motif:A-rich" 1 40
Contig10	RepeatMasker	similarity	33762	33831	11.7	+	.	Target "Motif:Gypsy-5_DSim-I" 7096 7165
Contig10	RepeatMasker	similarity	33868	34224	18.8	+	.	Target "Motif:Gypsy-3_DSe-I" 804 1196
Contig10	RepeatMasker	similarity	34346	34797	14.5	+	.	Target "Motif:DM412B_LTR" 1 465
Contig10	RepeatMasker	similarity	34813	35313	12.8	+	.	Target "Motif:DM412" 1 543
Contig10	RepeatMasker	similarity	35314	35492	10.7	-	.	Target "Motif:DM412B_LTR" 1 183
Contig10	RepeatMasker	similarity	35614	35970	18.8	-	.	Target "Motif:Gypsy-3_DSe-I" 804 1196
Contig10	RepeatMasker	similarity	36007	36076	11.7	-	.	Target "Motif:Gypsy-5_DSim-I" 7096 7165
Contig10	RepeatMasker	similarity	36145	36225	6.2	-	.	Target "Motif:Gypsy-13_DSim-LTR" 366 446
Contig10	RepeatMasker	similarity	38917	38941	13.1	+	.	Target "Motif:(AG)n" 1 25
Contig10	RepeatMasker	similarity	39224	39253	10.8	+	.	Target "Motif:(CA)n" 1 30
Contig10	RepeatMasker	similarity	39410	39444	19.6	+	.	Target "Motif:GA-rich" 1 35
Contig10	RepeatMasker	similarity	39474	39584	14.5	-	.	Target "Motif:Gypsy-8_DSim-I" 5179 5282
Contig10	RepeatMasker	similarity	39585	39861	15.0	-	.	Target "Motif:DM412" 635 914
Contig10	RepeatMasker	similarity	39858	40247	2.6	-	.	Target "Motif:Gypsy-2_DSim-LTR" 1 392
Contig10	RepeatMasker	similarity	40248	43991	1.4	-	.	Target "Motif:Gypsy-2_DSim-I" 1 3690
Contig10	RepeatMasker	similarity	43992	45152	2.0	-	.	Target "Motif:Gypsy-2_DSim-LTR" 1 1163
Contig10	RepeatMasker	similarity	45153	45801	11.5	-	.	Target "Motif:DM412" 1 632
Contig10	RepeatMasker	similarity	45817	46274	14.6	-	.	Target "Motif:DM412B_LTR" 1 465
Contig10	RepeatMasker	similarity	46407	46764	18.7	-	.	Target "Motif:Gypsy-3_DSe-I" 804 1197
Contig10	RepeatMasker	similarity	46801	46870	11.7	-	.	Target "Motif:Gypsy-5_DSim-I" 7096 7165
Contig10	RepeatMasker	similarity	46939	47019	6.2	-	.	Target "Motif:Gypsy-13_DSim-LTR" 366 446
Contig10	RepeatMasker	similarity	47106	48750	2.5	+	.	Target "Motif:FW_DM" 2450 4094
Contig10	RepeatMasker	similarity	48789	48829	16.6	+	.	Target "Motif:A-rich" 1 41
Contig10	RepeatMasker	similarity	51532	51551	5.3	+	.	Target "Motif:(CA)n" 1 20
Contig10	RepeatMasker	similarity	51604	51628	13.1	+	.	Target "Motif:(AG)n" 1 25
Contig10	RepeatMasker	similarity	51638	51696	9.0	+	.	Target "Motif:(CAGGATAAG)n" 1 59
Contig10	RepeatMasker	similarity	51942	51977	12.2	+	.	Target "Motif:(CA)n" 1 36
Contig10	RepeatMasker	similarity	52134	52170	18.4	+	.	Target "Motif:GA-rich" 1 37
Contig10	RepeatMasker	similarity	52200	52310	14.5	-	.	Target "Motif:Gypsy-8_DSim-I" 5179 5282
Contig10	RepeatMasker	similarity	52311	53228	12.8	-	.	Target "Motif:DM412" 3 914
Contig10	RepeatMasker	similarity	53248	53605	18.7	-	.	Target "Motif:Gypsy-3_DSe-I" 804 1197
Contig10	RepeatMasker	similarity	53642	53710	11.7	-	.	Target "Motif:Gypsy-5_DSim-I" 7096 7165
Contig10	RepeatMasker	similarity	53779	53859	6.2	-	.	Target "Motif:Gypsy-13_DSim-LTR" 366 446
Contig10	RepeatMasker	similarity	56871	56890	5.3	+	.	Target "Motif:(CA)n" 1 20
Contig10	RepeatMasker	similarity	56943	56967	13.1	+	.	Target "Motif:(AG)n" 1 25
Contig10	RepeatMasker	similarity	56977	57035	11.0	+	.	Target "Motif:(CAGGATAAG)n" 1 59
Contig10	RepeatMasker	similarity	57281	57316	12.2	+	.	Target "Motif:(CA)n" 1 36
Contig10	RepeatMasker	similarity	57473	57509	18.4	+	.	Target "Motif:GA-rich" 1 37
Contig10	RepeatMasker	similarity	57539	57649	14.5	-	.	Target "Motif:Gypsy-8_DSim-I" 5179 5282
Contig10	RepeatMasker	similarity	57650	58540	12.7	-	.	Target "Motif:DM412" 1 914
Contig10	RepeatMasker	similarity	58556	59013	14.8	-	.	Target "Motif:DM412B_LTR" 1 465
Contig10	RepeatMasker	similarity	59134	59491	18.7	-	.	Target "Motif:Gypsy-3_DSe-I" 804 1197
Contig10	RepeatMasker	similarity	59528	59597	11.7	-	.	Target "Motif:Gypsy-5_DSim-I" 7096 7165
Contig10	RepeatMasker	similarity	59666	59746	6.2	-	.	Target "Motif:Gypsy-13_DSim-LTR" 366 446
Contig10	RepeatMasker	similarity	62563	62582	5.3	+	.	Target "Motif:(CA)n" 1 20
Contig10	RepeatMasker	similarity	62635	62659	13.1	+	.	Target "Motif:(AG)n" 1 25
Contig10	RepeatMasker	similarity	62669	62727	9.0	+	.	Target "Motif:(CAGGATAAG)n" 1 59
Contig10	RepeatMasker	similarity	62973	63008	19.7	+	.	Target "Motif:(CA)n" 1 36
Contig10	RepeatMasker	similarity	63153	63164	7.3	+	.	Target "Motif:Gypsy-13_DSim-LTR" 332 348
Contig10	RepeatMasker	similarity	63165	63189	0.0	+	.	Target "Motif:(AG)n" 1 25
Contig10	RepeatMasker	similarity	63190	63938	11.4	+	.	Target "Motif:Gypsy-13_DSim-LTR" 349 769
Contig10	RepeatMasker	similarity	64574	64631	18.0	+	.	Target "Motif:(TTGTTAA)n" 1 61
Contig10	RepeatMasker	similarity	65715	66083	5.2	-	.	Target "Motif:STALKER4_LTR" 1 379
Contig10	RepeatMasker	similarity	67119	67147	3.5	-	.	Target "Motif:Invader2_I-int" 4257 4285
Contig10	RepeatMasker	similarity	67145	68257	3.5	-	.	Target "Motif:Invader2_I-int" 2999 4111
Contig10	RepeatMasker	similarity	68261	69157	4.5	+	.	Target "Motif:TRANSIB2" 1 890
Contig10	RepeatMasker	similarity	69157	69712	3.4	+	.	Target "Motif:TRANSIB2" 2283 2844
Contig10	RepeatMasker	similarity	69713	71837	3.4	-	.	Target "Motif:Invader2_I-int" 857 3000
Contig10	RepeatMasker	similarity	71965	72311	11.1	-	.	Target "Motif:Gypsy-31_DYa-I" 7154 7568
Contig10	RepeatMasker	similarity	72310	72757	4.5	-	.	Target "Motif:Invader2_I-int" 413 860
Contig10	RepeatMasker	similarity	72790	73191	6.6	-	.	Target "Motif:Gypsy-5_DSim-LTR" 1 369
Contig10	RepeatMasker	similarity	73192	74322	2.7	-	.	Target "Motif:Gypsy-5_DSim-I" 6044 7162
Contig10	RepeatMasker	similarity	74779	75012	3.9	-	.	Target "Motif:Gypsy-5_DSim-I" 5814 6046
Contig10	RepeatMasker	similarity	75013	77844	3.1	-	.	Target "Motif:Gypsy-5_DSim-I" 1169 4070
Contig10	RepeatMasker	similarity	77839	78256	5.5	-	.	Target "Motif:Gypsy-5_DSim-I" 231 667
Contig10	RepeatMasker	similarity	78257	78590	10.6	-	.	Target "Motif:Invader3_LTR" 1 298
Contig10	RepeatMasker	similarity	78591	79996	1.3	-	.	Target "Motif:Invader3_I-int" 3479 4888
Contig10	RepeatMasker	similarity	79994	82900	4.0	-	.	Target "Motif:Invader3_I-int" 548 3355
Contig10	RepeatMasker	similarity	82901	83218	3.8	-	.	Target "Motif:PROTOP" 4142 4480
Contig10	RepeatMasker	similarity	83215	84054	9.6	-	.	Target "Motif:PROTOP" 1 729
Contig10	RepeatMasker	similarity	84078	84629	3.3	-	.	Target "Motif:Invader3_I-int" 1 552
Contig10	RepeatMasker	similarity	84630	84963	10.6	-	.	Target "Motif:Invader3_LTR" 1 298
Contig10	RepeatMasker	similarity	84964	85243	15.5	-	.	Target "Motif:Gypsy-5_DSim-I" 1 234
Contig10	RepeatMasker	similarity	85252	85653	6.1	-	.	Target "Motif:Gypsy-5_DSim-LTR" 1 369
Contig10	RepeatMasker	similarity	87379	88037	6.8	-	.	Target "Motif:Gypsy-13_DSim-LTR" 1 769
Contig10	RepeatMasker	similarity	88039	88246	11.4	-	.	Target "Motif:Gypsy-13_DSim-I" 5238 5443
Contig10	RepeatMasker	similarity	88666	89843	11.1	-	.	Target "Motif:Gypsy-31_DYa-I" 6380 7566
Contig10	RepeatMasker	similarity	89829	90535	12.0	-	.	Target "Motif:Gypsy-31_DYa-I" 5495 6202
Contig10	RepeatMasker	similarity	90656	91199	9.6	-	.	Target "Motif:Gypsy-31_DYa-I" 4954 5497
Contig10	RepeatMasker	similarity	91210	93189	2.4	+	.	Target "Motif:BS2" 11 1990
Contig10	RepeatMasker	similarity	93185	94960	1.8	+	.	Target "Motif:BS2" 2943 4721
Contig10	RepeatMasker	similarity	94978	97348	8.6	-	.	Target "Motif:Gypsy-31_DYa-I" 2596 4966
Contig10	RepeatMasker	similarity	97349	97869	0.8	-	.	Target "Motif:MAX_I-int" 6949 7480
Contig10	RepeatMasker	similarity	97865	97927	8.1	-	.	Target "Motif:MAX_I-int" 1 62
Contig10	RepeatMasker	similarity	97928	98245	8.5	-	.	Target "Motif:MAX_LTR" 1 321
Contig10	RepeatMasker	similarity	98246	99070	8.4	-	.	Target "Motif:Gypsy-31_DYa-I" 1773 2597
Contig10	RepeatMasker	similarity	99066	99334	0.7	-	.	Target "Motif:Gypsy-31_DYa-I" 1066 1334
Contig10	RepeatMasker	similarity	99339	99987	1.1	-	.	Target "Motif:Gypsy-31_DYa-I" 1 649
Contig10	RepeatMasker	similarity	101849	102549	1.0	-	.	Target "Motif:Gypsy-10_DSim-I" 3737 4438
Contig10	RepeatMasker	similarity	103889	103933	10.5	+	.	Target "Motif:A-rich" 1 43
Contig10	RepeatMasker	similarity	104979	105068	2.2	+	.	Target "Motif:G4_DM" 3766 3856
Contig10	RepeatMasker	similarity	105093	105296	10.2	-	.	Target "Motif:DM412" 847 1040
Contig10	RepeatMasker	similarity	105539	105647	14.8	-	.	Target "Motif:Gypsy-8_DSim-I" 5181 5282
Contig10	RepeatMasker	similarity	105635	105797	4.9	-	.	Target "Motif:Gypsy-1_DSim-LTR" 1 166
Contig10	RepeatMasker	similarity	105798	109921	1.5	-	.	Target "Motif:Gypsy-1_DSim-I" 2893 7022
Contig10	RepeatMasker	similarity	109930	109963	0.0	-	.	Target "Motif:Jockey-1_DSi" 895 928
Contig10	RepeatMasker	similarity	110019	110128	12.7	-	.	Target "Motif:Gypsy-8_DSim-I" 5179 5281
Contig10	RepeatMasker	similarity	110129	111048	13.3	-	.	Target "Motif:DM412" 1 914
Contig10	RepeatMasker	similarity	111064	111526	14.3	-	.	Target "Motif:DM412B_LTR" 1 465
Contig10	RepeatMasker	similarity	111853	111991	7.2	-	.	Target "Motif:Gypsy-3_DSe-I" 825 962
Contig10	RepeatMasker	similarity	112053	112121	11.7	-	.	Target "Motif:Gypsy-5_DSim-I" 7096 7165
Contig10	RepeatMasker	similarity	112190	112270	6.2	-	.	Target "Motif:Gypsy-13_DSim-LTR" 366 446
Contig10	RepeatMasker	similarity	114962	114986	13.1	+	.	Target "Motif:(AG)n" 1 25
Contig10	RepeatMasker	similarity	114996	115054	9.0	+	.	Target "Motif:(CAGGATAAG)n" 1 59
Contig10	RepeatMasker	similarity	115300	115335	19.7	+	.	Target "Motif:(CA)n" 1 36
Contig10	RepeatMasker	similarity	115512	115574	6.4	-	.	Target "Motif:G_DM" 4278 4346
Contig10	RepeatMasker	similarity	115655	117428	2.1	-	.	Target "Motif:Jockey-1_DSi" 895 2671
Contig10	RepeatMasker	similarity	117483	117593	14.5	-	.	Target "Motif:Gypsy-8_DSim-I" 5179 5282
Contig10	RepeatMasker	similarity	117594	117883	13.6	-	.	Target "Motif:DM412" 623 914
Contig10	RepeatMasker	similarity	117879	120177	2.6	-	.	Target "Motif:I_DM" 3065 5365
Contig10	RepeatMasker	similarity	120292	120624	18.1	-	.	Target "Motif:Gypsy-3_DSe-I" 825 1197
Contig10	RepeatMasker	similarity	120686	120755	11.7	-	.	Target "Motif:Gypsy-5_DSim-I" 7096 7165
Contig10	RepeatMasker	similarity	120824	120904	6.2	-	.	Target "Motif:Gypsy-13_DSim-LTR" 366 446
Contig10	RepeatMasker	similarity	123791	123815	13.1	+	.	Target "Motif:(AG)n" 1 25
Contig10	RepeatMasker	similarity	123825	123883	9.0	+	.	Target "Motif:(CAGGATAAG)n" 1 59
Contig10	RepeatMasker	similarity	124129	124164	19.7	+	.	Target "Motif:(CA)n" 1 36
Contig10	RepeatMasker	similarity	124331	124393	6.4	-	.	Target "Motif:G_DM" 4278 4346
Contig10	RepeatMasker	similarity	124472	124500	15.3	+	.	Target "Motif:(TATG)n" 1 30
Contig10	RepeatMasker	similarity	131001	131021	4.9	+	.	Target "Motif:(T)n" 1 21
Contig10	RepeatMasker	similarity	131840	133590	2.1	-	.	Target "Motif:Jockey-1_DSi" 895 2648
Contig10	RepeatMasker	similarity	133645	133755	14.5	-	.	Target "Motif:Gypsy-8_DSim-I" 5179 5282
Contig10	RepeatMasker	similarity	133756	134044	14.8	-	.	Target "Motif:DM412" 623 914
Contig10	RepeatMasker	similarity	134040	136325	2.5	-	.	Target "Motif:I_DM" 3065 5365
Contig10	RepeatMasker	similarity	136440	136772	17.8	-	.	Target "Motif:Gypsy-3_DSe-I" 825 1197
Contig10	RepeatMasker	similarity	136841	136899	11.9	-	.	Target "Motif:Gypsy-5_DSim-I" 7104 7162
Contig10	RepeatMasker	similarity	136972	137052	6.2	-	.	Target "Motif:Gypsy-13_DSim-LTR" 366 446
Contig10	RepeatMasker	similarity	139939	139963	13.1	+	.	Target "Motif:(AG)n" 1 25
Contig10	RepeatMasker	similarity	139973	140022	8.5	+	.	Target "Motif:(CAGGATGAG)n" 1 50
Contig10	RepeatMasker	similarity	140268	140303	12.2	+	.	Target "Motif:(CA)n" 1 36
Contig10	RepeatMasker	similarity	140456	140478	0.0	+	.	Target "Motif:(AG)n" 1 23
Contig10	RepeatMasker	similarity	140479	140915	8.1	+	.	Target "Motif:Gypsy-13_DSim-LTR" 347 769
Contig10	RepeatMasker	similarity	141337	141395	11.9	-	.	Target "Motif:Gypsy-5_DSim-I" 7104 7162
Contig10	RepeatMasker	similarity	141818	141875	18.0	+	.	Target "Motif:(TTGTTAA)n" 1 61
Contig10	RepeatMasker	similarity	142959	143298	3.8	-	.	Target "Motif:STALKER4_LTR" 1 379
Contig10	RepeatMasker	similarity	143994	145249	3.4	-	.	Target "Motif:Invader2_I-int" 2999 4285
Contig10	RepeatMasker	similarity	145253	146149	4.4	+	.	Target "Motif:TRANSIB2" 1 890
Contig10	RepeatMasker	similarity	146149	146701	3.6	+	.	Target "Motif:TRANSIB2" 2283 2844
Contig10	RepeatMasker	similarity	146702	148792	3.5	-	.	Target "Motif:Invader2_I-int" 857 3000
Contig10	RepeatMasker	similarity	148920	149302	10.2	-	.	Target "Motif:Gypsy-31_DYa-I" 7154 7568
Contig10	RepeatMasker	similarity	149301	149546	5.7	-	.	Target "Motif:Invader2_I-int" 615 860
Contig10	RepeatMasker	similarity	149535	149698	4.9	-	.	Target "Motif:Gypsy-1_DSim-LTR" 1 167
Contig10	RepeatMasker	similarity	149689	150067	2.4	-	.	Target "Motif:Gypsy-1_DSim-I" 6640 7019
Contig10	RepeatMasker	similarity	150069	150276	4.8	-	.	Target "Motif:Invader2_I-int" 413 620
Contig10	RepeatMasker	similarity	150309	150711	5.5	-	.	Target "Motif:Gypsy-5_DSim-LTR" 1 369
Contig10	RepeatMasker	similarity	150712	151842	2.7	-	.	Target "Motif:Gypsy-5_DSim-I" 6044 7162
Contig10	RepeatMasker	similarity	152299	152532	4.3	-	.	Target "Motif:Gypsy-5_DSim-I" 5814 6046
Contig10	RepeatMasker	similarity	152533	155410	3.0	-	.	Target "Motif:Gypsy-5_DSim-I" 1169 4070
Contig10	RepeatMasker	similarity	155413	155469	5.3	-	.	Target "Motif:Gypsy-5_DSim-I" 611 667
Contig10	RepeatMasker	similarity	155470	155799	0.0	-	.	Target "Motif:TRANSPAC_LTR" 1 330
Contig10	RepeatMasker	similarity	155799	160386	0.2	-	.	Target "Motif:TRANSPAC_I-int" 1 4590
Contig10	RepeatMasker	similarity	160387	160716	0.0	-	.	Target "Motif:TRANSPAC_LTR" 1 330
Contig10	RepeatMasker	similarity	160717	161099	4.9	-	.	Target "Motif:Gypsy-5_DSim-I" 231 614
Contig10	RepeatMasker	similarity	161100	161164	16.9	-	.	Target "Motif:Invader3_LTR" 234 298
Contig10	RepeatMasker	similarity	161176	161358	6.5	-	.	Target "Motif:Invader3_LTR" 1 157
Contig10	RepeatMasker	similarity	161359	161484	8.4	-	.	Target "Motif:Gypsy-5_DSim-I" 116 234
Contig10	RepeatMasker	similarity	161512	161640	10.2	-	.	Target "Motif:Gypsy-5_DSim-I" 1 129
Contig10	RepeatMasker	similarity	161649	162050	6.6	-	.	Target "Motif:Gypsy-5_DSim-LTR" 1 369
Contig10	RepeatMasker	similarity	163757	164434	7.2	-	.	Target "Motif:Gypsy-13_DSim-LTR" 1 769
Contig10	RepeatMasker	similarity	164436	164643	11.4	-	.	Target "Motif:Gypsy-13_DSim-I" 5238 5443
Contig10	RepeatMasker	similarity	165063	166240	10.9	-	.	Target "Motif:Gypsy-31_DYa-I" 6380 7566
Contig10	RepeatMasker	similarity	166226	166935	12.7	-	.	Target "Motif:Gypsy-31_DYa-I" 5495 6202
Contig10	RepeatMasker	similarity	167056	167599	9.4	-	.	Target "Motif:Gypsy-31_DYa-I" 4954 5497
Contig10	RepeatMasker	similarity	167610	172236	2.1	+	.	Target "Motif:BS2" 11 4721
Contig10	RepeatMasker	similarity	172254	175384	8.8	-	.	Target "Motif:Gypsy-31_DYa-I" 1773 4966
Contig10	RepeatMasker	similarity	175380	175648	0.7	-	.	Target "Motif:Gypsy-31_DYa-I" 1066 1334
Contig10	RepeatMasker	similarity	175653	176123	0.6	-	.	Target "Motif:Gypsy-31_DYa-I" 178 649
Contig10	RepeatMasker	similarity	178151	178561	2.2	-	.	Target "Motif:Gypsy-10_DSim-I" 4761 5188
Contig10	RepeatMasker	similarity	179486	179530	10.5	+	.	Target "Motif:A-rich" 1 43
Contig10	RepeatMasker	similarity	180450	180471	4.8	+	.	Target "Motif:(CA)n" 1 22
Contig10	RepeatMasker	similarity	180524	180548	13.1	+	.	Target "Motif:(AG)n" 1 25
Contig10	RepeatMasker	similarity	180558	180598	7.8	+	.	Target "Motif:(CAGGATAAG)n" 1 41
Contig10	RepeatMasker	similarity	180844	180879	12.2	+	.	Target "Motif:(CA)n" 1 36
Contig10	RepeatMasker	similarity	181032	181068	18.4	+	.	Target "Motif:GA-rich" 1 37
Contig10	RepeatMasker	similarity	181099	181208	14.6	-	.	Target "Motif:Gypsy-8_DSim-I" 5179 5281
Contig10	RepeatMasker	similarity	181209	182128	13.6	-	.	Target "Motif:DM412" 1 914
Contig10	RepeatMasker	similarity	182144	182605	14.8	-	.	Target "Motif:DM412B_LTR" 1 465
Contig10	RepeatMasker	similarity	182738	183103	19.0	-	.	Target "Motif:Gypsy-3_DSe-I" 804 1197
Contig10	RepeatMasker	similarity	183244	183324	7.4	-	.	Target "Motif:Gypsy-13_DSim-LTR" 366 446
Contig10	RepeatMasker	similarity	186128	186144	0.0	+	.	Target "Motif:(AC)n" 1 17
Contig10	RepeatMasker	similarity	186197	186221	13.1	+	.	Target "Motif:(AG)n" 1 25
Contig10	RepeatMasker	similarity	186231	186271	7.8	+	.	Target "Motif:(CAGGATAAG)n" 1 41
Contig10	RepeatMasker	similarity	186535	186564	10.8	+	.	Target "Motif:(CA)n" 1 30
Contig10	RepeatMasker	similarity	186704	187313	10.7	+	.	Target "Motif:Gypsy-13_DSim-LTR" 321 769
Contig10	RepeatMasker	similarity	187735	187793	11.9	-	.	Target "Motif:Gypsy-5_DSim-I" 7104 7162
Contig10	RepeatMasker	similarity	187854	188211	19.0	-	.	Target "Motif:Gypsy-3_DSe-I" 804 1197
Contig10	RepeatMasker	similarity	188255	188313	11.9	-	.	Target "Motif:Gypsy-5_DSim-I" 7104 7162
Contig10	RepeatMasker	similarity	188386	188466	7.4	-	.	Target "Motif:Gypsy-13_DSim-LTR" 366 446
Contig10	RepeatMasker	similarity	191270	191286	0.0	+	.	Target "Motif:(AC)n" 1 17
Contig10	RepeatMasker	similarity	191339	191363	13.1	+	.	Target "Motif:(AG)n" 1 25
Contig10	RepeatMasker	similarity	191373	191413	7.8	+	.	Target "Motif:(CAGGATAAG)n" 1 41
Contig10	RepeatMasker	similarity	191677	191706	10.8	+	.	Target "Motif:(CA)n" 1 30
Contig10	RepeatMasker	similarity	191846	192455	10.7	+	.	Target "Motif:Gypsy-13_DSim-LTR" 321 769
Contig10	RepeatMasker	similarity	192610	197284	2.4	-	.	Target "Motif:FW_DM" 1 4690
Contig10	RepeatMasker	similarity	197566	197623	12.1	-	.	Target "Motif:Gypsy-5_DSim-I" 7104 7162
Contig10	RepeatMasker	similarity	197684	198041	19.0	-	.	Target "Motif:Gypsy-3_DSe-I" 804 1197
Contig10	RepeatMasker	similarity	198085	198143	11.9	-	.	Target "Motif:Gypsy-5_DSim-I" 7104 7162
Contig10	RepeatMasker	similarity	198216	198296	6.2	-	.	Target "Motif:Gypsy-13_DSim-LTR" 366 446
Contig10	RepeatMasker	similarity	200909	200930	4.8	+	.	Target "Motif:(CA)n" 1 22
Contig10	RepeatMasker	similarity	200983	201007	13.1	+	.	Target "Motif:(AG)n" 1 25
Contig10	RepeatMasker	similarity	201017	201057	7.8	+	.	Target "Motif:(CAGGATAAG)n" 1 41
Contig10	RepeatMasker	similarity	201303	201338	12.2	+	.	Target "Motif:(CA)n" 1 36
Contig10	RepeatMasker	similarity	201412	202015	12.2	-	.	Target "Motif:DM412" 1 593
Contig10	RepeatMasker	similarity	202031	202396	15.0	-	.	Target "Motif:DM412B_LTR" 76 465
Contig10	RepeatMasker	similarity	202397	202424	0.0	+	.	Target "Motif:(CATAAA)n" 1 28
Contig10	RepeatMasker	similarity	202425	202498	15.0	-	.	Target "Motif:DM412B_LTR" 2 75
Contig10	RepeatMasker	similarity	202631	202989	19.5	-	.	Target "Motif:Gypsy-3_DSe-I" 804 1197
Contig10	RepeatMasker	similarity	203033	203091	11.9	-	.	Target "Motif:Gypsy-5_DSim-I" 7104 7162
Contig10	RepeatMasker	similarity	203164	203244	6.2	-	.	Target "Motif:Gypsy-13_DSim-LTR" 366 446
Contig10	RepeatMasker	similarity	205866	205887	4.8	+	.	Target "Motif:(CA)n" 1 22
Contig10	RepeatMasker	similarity	205940	205964	13.1	+	.	Target "Motif:(AG)n" 1 25
Contig10	RepeatMasker	similarity	205974	206032	9.0	+	.	Target "Motif:(CAGGATAAG)n" 1 59
Contig10	RepeatMasker	similarity	206277	206309	13.5	+	.	Target "Motif:(CA)n" 1 33
Contig10	RepeatMasker	similarity	206340	206367	16.2	+	.	Target "Motif:(CA)n" 1 28
Contig10	RepeatMasker	similarity	206368	207947	7.9	+	.	Target "Motif:DMRT1C" 3864 5443
Contig10	RepeatMasker	similarity	207948	207977	0.0	+	.	Target "Motif:(A)n" 1 30
Contig10	RepeatMasker	similarity	207977	208001	13.7	+	.	Target "Motif:(AC)n" 1 25
Contig10	RepeatMasker	similarity	208141	208589	11.1	+	.	Target "Motif:Gypsy-13_DSim-LTR" 321 769
Contig10	RepeatMasker	similarity	209492	209602	14.5	-	.	Target "Motif:Gypsy-8_DSim-I" 5179 5282
Contig10	RepeatMasker	similarity	209619	210348	12.2	-	.	Target "Motif:DM412" 1 722
Contig10	RepeatMasker	similarity	210364	210783	15.6	-	.	Target "Motif:DM412B_LTR" 43 465
Contig10	RepeatMasker	similarity	210913	211266	19.9	-	.	Target "Motif:Gypsy-3_DSe-I" 804 1197
Contig10	RepeatMasker	similarity	211303	211372	11.7	-	.	Target "Motif:Gypsy-5_DSim-I" 7096 7165
Contig10	RepeatMasker	similarity	211441	211521	6.2	-	.	Target "Motif:Gypsy-13_DSim-LTR" 366 446
Contig10	RepeatMasker	similarity	211608	213252	2.5	+	.	Target "Motif:FW_DM" 2450 4094
Contig10	RepeatMasker	similarity	213262	213322	6.6	+	.	Target "Motif:FW_DM" 4625 4687
Contig10	RepeatMasker	similarity	215824	215843	5.3	+	.	Target "Motif:(CA)n" 1 20
Contig10	RepeatMasker	similarity	215896	215920	13.1	+	.	Target "Motif:(AG)n" 1 25
Contig10	RepeatMasker	similarity	215930	215988	11.0	+	.	Target "Motif:(CAGGATAAG)n" 1 59
Contig10	RepeatMasker	similarity	216189	216224	12.2	+	.	Target "Motif:(CA)n" 1 36
Contig10	RepeatMasker	similarity	216381	216417	18.4	+	.	Target "Motif:GA-rich" 1 37
Contig10	RepeatMasker	similarity	216447	216557	14.5	-	.	Target "Motif:Gypsy-8_DSim-I" 5179 5282
Contig10	RepeatMasker	similarity	216558	217479	13.6	-	.	Target "Motif:DM412" 1 914
Contig10	RepeatMasker	similarity	217509	217967	14.8	-	.	Target "Motif:DM412B_LTR" 1 465
Contig10	RepeatMasker	similarity	218076	218408	18.4	-	.	Target "Motif:Gypsy-3_DSe-I" 825 1197
Contig10	RepeatMasker	similarity	218470	218539	11.7	-	.	Target "Motif:Gypsy-5_DSim-I" 7096 7165
Contig10	RepeatMasker	similarity	218608	218688	6.2	-	.	Target "Motif:Gypsy-13_DSim-LTR" 366 446
Contig10	RepeatMasker	similarity	218775	220929	2.1	+	.	Target "Motif:FW_DM" 2450 4604
Contig10	RepeatMasker	similarity	221578	221620	14.8	+	.	Target "Motif:(TTA)n" 1 41
Contig10	RepeatMasker	similarity	222863	222878	19.1	+	.	Target "Motif:(TATT)n" 1 73
Contig10	RepeatMasker	similarity	222879	222933	18.6	+	.	Target "Motif:(TATTT)n" 1 54
Contig10	RepeatMasker	similarity	224121	224186	17.9	-	.	Target "Motif:Gypsy-5_DSim-I" 7104 7165
Contig10	RepeatMasker	similarity	224259	224339	7.4	-	.	Target "Motif:Gypsy-13_DSim-LTR" 366 446
Contig10	RepeatMasker	similarity	226869	226888	5.3	+	.	Target "Motif:(CA)n" 1 20
Contig10	RepeatMasker	similarity	226941	226965	13.1	+	.	Target "Motif:(AG)n" 1 25
Contig10	RepeatMasker	similarity	226975	227025	10.5	+	.	Target "Motif:(CAGGATGAG)n" 1 51
Contig10	RepeatMasker	similarity	227302	227337	15.5	+	.	Target "Motif:(CA)n" 1 36
Contig10	RepeatMasker	similarity	227490	227526	18.4	+	.	Target "Motif:GA-rich" 1 37
Contig10	RepeatMasker	similarity	227557	227666	14.6	-	.	Target "Motif:Gypsy-8_DSim-I" 5179 5281
Contig10	RepeatMasker	similarity	227667	228586	13.9	-	.	Target "Motif:DM412" 1 914
Contig10	RepeatMasker	similarity	228602	228967	15.3	-	.	Target "Motif:DM412B_LTR" 76 465
Contig10	RepeatMasker	similarity	228968	228995	0.0	+	.	Target "Motif:(CATAAA)n" 1 28
Contig10	RepeatMasker	similarity	228996	229069	15.3	-	.	Target "Motif:DM412B_LTR" 2 75
Contig10	RepeatMasker	similarity	229202	229535	19.0	-	.	Target "Motif:Gypsy-3_DSe-I" 825 1197
Contig10	RepeatMasker	similarity	229597	229665	11.7	-	.	Target "Motif:Gypsy-5_DSim-I" 7096 7165
Contig10	RepeatMasker	similarity	229734	229814	6.2	-	.	Target "Motif:Gypsy-13_DSim-LTR" 366 446
Contig10	RepeatMasker	similarity	232631	232652	4.8	+	.	Target "Motif:(CA)n" 1 22
Contig10	RepeatMasker	similarity	232705	232729	13.1	+	.	Target "Motif:(AG)n" 1 25
Contig10	RepeatMasker	similarity	232739	232789	10.5	+	.	Target "Motif:(CAGGATGAG)n" 1 51
Contig10	RepeatMasker	similarity	233043	233078	15.5	+	.	Target "Motif:(CA)n" 1 36
Contig10	RepeatMasker	similarity	233231	233267	18.4	+	.	Target "Motif:GA-rich" 1 37
Contig10	RepeatMasker	similarity	233298	233407	14.6	-	.	Target "Motif:Gypsy-8_DSim-I" 5179 5281
Contig10	RepeatMasker	similarity	233408	234314	13.8	-	.	Target "Motif:DM412" 1 914
Contig10	RepeatMasker	similarity	234330	234787	14.6	-	.	Target "Motif:DM412B_LTR" 1 465
Contig10	RepeatMasker	similarity	234908	235264	18.2	-	.	Target "Motif:Gypsy-3_DSe-I" 804 1197
Contig10	RepeatMasker	similarity	235301	235369	11.7	-	.	Target "Motif:Gypsy-5_DSim-I" 7096 7165
Contig10	RepeatMasker	similarity	235438	235518	7.4	-	.	Target "Motif:Gypsy-13_DSim-LTR" 366 446
Contig10	RepeatMasker	similarity	238332	238357	4.0	+	.	Target "Motif:(CA)n" 1 26
Contig10	RepeatMasker	similarity	238410	238434	13.1	+	.	Target "Motif:(AG)n" 1 25
Contig10	RepeatMasker	similarity	238444	238502	9.0	+	.	Target "Motif:(CAGGATAAG)n" 1 59
Contig10	RepeatMasker	similarity	238747	238782	15.5	+	.	Target "Motif:(CA)n" 1 36
Contig10	RepeatMasker	similarity	238935	238971	18.4	+	.	Target "Motif:GA-rich" 1 37
Contig10	RepeatMasker	similarity	239002	239111	14.6	-	.	Target "Motif:Gypsy-8_DSim-I" 5179 5281
Contig10	RepeatMasker	similarity	239112	240018	13.5	-	.	Target "Motif:DM412" 1 914
Contig10	RepeatMasker	similarity	240034	240490	15.0	-	.	Target "Motif:DM412B_LTR" 1 465
Contig10	RepeatMasker	similarity	240599	240955	18.5	-	.	Target "Motif:Gypsy-3_DSe-I" 804 1197
Contig10	RepeatMasker	similarity	240999	241056	12.1	-	.	Target "Motif:Gypsy-5_DSim-I" 7104 7162
Contig10	RepeatMasker	similarity	241128	241208	6.2	-	.	Target "Motif:Gypsy-13_DSim-LTR" 366 446
Contig10	RepeatMasker	similarity	244021	244042	4.8	+	.	Target "Motif:(CA)n" 1 22
Contig10	RepeatMasker	similarity	244095	244119	13.1	+	.	Target "Motif:(AG)n" 1 25
Contig10	RepeatMasker	similarity	244129	244187	9.0	+	.	Target "Motif:(CAGGATAAG)n" 1 59
Contig10	RepeatMasker	similarity	244433	244470	18.4	+	.	Target "Motif:(CA)n" 1 38
Contig10	RepeatMasker	similarity	244482	247129	10.8	+	.	Target "Motif:DMRT1C" 6 2633
Contig10	RepeatMasker	similarity	247191	249988	8.3	+	.	Target "Motif:DMRT1C" 2634 5443
Contig10	RepeatMasker	similarity	250162	250198	18.4	+	.	Target "Motif:GA-rich" 1 37
Contig10	RepeatMasker	similarity	250229	250338	12.7	-	.	Target "Motif:Gypsy-8_DSim-I" 5179 5281
Contig10	RepeatMasker	similarity	250339	250603	16.2	-	.	Target "Motif:DM412" 641 914
Contig10	RepeatMasker	similarity	250604	250649	11.4	+	.	Target "Motif:NOMAD_LTR" 1 44
Contig10	RepeatMasker	similarity	250869	251058	10.0	+	.	Target "Motif:NOMAD_LTR" 319 518
Contig10	RepeatMasker	similarity	251058	251708	12.5	-	.	Target "Motif:DM412" 1 633
Contig10	RepeatMasker	similarity	251724	252181	14.3	-	.	Target "Motif:DM412B_LTR" 1 465
Contig10	RepeatMasker	similarity	252290	252647	19.3	-	.	Target "Motif:Gypsy-3_DSe-I" 804 1197
Contig10	RepeatMasker	similarity	252684	252753	11.7	-	.	Target "Motif:Gypsy-5_DSim-I" 7096 7165
Contig10	RepeatMasker	similarity	252822	252902	6.2	-	.	Target "Motif:Gypsy-13_DSim-LTR" 366 446
Contig10	RepeatMasker	similarity	255706	255727	4.8	+	.	Target "Motif:(CA)n" 1 22
Contig10	RepeatMasker	similarity	255780	255804	13.1	+	.	Target "Motif:(AG)n" 1 25
Contig10	RepeatMasker	similarity	255814	255872	9.0	+	.	Target "Motif:(CAGGATAAG)n" 1 59
Contig10	RepeatMasker	similarity	256118	256153	12.2	+	.	Target "Motif:(CA)n" 1 36
Contig10	RepeatMasker	similarity	256306	256342	18.4	+	.	Target "Motif:GA-rich" 1 37
Contig10	RepeatMasker	similarity	256373	256482	13.7	-	.	Target "Motif:Gypsy-8_DSim-I" 5179 5281
Contig10	RepeatMasker	similarity	256483	257394	13.1	-	.	Target "Motif:DM412" 1 914
Contig10	RepeatMasker	similarity	257410	257865	14.6	-	.	Target "Motif:DM412B_LTR" 1 465
Contig10	RepeatMasker	similarity	257972	258330	19.2	-	.	Target "Motif:Gypsy-3_DSe-I" 804 1197
Contig10	RepeatMasker	similarity	258367	258436	11.7	-	.	Target "Motif:Gypsy-5_DSim-I" 7096 7165
Contig10	RepeatMasker	similarity	258506	258586	6.2	-	.	Target "Motif:Gypsy-13_DSim-LTR" 366 446
Contig10	RepeatMasker	similarity	261405	261424	5.3	+	.	Target "Motif:(CA)n" 1 20
Contig10	RepeatMasker	similarity	261477	261501	13.1	+	.	Target "Motif:(AG)n" 1 25
Contig10	RepeatMasker	similarity	261511	261569	9.0	+	.	Target "Motif:(CAGGATAAG)n" 1 59
Contig10	RepeatMasker	similarity	261815	261850	12.2	+	.	Target "Motif:(CA)n" 1 36
Contig10	RepeatMasker	similarity	262003	262039	18.4	+	.	Target "Motif:GA-rich" 1 37
Contig10	RepeatMasker	similarity	262070	262179	13.7	-	.	Target "Motif:Gypsy-8_DSim-I" 5179 5281
Contig10	RepeatMasker	similarity	262180	262450	16.3	-	.	Target "Motif:DM412" 640 914
Contig10	RepeatMasker	similarity	262447	262482	8.3	+	.	Target "Motif:NOMAD_LTR" 110 145
Contig10	RepeatMasker	similarity	262729	262919	9.9	+	.	Target "Motif:NOMAD_LTR" 319 518
Contig10	RepeatMasker	similarity	262919	263565	13.2	-	.	Target "Motif:DM412" 1 633
Contig10	RepeatMasker	similarity	263766	268880	3.5	-	.	Target "Motif:NOMAD_I-int" 811 5923
Contig10	RepeatMasker	similarity	268881	269204	5.6	-	.	Target "Motif:Gypsy-4_DSe-LTR" 39 362
Contig10	RepeatMasker	similarity	269204	270036	3.7	-	.	Target "Motif:NOMAD_I-int" 1 815
Contig10	RepeatMasker	similarity	270037	270227	8.4	-	.	Target "Motif:NOMAD_LTR" 319 518
Contig10	RepeatMasker	similarity	270474	270506	6.1	-	.	Target "Motif:NOMAD_LTR" 113 145
Contig10	RepeatMasker	similarity	270506	271145	12.7	-	.	Target "Motif:DM412" 1 623
Contig10	RepeatMasker	similarity	271161	271618	14.6	-	.	Target "Motif:DM412B_LTR" 1 465
Contig10	RepeatMasker	similarity	272259	272339	7.4	-	.	Target "Motif:Gypsy-13_DSim-LTR" 366 446
Contig10	RepeatMasker	similarity	275153	275172	5.3	+	.	Target "Motif:(CA)n" 1 20
Contig10	RepeatMasker	similarity	275225	275249	13.1	+	.	Target "Motif:(AG)n" 1 25
Contig10	RepeatMasker	similarity	275259	275317	9.0	+	.	Target "Motif:(CAGGATAAG)n" 1 59
Contig10	RepeatMasker	similarity	275563	275598	12.2	+	.	Target "Motif:(CA)n" 1 36
Contig10	RepeatMasker	similarity	275751	275787	18.4	+	.	Target "Motif:GA-rich" 1 37
Contig10	RepeatMasker	similarity	275818	275927	12.7	-	.	Target "Motif:Gypsy-8_DSim-I" 5179 5281
Contig10	RepeatMasker	similarity	275928	276846	13.9	-	.	Target "Motif:DM412" 1 914
Contig10	RepeatMasker	similarity	276862	277319	14.6	-	.	Target "Motif:DM412B_LTR" 1 465
Contig10	RepeatMasker	similarity	277749	278604	7.1	+	.	Target "Motif:G5_DM" 3972 4856
Contig10	RepeatMasker	similarity	278607	280242	1.9	-	.	Target "Motif:STALKER4_I-int" 1057 2681
Contig10	RepeatMasker	similarity	280939	280973	9.7	+	.	Target "Motif:(TAATT)n" 1 37
Contig10	RepeatMasker	similarity	281099	281327	6.8	-	.	Target "Motif:STALKER4_LTR" 149 379
Contig10	RepeatMasker	similarity	281326	282912	2.4	-	.	Target "Motif:R1_DSi" 2952 4548
Contig10	RepeatMasker	similarity	282915	283994	2.0	-	.	Target "Motif:R1_DSi" 1489 2568
Contig10	RepeatMasker	similarity	284007	285455	3.2	-	.	Target "Motif:DMCR1A" 2923 4470
Contig10	RepeatMasker	similarity	285477	288138	10.9	+	.	Target "Motif:DMRT1C" 6 2633
Contig10	RepeatMasker	similarity	288200	291010	8.7	+	.	Target "Motif:DMRT1C" 2634 5443
Contig10	RepeatMasker	similarity	291024	291507	0.8	-	.	Target "Motif:DMCR1A" 2453 2936
Contig10	RepeatMasker	similarity	291508	293757	2.7	-	.	Target "Motif:DMCR1A" 4 2242
Contig10	RepeatMasker	similarity	293786	294360	5.0	-	.	Target "Motif:R1_DSi" 922 1496
Contig10	RepeatMasker	similarity	294374	294793	6.8	-	.	Target "Motif:R1_DSi" 220 634
Contig10	RepeatMasker	similarity	296626	296649	4.3	+	.	Target "Motif:(TG)n" 1 25
Contig10	RepeatMasker	similarity	296998	299480	2.7	-	.	Target "Motif:R1_DSi" 2952 5429
Contig10	RepeatMasker	similarity	299483	301268	3.5	-	.	Target "Motif:R1_DSi" 783 2568
Contig10	RepeatMasker	similarity	301266	301440	6.4	-	.	Target "Motif:R1_DSi" 395 566
Contig10	RepeatMasker	similarity	302199	302228	3.3	-	.	Target "Motif:R1_DSi" 395 424
Contig10	RepeatMasker	similarity	303558	303587	3.4	+	.	Target "Motif:(TG)n" 1 31
Contig10	RepeatMasker	similarity	303930	306413	2.9	-	.	Target "Motif:R1_DSi" 2952 5433
Contig10	RepeatMasker	similarity	306416	308198	3.4	-	.	Target "Motif:R1_DSi" 783 2568
Contig10	RepeatMasker	similarity	308196	308370	6.4	-	.	Target "Motif:R1_DSi" 395 566
Contig10	RepeatMasker	similarity	309700	309729	3.4	+	.	Target "Motif:(TG)n" 1 31
Contig10	RepeatMasker	similarity	310073	310221	4.7	-	.	Target "Motif:R1_DSi" 5286 5433
Contig10	RepeatMasker	similarity	310223	310638	0.0	-	.	Target "Motif:Stalker2_LTR" 1 416
Contig10	RepeatMasker	similarity	310639	315872	1.8	-	.	Target "Motif:Stalker2_I-int" 1568 7396
Contig10	RepeatMasker	similarity	316072	317643	0.7	-	.	Target "Motif:Stalker2_I-int" 1 1586
Contig10	RepeatMasker	similarity	317650	318073	0.0	-	.	Target "Motif:Stalker2_LTR" 1 424
Contig10	RepeatMasker	similarity	318074	320407	3.0	-	.	Target "Motif:R1_DSi" 2952 5289
Contig10	RepeatMasker	similarity	320410	322192	3.4	-	.	Target "Motif:R1_DSi" 783 2568
Contig10	RepeatMasker	similarity	322190	322364	6.4	-	.	Target "Motif:R1_DSi" 395 566
Contig10	RepeatMasker	similarity	323498	323527	3.4	+	.	Target "Motif:(TG)n" 1 31
Contig10	RepeatMasker	similarity	323871	326335	3.0	-	.	Target "Motif:R1_DSi" 2952 5433
Contig10	RepeatMasker	similarity	326338	328843	4.6	-	.	Target "Motif:R1_DSi" 1 2568
Contig10	RepeatMasker	similarity	328863	329284	2.4	-	.	Target "Motif:Gypsy-13_DSim-I" 3760 4181
Contig10	RepeatMasker	similarity	329285	330587	3.3	-	.	Target "Motif:Gypsy-13_DSim-I" 2140 3473
Contig10	RepeatMasker	similarity	330586	330722	6.6	-	.	Target "Motif:Gypsy-13_DSim-I" 1684 1820
Contig10	RepeatMasker	similarity	330718	331677	6.5	-	.	Target "Motif:ZAM_I-int" 946 1906
Contig10	RepeatMasker	similarity	331678	332091	3.2	-	.	Target "Motif:DM297_LTR" 1 414
Contig10	RepeatMasker	similarity	332092	338184	3.0	-	.	Target "Motif:DM297_I-int" 1 6167
Contig10	RepeatMasker	similarity	338185	338598	3.2	-	.	Target "Motif:DM297_LTR" 1 414
Contig10	RepeatMasker	similarity	338603	339008	3.5	-	.	Target "Motif:DMTOM1_LTR" 1 412
Contig10	RepeatMasker	similarity	338996	339910	4.0	-	.	Target "Motif:Gypsy-5_DSe-I" 5249 6164
Contig10	RepeatMasker	similarity	340189	340969	8.2	-	.	Target "Motif:Gypsy-13_DSim-LTR" 1 769
Contig10	RepeatMasker	similarity	340971	341177	11.0	-	.	Target "Motif:Gypsy-13_DSim-I" 5238 5443
Contig10	RepeatMasker	similarity	341641	341970	14.1	-	.	Target "Motif:Gypsy-13_DSim-I" 4887 5232
Contig10	RepeatMasker	similarity	343320	344598	4.6	-	.	Target "Motif:Gypsy-13_DSim-I" 1684 2993
Contig10	RepeatMasker	similarity	344594	345556	6.0	-	.	Target "Motif:ZAM_I-int" 946 1906
Contig10	RepeatMasker	similarity	345557	345921	3.3	-	.	Target "Motif:DM297_LTR" 50 414
Contig10	RepeatMasker	similarity	345922	349231	2.7	-	.	Target "Motif:DM297_I-int" 1 3309
Contig10	RepeatMasker	similarity	349232	349645	3.4	-	.	Target "Motif:DM297_LTR" 1 414
Contig10	RepeatMasker	similarity	349650	350055	3.5	-	.	Target "Motif:DMTOM1_LTR" 1 412
Contig10	RepeatMasker	similarity	350043	350957	4.5	-	.	Target "Motif:Gypsy-5_DSe-I" 5249 6164
Contig10	RepeatMasker	similarity	351318	351710	9.3	+	.	Target "Motif:R1_DSi" 16 460
Contig10	RepeatMasker	similarity	351709	354534	3.6	+	.	Target "Motif:R1_DSi" 1024 3874
Contig10	RepeatMasker	similarity	354529	354708	4.0	-	.	Target "Motif:DM297_LTR" 1 180
Contig10	RepeatMasker	similarity	354713	355118	3.5	-	.	Target "Motif:DMTOM1_LTR" 1 412
Contig10	RepeatMasker	similarity	355106	356020	4.4	-	.	Target "Motif:Gypsy-5_DSe-I" 5249 6164
Contig10	RepeatMasker	similarity	356381	356773	8.8	+	.	Target "Motif:R1_DSi" 16 460
Contig10	RepeatMasker	similarity	356772	361104	3.0	+	.	Target "Motif:R1_DSi" 1024 5429
Contig10	RepeatMasker	similarity	361115	362372	0.3	+	.	Target "Motif:dmau_rDNA_28S_rDNA" 2712 3969
Contig10	RepeatMasker	similarity	362422	362447	0.0	+	.	Target "Motif:(T)n" 1 26
Contig10	RepeatMasker	similarity	362448	366881	0.7	-	.	Target "Motif:Jockey-3_Dmau_anc-like" 3 4481
Contig10	RepeatMasker	similarity	366840	366916	0.0	-	.	Target "Motif:90U_SAT" 1 75
Contig10	RepeatMasker	similarity	366913	366954	16.7	+	.	Target "Motif:dmau_rDNA_28S_rDNA" 2649 2690
Contig10	RepeatMasker	similarity	366918	367007	1.1	+	.	Target "Motif:NTS_90_Dsec" 1 90
Contig10	RepeatMasker	similarity	367007	367564	1.8	-	.	Target "Motif:90U_SAT" 1 545
Contig10	RepeatMasker	similarity	367566	367655	1.1	+	.	Target "Motif:NTS_90_Dsec" 1 90
Contig10	RepeatMasker	similarity	367651	367692	19.1	+	.	Target "Motif:dmau_rDNA_28S_rDNA" 2649 2690
Contig10	RepeatMasker	similarity	367656	367745	1.1	+	.	Target "Motif:NTS_90_Dsec" 1 90
Contig10	RepeatMasker	similarity	367746	367837	2.2	+	.	Target "Motif:NTS_90_Dsec" 1 90
Contig10	RepeatMasker	similarity	367876	368061	2.3	+	.	Target "Motif:NTS_160_Dsec" 1 163
Contig10	RepeatMasker	similarity	368036	368232	3.9	+	.	Target "Motif:NTS_160_Dsec" 1 163
Contig10	RepeatMasker	similarity	368207	368404	5.5	+	.	Target "Motif:NTS_160_Dsec" 1 163
Contig10	RepeatMasker	similarity	368379	368568	5.2	+	.	Target "Motif:NTS_160_Dsec" 1 163
Contig10	RepeatMasker	similarity	368543	368740	5.5	+	.	Target "Motif:NTS_160_Dsec" 1 163
Contig10	RepeatMasker	similarity	368715	368949	3.0	+	.	Target "Motif:NTS_240_Dsec" 1 234
Contig10	RepeatMasker	similarity	369102	369151	2.0	+	.	Target "Motif:dmau_rDNA_ETS" 1 50
Contig10	RepeatMasker	similarity	369150	369176	0.0	+	.	Target "Motif:NTS_240_Dsec" 215 241
Contig10	RepeatMasker	similarity	369162	369725	0.9	+	.	Target "Motif:dmau_rDNA_ETS" 1 564
Contig10	RepeatMasker	similarity	369726	370087	2.5	+	.	Target "Motif:Gypsy-9_DSim-LTR" 1 362
Contig10	RepeatMasker	similarity	370088	370397	0.0	+	.	Target "Motif:dmau_rDNA_ETS" 561 871
Contig10	RepeatMasker	similarity	370398	372355	0.5	+	.	Target "Motif:dmau_rDNA_18S_rDNA" 1 1965
Contig10	RepeatMasker	similarity	372367	373052	0.9	-	.	Target "Motif:dmau_rDNA_ITS1" 1 686
Contig10	RepeatMasker	similarity	373053	373175	1.6	+	.	Target "Motif:dmau_rDNA_5_8S_rDNA" 1 123
Contig10	RepeatMasker	similarity	373234	373619	0.5	+	.	Target "Motif:dmau_rDNA_ITS2" 1 385
Contig10	RepeatMasker	similarity	373620	375019	0.6	+	.	Target "Motif:dmau_rDNA_28S_rDNA" 1 1392
Contig10	RepeatMasker	similarity	375023	375572	0.2	+	.	Target "Motif:dmau_rDNA_28S_rDNA" 1461 2006
Contig10	RepeatMasker	similarity	375551	375915	0.3	+	.	Target "Motif:dmau_rDNA_28S_rDNA" 2328 2702
Contig10	RepeatMasker	similarity	375916	379627	3.0	+	.	Target "Motif:R1_DSi" 1 3761
Contig10	RepeatMasker	similarity	379629	381134	2.1	+	.	Target "Motif:R1_DSi" 3924 5430
Contig10	RepeatMasker	similarity	381144	382402	0.5	+	.	Target "Motif:dmau_rDNA_28S_rDNA" 2712 3969
Contig10	RepeatMasker	similarity	382431	382613	1.7	-	.	Target "Motif:90U_SAT" 1 178
Contig10	RepeatMasker	similarity	382610	382651	16.7	+	.	Target "Motif:dmau_rDNA_28S_rDNA" 2649 2690
Contig10	RepeatMasker	similarity	382615	382704	2.2	+	.	Target "Motif:NTS_90_Dsec" 1 90
Contig10	RepeatMasker	similarity	382704	382796	1.1	-	.	Target "Motif:90U_SAT" 1 91
Contig10	RepeatMasker	similarity	382793	382834	16.7	+	.	Target "Motif:dmau_rDNA_28S_rDNA" 2649 2690
Contig10	RepeatMasker	similarity	382798	382887	2.2	+	.	Target "Motif:NTS_90_Dsec" 1 90
Contig10	RepeatMasker	similarity	382887	382979	1.1	-	.	Target "Motif:90U_SAT" 1 91
Contig10	RepeatMasker	similarity	382976	383017	16.7	+	.	Target "Motif:dmau_rDNA_28S_rDNA" 2649 2690
Contig10	RepeatMasker	similarity	382981	383070	3.3	+	.	Target "Motif:NTS_90_Dsec" 1 90
Contig10	RepeatMasker	similarity	383066	383107	16.7	+	.	Target "Motif:dmau_rDNA_28S_rDNA" 2649 2690
Contig10	RepeatMasker	similarity	383071	383160	2.2	+	.	Target "Motif:NTS_90_Dsec" 1 90
Contig10	RepeatMasker	similarity	383161	383255	6.7	+	.	Target "Motif:NTS_90_Dsec" 1 90
Contig10	RepeatMasker	similarity	383289	383479	3.0	+	.	Target "Motif:NTS_160_Dsec" 1 163
Contig10	RepeatMasker	similarity	383454	383651	5.1	+	.	Target "Motif:NTS_160_Dsec" 1 163
Contig10	RepeatMasker	similarity	383626	383866	2.5	+	.	Target "Motif:NTS_240_Dsec" 1 241
Contig10	RepeatMasker	similarity	383852	383903	14.0	+	.	Target "Motif:dmau_rDNA_ETS" 1 50
Contig10	RepeatMasker	similarity	383867	384107	1.7	+	.	Target "Motif:NTS_240_Dsec" 1 241
Contig10	RepeatMasker	similarity	384093	384144	12.0	+	.	Target "Motif:dmau_rDNA_ETS" 1 50
Contig10	RepeatMasker	similarity	384108	384297	4.1	+	.	Target "Motif:NTS_240_Dsec" 1 163
Contig10	RepeatMasker	similarity	384272	384468	4.3	+	.	Target "Motif:NTS_160_Dsec" 1 163
Contig10	RepeatMasker	similarity	384443	384640	4.3	+	.	Target "Motif:NTS_160_Dsec" 1 163
Contig10	RepeatMasker	similarity	384615	384812	4.3	+	.	Target "Motif:NTS_160_Dsec" 1 163
Contig10	RepeatMasker	similarity	384787	384823	5.4	+	.	Target "Motif:NTS_240_Dsec" 1 37
Contig10	RepeatMasker	similarity	384824	385185	2.8	-	.	Target "Motif:Gypsy-9_DSim-LTR" 1 362
Contig10	RepeatMasker	similarity	385186	385835	3.7	-	.	Target "Motif:Gypsy-9_DSim-I" 2556 3241
Contig10	RepeatMasker	similarity	385830	387976	2.0	-	.	Target "Motif:Gypsy-9_DSim-I" 1 2244
Contig10	RepeatMasker	similarity	387977	388338	2.8	-	.	Target "Motif:Gypsy-9_DSim-LTR" 1 362
Contig10	RepeatMasker	similarity	388339	388481	5.6	+	.	Target "Motif:NTS_240_Dsec" 34 176
Contig10	RepeatMasker	similarity	388477	390798	10.6	-	.	Target "Motif:193XP_SAT" 1 2313
Contig10	RepeatMasker	similarity	390845	391066	5.9	+	.	Target "Motif:Gypsy-2_DSe-LTR" 1 226
Contig10	RepeatMasker	similarity	391096	391351	4.8	+	.	Target "Motif:Gypsy-2_DSe-I" 1 251
Contig10	RepeatMasker	similarity	391349	397544	1.7	+	.	Target "Motif:Gypsy-2_DSe-I" 199 6411
Contig10	RepeatMasker	similarity	397545	397766	6.3	+	.	Target "Motif:Gypsy-2_DSe-LTR" 1 226
Contig10	RepeatMasker	similarity	397799	398561	10.2	-	.	Target "Motif:193XP_SAT" 1 759
Contig10	RepeatMasker	similarity	398586	405414	10.2	-	.	Target "Motif:193XP_SAT" 1 6811
Contig10	RepeatMasker	similarity	405440	405667	9.7	-	.	Target "Motif:193XP_SAT" 1 226
Contig10	RepeatMasker	similarity	405681	407298	3.8	+	.	Target "Motif:DOC2_DM" 3 1692
Contig10	RepeatMasker	similarity	407298	410114	1.5	+	.	Target "Motif:DOC2_DM" 1950 4793
Contig10	RepeatMasker	similarity	410127	410387	8.8	-	.	Target "Motif:193XP_SAT" 1 259
Contig10	RepeatMasker	similarity	410388	410678	7.7	+	.	Target "Motif:BATUMI_I-int" 7002 7284
Contig10	RepeatMasker	similarity	410679	411851	11.6	+	.	Target "Motif:BATUMI_I-int" 1 1165
Contig10	RepeatMasker	similarity	411887	415231	4.4	+	.	Target "Motif:BATUMI_I-int" 965 4321
Contig10	RepeatMasker	similarity	415382	417494	2.7	+	.	Target "Motif:BATUMI_I-int" 4315 6420
Contig10	RepeatMasker	similarity	418121	418783	0.9	+	.	Target "Motif:BATUMI_I-int" 7303 7963
Contig10	RepeatMasker	similarity	418784	419074	7.6	+	.	Target "Motif:BATUMI_I-int" 7002 7284
Contig10	RepeatMasker	similarity	419075	420534	10.1	-	.	Target "Motif:193XP_SAT" 1 1442
Contig10	RepeatMasker	similarity	420580	421148	9.0	-	.	Target "Motif:193XP_SAT" 1 565
Contig10	RepeatMasker	similarity	421160	421728	8.8	-	.	Target "Motif:193XP_SAT" 1 565
Contig10	RepeatMasker	similarity	421740	422371	9.8	-	.	Target "Motif:193XP_SAT" 1 619
Contig10	RepeatMasker	similarity	422367	422454	3.5	+	.	Target "Motif:DM1731_LTR" 28 115
Contig10	RepeatMasker	similarity	422460	422510	10.6	+	.	Target "Motif:(ATA)n" 1 51
Contig10	RepeatMasker	similarity	422511	422882	6.4	+	.	Target "Motif:MDG1_LTR" 70 441
Contig10	RepeatMasker	similarity	422883	422958	7.9	+	.	Target "Motif:MDG1_I-int" 1 78
Contig10	RepeatMasker	similarity	422998	423040	9.3	+	.	Target "Motif:MDG1_I-int" 73 115
Contig10	RepeatMasker	similarity	423037	425283	2.9	+	.	Target "Motif:MDG1_I-int" 1346 3595
Contig10	RepeatMasker	similarity	425279	425349	5.6	-	.	Target "Motif:MDG1_I-int" 3609 3679
Contig10	RepeatMasker	similarity	425354	428029	2.4	+	.	Target "Motif:MDG1_I-int" 3602 6280
Contig10	RepeatMasker	similarity	428004	428209	3.5	+	.	Target "Motif:MDG1_I-int" 6393 6596
Contig10	RepeatMasker	similarity	428234	428276	10.0	+	.	Target "Motif:(AAT)n" 1 43
Contig10	RepeatMasker	similarity	428277	428551	4.7	+	.	Target "Motif:MDG1_LTR" 71 345
Contig10	RepeatMasker	similarity	428552	429156	4.5	+	.	Target "Motif:Chouto_LTR" 1 618
Contig10	RepeatMasker	similarity	429157	429829	1.8	+	.	Target "Motif:Chouto_I-int" 1 672
Contig10	RepeatMasker	similarity	429822	431386	1.8	+	.	Target "Motif:Chouto_I-int" 4148 5715
Contig10	RepeatMasker	similarity	431387	431991	4.3	+	.	Target "Motif:Chouto_LTR" 1 618
Contig10	RepeatMasker	similarity	431992	432092	10.9	+	.	Target "Motif:MDG1_LTR" 342 442
Contig10	RepeatMasker	similarity	432093	432329	2.1	+	.	Target "Motif:DM1731_LTR" 101 336
Contig10	RepeatMasker	similarity	432330	436219	1.5	+	.	Target "Motif:DM1731_I-int" 1 3976
Contig10	RepeatMasker	similarity	436220	436528	2.9	+	.	Target "Motif:DM1731_LTR" 29 336
Contig10	RepeatMasker	similarity	436534	440418	1.5	+	.	Target "Motif:DM1731_I-int" 7 3976
Contig10	RepeatMasker	similarity	440419	440499	4.8	+	.	Target "Motif:DM1731_LTR" 29 109
Contig10	RepeatMasker	similarity	440500	440861	3.0	+	.	Target "Motif:Gypsy-9_DSim-LTR" 1 362
Contig10	RepeatMasker	similarity	440862	443932	1.7	+	.	Target "Motif:Gypsy-9_DSim-I" 1 3241
Contig10	RepeatMasker	similarity	443933	444294	3.0	+	.	Target "Motif:Gypsy-9_DSim-LTR" 1 362
Contig10	RepeatMasker	similarity	444295	444516	2.3	+	.	Target "Motif:DM1731_LTR" 106 336
Contig10	RepeatMasker	similarity	444522	447718	1.6	+	.	Target "Motif:DM1731_I-int" 7 3290
Contig10	RepeatMasker	similarity	447717	449769	1.3	+	.	Target "Motif:DM1731_I-int" 1840 3976
Contig10	RepeatMasker	similarity	449770	450078	2.6	+	.	Target "Motif:DM1731_LTR" 29 336
Contig10	RepeatMasker	similarity	450085	453967	1.4	+	.	Target "Motif:DM1731_I-int" 9 3976
Contig10	RepeatMasker	similarity	453968	454276	2.6	+	.	Target "Motif:DM1731_LTR" 29 336
Contig10	RepeatMasker	similarity	454277	458167	1.4	+	.	Target "Motif:DM1731_I-int" 1 3976
Contig10	RepeatMasker	similarity	458168	458476	3.6	+	.	Target "Motif:DM1731_LTR" 29 336
Contig10	RepeatMasker	similarity	458477	462367	1.4	+	.	Target "Motif:DM1731_I-int" 1 3976
Contig10	RepeatMasker	similarity	462368	462662	2.7	+	.	Target "Motif:DM1731_LTR" 29 336
Contig10	RepeatMasker	similarity	462663	466562	1.4	+	.	Target "Motif:DM1731_I-int" 1 3976
Contig10	RepeatMasker	similarity	466563	466871	2.9	+	.	Target "Motif:DM1731_LTR" 29 336
Contig10	RepeatMasker	similarity	466872	470761	1.4	+	.	Target "Motif:DM1731_I-int" 1 3976
Contig10	RepeatMasker	similarity	470762	471070	3.2	+	.	Target "Motif:DM1731_LTR" 29 336
Contig10	RepeatMasker	similarity	471070	474337	8.9	-	.	Target "Motif:193XP_SAT" 1 3264
Contig10	RepeatMasker	similarity	474364	475101	8.5	-	.	Target "Motif:193XP_SAT" 1 734
Contig10	RepeatMasker	similarity	475128	475956	8.9	-	.	Target "Motif:193XP_SAT" 1 822
Contig10	RepeatMasker	similarity	475983	476921	9.2	-	.	Target "Motif:193XP_SAT" 1 925
Contig10	RepeatMasker	similarity	476948	478075	8.6	-	.	Target "Motif:193XP_SAT" 1 1113
Contig10	RepeatMasker	similarity	478105	478842	8.5	-	.	Target "Motif:193XP_SAT" 1 734
Contig10	RepeatMasker	similarity	478869	479219	10.1	-	.	Target "Motif:193XP_SAT" 1 350
Contig10	RepeatMasker	similarity	479246	486155	6.8	-	.	Target "Motif:193XP_SAT" 1 6994
Contig102	RepeatMasker	similarity	1	141	0.7	+	.	Target "Motif:dmau_rDNA_ETS" 731 871
Contig102	RepeatMasker	similarity	142	2135	0.0	+	.	Target "Motif:dmau_rDNA_18S_rDNA" 1 1995
Contig102	RepeatMasker	similarity	2136	2821	1.0	-	.	Target "Motif:dmau_rDNA_ITS1" 1 686
Contig102	RepeatMasker	similarity	2822	2944	0.0	+	.	Target "Motif:dmau_rDNA_5_8S_rDNA" 1 123
Contig102	RepeatMasker	similarity	3003	3388	0.0	+	.	Target "Motif:dmau_rDNA_ITS2" 1 385
Contig102	RepeatMasker	similarity	3389	7357	0.0	+	.	Target "Motif:dmau_rDNA_28S_rDNA" 1 3969
Contig102	RepeatMasker	similarity	7386	7568	2.8	-	.	Target "Motif:90U_SAT" 1 178
Contig102	RepeatMasker	similarity	7570	7659	1.1	+	.	Target "Motif:NTS_90_Dsec" 1 90
Contig102	RepeatMasker	similarity	7659	7751	1.1	-	.	Target "Motif:90U_SAT" 1 91
Contig102	RepeatMasker	similarity	7748	7789	16.7	+	.	Target "Motif:dmau_rDNA_28S_rDNA" 2649 2690
Contig102	RepeatMasker	similarity	7753	7842	1.1	+	.	Target "Motif:NTS_90_Dsec" 1 90
Contig102	RepeatMasker	similarity	7842	7934	1.1	-	.	Target "Motif:90U_SAT" 1 91
Contig102	RepeatMasker	similarity	7931	7972	16.7	+	.	Target "Motif:dmau_rDNA_28S_rDNA" 2649 2690
Contig102	RepeatMasker	similarity	7936	8025	1.1	+	.	Target "Motif:NTS_90_Dsec" 1 90
Contig102	RepeatMasker	similarity	8025	8117	1.1	-	.	Target "Motif:90U_SAT" 1 91
Contig102	RepeatMasker	similarity	8114	8155	16.7	+	.	Target "Motif:dmau_rDNA_28S_rDNA" 2649 2690
Contig102	RepeatMasker	similarity	8119	8208	2.2	+	.	Target "Motif:NTS_90_Dsec" 1 90
Contig102	RepeatMasker	similarity	8208	8300	1.1	-	.	Target "Motif:90U_SAT" 1 91
Contig102	RepeatMasker	similarity	8297	8338	16.7	+	.	Target "Motif:dmau_rDNA_28S_rDNA" 2649 2690
Contig102	RepeatMasker	similarity	8302	8391	1.1	+	.	Target "Motif:NTS_90_Dsec" 1 90
Contig102	RepeatMasker	similarity	8391	8483	1.1	-	.	Target "Motif:90U_SAT" 1 91
Contig102	RepeatMasker	similarity	8480	8521	16.7	+	.	Target "Motif:dmau_rDNA_28S_rDNA" 2649 2690
Contig102	RepeatMasker	similarity	8485	8574	1.1	+	.	Target "Motif:NTS_90_Dsec" 1 90
Contig102	RepeatMasker	similarity	8574	8666	1.1	-	.	Target "Motif:90U_SAT" 1 91
Contig102	RepeatMasker	similarity	8663	8704	16.7	+	.	Target "Motif:dmau_rDNA_28S_rDNA" 2649 2690
Contig102	RepeatMasker	similarity	8668	8757	2.2	+	.	Target "Motif:NTS_90_Dsec" 1 90
Contig102	RepeatMasker	similarity	8757	8849	1.1	-	.	Target "Motif:90U_SAT" 1 91
Contig102	RepeatMasker	similarity	8838	8887	18.0	+	.	Target "Motif:dmau_rDNA_28S_rDNA" 2640 2690
Contig102	RepeatMasker	similarity	8851	8940	4.4	+	.	Target "Motif:NTS_90_Dsec" 1 90
Contig102	RepeatMasker	similarity	8941	9032	2.2	+	.	Target "Motif:NTS_90_Dsec" 1 90
Contig102	RepeatMasker	similarity	9071	9256	2.3	+	.	Target "Motif:NTS_160_Dsec" 1 163
Contig102	RepeatMasker	similarity	9231	9427	5.1	+	.	Target "Motif:NTS_160_Dsec" 1 163
Contig102	RepeatMasker	similarity	9402	9600	4.9	+	.	Target "Motif:NTS_160_Dsec" 1 163
Contig102	RepeatMasker	similarity	9575	9815	2.9	+	.	Target "Motif:NTS_240_Dsec" 1 241
Contig102	RepeatMasker	similarity	9801	9852	12.0	+	.	Target "Motif:dmau_rDNA_ETS" 1 50
Contig102	RepeatMasker	similarity	9816	10056	1.7	+	.	Target "Motif:NTS_240_Dsec" 1 241
Contig102	RepeatMasker	similarity	10042	10093	12.0	+	.	Target "Motif:dmau_rDNA_ETS" 1 50
Contig102	RepeatMasker	similarity	10057	10297	1.7	+	.	Target "Motif:NTS_240_Dsec" 1 241
Contig102	RepeatMasker	similarity	10283	10334	12.0	+	.	Target "Motif:dmau_rDNA_ETS" 1 50
Contig102	RepeatMasker	similarity	10298	10538	1.7	+	.	Target "Motif:NTS_240_Dsec" 1 241
Contig102	RepeatMasker	similarity	10524	10575	12.0	+	.	Target "Motif:dmau_rDNA_ETS" 1 50
Contig102	RepeatMasker	similarity	10539	10779	1.2	+	.	Target "Motif:NTS_240_Dsec" 1 241
Contig102	RepeatMasker	similarity	10765	10816	12.0	+	.	Target "Motif:dmau_rDNA_ETS" 1 50
Contig102	RepeatMasker	similarity	10780	11020	1.2	+	.	Target "Motif:NTS_240_Dsec" 1 241
Contig102	RepeatMasker	similarity	11006	11057	12.0	+	.	Target "Motif:dmau_rDNA_ETS" 1 50
Contig102	RepeatMasker	similarity	11021	11292	13.6	+	.	Target "Motif:NTS_240_Dsec" 1 241
Contig102	RepeatMasker	similarity	11278	12148	0.0	+	.	Target "Motif:dmau_rDNA_ETS" 1 871
Contig102	RepeatMasker	similarity	12149	14143	0.0	+	.	Target "Motif:dmau_rDNA_18S_rDNA" 1 1995
Contig102	RepeatMasker	similarity	14144	14829	1.0	-	.	Target "Motif:dmau_rDNA_ITS1" 1 686
Contig102	RepeatMasker	similarity	14830	14952	0.0	+	.	Target "Motif:dmau_rDNA_5_8S_rDNA" 1 123
Contig102	RepeatMasker	similarity	15011	15396	0.0	+	.	Target "Motif:dmau_rDNA_ITS2" 1 385
Contig102	RepeatMasker	similarity	15397	19365	0.0	+	.	Target "Motif:dmau_rDNA_28S_rDNA" 1 3969
Contig102	RepeatMasker	similarity	19394	19665	2.6	-	.	Target "Motif:90U_SAT" 1 269
Contig102	RepeatMasker	similarity	19662	19703	16.7	+	.	Target "Motif:dmau_rDNA_28S_rDNA" 2649 2690
Contig102	RepeatMasker	similarity	19667	19756	1.1	+	.	Target "Motif:NTS_90_Dsec" 1 90
Contig102	RepeatMasker	similarity	19756	19847	0.0	-	.	Target "Motif:90U_SAT" 1 91
Contig102	RepeatMasker	similarity	19844	19885	16.7	+	.	Target "Motif:dmau_rDNA_28S_rDNA" 2649 2690
Contig102	RepeatMasker	similarity	19849	19937	1.1	+	.	Target "Motif:NTS_90_Dsec" 1 90
Contig102	RepeatMasker	similarity	19962	20005	0.0	+	.	Target "Motif:(T)n" 1 44
Contig102	RepeatMasker	similarity	20174	22045	0.1	-	.	Target "Motif:Jockey-1_DSe" 1 1872
Contig102	RepeatMasker	similarity	22688	24448	0.4	-	.	Target "Motif:G6_DM" 1 1743
Contig102	RepeatMasker	similarity	24449	24519	0.0	+	.	Target "Motif:NTS_90_Dsec" 16 90
Contig102	RepeatMasker	similarity	24512	24556	17.8	+	.	Target "Motif:dmau_rDNA_28S_rDNA" 2646 2690
Contig102	RepeatMasker	similarity	24519	24610	1.1	-	.	Target "Motif:90U_SAT" 1 91
Contig102	RepeatMasker	similarity	24607	24648	16.7	+	.	Target "Motif:dmau_rDNA_28S_rDNA" 2649 2690
Contig102	RepeatMasker	similarity	24612	24700	1.1	+	.	Target "Motif:NTS_90_Dsec" 1 90
Contig102	RepeatMasker	similarity	24700	24792	0.0	-	.	Target "Motif:90U_SAT" 1 91
Contig102	RepeatMasker	similarity	24789	24830	16.7	+	.	Target "Motif:dmau_rDNA_28S_rDNA" 2649 2690
Contig102	RepeatMasker	similarity	24794	24882	1.1	+	.	Target "Motif:NTS_90_Dsec" 1 90
Contig102	RepeatMasker	similarity	24882	25009	0.8	-	.	Target "Motif:90U_SAT" 1 126
Contig102	RepeatMasker	similarity	24975	25044	4.3	+	.	Target "Motif:NTS_90_Dsec" 1 90
Contig102	RepeatMasker	similarity	25047	25132	1.2	-	.	Target "Motif:90U_SAT" 1 84
Contig102	RepeatMasker	similarity	25129	25170	16.7	+	.	Target "Motif:dmau_rDNA_28S_rDNA" 2649 2690
Contig102	RepeatMasker	similarity	25134	25222	1.1	+	.	Target "Motif:NTS_90_Dsec" 1 90
Contig102	RepeatMasker	similarity	25222	25314	1.1	-	.	Target "Motif:90U_SAT" 1 91
Contig102	RepeatMasker	similarity	25311	25352	16.7	+	.	Target "Motif:dmau_rDNA_28S_rDNA" 2649 2690
Contig102	RepeatMasker	similarity	25316	25405	1.1	+	.	Target "Motif:NTS_90_Dsec" 1 90
Contig102	RepeatMasker	similarity	25405	25497	1.1	-	.	Target "Motif:90U_SAT" 1 91
Contig102	RepeatMasker	similarity	25494	25535	16.7	+	.	Target "Motif:dmau_rDNA_28S_rDNA" 2649 2690
Contig102	RepeatMasker	similarity	25499	25588	1.1	+	.	Target "Motif:NTS_90_Dsec" 1 90
Contig102	RepeatMasker	similarity	25588	25680	1.1	-	.	Target "Motif:90U_SAT" 1 91
Contig102	RepeatMasker	similarity	25677	25718	16.7	+	.	Target "Motif:dmau_rDNA_28S_rDNA" 2649 2690
Contig102	RepeatMasker	similarity	25682	25771	2.2	+	.	Target "Motif:NTS_90_Dsec" 1 90
Contig102	RepeatMasker	similarity	25771	25862	1.1	-	.	Target "Motif:90U_SAT" 1 91
Contig102	RepeatMasker	similarity	25851	25900	18.0	+	.	Target "Motif:dmau_rDNA_28S_rDNA" 2640 2690
Contig102	RepeatMasker	similarity	25864	25953	4.4	+	.	Target "Motif:NTS_90_Dsec" 1 90
Contig102	RepeatMasker	similarity	25954	26045	2.2	+	.	Target "Motif:NTS_90_Dsec" 1 90
Contig102	RepeatMasker	similarity	26084	26269	2.3	+	.	Target "Motif:NTS_160_Dsec" 1 163
Contig102	RepeatMasker	similarity	26244	26440	5.1	+	.	Target "Motif:NTS_160_Dsec" 1 163
Contig102	RepeatMasker	similarity	26415	26613	4.9	+	.	Target "Motif:NTS_160_Dsec" 1 163
Contig102	RepeatMasker	similarity	26588	26828	2.9	+	.	Target "Motif:NTS_240_Dsec" 1 241
Contig102	RepeatMasker	similarity	26814	26865	12.0	+	.	Target "Motif:dmau_rDNA_ETS" 1 50
Contig102	RepeatMasker	similarity	26829	27069	1.7	+	.	Target "Motif:NTS_240_Dsec" 1 241
Contig102	RepeatMasker	similarity	27055	27106	12.0	+	.	Target "Motif:dmau_rDNA_ETS" 1 50
Contig102	RepeatMasker	similarity	27070	27310	1.7	+	.	Target "Motif:NTS_240_Dsec" 1 241
Contig102	RepeatMasker	similarity	27296	27347	12.0	+	.	Target "Motif:dmau_rDNA_ETS" 1 50
Contig102	RepeatMasker	similarity	27311	27551	1.7	+	.	Target "Motif:NTS_240_Dsec" 1 241
Contig102	RepeatMasker	similarity	27537	27588	12.0	+	.	Target "Motif:dmau_rDNA_ETS" 1 50
Contig102	RepeatMasker	similarity	27552	27792	1.2	+	.	Target "Motif:NTS_240_Dsec" 1 241
Contig102	RepeatMasker	similarity	27778	27829	12.0	+	.	Target "Motif:dmau_rDNA_ETS" 1 50
Contig102	RepeatMasker	similarity	27793	28033	1.2	+	.	Target "Motif:NTS_240_Dsec" 1 241
Contig102	RepeatMasker	similarity	28019	28070	12.0	+	.	Target "Motif:dmau_rDNA_ETS" 1 50
Contig102	RepeatMasker	similarity	28034	28305	13.6	+	.	Target "Motif:NTS_240_Dsec" 1 241
Contig102	RepeatMasker	similarity	28291	29161	0.0	+	.	Target "Motif:dmau_rDNA_ETS" 1 871
Contig102	RepeatMasker	similarity	29162	31156	0.0	+	.	Target "Motif:dmau_rDNA_18S_rDNA" 1 1995
Contig102	RepeatMasker	similarity	31157	31842	1.0	-	.	Target "Motif:dmau_rDNA_ITS1" 1 686
Contig102	RepeatMasker	similarity	31843	31965	0.0	+	.	Target "Motif:dmau_rDNA_5_8S_rDNA" 1 123
Contig102	RepeatMasker	similarity	32024	32409	0.0	+	.	Target "Motif:dmau_rDNA_ITS2" 1 385
Contig102	RepeatMasker	similarity	32410	36378	0.0	+	.	Target "Motif:dmau_rDNA_28S_rDNA" 1 3969
Contig102	RepeatMasker	similarity	36407	36589	2.8	-	.	Target "Motif:90U_SAT" 1 178
Contig102	RepeatMasker	similarity	36591	36680	1.1	+	.	Target "Motif:NTS_90_Dsec" 1 90
Contig102	RepeatMasker	similarity	36680	36771	0.0	-	.	Target "Motif:90U_SAT" 1 91
Contig102	RepeatMasker	similarity	36768	36809	16.7	+	.	Target "Motif:dmau_rDNA_28S_rDNA" 2649 2690
Contig102	RepeatMasker	similarity	36773	36862	1.1	+	.	Target "Motif:NTS_90_Dsec" 1 90
Contig102	RepeatMasker	similarity	36862	36954	1.1	-	.	Target "Motif:90U_SAT" 1 91
Contig102	RepeatMasker	similarity	36951	36992	16.7	+	.	Target "Motif:dmau_rDNA_28S_rDNA" 2649 2690
Contig102	RepeatMasker	similarity	36956	37045	1.1	+	.	Target "Motif:NTS_90_Dsec" 1 90
Contig102	RepeatMasker	similarity	37045	37137	1.1	-	.	Target "Motif:90U_SAT" 1 91
Contig102	RepeatMasker	similarity	37134	37175	16.7	+	.	Target "Motif:dmau_rDNA_28S_rDNA" 2649 2690
Contig102	RepeatMasker	similarity	37139	37228	1.1	+	.	Target "Motif:NTS_90_Dsec" 1 90
Contig102	RepeatMasker	similarity	37228	37319	1.1	-	.	Target "Motif:90U_SAT" 1 91
Contig102	RepeatMasker	similarity	37316	37357	16.7	+	.	Target "Motif:dmau_rDNA_28S_rDNA" 2649 2690
Contig102	RepeatMasker	similarity	37321	37410	1.1	+	.	Target "Motif:NTS_90_Dsec" 1 90
Contig102	RepeatMasker	similarity	37410	37454	0.0	-	.	Target "Motif:90U_SAT" 46 91
Contig102	RepeatMasker	similarity	37459	37514	5.6	+	.	Target "Motif:(T)n" 1 56
Contig102	RepeatMasker	similarity	37683	39554	0.1	-	.	Target "Motif:Jockey-1_DSe" 1 1872
Contig102	RepeatMasker	similarity	40197	41958	0.4	-	.	Target "Motif:G6_DM" 1 1743
Contig102	RepeatMasker	similarity	41959	42031	0.0	+	.	Target "Motif:NTS_90_Dsec" 16 90
Contig102	RepeatMasker	similarity	42031	42121	1.1	-	.	Target "Motif:90U_SAT" 1 91
Contig102	RepeatMasker	similarity	42110	42159	18.0	+	.	Target "Motif:dmau_rDNA_28S_rDNA" 2640 2690
Contig102	RepeatMasker	similarity	42123	42212	4.4	+	.	Target "Motif:NTS_90_Dsec" 1 90
Contig102	RepeatMasker	similarity	42213	42304	2.2	+	.	Target "Motif:NTS_90_Dsec" 1 90
Contig102	RepeatMasker	similarity	42343	42528	2.3	+	.	Target "Motif:NTS_160_Dsec" 1 163
Contig102	RepeatMasker	similarity	42503	42699	5.1	+	.	Target "Motif:NTS_160_Dsec" 1 163
Contig102	RepeatMasker	similarity	42674	42872	4.9	+	.	Target "Motif:NTS_160_Dsec" 1 163
Contig102	RepeatMasker	similarity	42847	43087	2.9	+	.	Target "Motif:NTS_240_Dsec" 1 241
Contig102	RepeatMasker	similarity	43073	43124	12.0	+	.	Target "Motif:dmau_rDNA_ETS" 1 50
Contig102	RepeatMasker	similarity	43088	43328	1.7	+	.	Target "Motif:NTS_240_Dsec" 1 241
Contig102	RepeatMasker	similarity	43314	43365	12.0	+	.	Target "Motif:dmau_rDNA_ETS" 1 50
Contig102	RepeatMasker	similarity	43329	43569	1.7	+	.	Target "Motif:NTS_240_Dsec" 1 241
Contig102	RepeatMasker	similarity	43555	43606	12.0	+	.	Target "Motif:dmau_rDNA_ETS" 1 50
Contig102	RepeatMasker	similarity	43570	43810	1.7	+	.	Target "Motif:NTS_240_Dsec" 1 241
Contig102	RepeatMasker	similarity	43796	43847	12.0	+	.	Target "Motif:dmau_rDNA_ETS" 1 50
Contig102	RepeatMasker	similarity	43811	44051	1.2	+	.	Target "Motif:NTS_240_Dsec" 1 241
Contig102	RepeatMasker	similarity	44037	44088	12.0	+	.	Target "Motif:dmau_rDNA_ETS" 1 50
Contig102	RepeatMasker	similarity	44052	44292	1.2	+	.	Target "Motif:NTS_240_Dsec" 1 241
Contig102	RepeatMasker	similarity	44278	44329	12.0	+	.	Target "Motif:dmau_rDNA_ETS" 1 50
Contig102	RepeatMasker	similarity	44293	44564	13.6	+	.	Target "Motif:NTS_240_Dsec" 1 241
Contig102	RepeatMasker	similarity	44550	45420	0.0	+	.	Target "Motif:dmau_rDNA_ETS" 1 871
Contig102	RepeatMasker	similarity	45421	47415	0.0	+	.	Target "Motif:dmau_rDNA_18S_rDNA" 1 1995
Contig102	RepeatMasker	similarity	47416	48101	1.0	-	.	Target "Motif:dmau_rDNA_ITS1" 1 686
Contig102	RepeatMasker	similarity	48102	48224	0.0	+	.	Target "Motif:dmau_rDNA_5_8S_rDNA" 1 123
Contig102	RepeatMasker	similarity	48283	48668	0.0	+	.	Target "Motif:dmau_rDNA_ITS2" 1 385
Contig102	RepeatMasker	similarity	48669	52637	0.0	+	.	Target "Motif:dmau_rDNA_28S_rDNA" 1 3969
Contig102	RepeatMasker	similarity	52666	52848	2.8	-	.	Target "Motif:90U_SAT" 1 178
Contig102	RepeatMasker	similarity	52850	52939	1.1	+	.	Target "Motif:NTS_90_Dsec" 1 90
Contig102	RepeatMasker	similarity	52939	53031	1.1	-	.	Target "Motif:90U_SAT" 1 91
Contig102	RepeatMasker	similarity	53028	53069	16.7	+	.	Target "Motif:dmau_rDNA_28S_rDNA" 2649 2690
Contig102	RepeatMasker	similarity	53033	53122	1.1	+	.	Target "Motif:NTS_90_Dsec" 1 90
Contig102	RepeatMasker	similarity	53122	53214	1.1	-	.	Target "Motif:90U_SAT" 1 91
Contig102	RepeatMasker	similarity	53211	53252	16.7	+	.	Target "Motif:dmau_rDNA_28S_rDNA" 2649 2690
Contig102	RepeatMasker	similarity	53216	53305	1.1	+	.	Target "Motif:NTS_90_Dsec" 1 90
Contig102	RepeatMasker	similarity	53305	53397	1.1	-	.	Target "Motif:90U_SAT" 1 91
Contig102	RepeatMasker	similarity	53394	53435	16.7	+	.	Target "Motif:dmau_rDNA_28S_rDNA" 2649 2690
Contig102	RepeatMasker	similarity	53399	53488	2.2	+	.	Target "Motif:NTS_90_Dsec" 1 90
Contig102	RepeatMasker	similarity	53488	53580	1.1	-	.	Target "Motif:90U_SAT" 1 91
Contig102	RepeatMasker	similarity	53577	53618	16.7	+	.	Target "Motif:dmau_rDNA_28S_rDNA" 2649 2690
Contig102	RepeatMasker	similarity	53582	53671	1.1	+	.	Target "Motif:NTS_90_Dsec" 1 90
Contig102	RepeatMasker	similarity	53671	53763	1.1	-	.	Target "Motif:90U_SAT" 1 91
Contig102	RepeatMasker	similarity	53760	53801	16.7	+	.	Target "Motif:dmau_rDNA_28S_rDNA" 2649 2690
Contig102	RepeatMasker	similarity	53765	53854	1.1	+	.	Target "Motif:NTS_90_Dsec" 1 90
Contig102	RepeatMasker	similarity	53854	53946	1.1	-	.	Target "Motif:90U_SAT" 1 91
Contig102	RepeatMasker	similarity	53943	53984	16.7	+	.	Target "Motif:dmau_rDNA_28S_rDNA" 2649 2690
Contig102	RepeatMasker	similarity	53948	54037	2.2	+	.	Target "Motif:NTS_90_Dsec" 1 90
Contig102	RepeatMasker	similarity	54037	54129	1.1	-	.	Target "Motif:90U_SAT" 1 91
Contig102	RepeatMasker	similarity	54118	54167	18.0	+	.	Target "Motif:dmau_rDNA_28S_rDNA" 2640 2690
Contig102	RepeatMasker	similarity	54131	54220	4.4	+	.	Target "Motif:NTS_90_Dsec" 1 90
Contig102	RepeatMasker	similarity	54221	54312	2.2	+	.	Target "Motif:NTS_90_Dsec" 1 90
Contig102	RepeatMasker	similarity	54351	54536	2.3	+	.	Target "Motif:NTS_160_Dsec" 1 163
Contig102	RepeatMasker	similarity	54511	54707	5.1	+	.	Target "Motif:NTS_160_Dsec" 1 163
Contig102	RepeatMasker	similarity	54682	54880	4.9	+	.	Target "Motif:NTS_160_Dsec" 1 163
Contig102	RepeatMasker	similarity	54855	55095	2.9	+	.	Target "Motif:NTS_240_Dsec" 1 241
Contig102	RepeatMasker	similarity	55081	55132	12.0	+	.	Target "Motif:dmau_rDNA_ETS" 1 50
Contig102	RepeatMasker	similarity	55096	55336	1.7	+	.	Target "Motif:NTS_240_Dsec" 1 241
Contig102	RepeatMasker	similarity	55322	55373	12.0	+	.	Target "Motif:dmau_rDNA_ETS" 1 50
Contig102	RepeatMasker	similarity	55337	55577	1.7	+	.	Target "Motif:NTS_240_Dsec" 1 241
Contig102	RepeatMasker	similarity	55563	55614	12.0	+	.	Target "Motif:dmau_rDNA_ETS" 1 50
Contig102	RepeatMasker	similarity	55578	55818	1.7	+	.	Target "Motif:NTS_240_Dsec" 1 241
Contig102	RepeatMasker	similarity	55804	55855	12.0	+	.	Target "Motif:dmau_rDNA_ETS" 1 50
Contig102	RepeatMasker	similarity	55819	56059	1.2	+	.	Target "Motif:NTS_240_Dsec" 1 241
Contig102	RepeatMasker	similarity	56045	56096	12.0	+	.	Target "Motif:dmau_rDNA_ETS" 1 50
Contig102	RepeatMasker	similarity	56060	56300	1.2	+	.	Target "Motif:NTS_240_Dsec" 1 241
Contig102	RepeatMasker	similarity	56286	56337	12.0	+	.	Target "Motif:dmau_rDNA_ETS" 1 50
Contig102	RepeatMasker	similarity	56301	56572	13.6	+	.	Target "Motif:NTS_240_Dsec" 1 241
Contig102	RepeatMasker	similarity	56558	57428	0.0	+	.	Target "Motif:dmau_rDNA_ETS" 1 871
Contig102	RepeatMasker	similarity	57429	59423	0.0	+	.	Target "Motif:dmau_rDNA_18S_rDNA" 1 1995
Contig102	RepeatMasker	similarity	59424	60109	1.0	-	.	Target "Motif:dmau_rDNA_ITS1" 1 686
Contig102	RepeatMasker	similarity	60110	60232	0.0	+	.	Target "Motif:dmau_rDNA_5_8S_rDNA" 1 123
Contig102	RepeatMasker	similarity	60291	60676	0.0	+	.	Target "Motif:dmau_rDNA_ITS2" 1 385
Contig102	RepeatMasker	similarity	60677	64645	0.0	+	.	Target "Motif:dmau_rDNA_28S_rDNA" 1 3969
Contig102	RepeatMasker	similarity	64674	64856	2.8	-	.	Target "Motif:90U_SAT" 1 178
Contig102	RepeatMasker	similarity	64858	64947	1.1	+	.	Target "Motif:NTS_90_Dsec" 1 90
Contig102	RepeatMasker	similarity	64943	64984	19.1	+	.	Target "Motif:dmau_rDNA_28S_rDNA" 2649 2690
Contig102	RepeatMasker	similarity	64948	65019	1.4	+	.	Target "Motif:NTS_90_Dsec" 1 75
Contig102	RepeatMasker	similarity	65092	65133	16.7	+	.	Target "Motif:dmau_rDNA_28S_rDNA" 2649 2690
Contig102	RepeatMasker	similarity	65097	65186	1.1	+	.	Target "Motif:NTS_90_Dsec" 1 90
Contig102	RepeatMasker	similarity	65186	65278	0.0	-	.	Target "Motif:90U_SAT" 1 91
Contig102	RepeatMasker	similarity	65275	65316	16.7	+	.	Target "Motif:dmau_rDNA_28S_rDNA" 2649 2690
Contig102	RepeatMasker	similarity	65280	65368	1.1	+	.	Target "Motif:NTS_90_Dsec" 1 90
Contig102	RepeatMasker	similarity	65371	65461	1.1	-	.	Target "Motif:90U_SAT" 1 89
Contig102	RepeatMasker	similarity	65458	65499	16.7	+	.	Target "Motif:dmau_rDNA_28S_rDNA" 2649 2690
Contig102	RepeatMasker	similarity	65463	65552	1.1	+	.	Target "Motif:NTS_90_Dsec" 1 90
Contig102	RepeatMasker	similarity	65552	65644	1.1	-	.	Target "Motif:90U_SAT" 1 91
Contig102	RepeatMasker	similarity	65641	65682	16.7	+	.	Target "Motif:dmau_rDNA_28S_rDNA" 2649 2690
Contig102	RepeatMasker	similarity	65646	65735	1.1	+	.	Target "Motif:NTS_90_Dsec" 1 90
Contig102	RepeatMasker	similarity	65735	65827	1.1	-	.	Target "Motif:90U_SAT" 1 91
Contig102	RepeatMasker	similarity	65824	65865	16.7	+	.	Target "Motif:dmau_rDNA_28S_rDNA" 2649 2690
Contig102	RepeatMasker	similarity	65829	65918	2.2	+	.	Target "Motif:NTS_90_Dsec" 1 90
Contig102	RepeatMasker	similarity	65918	66010	1.1	-	.	Target "Motif:90U_SAT" 1 91
Contig102	RepeatMasker	similarity	65999	66048	18.0	+	.	Target "Motif:dmau_rDNA_28S_rDNA" 2640 2690
Contig102	RepeatMasker	similarity	66012	66101	4.4	+	.	Target "Motif:NTS_90_Dsec" 1 90
Contig102	RepeatMasker	similarity	66102	66192	2.2	+	.	Target "Motif:NTS_90_Dsec" 1 90
Contig102	RepeatMasker	similarity	66345	66520	2.8	+	.	Target "Motif:NTS_160_Dsec" 4 163
Contig102	RepeatMasker	similarity	66496	66692	5.1	+	.	Target "Motif:NTS_160_Dsec" 1 163
Contig102	RepeatMasker	similarity	66667	66846	4.4	+	.	Target "Motif:NTS_240_Dsec" 1 198
Contig102	RepeatMasker	similarity	66878	67112	2.1	+	.	Target "Motif:NTS_240_Dsec" 6 241
Contig102	RepeatMasker	similarity	67098	67149	12.0	+	.	Target "Motif:dmau_rDNA_ETS" 1 50
Contig102	RepeatMasker	similarity	67113	67352	1.7	+	.	Target "Motif:NTS_240_Dsec" 1 241
Contig102	RepeatMasker	similarity	67338	67389	12.0	+	.	Target "Motif:dmau_rDNA_ETS" 1 50
Contig102	RepeatMasker	similarity	67353	67593	1.7	+	.	Target "Motif:NTS_240_Dsec" 1 241
Contig102	RepeatMasker	similarity	67579	67630	12.0	+	.	Target "Motif:dmau_rDNA_ETS" 1 50
Contig102	RepeatMasker	similarity	67594	67834	1.2	+	.	Target "Motif:NTS_240_Dsec" 1 241
Contig102	RepeatMasker	similarity	67820	67871	12.0	+	.	Target "Motif:dmau_rDNA_ETS" 1 50
Contig102	RepeatMasker	similarity	67835	68075	1.2	+	.	Target "Motif:NTS_240_Dsec" 1 241
Contig102	RepeatMasker	similarity	68061	68112	12.0	+	.	Target "Motif:dmau_rDNA_ETS" 1 50
Contig102	RepeatMasker	similarity	68076	68347	13.6	+	.	Target "Motif:NTS_240_Dsec" 1 241
Contig102	RepeatMasker	similarity	68333	69203	0.0	+	.	Target "Motif:dmau_rDNA_ETS" 1 871
Contig102	RepeatMasker	similarity	69204	71198	0.0	+	.	Target "Motif:dmau_rDNA_18S_rDNA" 1 1995
Contig102	RepeatMasker	similarity	71199	71884	1.0	-	.	Target "Motif:dmau_rDNA_ITS1" 1 686
Contig102	RepeatMasker	similarity	71885	72007	0.0	+	.	Target "Motif:dmau_rDNA_5_8S_rDNA" 1 123
Contig102	RepeatMasker	similarity	72066	72451	0.0	+	.	Target "Motif:dmau_rDNA_ITS2" 1 385
Contig102	RepeatMasker	similarity	72452	76420	0.0	+	.	Target "Motif:dmau_rDNA_28S_rDNA" 1 3969
Contig102	RepeatMasker	similarity	76449	76720	2.6	-	.	Target "Motif:90U_SAT" 1 269
Contig102	RepeatMasker	similarity	76717	76758	16.7	+	.	Target "Motif:dmau_rDNA_28S_rDNA" 2649 2690
Contig102	RepeatMasker	similarity	76722	76810	1.1	+	.	Target "Motif:NTS_90_Dsec" 1 90
Contig102	RepeatMasker	similarity	76810	76900	0.0	-	.	Target "Motif:90U_SAT" 1 91
Contig102	RepeatMasker	similarity	76897	76938	16.7	+	.	Target "Motif:dmau_rDNA_28S_rDNA" 2649 2690
Contig102	RepeatMasker	similarity	76902	76990	1.1	+	.	Target "Motif:NTS_90_Dsec" 1 90
Contig102	RepeatMasker	similarity	76990	77081	0.0	-	.	Target "Motif:90U_SAT" 1 91
Contig102	RepeatMasker	similarity	77078	77119	16.7	+	.	Target "Motif:dmau_rDNA_28S_rDNA" 2649 2690
Contig102	RepeatMasker	similarity	77083	77171	1.1	+	.	Target "Motif:NTS_90_Dsec" 1 90
Contig102	RepeatMasker	similarity	77171	77263	1.1	-	.	Target "Motif:90U_SAT" 1 91
Contig102	RepeatMasker	similarity	77260	77301	16.7	+	.	Target "Motif:dmau_rDNA_28S_rDNA" 2649 2690
Contig102	RepeatMasker	similarity	77265	77353	1.1	+	.	Target "Motif:NTS_90_Dsec" 1 90
Contig102	RepeatMasker	similarity	77353	77444	0.0	-	.	Target "Motif:90U_SAT" 1 91
Contig102	RepeatMasker	similarity	77441	77482	16.7	+	.	Target "Motif:dmau_rDNA_28S_rDNA" 2649 2690
Contig102	RepeatMasker	similarity	77446	77535	2.2	+	.	Target "Motif:NTS_90_Dsec" 1 90
Contig102	RepeatMasker	similarity	77535	77627	1.1	-	.	Target "Motif:90U_SAT" 1 91
Contig102	RepeatMasker	similarity	77624	77665	16.7	+	.	Target "Motif:dmau_rDNA_28S_rDNA" 2649 2690
Contig102	RepeatMasker	similarity	77629	77718	1.1	+	.	Target "Motif:NTS_90_Dsec" 1 90
Contig102	RepeatMasker	similarity	77718	77809	0.0	-	.	Target "Motif:90U_SAT" 1 91
Contig102	RepeatMasker	similarity	77806	77847	16.7	+	.	Target "Motif:dmau_rDNA_28S_rDNA" 2649 2690
Contig102	RepeatMasker	similarity	77811	77900	1.1	+	.	Target "Motif:NTS_90_Dsec" 1 90
Contig102	RepeatMasker	similarity	77900	77991	1.1	-	.	Target "Motif:90U_SAT" 1 91
Contig102	RepeatMasker	similarity	77988	78029	16.7	+	.	Target "Motif:dmau_rDNA_28S_rDNA" 2649 2690
Contig102	RepeatMasker	similarity	77993	78081	1.1	+	.	Target "Motif:NTS_90_Dsec" 1 90
Contig102	RepeatMasker	similarity	78081	78172	1.1	-	.	Target "Motif:90U_SAT" 1 91
Contig102	RepeatMasker	similarity	78161	78210	18.0	+	.	Target "Motif:dmau_rDNA_28S_rDNA" 2640 2690
Contig102	RepeatMasker	similarity	78174	78263	4.4	+	.	Target "Motif:NTS_90_Dsec" 1 90
Contig102	RepeatMasker	similarity	78264	78355	2.2	+	.	Target "Motif:NTS_90_Dsec" 1 90
Contig102	RepeatMasker	similarity	78394	78579	2.3	+	.	Target "Motif:NTS_160_Dsec" 1 163
Contig102	RepeatMasker	similarity	78554	78750	5.1	+	.	Target "Motif:NTS_160_Dsec" 1 163
Contig102	RepeatMasker	similarity	78725	78923	4.9	+	.	Target "Motif:NTS_160_Dsec" 1 163
Contig102	RepeatMasker	similarity	78898	79138	2.9	+	.	Target "Motif:NTS_240_Dsec" 1 241
Contig102	RepeatMasker	similarity	79124	79175	12.0	+	.	Target "Motif:dmau_rDNA_ETS" 1 50
Contig102	RepeatMasker	similarity	79139	79379	1.7	+	.	Target "Motif:NTS_240_Dsec" 1 241
Contig102	RepeatMasker	similarity	79365	79416	12.0	+	.	Target "Motif:dmau_rDNA_ETS" 1 50
Contig102	RepeatMasker	similarity	79380	79620	1.7	+	.	Target "Motif:NTS_240_Dsec" 1 241
Contig102	RepeatMasker	similarity	79606	79657	12.0	+	.	Target "Motif:dmau_rDNA_ETS" 1 50
Contig102	RepeatMasker	similarity	79621	79861	1.7	+	.	Target "Motif:NTS_240_Dsec" 1 241
Contig102	RepeatMasker	similarity	79847	79898	12.0	+	.	Target "Motif:dmau_rDNA_ETS" 1 50
Contig102	RepeatMasker	similarity	79862	80102	1.2	+	.	Target "Motif:NTS_240_Dsec" 1 241
Contig102	RepeatMasker	similarity	80088	80139	12.0	+	.	Target "Motif:dmau_rDNA_ETS" 1 50
Contig102	RepeatMasker	similarity	80103	80343	1.2	+	.	Target "Motif:NTS_240_Dsec" 1 241
Contig102	RepeatMasker	similarity	80329	80380	12.0	+	.	Target "Motif:dmau_rDNA_ETS" 1 50
Contig102	RepeatMasker	similarity	80344	80615	13.6	+	.	Target "Motif:NTS_240_Dsec" 1 241
Contig102	RepeatMasker	similarity	80601	81471	0.0	+	.	Target "Motif:dmau_rDNA_ETS" 1 871
Contig102	RepeatMasker	similarity	81472	83466	0.0	+	.	Target "Motif:dmau_rDNA_18S_rDNA" 1 1995
Contig102	RepeatMasker	similarity	83467	84152	1.0	-	.	Target "Motif:dmau_rDNA_ITS1" 1 686
Contig102	RepeatMasker	similarity	84153	84275	0.0	+	.	Target "Motif:dmau_rDNA_5_8S_rDNA" 1 123
Contig102	RepeatMasker	similarity	84334	84719	0.0	+	.	Target "Motif:dmau_rDNA_ITS2" 1 385
Contig102	RepeatMasker	similarity	84720	88688	0.0	+	.	Target "Motif:dmau_rDNA_28S_rDNA" 1 3969
Contig102	RepeatMasker	similarity	88717	88899	2.8	-	.	Target "Motif:90U_SAT" 1 178
Contig102	RepeatMasker	similarity	88901	88990	1.1	+	.	Target "Motif:NTS_90_Dsec" 1 90
Contig102	RepeatMasker	similarity	88990	89080	0.0	-	.	Target "Motif:90U_SAT" 1 91
Contig102	RepeatMasker	similarity	89077	89118	16.7	+	.	Target "Motif:dmau_rDNA_28S_rDNA" 2649 2690
Contig102	RepeatMasker	similarity	89082	89171	1.1	+	.	Target "Motif:NTS_90_Dsec" 1 90
Contig102	RepeatMasker	similarity	89171	89262	0.0	-	.	Target "Motif:90U_SAT" 1 91
Contig102	RepeatMasker	similarity	89259	89300	16.7	+	.	Target "Motif:dmau_rDNA_28S_rDNA" 2649 2690
Contig102	RepeatMasker	similarity	89264	89352	1.1	+	.	Target "Motif:NTS_90_Dsec" 1 90
Contig102	RepeatMasker	similarity	89352	89443	0.0	-	.	Target "Motif:90U_SAT" 1 91
Contig102	RepeatMasker	similarity	89440	89481	16.7	+	.	Target "Motif:dmau_rDNA_28S_rDNA" 2649 2690
Contig102	RepeatMasker	similarity	89445	89534	1.1	+	.	Target "Motif:NTS_90_Dsec" 1 90
Contig102	RepeatMasker	similarity	89534	89626	1.1	-	.	Target "Motif:90U_SAT" 1 91
Contig102	RepeatMasker	similarity	89623	89664	16.7	+	.	Target "Motif:dmau_rDNA_28S_rDNA" 2649 2690
Contig102	RepeatMasker	similarity	89628	89717	1.1	+	.	Target "Motif:NTS_90_Dsec" 1 90
Contig102	RepeatMasker	similarity	89717	89809	1.1	-	.	Target "Motif:90U_SAT" 1 91
Contig102	RepeatMasker	similarity	89806	89847	16.7	+	.	Target "Motif:dmau_rDNA_28S_rDNA" 2649 2690
Contig102	RepeatMasker	similarity	89811	89900	2.2	+	.	Target "Motif:NTS_90_Dsec" 1 90
Contig102	RepeatMasker	similarity	89900	89992	1.1	-	.	Target "Motif:90U_SAT" 1 91
Contig102	RepeatMasker	similarity	89981	90030	18.0	+	.	Target "Motif:dmau_rDNA_28S_rDNA" 2640 2690
Contig102	RepeatMasker	similarity	89994	90083	4.4	+	.	Target "Motif:NTS_90_Dsec" 1 90
Contig102	RepeatMasker	similarity	90084	90175	2.2	+	.	Target "Motif:NTS_90_Dsec" 1 90
Contig102	RepeatMasker	similarity	90214	90399	2.3	+	.	Target "Motif:NTS_160_Dsec" 1 163
Contig102	RepeatMasker	similarity	90374	90570	5.1	+	.	Target "Motif:NTS_160_Dsec" 1 163
Contig102	RepeatMasker	similarity	90545	90743	4.9	+	.	Target "Motif:NTS_160_Dsec" 1 163
Contig102	RepeatMasker	similarity	90718	90958	2.9	+	.	Target "Motif:NTS_240_Dsec" 1 241
Contig102	RepeatMasker	similarity	90944	90995	12.0	+	.	Target "Motif:dmau_rDNA_ETS" 1 50
Contig102	RepeatMasker	similarity	90959	91199	1.7	+	.	Target "Motif:NTS_240_Dsec" 1 241
Contig102	RepeatMasker	similarity	91185	91236	12.0	+	.	Target "Motif:dmau_rDNA_ETS" 1 50
Contig102	RepeatMasker	similarity	91200	91440	1.7	+	.	Target "Motif:NTS_240_Dsec" 1 241
Contig102	RepeatMasker	similarity	91426	91477	12.0	+	.	Target "Motif:dmau_rDNA_ETS" 1 50
Contig102	RepeatMasker	similarity	91441	91681	1.7	+	.	Target "Motif:NTS_240_Dsec" 1 241
Contig102	RepeatMasker	similarity	91667	91718	12.0	+	.	Target "Motif:dmau_rDNA_ETS" 1 50
Contig102	RepeatMasker	similarity	91682	91922	1.2	+	.	Target "Motif:NTS_240_Dsec" 1 241
Contig102	RepeatMasker	similarity	91908	91959	12.0	+	.	Target "Motif:dmau_rDNA_ETS" 1 50
Contig102	RepeatMasker	similarity	91923	92163	1.2	+	.	Target "Motif:NTS_240_Dsec" 1 241
Contig102	RepeatMasker	similarity	92149	92200	12.0	+	.	Target "Motif:dmau_rDNA_ETS" 1 50
Contig102	RepeatMasker	similarity	92164	92435	13.6	+	.	Target "Motif:NTS_240_Dsec" 1 241
Contig102	RepeatMasker	similarity	92421	93291	0.0	+	.	Target "Motif:dmau_rDNA_ETS" 1 871
Contig102	RepeatMasker	similarity	93292	95286	0.0	+	.	Target "Motif:dmau_rDNA_18S_rDNA" 1 1995
Contig102	RepeatMasker	similarity	95287	95972	1.0	-	.	Target "Motif:dmau_rDNA_ITS1" 1 686
Contig102	RepeatMasker	similarity	95973	96095	0.0	+	.	Target "Motif:dmau_rDNA_5_8S_rDNA" 1 123
Contig102	RepeatMasker	similarity	96154	96539	0.0	+	.	Target "Motif:dmau_rDNA_ITS2" 1 385
Contig102	RepeatMasker	similarity	96540	100508	0.0	+	.	Target "Motif:dmau_rDNA_28S_rDNA" 1 3969
Contig102	RepeatMasker	similarity	100537	100719	2.8	-	.	Target "Motif:90U_SAT" 1 178
Contig102	RepeatMasker	similarity	100721	100810	1.1	+	.	Target "Motif:NTS_90_Dsec" 1 90
Contig102	RepeatMasker	similarity	100806	100847	19.1	+	.	Target "Motif:dmau_rDNA_28S_rDNA" 2649 2690
Contig102	RepeatMasker	similarity	100811	100900	0.0	+	.	Target "Motif:NTS_90_Dsec" 1 90
Contig102	RepeatMasker	similarity	100900	100992	1.1	-	.	Target "Motif:90U_SAT" 1 91
Contig102	RepeatMasker	similarity	100989	101030	16.7	+	.	Target "Motif:dmau_rDNA_28S_rDNA" 2649 2690
Contig102	RepeatMasker	similarity	100994	101083	2.2	+	.	Target "Motif:NTS_90_Dsec" 1 90
Contig102	RepeatMasker	similarity	101079	101120	19.1	+	.	Target "Motif:dmau_rDNA_28S_rDNA" 2649 2690
Contig102	RepeatMasker	similarity	101084	101173	1.1	+	.	Target "Motif:NTS_90_Dsec" 1 90
Contig102	RepeatMasker	similarity	101173	101265	1.1	-	.	Target "Motif:90U_SAT" 1 91
Contig102	RepeatMasker	similarity	101254	101303	18.0	+	.	Target "Motif:dmau_rDNA_28S_rDNA" 2640 2690
Contig102	RepeatMasker	similarity	101267	101352	3.5	+	.	Target "Motif:NTS_90_Dsec" 1 86
Contig102	RepeatMasker	similarity	101355	101447	1.1	-	.	Target "Motif:90U_SAT" 1 91
Contig102	RepeatMasker	similarity	101444	101485	16.7	+	.	Target "Motif:dmau_rDNA_28S_rDNA" 2649 2690
Contig102	RepeatMasker	similarity	101449	101538	1.1	+	.	Target "Motif:NTS_90_Dsec" 1 90
Contig102	RepeatMasker	similarity	101538	101630	1.1	-	.	Target "Motif:90U_SAT" 1 91
Contig102	RepeatMasker	similarity	101627	101668	16.7	+	.	Target "Motif:dmau_rDNA_28S_rDNA" 2649 2690
Contig102	RepeatMasker	similarity	101632	101721	1.1	+	.	Target "Motif:NTS_90_Dsec" 1 90
Contig102	RepeatMasker	similarity	101721	101813	1.1	-	.	Target "Motif:90U_SAT" 1 91
Contig102	RepeatMasker	similarity	101810	101851	16.7	+	.	Target "Motif:dmau_rDNA_28S_rDNA" 2649 2690
Contig102	RepeatMasker	similarity	101815	101904	2.2	+	.	Target "Motif:NTS_90_Dsec" 1 90
Contig102	RepeatMasker	similarity	101904	101996	1.1	-	.	Target "Motif:90U_SAT" 1 91
Contig102	RepeatMasker	similarity	101985	102034	18.0	+	.	Target "Motif:dmau_rDNA_28S_rDNA" 2640 2690
Contig102	RepeatMasker	similarity	101998	102082	2.4	+	.	Target "Motif:NTS_90_Dsec" 1 86
Contig102	RepeatMasker	similarity	102085	102202	3.4	-	.	Target "Motif:90U_SAT" 1 118
Contig102	RepeatMasker	similarity	102203	102224	0.0	+	.	Target "Motif:(T)n" 1 22
Contig102	RepeatMasker	similarity	102393	104264	0.2	-	.	Target "Motif:Jockey-1_DSe" 1 1872
Contig102	RepeatMasker	similarity	105164	105200	19.4	+	.	Target "Motif:G-rich" 1 36
Contig102	RepeatMasker	similarity	105276	105354	1.3	+	.	Target "Motif:NTS_90_Dsec" 12 90
Contig102	RepeatMasker	similarity	105354	105446	1.1	-	.	Target "Motif:90U_SAT" 1 91
Contig102	RepeatMasker	similarity	105443	105484	16.7	+	.	Target "Motif:dmau_rDNA_28S_rDNA" 2649 2690
Contig102	RepeatMasker	similarity	105448	105537	1.1	+	.	Target "Motif:NTS_90_Dsec" 1 90
Contig102	RepeatMasker	similarity	105537	105629	1.1	-	.	Target "Motif:90U_SAT" 1 91
Contig102	RepeatMasker	similarity	105626	105667	16.7	+	.	Target "Motif:dmau_rDNA_28S_rDNA" 2649 2690
Contig102	RepeatMasker	similarity	105631	105720	2.2	+	.	Target "Motif:NTS_90_Dsec" 1 90
Contig102	RepeatMasker	similarity	105720	105812	1.1	-	.	Target "Motif:90U_SAT" 1 91
Contig102	RepeatMasker	similarity	105801	105850	18.0	+	.	Target "Motif:dmau_rDNA_28S_rDNA" 2640 2690
Contig102	RepeatMasker	similarity	105814	105903	4.4	+	.	Target "Motif:NTS_90_Dsec" 1 90
Contig102	RepeatMasker	similarity	105904	105995	2.2	+	.	Target "Motif:NTS_90_Dsec" 1 90
Contig102	RepeatMasker	similarity	106034	106219	2.3	+	.	Target "Motif:NTS_160_Dsec" 1 163
Contig102	RepeatMasker	similarity	106194	106390	5.1	+	.	Target "Motif:NTS_160_Dsec" 1 163
Contig102	RepeatMasker	similarity	106365	106563	4.9	+	.	Target "Motif:NTS_160_Dsec" 1 163
Contig102	RepeatMasker	similarity	106538	106778	2.9	+	.	Target "Motif:NTS_240_Dsec" 1 241
Contig102	RepeatMasker	similarity	106764	106815	12.0	+	.	Target "Motif:dmau_rDNA_ETS" 1 50
Contig102	RepeatMasker	similarity	106779	107019	1.7	+	.	Target "Motif:NTS_240_Dsec" 1 241
Contig102	RepeatMasker	similarity	107005	107056	12.0	+	.	Target "Motif:dmau_rDNA_ETS" 1 50
Contig102	RepeatMasker	similarity	107020	107260	1.7	+	.	Target "Motif:NTS_240_Dsec" 1 241
Contig102	RepeatMasker	similarity	107246	107297	12.0	+	.	Target "Motif:dmau_rDNA_ETS" 1 50
Contig102	RepeatMasker	similarity	107261	107501	1.7	+	.	Target "Motif:NTS_240_Dsec" 1 241
Contig102	RepeatMasker	similarity	107487	107538	12.0	+	.	Target "Motif:dmau_rDNA_ETS" 1 50
Contig102	RepeatMasker	similarity	107502	107742	1.2	+	.	Target "Motif:NTS_240_Dsec" 1 241
Contig102	RepeatMasker	similarity	107728	107779	12.0	+	.	Target "Motif:dmau_rDNA_ETS" 1 50
Contig102	RepeatMasker	similarity	107743	107983	1.2	+	.	Target "Motif:NTS_240_Dsec" 1 241
Contig102	RepeatMasker	similarity	107969	108020	12.0	+	.	Target "Motif:dmau_rDNA_ETS" 1 50
Contig102	RepeatMasker	similarity	107984	108255	13.6	+	.	Target "Motif:NTS_240_Dsec" 1 241
Contig102	RepeatMasker	similarity	108241	108698	0.0	+	.	Target "Motif:dmau_rDNA_ETS" 1 458
Contig102	RepeatMasker	similarity	108699	108724	0.0	+	.	Target "Motif:(T)n" 1 26
Contig102	RepeatMasker	similarity	108893	110764	0.2	-	.	Target "Motif:Jockey-1_DSe" 1 1872
Contig102	RepeatMasker	similarity	111407	113166	0.5	-	.	Target "Motif:G6_DM" 1 1743
Contig102	RepeatMasker	similarity	113164	113590	0.2	+	.	Target "Motif:dmau_rDNA_ETS" 445 871
Contig102	RepeatMasker	similarity	113591	115585	0.0	+	.	Target "Motif:dmau_rDNA_18S_rDNA" 1 1995
Contig102	RepeatMasker	similarity	115586	116271	1.0	-	.	Target "Motif:dmau_rDNA_ITS1" 1 686
Contig102	RepeatMasker	similarity	116272	116394	0.0	+	.	Target "Motif:dmau_rDNA_5_8S_rDNA" 1 123
Contig102	RepeatMasker	similarity	116453	116838	0.0	+	.	Target "Motif:dmau_rDNA_ITS2" 1 385
Contig102	RepeatMasker	similarity	116839	120798	0.0	+	.	Target "Motif:dmau_rDNA_28S_rDNA" 1 3969
Contig102	RepeatMasker	similarity	120827	121102	2.6	-	.	Target "Motif:90U_SAT" 1 269
Contig102	RepeatMasker	similarity	121099	121140	16.7	+	.	Target "Motif:dmau_rDNA_28S_rDNA" 2649 2690
Contig102	RepeatMasker	similarity	121104	121193	2.2	+	.	Target "Motif:NTS_90_Dsec" 1 90
Contig102	RepeatMasker	similarity	121193	121285	1.1	-	.	Target "Motif:90U_SAT" 1 91
Contig102	RepeatMasker	similarity	121274	121323	18.0	+	.	Target "Motif:dmau_rDNA_28S_rDNA" 2640 2690
Contig102	RepeatMasker	similarity	121287	121376	4.4	+	.	Target "Motif:NTS_90_Dsec" 1 90
Contig102	RepeatMasker	similarity	121377	121468	2.2	+	.	Target "Motif:NTS_90_Dsec" 1 90
Contig102	RepeatMasker	similarity	121507	121692	2.3	+	.	Target "Motif:NTS_160_Dsec" 1 163
Contig102	RepeatMasker	similarity	121667	121863	5.1	+	.	Target "Motif:NTS_160_Dsec" 1 163
Contig102	RepeatMasker	similarity	121838	122036	4.9	+	.	Target "Motif:NTS_160_Dsec" 1 163
Contig102	RepeatMasker	similarity	122011	122251	2.9	+	.	Target "Motif:NTS_240_Dsec" 1 241
Contig102	RepeatMasker	similarity	122237	122288	12.0	+	.	Target "Motif:dmau_rDNA_ETS" 1 50
Contig102	RepeatMasker	similarity	122252	122492	1.7	+	.	Target "Motif:NTS_240_Dsec" 1 241
Contig102	RepeatMasker	similarity	122478	122529	12.0	+	.	Target "Motif:dmau_rDNA_ETS" 1 50
Contig102	RepeatMasker	similarity	122493	122733	1.7	+	.	Target "Motif:NTS_240_Dsec" 1 241
Contig102	RepeatMasker	similarity	122719	122770	12.0	+	.	Target "Motif:dmau_rDNA_ETS" 1 50
Contig102	RepeatMasker	similarity	122734	122974	1.7	+	.	Target "Motif:NTS_240_Dsec" 1 241
Contig102	RepeatMasker	similarity	122960	123011	12.0	+	.	Target "Motif:dmau_rDNA_ETS" 1 50
Contig102	RepeatMasker	similarity	122975	123215	1.2	+	.	Target "Motif:NTS_240_Dsec" 1 241
Contig102	RepeatMasker	similarity	123201	123252	12.0	+	.	Target "Motif:dmau_rDNA_ETS" 1 50
Contig102	RepeatMasker	similarity	123216	123456	1.2	+	.	Target "Motif:NTS_240_Dsec" 1 241
Contig102	RepeatMasker	similarity	123442	123493	12.0	+	.	Target "Motif:dmau_rDNA_ETS" 1 50
Contig102	RepeatMasker	similarity	123457	123728	13.6	+	.	Target "Motif:NTS_240_Dsec" 1 241
Contig102	RepeatMasker	similarity	123714	124584	0.0	+	.	Target "Motif:dmau_rDNA_ETS" 1 871
Contig102	RepeatMasker	similarity	124585	126579	0.0	+	.	Target "Motif:dmau_rDNA_18S_rDNA" 1 1995
Contig102	RepeatMasker	similarity	126580	127264	1.0	-	.	Target "Motif:dmau_rDNA_ITS1" 1 686
Contig102	RepeatMasker	similarity	127265	127386	0.0	+	.	Target "Motif:dmau_rDNA_5_8S_rDNA" 1 123
Contig102	RepeatMasker	similarity	127445	127829	0.0	+	.	Target "Motif:dmau_rDNA_ITS2" 1 385
Contig102	RepeatMasker	similarity	127830	128553	0.3	+	.	Target "Motif:dmau_rDNA_28S_rDNA" 1 751
Contig102	RepeatMasker	similarity	128541	129496	0.3	+	.	Target "Motif:dmau_rDNA_28S_rDNA" 174 1123
Contig102	RepeatMasker	similarity	129490	130702	4.6	+	.	Target "Motif:dmau_rDNA_28S_rDNA" 803 2027
Contig102	RepeatMasker	similarity	130732	131666	2.9	+	.	Target "Motif:R2_DSi" 2575 3604
Contig102	RepeatMasker	similarity	131663	132984	0.1	+	.	Target "Motif:dmau_rDNA_28S_rDNA" 2648 3969
Contig102	RepeatMasker	similarity	133013	133103	1.2	-	.	Target "Motif:90U_SAT" 4 88
Contig102	RepeatMasker	similarity	133107	133195	1.1	+	.	Target "Motif:NTS_90_Dsec" 1 90
Contig102	RepeatMasker	similarity	133188	133232	20.0	+	.	Target "Motif:dmau_rDNA_28S_rDNA" 2646 2690
Contig102	RepeatMasker	similarity	133195	133287	1.1	-	.	Target "Motif:90U_SAT" 1 91
Contig102	RepeatMasker	similarity	133284	133325	16.7	+	.	Target "Motif:dmau_rDNA_28S_rDNA" 2649 2690
Contig102	RepeatMasker	similarity	133289	133378	2.2	+	.	Target "Motif:NTS_90_Dsec" 1 90
Contig102	RepeatMasker	similarity	133378	133470	1.1	-	.	Target "Motif:90U_SAT" 1 91
Contig102	RepeatMasker	similarity	133467	133508	16.7	+	.	Target "Motif:dmau_rDNA_28S_rDNA" 2649 2690
Contig102	RepeatMasker	similarity	133472	133561	1.1	+	.	Target "Motif:NTS_90_Dsec" 1 90
Contig102	RepeatMasker	similarity	133561	133653	1.1	-	.	Target "Motif:90U_SAT" 1 91
Contig102	RepeatMasker	similarity	133650	133691	16.7	+	.	Target "Motif:dmau_rDNA_28S_rDNA" 2649 2690
Contig102	RepeatMasker	similarity	133655	133744	1.1	+	.	Target "Motif:NTS_90_Dsec" 1 90
Contig102	RepeatMasker	similarity	133744	133835	1.1	-	.	Target "Motif:90U_SAT" 1 91
Contig102	RepeatMasker	similarity	133832	133873	16.7	+	.	Target "Motif:dmau_rDNA_28S_rDNA" 2649 2690
Contig102	RepeatMasker	similarity	133837	133926	2.2	+	.	Target "Motif:NTS_90_Dsec" 1 90
Contig102	RepeatMasker	similarity	133926	134018	1.1	-	.	Target "Motif:90U_SAT" 1 91
Contig102	RepeatMasker	similarity	134015	134056	16.7	+	.	Target "Motif:dmau_rDNA_28S_rDNA" 2649 2690
Contig102	RepeatMasker	similarity	134020	134109	2.2	+	.	Target "Motif:NTS_90_Dsec" 1 90
Contig102	RepeatMasker	similarity	134109	134201	1.1	-	.	Target "Motif:90U_SAT" 1 91
Contig102	RepeatMasker	similarity	134198	134239	16.7	+	.	Target "Motif:dmau_rDNA_28S_rDNA" 2649 2690
Contig102	RepeatMasker	similarity	134203	134292	1.1	+	.	Target "Motif:NTS_90_Dsec" 1 90
Contig102	RepeatMasker	similarity	134292	134384	1.1	-	.	Target "Motif:90U_SAT" 1 91
Contig102	RepeatMasker	similarity	134381	134422	16.7	+	.	Target "Motif:dmau_rDNA_28S_rDNA" 2649 2690
Contig102	RepeatMasker	similarity	134386	134475	1.1	+	.	Target "Motif:NTS_90_Dsec" 1 90
Contig102	RepeatMasker	similarity	134475	134567	1.1	-	.	Target "Motif:90U_SAT" 1 91
Contig102	RepeatMasker	similarity	134564	134605	16.7	+	.	Target "Motif:dmau_rDNA_28S_rDNA" 2649 2690
Contig102	RepeatMasker	similarity	134569	134658	2.2	+	.	Target "Motif:NTS_90_Dsec" 1 90
Contig102	RepeatMasker	similarity	134658	134750	1.1	-	.	Target "Motif:90U_SAT" 1 91
Contig102	RepeatMasker	similarity	134739	134788	18.0	+	.	Target "Motif:dmau_rDNA_28S_rDNA" 2640 2690
Contig102	RepeatMasker	similarity	134752	134841	4.4	+	.	Target "Motif:NTS_90_Dsec" 1 90
Contig102	RepeatMasker	similarity	134842	134933	2.2	+	.	Target "Motif:NTS_90_Dsec" 1 90
Contig102	RepeatMasker	similarity	134972	135157	2.3	+	.	Target "Motif:NTS_160_Dsec" 1 163
Contig102	RepeatMasker	similarity	135132	135328	5.1	+	.	Target "Motif:NTS_160_Dsec" 1 163
Contig102	RepeatMasker	similarity	135303	135501	4.9	+	.	Target "Motif:NTS_160_Dsec" 1 163
Contig102	RepeatMasker	similarity	135476	135716	2.9	+	.	Target "Motif:NTS_240_Dsec" 1 241
Contig102	RepeatMasker	similarity	135702	135753	12.0	+	.	Target "Motif:dmau_rDNA_ETS" 1 50
Contig102	RepeatMasker	similarity	135717	135957	1.7	+	.	Target "Motif:NTS_240_Dsec" 1 241
Contig102	RepeatMasker	similarity	135943	135994	12.0	+	.	Target "Motif:dmau_rDNA_ETS" 1 50
Contig102	RepeatMasker	similarity	135958	136198	1.7	+	.	Target "Motif:NTS_240_Dsec" 1 241
Contig102	RepeatMasker	similarity	136184	136235	12.0	+	.	Target "Motif:dmau_rDNA_ETS" 1 50
Contig102	RepeatMasker	similarity	136199	136439	1.2	+	.	Target "Motif:NTS_240_Dsec" 1 241
Contig102	RepeatMasker	similarity	136425	136476	12.0	+	.	Target "Motif:dmau_rDNA_ETS" 1 50
Contig102	RepeatMasker	similarity	136440	136680	1.2	+	.	Target "Motif:NTS_240_Dsec" 1 241
Contig102	RepeatMasker	similarity	136666	136717	12.0	+	.	Target "Motif:dmau_rDNA_ETS" 1 50
Contig102	RepeatMasker	similarity	136681	136921	1.2	+	.	Target "Motif:NTS_240_Dsec" 1 241
Contig102	RepeatMasker	similarity	136907	136958	12.0	+	.	Target "Motif:dmau_rDNA_ETS" 1 50
Contig102	RepeatMasker	similarity	136922	137193	13.6	+	.	Target "Motif:NTS_240_Dsec" 1 241
Contig102	RepeatMasker	similarity	137179	138049	0.0	+	.	Target "Motif:dmau_rDNA_ETS" 1 871
Contig102	RepeatMasker	similarity	138050	140044	0.0	+	.	Target "Motif:dmau_rDNA_18S_rDNA" 1 1995
Contig102	RepeatMasker	similarity	140045	140730	1.0	-	.	Target "Motif:dmau_rDNA_ITS1" 1 686
Contig102	RepeatMasker	similarity	140731	140853	0.0	+	.	Target "Motif:dmau_rDNA_5_8S_rDNA" 1 123
Contig102	RepeatMasker	similarity	140912	141297	0.0	+	.	Target "Motif:dmau_rDNA_ITS2" 1 385
Contig102	RepeatMasker	similarity	141298	143999	0.0	+	.	Target "Motif:dmau_rDNA_28S_rDNA" 1 2702
Contig102	RepeatMasker	similarity	144000	149384	3.1	+	.	Target "Motif:R1_DSi" 1 5429
Contig102	RepeatMasker	similarity	149394	150651	0.0	+	.	Target "Motif:dmau_rDNA_28S_rDNA" 2712 3969
Contig102	RepeatMasker	similarity	150680	150768	1.1	-	.	Target "Motif:90U_SAT" 1 88
Contig102	RepeatMasker	similarity	150765	150806	16.7	+	.	Target "Motif:dmau_rDNA_28S_rDNA" 2649 2690
Contig102	RepeatMasker	similarity	150770	150858	1.1	+	.	Target "Motif:NTS_90_Dsec" 1 90
Contig102	RepeatMasker	similarity	150858	150950	1.1	-	.	Target "Motif:90U_SAT" 1 91
Contig102	RepeatMasker	similarity	150939	150988	18.0	+	.	Target "Motif:dmau_rDNA_28S_rDNA" 2640 2690
Contig102	RepeatMasker	similarity	150952	151041	3.3	+	.	Target "Motif:NTS_90_Dsec" 1 90
Contig102	RepeatMasker	similarity	151042	151133	2.2	+	.	Target "Motif:NTS_90_Dsec" 1 90
Contig102	RepeatMasker	similarity	151172	151357	2.3	+	.	Target "Motif:NTS_160_Dsec" 1 163
Contig102	RepeatMasker	similarity	151332	151528	5.1	+	.	Target "Motif:NTS_160_Dsec" 1 163
Contig102	RepeatMasker	similarity	151503	151701	4.9	+	.	Target "Motif:NTS_160_Dsec" 1 163
Contig102	RepeatMasker	similarity	151676	151916	2.9	+	.	Target "Motif:NTS_240_Dsec" 1 241
Contig102	RepeatMasker	similarity	151902	151953	12.0	+	.	Target "Motif:dmau_rDNA_ETS" 1 50
Contig102	RepeatMasker	similarity	151917	152157	1.7	+	.	Target "Motif:NTS_240_Dsec" 1 241
Contig102	RepeatMasker	similarity	152143	152194	12.0	+	.	Target "Motif:dmau_rDNA_ETS" 1 50
Contig102	RepeatMasker	similarity	152158	152398	1.7	+	.	Target "Motif:NTS_240_Dsec" 1 241
Contig102	RepeatMasker	similarity	152384	152435	12.0	+	.	Target "Motif:dmau_rDNA_ETS" 1 50
Contig102	RepeatMasker	similarity	152399	152639	1.2	+	.	Target "Motif:NTS_240_Dsec" 1 241
Contig102	RepeatMasker	similarity	152625	152676	12.0	+	.	Target "Motif:dmau_rDNA_ETS" 1 50
Contig102	RepeatMasker	similarity	152640	152880	1.2	+	.	Target "Motif:NTS_240_Dsec" 1 241
Contig102	RepeatMasker	similarity	152866	152917	12.0	+	.	Target "Motif:dmau_rDNA_ETS" 1 50
Contig102	RepeatMasker	similarity	152881	153121	1.2	+	.	Target "Motif:NTS_240_Dsec" 1 241
Contig102	RepeatMasker	similarity	153107	153158	12.0	+	.	Target "Motif:dmau_rDNA_ETS" 1 50
Contig102	RepeatMasker	similarity	153122	153361	1.2	+	.	Target "Motif:NTS_240_Dsec" 1 241
Contig102	RepeatMasker	similarity	153347	153398	12.0	+	.	Target "Motif:dmau_rDNA_ETS" 1 50
Contig102	RepeatMasker	similarity	153362	153601	1.2	+	.	Target "Motif:NTS_240_Dsec" 1 241
Contig102	RepeatMasker	similarity	153587	153638	12.0	+	.	Target "Motif:dmau_rDNA_ETS" 1 50
Contig102	RepeatMasker	similarity	153602	153842	0.8	+	.	Target "Motif:NTS_240_Dsec" 1 241
Contig102	RepeatMasker	similarity	153828	153879	12.0	+	.	Target "Motif:dmau_rDNA_ETS" 1 50
Contig102	RepeatMasker	similarity	153843	154083	1.2	+	.	Target "Motif:NTS_240_Dsec" 1 241
Contig102	RepeatMasker	similarity	154069	154120	12.0	+	.	Target "Motif:dmau_rDNA_ETS" 1 50
Contig102	RepeatMasker	similarity	154084	154355	14.0	+	.	Target "Motif:NTS_240_Dsec" 1 241
Contig102	RepeatMasker	similarity	154341	155210	0.0	+	.	Target "Motif:dmau_rDNA_ETS" 1 871
Contig102	RepeatMasker	similarity	155211	157205	0.0	+	.	Target "Motif:dmau_rDNA_18S_rDNA" 1 1995
Contig102	RepeatMasker	similarity	157206	157891	1.0	-	.	Target "Motif:dmau_rDNA_ITS1" 1 686
Contig102	RepeatMasker	similarity	157892	158014	0.0	+	.	Target "Motif:dmau_rDNA_5_8S_rDNA" 1 123
Contig102	RepeatMasker	similarity	158073	158458	0.0	+	.	Target "Motif:dmau_rDNA_ITS2" 1 385
Contig102	RepeatMasker	similarity	158459	161108	0.0	+	.	Target "Motif:dmau_rDNA_28S_rDNA" 1 2650
Contig102	RepeatMasker	similarity	161109	164693	1.7	+	.	Target "Motif:R2_DSi" 1 3602
Contig102	RepeatMasker	similarity	164690	164754	3.1	+	.	Target "Motif:dmau_rDNA_28S_rDNA" 2648 2712
Contig102	RepeatMasker	similarity	164752	165242	2.9	+	.	Target "Motif:R1_DSi" 4939 5429
Contig102	RepeatMasker	similarity	165258	166515	0.0	+	.	Target "Motif:dmau_rDNA_28S_rDNA" 2712 3969
Contig102	RepeatMasker	similarity	166544	166634	3.5	-	.	Target "Motif:90U_SAT" 21 172
Contig102	RepeatMasker	similarity	166635	166703	2.9	+	.	Target "Motif:NTS_90_Dsec" 1 71
Contig102	RepeatMasker	similarity	166738	166777	0.0	+	.	Target "Motif:NTS_90_Dsec" 51 90
Contig102	RepeatMasker	similarity	166777	166869	1.1	-	.	Target "Motif:90U_SAT" 1 91
Contig102	RepeatMasker	similarity	166866	166907	16.7	+	.	Target "Motif:dmau_rDNA_28S_rDNA" 2649 2690
Contig102	RepeatMasker	similarity	166871	166960	1.1	+	.	Target "Motif:NTS_90_Dsec" 1 90
Contig102	RepeatMasker	similarity	166960	167051	1.1	-	.	Target "Motif:90U_SAT" 1 91
Contig102	RepeatMasker	similarity	167048	167089	16.7	+	.	Target "Motif:dmau_rDNA_28S_rDNA" 2649 2690
Contig102	RepeatMasker	similarity	167053	167141	1.1	+	.	Target "Motif:NTS_90_Dsec" 1 90
Contig102	RepeatMasker	similarity	167141	167232	0.0	-	.	Target "Motif:90U_SAT" 1 91
Contig102	RepeatMasker	similarity	167229	167270	16.7	+	.	Target "Motif:dmau_rDNA_28S_rDNA" 2649 2690
Contig102	RepeatMasker	similarity	167234	167322	1.1	+	.	Target "Motif:NTS_90_Dsec" 1 90
Contig102	RepeatMasker	similarity	167322	167414	1.1	-	.	Target "Motif:90U_SAT" 1 91
Contig102	RepeatMasker	similarity	167411	167452	16.7	+	.	Target "Motif:dmau_rDNA_28S_rDNA" 2649 2690
Contig102	RepeatMasker	similarity	167416	167505	1.1	+	.	Target "Motif:NTS_90_Dsec" 1 90
Contig102	RepeatMasker	similarity	167505	167594	0.0	-	.	Target "Motif:90U_SAT" 1 91
Contig102	RepeatMasker	similarity	167591	167632	16.7	+	.	Target "Motif:dmau_rDNA_28S_rDNA" 2649 2690
Contig102	RepeatMasker	similarity	167596	167685	2.2	+	.	Target "Motif:NTS_90_Dsec" 1 90
Contig102	RepeatMasker	similarity	167685	167777	1.1	-	.	Target "Motif:90U_SAT" 1 91
Contig102	RepeatMasker	similarity	167766	167815	18.0	+	.	Target "Motif:dmau_rDNA_28S_rDNA" 2640 2690
Contig102	RepeatMasker	similarity	167779	167868	4.4	+	.	Target "Motif:NTS_90_Dsec" 1 90
Contig102	RepeatMasker	similarity	167869	167960	2.2	+	.	Target "Motif:NTS_90_Dsec" 1 90
Contig102	RepeatMasker	similarity	167999	168184	2.3	+	.	Target "Motif:NTS_160_Dsec" 1 163
Contig102	RepeatMasker	similarity	168159	168355	5.1	+	.	Target "Motif:NTS_160_Dsec" 1 163
Contig102	RepeatMasker	similarity	168330	168528	4.9	+	.	Target "Motif:NTS_160_Dsec" 1 163
Contig102	RepeatMasker	similarity	168503	168743	2.9	+	.	Target "Motif:NTS_240_Dsec" 1 241
Contig102	RepeatMasker	similarity	168729	168780	12.0	+	.	Target "Motif:dmau_rDNA_ETS" 1 50
Contig102	RepeatMasker	similarity	168744	168984	1.7	+	.	Target "Motif:NTS_240_Dsec" 1 241
Contig102	RepeatMasker	similarity	168970	169021	12.0	+	.	Target "Motif:dmau_rDNA_ETS" 1 50
Contig102	RepeatMasker	similarity	168985	169224	1.3	+	.	Target "Motif:NTS_240_Dsec" 1 241
Contig102	RepeatMasker	similarity	169210	169261	12.0	+	.	Target "Motif:dmau_rDNA_ETS" 1 50
Contig102	RepeatMasker	similarity	169225	169465	1.2	+	.	Target "Motif:NTS_240_Dsec" 1 241
Contig102	RepeatMasker	similarity	169451	169502	12.0	+	.	Target "Motif:dmau_rDNA_ETS" 1 50
Contig102	RepeatMasker	similarity	169466	169706	1.2	+	.	Target "Motif:NTS_240_Dsec" 1 241
Contig102	RepeatMasker	similarity	169692	169743	12.0	+	.	Target "Motif:dmau_rDNA_ETS" 1 50
Contig102	RepeatMasker	similarity	169707	169947	1.2	+	.	Target "Motif:NTS_240_Dsec" 1 241
Contig102	RepeatMasker	similarity	169933	169984	12.0	+	.	Target "Motif:dmau_rDNA_ETS" 1 50
Contig102	RepeatMasker	similarity	169948	170219	13.6	+	.	Target "Motif:NTS_240_Dsec" 1 241
Contig102	RepeatMasker	similarity	170205	171074	0.0	+	.	Target "Motif:dmau_rDNA_ETS" 1 871
Contig102	RepeatMasker	similarity	171075	173069	0.0	+	.	Target "Motif:dmau_rDNA_18S_rDNA" 1 1995
Contig102	RepeatMasker	similarity	173070	173755	1.0	-	.	Target "Motif:dmau_rDNA_ITS1" 1 686
Contig102	RepeatMasker	similarity	173756	173878	0.0	+	.	Target "Motif:dmau_rDNA_5_8S_rDNA" 1 123
Contig102	RepeatMasker	similarity	173937	174321	0.0	+	.	Target "Motif:dmau_rDNA_ITS2" 1 385
Contig102	RepeatMasker	similarity	174322	176969	0.0	+	.	Target "Motif:dmau_rDNA_28S_rDNA" 1 2650
Contig102	RepeatMasker	similarity	176970	180549	1.6	+	.	Target "Motif:R2_DSi" 1 3598
Contig102	RepeatMasker	similarity	180546	180610	3.1	+	.	Target "Motif:dmau_rDNA_28S_rDNA" 2648 2712
Contig102	RepeatMasker	similarity	180608	181073	3.0	+	.	Target "Motif:R1_DSi" 4939 5429
Contig102	RepeatMasker	similarity	181087	182342	0.0	+	.	Target "Motif:dmau_rDNA_28S_rDNA" 2712 3969
Contig102	RepeatMasker	similarity	182371	182551	2.3	-	.	Target "Motif:90U_SAT" 1 177
Contig102	RepeatMasker	similarity	182540	182589	18.0	+	.	Target "Motif:dmau_rDNA_28S_rDNA" 2640 2690
Contig102	RepeatMasker	similarity	182553	182641	1.1	+	.	Target "Motif:NTS_90_Dsec" 1 90
Contig102	RepeatMasker	similarity	182642	182730	0.0	+	.	Target "Motif:NTS_90_Dsec" 1 90
Contig102	RepeatMasker	similarity	182730	182821	1.1	-	.	Target "Motif:90U_SAT" 1 91
Contig102	RepeatMasker	similarity	182818	182859	16.7	+	.	Target "Motif:dmau_rDNA_28S_rDNA" 2649 2690
Contig102	RepeatMasker	similarity	182823	182912	2.2	+	.	Target "Motif:NTS_90_Dsec" 1 90
Contig102	RepeatMasker	similarity	182912	183004	2.2	-	.	Target "Motif:90U_SAT" 1 91
Contig102	RepeatMasker	similarity	183006	183095	2.2	+	.	Target "Motif:NTS_90_Dsec" 1 90
Contig102	RepeatMasker	similarity	183095	183187	2.2	-	.	Target "Motif:90U_SAT" 1 91
Contig102	RepeatMasker	similarity	183176	183225	18.0	+	.	Target "Motif:dmau_rDNA_28S_rDNA" 2640 2690
Contig102	RepeatMasker	similarity	183189	183278	3.3	+	.	Target "Motif:NTS_90_Dsec" 1 90
Contig102	RepeatMasker	similarity	183279	183370	2.2	+	.	Target "Motif:NTS_90_Dsec" 1 90
Contig102	RepeatMasker	similarity	183376	183507	0.8	+	.	Target "Motif:NTS_160_Dsec" 31 163
Contig102	RepeatMasker	similarity	183482	183678	3.9	+	.	Target "Motif:NTS_160_Dsec" 1 163
Contig102	RepeatMasker	similarity	183653	183842	6.2	+	.	Target "Motif:NTS_160_Dsec" 1 163
Contig102	RepeatMasker	similarity	183817	184011	4.4	+	.	Target "Motif:NTS_160_Dsec" 1 163
Contig102	RepeatMasker	similarity	183987	184223	1.7	+	.	Target "Motif:NTS_240_Dsec" 1 241
Contig102	RepeatMasker	similarity	184209	184260	12.0	+	.	Target "Motif:dmau_rDNA_ETS" 1 50
Contig102	RepeatMasker	similarity	184224	184462	1.3	+	.	Target "Motif:NTS_240_Dsec" 1 241
Contig102	RepeatMasker	similarity	184449	184499	12.2	+	.	Target "Motif:dmau_rDNA_ETS" 1 50
Contig102	RepeatMasker	similarity	184463	184669	2.0	+	.	Target "Motif:NTS_240_Dsec" 1 207
Contig102	RepeatMasker	similarity	184678	185454	0.4	+	.	Target "Motif:dmau_rDNA_18S_rDNA" 1 790
Contig102	RepeatMasker	similarity	185455	185702	6.6	+	.	Target "Motif:MDG3_LTR" 1 267
Contig102	RepeatMasker	similarity	185705	190620	2.6	+	.	Target "Motif:MDG3_I-int" 4 4986
Contig102	RepeatMasker	similarity	190621	190869	7.0	+	.	Target "Motif:MDG3_LTR" 1 267
Contig102	RepeatMasker	similarity	190870	192077	0.2	+	.	Target "Motif:dmau_rDNA_18S_rDNA" 787 1995
Contig102	RepeatMasker	similarity	192078	192763	1.2	-	.	Target "Motif:dmau_rDNA_ITS1" 1 686
Contig102	RepeatMasker	similarity	192764	192886	0.0	+	.	Target "Motif:dmau_rDNA_5_8S_rDNA" 1 123
Contig102	RepeatMasker	similarity	192945	193330	0.0	+	.	Target "Motif:dmau_rDNA_ITS2" 1 385
Contig102	RepeatMasker	similarity	193331	195372	0.1	+	.	Target "Motif:dmau_rDNA_28S_rDNA" 1 2043
Contig102	RepeatMasker	similarity	195373	195884	0.2	+	.	Target "Motif:dmau_rDNA_28S_rDNA" 2902 3413
Contig102	RepeatMasker	similarity	195881	196382	0.4	+	.	Target "Motif:dmau_rDNA_28S_rDNA" 3454 3969
Contig102	RepeatMasker	similarity	196411	196593	2.8	-	.	Target "Motif:90U_SAT" 1 178
Contig102	RepeatMasker	similarity	196620	199107	0.5	-	.	Target "Motif:Jockey-3_Dmau_anc-like" 2001 4494
Contig102	RepeatMasker	similarity	199098	199437	1.2	-	.	Target "Motif:Jockey-3_Dmau_anc-like" 2 343
Contig102	RepeatMasker	similarity	199396	199470	0.0	+	.	Target "Motif:NTS_90_Dsec" 16 90
Contig102	RepeatMasker	similarity	199470	199562	2.2	-	.	Target "Motif:90U_SAT" 1 91
Contig102	RepeatMasker	similarity	199559	199600	16.7	+	.	Target "Motif:dmau_rDNA_28S_rDNA" 2649 2690
Contig102	RepeatMasker	similarity	199564	199653	1.1	+	.	Target "Motif:NTS_90_Dsec" 1 90
Contig102	RepeatMasker	similarity	199653	199745	1.1	-	.	Target "Motif:90U_SAT" 1 91
Contig102	RepeatMasker	similarity	199742	199783	16.7	+	.	Target "Motif:dmau_rDNA_28S_rDNA" 2649 2690
Contig102	RepeatMasker	similarity	199747	199836	2.2	+	.	Target "Motif:NTS_90_Dsec" 1 90
Contig102	RepeatMasker	similarity	199836	199928	1.1	-	.	Target "Motif:90U_SAT" 1 91
Contig102	RepeatMasker	similarity	199917	199966	18.0	+	.	Target "Motif:dmau_rDNA_28S_rDNA" 2640 2690
Contig102	RepeatMasker	similarity	199930	200019	3.3	+	.	Target "Motif:NTS_90_Dsec" 1 90
Contig102	RepeatMasker	similarity	200020	200110	1.1	+	.	Target "Motif:NTS_90_Dsec" 1 90
Contig102	RepeatMasker	similarity	200111	200200	2.2	+	.	Target "Motif:NTS_90_Dsec" 1 90
Contig102	RepeatMasker	similarity	200201	200293	4.5	+	.	Target "Motif:NTS_90_Dsec" 1 90
Contig102	RepeatMasker	similarity	200332	200517	2.8	+	.	Target "Motif:NTS_160_Dsec" 1 163
Contig102	RepeatMasker	similarity	200492	200688	3.9	+	.	Target "Motif:NTS_160_Dsec" 1 163
Contig102	RepeatMasker	similarity	200663	200860	4.3	+	.	Target "Motif:NTS_160_Dsec" 1 163
Contig102	RepeatMasker	similarity	200835	201033	4.3	+	.	Target "Motif:NTS_160_Dsec" 1 163
Contig102	RepeatMasker	similarity	201008	201248	3.3	+	.	Target "Motif:NTS_240_Dsec" 1 241
Contig102	RepeatMasker	similarity	201234	201285	12.0	+	.	Target "Motif:dmau_rDNA_ETS" 1 50
Contig102	RepeatMasker	similarity	201249	201489	1.7	+	.	Target "Motif:NTS_240_Dsec" 1 241
Contig102	RepeatMasker	similarity	201475	201526	12.0	+	.	Target "Motif:dmau_rDNA_ETS" 1 50
Contig102	RepeatMasker	similarity	201490	201687	3.3	+	.	Target "Motif:NTS_240_Dsec" 1 163
Contig102	RepeatMasker	similarity	201662	201858	3.9	+	.	Target "Motif:NTS_160_Dsec" 1 163
Contig102	RepeatMasker	similarity	201833	202030	4.3	+	.	Target "Motif:NTS_160_Dsec" 1 163
Contig102	RepeatMasker	similarity	202005	202194	5.5	+	.	Target "Motif:NTS_160_Dsec" 1 163
Contig102	RepeatMasker	similarity	202169	202367	4.3	+	.	Target "Motif:NTS_160_Dsec" 1 163
Contig102	RepeatMasker	similarity	202342	202582	2.9	+	.	Target "Motif:NTS_240_Dsec" 1 241
Contig102	RepeatMasker	similarity	202568	202619	12.0	+	.	Target "Motif:dmau_rDNA_ETS" 1 50
Contig102	RepeatMasker	similarity	202583	202823	2.1	+	.	Target "Motif:NTS_240_Dsec" 1 241
Contig102	RepeatMasker	similarity	202809	202860	12.0	+	.	Target "Motif:dmau_rDNA_ETS" 1 50
Contig102	RepeatMasker	similarity	202824	203064	2.1	+	.	Target "Motif:NTS_240_Dsec" 1 241
Contig102	RepeatMasker	similarity	203050	203101	12.0	+	.	Target "Motif:dmau_rDNA_ETS" 1 50
Contig102	RepeatMasker	similarity	203065	203303	2.5	+	.	Target "Motif:NTS_240_Dsec" 1 241
Contig102	RepeatMasker	similarity	203289	203322	8.8	+	.	Target "Motif:dmau_rDNA_ETS" 1 34
Contig102	RepeatMasker	similarity	203304	203525	1.8	+	.	Target "Motif:NTS_240_Dsec" 1 241
Contig102	RepeatMasker	similarity	203511	203562	12.0	+	.	Target "Motif:dmau_rDNA_ETS" 1 50
Contig102	RepeatMasker	similarity	203526	203765	2.5	+	.	Target "Motif:NTS_240_Dsec" 1 241
Contig102	RepeatMasker	similarity	203751	203801	12.2	+	.	Target "Motif:dmau_rDNA_ETS" 1 50
Contig102	RepeatMasker	similarity	203766	204033	13.3	+	.	Target "Motif:NTS_240_Dsec" 1 241
Contig102	RepeatMasker	similarity	204019	204885	0.3	+	.	Target "Motif:dmau_rDNA_ETS" 1 871
Contig102	RepeatMasker	similarity	204886	206875	0.1	+	.	Target "Motif:dmau_rDNA_18S_rDNA" 1 1995
Contig102	RepeatMasker	similarity	206876	207561	1.0	-	.	Target "Motif:dmau_rDNA_ITS1" 1 686
Contig102	RepeatMasker	similarity	207562	207684	0.0	+	.	Target "Motif:dmau_rDNA_5_8S_rDNA" 1 123
Contig102	RepeatMasker	similarity	207743	208128	0.3	+	.	Target "Motif:dmau_rDNA_ITS2" 1 385
Contig102	RepeatMasker	similarity	208129	210727	0.1	+	.	Target "Motif:dmau_rDNA_28S_rDNA" 1 2598
Contig102	RepeatMasker	similarity	210728	212644	1.4	+	.	Target "Motif:R2_DSi" 1663 3601
Contig102	RepeatMasker	similarity	212641	212697	7.0	+	.	Target "Motif:dmau_rDNA_28S_rDNA" 2648 2711
Contig102	RepeatMasker	similarity	212763	213049	2.5	+	.	Target "Motif:R1_DSi" 5142 5429
Contig102	RepeatMasker	similarity	213059	214302	0.5	+	.	Target "Motif:dmau_rDNA_28S_rDNA" 2712 3969
Contig102	RepeatMasker	similarity	214331	214416	1.7	-	.	Target "Motif:90U_SAT" 69 176
Contig102	RepeatMasker	similarity	214417	214459	16.3	+	.	Target "Motif:dmau_rDNA_28S_rDNA" 2648 2690
Contig102	RepeatMasker	similarity	214460	214511	1.7	-	.	Target "Motif:90U_SAT" 1 68
Contig102	RepeatMasker	similarity	214515	214607	2.3	+	.	Target "Motif:NTS_90_Dsec" 1 89
Contig102	RepeatMasker	similarity	214609	214691	0.0	-	.	Target "Motif:90U_SAT" 8 91
Contig102	RepeatMasker	similarity	214699	214784	1.2	+	.	Target "Motif:NTS_90_Dsec" 1 90
Contig102	RepeatMasker	similarity	214784	214873	1.1	-	.	Target "Motif:90U_SAT" 1 91
Contig102	RepeatMasker	similarity	214870	214910	12.2	+	.	Target "Motif:dmau_rDNA_28S_rDNA" 2649 2690
Contig102	RepeatMasker	similarity	214875	214959	1.2	+	.	Target "Motif:NTS_90_Dsec" 1 90
Contig102	RepeatMasker	similarity	214961	215038	1.3	+	.	Target "Motif:NTS_90_Dsec" 3 90
Contig102	RepeatMasker	similarity	215077	215160	6.0	+	.	Target "Motif:NTS_240_Dsec" 4 92
Contig102	RepeatMasker	similarity	215159	215219	1.7	-	.	Target "Motif:90U_SAT" 1 59
Contig102	RepeatMasker	similarity	215221	215313	7.8	+	.	Target "Motif:NTS_90_Dsec" 1 90
Contig102	RepeatMasker	similarity	215318	215407	3.5	+	.	Target "Motif:NTS_90_Dsec" 5 90
Contig102	RepeatMasker	similarity	215446	215639	3.4	+	.	Target "Motif:NTS_160_Dsec" 1 163
Contig102	RepeatMasker	similarity	215614	215815	5.2	+	.	Target "Motif:NTS_160_Dsec" 1 166
Contig102	RepeatMasker	similarity	215790	215979	5.3	+	.	Target "Motif:NTS_160_Dsec" 1 163
Contig102	RepeatMasker	similarity	215955	216192	1.3	+	.	Target "Motif:NTS_240_Dsec" 2 241
Contig102	RepeatMasker	similarity	216178	216229	12.0	+	.	Target "Motif:dmau_rDNA_ETS" 1 50
Contig102	RepeatMasker	similarity	216193	216433	1.2	+	.	Target "Motif:NTS_240_Dsec" 1 241
Contig102	RepeatMasker	similarity	216419	216453	8.8	+	.	Target "Motif:dmau_rDNA_ETS" 1 34
Contig102	RepeatMasker	similarity	216450	216657	1.4	+	.	Target "Motif:NTS_240_Dsec" 34 241
Contig102	RepeatMasker	similarity	216643	216694	12.0	+	.	Target "Motif:dmau_rDNA_ETS" 1 50
Contig102	RepeatMasker	similarity	216658	216898	1.2	+	.	Target "Motif:NTS_240_Dsec" 1 241
Contig102	RepeatMasker	similarity	216884	216935	12.0	+	.	Target "Motif:dmau_rDNA_ETS" 1 50
Contig102	RepeatMasker	similarity	216899	217170	14.0	+	.	Target "Motif:NTS_240_Dsec" 1 241
Contig102	RepeatMasker	similarity	217156	218025	0.0	+	.	Target "Motif:dmau_rDNA_ETS" 1 871
Contig102	RepeatMasker	similarity	218026	220016	0.1	+	.	Target "Motif:dmau_rDNA_18S_rDNA" 1 1993
Contig102	RepeatMasker	similarity	220021	220706	1.2	-	.	Target "Motif:dmau_rDNA_ITS1" 1 686
Contig102	RepeatMasker	similarity	220707	220829	0.0	+	.	Target "Motif:dmau_rDNA_5_8S_rDNA" 1 123
Contig102	RepeatMasker	similarity	220888	221273	0.3	+	.	Target "Motif:dmau_rDNA_ITS2" 1 385
Contig102	RepeatMasker	similarity	221274	223316	0.1	+	.	Target "Motif:dmau_rDNA_28S_rDNA" 1 2043
Contig102	RepeatMasker	similarity	223317	224384	0.0	+	.	Target "Motif:dmau_rDNA_28S_rDNA" 2902 3969
Contig102	RepeatMasker	similarity	224413	224490	2.8	-	.	Target "Motif:90U_SAT" 76 178
Contig102	RepeatMasker	similarity	224491	224540	18.0	+	.	Target "Motif:dmau_rDNA_28S_rDNA" 2640 2690
Contig102	RepeatMasker	similarity	224541	224595	2.8	-	.	Target "Motif:90U_SAT" 1 75
Contig102	RepeatMasker	similarity	224622	226469	0.3	-	.	Target "Motif:Jockey-3_Dmau_anc-like" 2644 4496
Contig102	RepeatMasker	similarity	226464	226653	0.0	+	.	Target "Motif:dmau_rDNA_28S_rDNA" 1854 2043
Contig102	RepeatMasker	similarity	226654	227721	0.0	+	.	Target "Motif:dmau_rDNA_28S_rDNA" 2902 3969
Contig102	RepeatMasker	similarity	227750	227827	2.8	-	.	Target "Motif:90U_SAT" 76 178
Contig102	RepeatMasker	similarity	227828	227877	18.0	+	.	Target "Motif:dmau_rDNA_28S_rDNA" 2640 2690
Contig102	RepeatMasker	similarity	227878	227932	2.8	-	.	Target "Motif:90U_SAT" 1 75
Contig102	RepeatMasker	similarity	227959	230924	0.2	-	.	Target "Motif:Jockey-3_Dmau_anc-like" 1515 4496
Contig102	RepeatMasker	similarity	230924	231228	1.9	-	.	Target "Motif:Jockey-3_Dmau_anc-like" 31 340
Contig102	RepeatMasker	similarity	231229	231254	0.0	+	.	Target "Motif:(T)n" 1 26
Contig102	RepeatMasker	similarity	231255	232590	0.1	-	.	Target "Motif:Jockey-3_Dmau_anc-like" 3143 4479
Contig105	RepeatMasker	similarity	1	1038	4.6	-	.	Target "Motif:500U_SAT" 1 1056
Contig105	RepeatMasker	similarity	1069	2839	5.6	-	.	Target "Motif:500U_SAT" 1 1797
Contig105	RepeatMasker	similarity	2869	4144	4.5	-	.	Target "Motif:500U_SAT" 1 1298
Contig105	RepeatMasker	similarity	4173	4503	7.5	-	.	Target "Motif:500U_SAT" 199 498
Contig105	RepeatMasker	similarity	4534	5807	4.4	-	.	Target "Motif:500U_SAT" 1 1296
Contig105	RepeatMasker	similarity	5837	6136	6.7	-	.	Target "Motif:500U_SAT" 199 498
Contig105	RepeatMasker	similarity	6166	7917	3.9	-	.	Target "Motif:500U_SAT" 1 1797
Contig105	RepeatMasker	similarity	7947	18214	3.9	-	.	Target "Motif:500U_SAT" 1 10278
Contig105	RepeatMasker	similarity	18244	20022	5.4	-	.	Target "Motif:500U_SAT" 1 1796
Contig105	RepeatMasker	similarity	20052	21326	4.2	-	.	Target "Motif:500U_SAT" 1 1298
Contig105	RepeatMasker	similarity	21356	23134	5.0	-	.	Target "Motif:500U_SAT" 1 1796
Contig105	RepeatMasker	similarity	23164	23462	6.7	-	.	Target "Motif:500U_SAT" 199 498
Contig105	RepeatMasker	similarity	23492	25243	4.1	-	.	Target "Motif:500U_SAT" 1 1797
Contig105	RepeatMasker	similarity	25273	27024	4.0	-	.	Target "Motif:500U_SAT" 1 1797
Contig105	RepeatMasker	similarity	27054	28328	4.2	-	.	Target "Motif:500U_SAT" 1 1298
Contig105	RepeatMasker	similarity	28358	35745	4.3	-	.	Target "Motif:500U_SAT" 1 7393
Contig105	RepeatMasker	similarity	35775	42123	4.6	-	.	Target "Motif:500U_SAT" 1 6328
Contig11	RepeatMasker	similarity	1	74	5.5	+	.	Target "Motif:DM412B_LTR" 410 482
Contig11	RepeatMasker	similarity	75	321	11.9	+	.	Target "Motif:MDG1_I-int" 1 261
Contig11	RepeatMasker	similarity	306	4258	2.5	+	.	Target "Motif:MDG1_I-int" 2231 6182
Contig11	RepeatMasker	similarity	4290	5177	7.1	+	.	Target "Motif:G5_DM" 3925 4842
Contig11	RepeatMasker	similarity	5201	5489	5.5	+	.	Target "Motif:MDG1_I-int" 6146 6596
Contig11	RepeatMasker	similarity	5489	5970	4.0	+	.	Target "Motif:DM412B_LTR" 1 482
Contig11	RepeatMasker	similarity	5995	6232	3.9	+	.	Target "Motif:Copia_LTR" 1 276
Contig11	RepeatMasker	similarity	6233	13382	8.5	-	.	Target "Motif:15mer_SAT" 1 6999
Contig11	RepeatMasker	similarity	13419	18862	9.5	-	.	Target "Motif:15mer_SAT" 1 5372
Contig11	RepeatMasker	similarity	18899	20849	8.6	-	.	Target "Motif:15mer_SAT" 1 1918
Contig11	RepeatMasker	similarity	20886	24989	9.3	-	.	Target "Motif:15mer_SAT" 1 3967
Contig11	RepeatMasker	similarity	25026	27056	8.2	-	.	Target "Motif:15mer_SAT" 1 1985
Contig11	RepeatMasker	similarity	27093	29551	8.6	-	.	Target "Motif:15mer_SAT" 1 2414
Contig11	RepeatMasker	similarity	29588	36787	7.7	-	.	Target "Motif:15mer_SAT" 1 7064
Contig11	RepeatMasker	similarity	36823	43726	6.6	-	.	Target "Motif:15mer_SAT" 1 6863
Contig11	RepeatMasker	similarity	43729	44330	9.3	-	.	Target "Motif:DMRT1C" 4842 5443
Contig11	RepeatMasker	similarity	44329	46445	6.8	+	.	Target "Motif:15mer_SAT" 1 2107
Contig11	RepeatMasker	similarity	46448	47049	9.0	-	.	Target "Motif:DMRT1C" 4842 5443
Contig11	RepeatMasker	similarity	47048	48708	6.1	+	.	Target "Motif:15mer_SAT" 1 1649
Contig11	RepeatMasker	similarity	48707	49304	9.1	+	.	Target "Motif:DMRT1C" 4842 5443
Contig11	RepeatMasker	similarity	49305	52142	7.6	-	.	Target "Motif:15mer_SAT" 1 2803
Contig11	RepeatMasker	similarity	52155	73021	6.0	-	.	Target "Motif:15mer_SAT" 1 20729
Contig11	RepeatMasker	similarity	73034	84367	6.5	-	.	Target "Motif:15mer_SAT" 1 11151
Contig11	RepeatMasker	similarity	84771	84814	17.6	+	.	Target "Motif:(ATTAAT)n" 1 41
Contig11	RepeatMasker	similarity	112748	129104	7.0	-	.	Target "Motif:15mer_SAT" 1 16296
Contig11	RepeatMasker	similarity	129104	129352	7.0	+	.	Target "Motif:MDG3_LTR" 1 267
Contig11	RepeatMasker	similarity	129355	134283	2.7	+	.	Target "Motif:MDG3_I-int" 4 4986
Contig11	RepeatMasker	similarity	134284	134532	7.0	+	.	Target "Motif:MDG3_LTR" 1 267
Contig11	RepeatMasker	similarity	134532	170271	6.7	-	.	Target "Motif:15mer_SAT" 1 35196
Contig11	RepeatMasker	similarity	170388	170559	2.3	+	.	Target "Motif:Gypsy-6_DSe-LTR" 1 172
Contig11	RepeatMasker	similarity	170560	171416	3.7	+	.	Target "Motif:Gypsy-6_DSe-I" 1 747
Contig11	RepeatMasker	similarity	171417	171455	0.0	+	.	Target "Motif:(ATAGATTTA)n" 1 37
Contig11	RepeatMasker	similarity	171456	172332	4.3	+	.	Target "Motif:Gypsy-6_DSe-I" 748 1634
Contig11	RepeatMasker	similarity	172704	173567	2.8	+	.	Target "Motif:Gypsy-6_DSe-I" 1640 2512
Contig11	RepeatMasker	similarity	173841	175626	1.7	+	.	Target "Motif:Gypsy-6_DSe-I" 2516 4297
Contig11	RepeatMasker	similarity	175765	175936	2.3	+	.	Target "Motif:Gypsy-6_DSe-LTR" 1 172
Contig11	RepeatMasker	similarity	175936	179223	7.1	+	.	Target "Motif:15mer_SAT" 1 3284
Contig11	RepeatMasker	similarity	179583	180786	1.7	+	.	Target "Motif:DOC2_DM" 513 1694
Contig11	RepeatMasker	similarity	180786	183597	1.4	+	.	Target "Motif:DOC2_DM" 1985 4793
Contig11	RepeatMasker	similarity	183598	183622	0.0	+	.	Target "Motif:(A)n" 1 25
Contig11	RepeatMasker	similarity	183625	183724	2.4	-	.	Target "Motif:15mer_SAT" 1 90
Contig11	RepeatMasker	similarity	183726	183946	5.2	+	.	Target "Motif:Gypsy-8_DSim-I" 5179 5391
Contig11	RepeatMasker	similarity	183947	183979	3.1	+	.	Target "Motif:(AT)n" 1 33
Contig11	RepeatMasker	similarity	184049	184543	13.8	+	.	Target "Motif:MDG1_I-int" 87 584
Contig11	RepeatMasker	similarity	184685	184845	15.6	+	.	Target "Motif:MDG1_I-int" 599 757
Contig11	RepeatMasker	similarity	185215	190275	2.0	+	.	Target "Motif:Gypsy-8_DSim-I" 1 5083
Contig11	RepeatMasker	similarity	190282	191869	8.9	+	.	Target "Motif:FB4_DM" 1116 2760
Contig11	RepeatMasker	similarity	191837	191879	11.6	-	.	Target "Motif:FB4_DM" 1096 1138
Contig11	RepeatMasker	similarity	192466	192503	17.2	+	.	Target "Motif:(TTTTA)n" 1 36
Contig11	RepeatMasker	similarity	195387	195646	10.2	-	.	Target "Motif:Invader2_LTR" 1 266
Contig11	RepeatMasker	similarity	195666	195683	0.0	+	.	Target "Motif:(A)n" 1 18
Contig11	RepeatMasker	similarity	197358	197382	8.5	+	.	Target "Motif:(T)n" 1 25
Contig11	RepeatMasker	similarity	197450	198694	7.4	-	.	Target "Motif:Jockey-5_DYa" 1588 2867
Contig11	RepeatMasker	similarity	198686	200091	4.8	-	.	Target "Motif:Jockey-5_DYa" 3 1449
Contig11	RepeatMasker	similarity	201119	201403	9.8	+	.	Target "Motif:DNAREP1_DSim" 2 298
Contig11	RepeatMasker	similarity	202978	203005	12.1	+	.	Target "Motif:(CT)n" 1 28
Contig11	RepeatMasker	similarity	204314	204841	15.9	+	.	Target "Motif:DNAREP2_DSim" 1 567
Contig11	RepeatMasker	similarity	205644	205736	11.8	-	.	Target "Motif:Gypsy-1_DSim-LTR" 66 158
Contig11	RepeatMasker	similarity	205763	205815	15.1	-	.	Target "Motif:Gypsy-1_DSim-I" 6950 7002
Contig11	RepeatMasker	similarity	205892	207066	13.1	-	.	Target "Motif:Gypsy-1_DSim-I" 5837 7013
Contig11	RepeatMasker	similarity	207077	207212	4.4	+	.	Target "Motif:HELENA_RT" 953 1088
Contig11	RepeatMasker	similarity	207218	207483	9.2	+	.	Target "Motif:Helena_Ds" 4556 4821
Contig11	RepeatMasker	similarity	207485	207513	11.3	+	.	Target "Motif:(ATT)n" 1 31
Contig11	RepeatMasker	similarity	207518	209709	3.9	-	.	Target "Motif:Gypsy-1_DSim-I" 3232 5480
Contig11	RepeatMasker	similarity	209710	210029	12.7	+	.	Target "Motif:MAX_LTR" 1 321
Contig11	RepeatMasker	similarity	210030	210543	8.4	+	.	Target "Motif:MAX_I-int" 1 524
Contig11	RepeatMasker	similarity	210573	210613	17.1	+	.	Target "Motif:(AATAATA)n" 1 42
Contig11	RepeatMasker	similarity	211265	211425	6.8	+	.	Target "Motif:MAX_I-int" 557 718
Contig11	RepeatMasker	similarity	211444	211972	9.5	+	.	Target "Motif:MAX_I-int" 824 1354
Contig11	RepeatMasker	similarity	211959	211994	5.6	+	.	Target "Motif:MAX_I-int" 1219 1254
Contig11	RepeatMasker	similarity	212086	213753	2.8	+	.	Target "Motif:MAX_I-int" 1353 3054
Contig11	RepeatMasker	similarity	213748	214708	7.0	+	.	Target "Motif:G5_DM" 3870 4838
Contig11	RepeatMasker	similarity	214718	214753	5.8	+	.	Target "Motif:(A)n" 1 36
Contig11	RepeatMasker	similarity	221015	221176	6.8	+	.	Target "Motif:MAX_I-int" 557 718
Contig11	RepeatMasker	similarity	221195	221933	10.8	+	.	Target "Motif:MAX_I-int" 824 1354
Contig11	RepeatMasker	similarity	221920	221955	5.6	+	.	Target "Motif:MAX_I-int" 1219 1254
Contig11	RepeatMasker	similarity	222047	227770	2.2	+	.	Target "Motif:MAX_I-int" 1353 7190
Contig11	RepeatMasker	similarity	227774	228082	11.7	+	.	Target "Motif:MAX_LTR" 1 321
Contig11	RepeatMasker	similarity	228083	230959	4.3	-	.	Target "Motif:Gypsy-1_DSim-I" 220 3236
Contig11	RepeatMasker	similarity	230961	231395	4.8	+	.	Target "Motif:DMRT1C" 3598 4017
Contig11	RepeatMasker	similarity	231510	231954	8.9	+	.	Target "Motif:Gypsy-13_DSim-LTR" 328 769
Contig11	RepeatMasker	similarity	232393	232636	7.4	+	.	Target "Motif:DMRT1C" 4190 4433
Contig11	RepeatMasker	similarity	232667	234431	6.1	+	.	Target "Motif:I_DM" 2051 3811
Contig11	RepeatMasker	similarity	234432	234683	11.4	-	.	Target "Motif:Invader2_LTR" 23 266
Contig11	RepeatMasker	similarity	234684	234737	7.4	-	.	Target "Motif:Gypsy-1_DSim-LTR" 105 158
Contig11	RepeatMasker	similarity	235966	236074	5.5	-	.	Target "Motif:Gypsy-1_DSim-LTR" 1 108
Contig11	RepeatMasker	similarity	236075	236455	4.5	-	.	Target "Motif:Gypsy-1_DSe-I" 6640 6992
Contig11	RepeatMasker	similarity	236482	237058	2.8	-	.	Target "Motif:Invader2_I-int" 3996 4592
Contig11	RepeatMasker	similarity	237076	237382	2.6	-	.	Target "Motif:Invader2_I-int" 3350 3656
Contig11	RepeatMasker	similarity	237383	239051	3.0	+	.	Target "Motif:Mariner-1_DSim" 1 1661
Contig11	RepeatMasker	similarity	239052	240096	2.2	-	.	Target "Motif:Invader2_I-int" 2281 3351
Contig11	RepeatMasker	similarity	240097	240458	3.3	-	.	Target "Motif:Gypsy-9_DSim-LTR" 1 362
Contig11	RepeatMasker	similarity	240459	241097	1.8	-	.	Target "Motif:Gypsy-9_DSim-I" 2735 3241
Contig11	RepeatMasker	similarity	241082	242637	2.7	-	.	Target "Motif:Gypsy-9_DSim-I" 1 1570
Contig11	RepeatMasker	similarity	242638	243005	3.0	-	.	Target "Motif:Gypsy-9_DSim-LTR" 1 362
Contig11	RepeatMasker	similarity	243006	244541	7.9	-	.	Target "Motif:Invader2_I-int" 735 2284
Contig11	RepeatMasker	similarity	244539	246011	3.7	-	.	Target "Motif:Gypsy-1_DSe-I" 4884 6360
Contig11	RepeatMasker	similarity	246021	247225	2.2	-	.	Target "Motif:Gypsy-1_DSe-I" 3171 4395
Contig11	RepeatMasker	similarity	247223	247415	5.7	-	.	Target "Motif:Invader2_I-int" 1312 1504
Contig11	RepeatMasker	similarity	247416	247444	0.0	+	.	Target "Motif:(T)n" 1 29
Contig11	RepeatMasker	similarity	247448	248514	3.9	-	.	Target "Motif:DMCR1A" 3396 4464
Contig11	RepeatMasker	similarity	249280	249380	17.8	-	.	Target "Motif:Gypsy-1_DSe-I" 2591 2691
Contig11	RepeatMasker	similarity	249426	249743	7.6	-	.	Target "Motif:DMCR1A" 4124 4451
Contig11	RepeatMasker	similarity	249744	250970	8.9	-	.	Target "Motif:Gypsy-1_DSe-I" 735 1983
Contig11	RepeatMasker	similarity	250968	252436	3.7	-	.	Target "Motif:Gypsy-1_DSe-I" 4884 6360
Contig11	RepeatMasker	similarity	252446	253649	2.2	-	.	Target "Motif:Gypsy-1_DSe-I" 3171 4395
Contig11	RepeatMasker	similarity	253647	253839	5.7	-	.	Target "Motif:Invader2_I-int" 1312 1504
Contig11	RepeatMasker	similarity	253840	253867	0.0	+	.	Target "Motif:(T)n" 1 28
Contig11	RepeatMasker	similarity	253871	254929	4.0	-	.	Target "Motif:DMCR1A" 3398 4464
Contig11	RepeatMasker	similarity	255705	255805	17.8	-	.	Target "Motif:Gypsy-1_DSe-I" 2591 2691
Contig11	RepeatMasker	similarity	255851	256389	7.2	-	.	Target "Motif:DMCR1A" 3900 4451
Contig11	RepeatMasker	similarity	256395	258264	3.8	-	.	Target "Motif:DMCR1A" 1623 3600
Contig11	RepeatMasker	similarity	258265	259719	1.1	+	.	Target "Motif:Gypsy-10_DSim-I" 3737 5188
Contig11	RepeatMasker	similarity	261345	265645	1.3	+	.	Target "Motif:Gypsy-10_DSim-I" 1 4333
Contig11	RepeatMasker	similarity	265646	267283	3.5	-	.	Target "Motif:DMCR1A" 1 1626
Contig11	RepeatMasker	similarity	267291	267885	6.4	-	.	Target "Motif:Invader2_I-int" 721 1314
Contig11	RepeatMasker	similarity	267886	268215	5.3	+	.	Target "Motif:Gypsy-1_DSim-I" 6640 6992
Contig11	RepeatMasker	similarity	268216	268704	3.3	+	.	Target "Motif:Gypsy-1_DSim-LTR" 1 504
Contig11	RepeatMasker	similarity	268704	269792	3.5	+	.	Target "Motif:Gypsy-1_DSim-I" 6 1135
Contig11	RepeatMasker	similarity	269816	270146	12.4	+	.	Target "Motif:DIVER2_LTR" 46 385
Contig11	RepeatMasker	similarity	270147	272059	5.8	+	.	Target "Motif:Gypsy-1_DSim-I" 1131 3164
Contig11	RepeatMasker	similarity	272055	273136	3.7	+	.	Target "Motif:Gypsy-1_DSim-I" 3462 4543
Contig11	RepeatMasker	similarity	273143	275199	2.4	+	.	Target "Motif:Gypsy-1_DSim-I" 4840 6992
Contig11	RepeatMasker	similarity	275200	275354	3.9	+	.	Target "Motif:Gypsy-1_DSim-LTR" 1 161
Contig11	RepeatMasker	similarity	275352	275454	5.8	-	.	Target "Motif:Invader2_I-int" 618 724
Contig11	RepeatMasker	similarity	275455	275837	2.6	+	.	Target "Motif:Gypsy-1_DSim-I" 6640 7019
Contig11	RepeatMasker	similarity	275829	276348	2.9	+	.	Target "Motif:Gypsy-1_DSim-LTR" 2 522
Contig11	RepeatMasker	similarity	276349	283187	2.2	+	.	Target "Motif:Gypsy-1_DSim-I" 1 6992
Contig11	RepeatMasker	similarity	283188	283342	3.9	+	.	Target "Motif:Gypsy-1_DSim-LTR" 1 161
Contig11	RepeatMasker	similarity	283340	283442	5.8	-	.	Target "Motif:Invader2_I-int" 618 724
Contig11	RepeatMasker	similarity	283443	283825	2.6	+	.	Target "Motif:Gypsy-1_DSim-I" 6640 7019
Contig11	RepeatMasker	similarity	283817	283975	5.0	+	.	Target "Motif:Gypsy-1_DSim-LTR" 2 163
Contig11	RepeatMasker	similarity	283972	284305	3.6	-	.	Target "Motif:Invader2_I-int" 287 620
Contig11	RepeatMasker	similarity	284305	285679	5.9	+	.	Target "Motif:I_DM" 3964 5365
Contig11	RepeatMasker	similarity	285680	285765	4.8	+	.	Target "Motif:(ATAAT)n" 1 95
Contig11	RepeatMasker	similarity	285766	287011	13.5	+	.	Target "Motif:FW_DM" 866 2193
Contig11	RepeatMasker	similarity	287027	287425	15.4	+	.	Target "Motif:FW_DM" 2715 3183
Contig11	RepeatMasker	similarity	287441	287538	13.3	+	.	Target "Motif:FW_DM" 3377 3474
Contig11	RepeatMasker	similarity	287548	287819	8.1	-	.	Target "Motif:Invader2_I-int" 1357 1637
Contig11	RepeatMasker	similarity	287820	288022	3.0	+	.	Target "Motif:Copia1-LTR_DM" 1 203
Contig11	RepeatMasker	similarity	288023	291820	1.5	+	.	Target "Motif:Copia1-I_DM" 1 3779
Contig11	RepeatMasker	similarity	291826	291989	1.2	+	.	Target "Motif:Copia1-I_DM" 3961 4124
Contig11	RepeatMasker	similarity	291990	292192	2.5	+	.	Target "Motif:Copia1-LTR_DM" 1 203
Contig11	RepeatMasker	similarity	292193	292808	11.2	-	.	Target "Motif:Invader2_I-int" 735 1361
Contig11	RepeatMasker	similarity	292806	294126	3.6	-	.	Target "Motif:Gypsy-1_DSe-I" 5021 6360
Contig11	RepeatMasker	similarity	294136	298788	2.1	+	.	Target "Motif:BS2" 11 4721
Contig11	RepeatMasker	similarity	298815	298975	4.8	-	.	Target "Motif:Gypsy-1_DSe-I" 4884 5032
Contig11	RepeatMasker	similarity	298982	303254	3.0	-	.	Target "Motif:Gypsy-1_DSe-I" 1 4395
Contig11	RepeatMasker	similarity	303255	303630	7.0	-	.	Target "Motif:Gypsy-1_DSe-LTR" 1 358
Contig11	RepeatMasker	similarity	303652	303978	4.0	-	.	Target "Motif:Gypsy-1_DSe-I" 5997 6345
Contig11	RepeatMasker	similarity	307326	307699	7.6	-	.	Target "Motif:BEL-2_DSe-LTR" 1 344
Contig11	RepeatMasker	similarity	307700	308037	3.5	-	.	Target "Motif:BEL-2_DSe-I" 5287 5624
Contig11	RepeatMasker	similarity	308040	308323	2.8	-	.	Target "Motif:BEL-2_DSe-I" 4701 4982
Contig11	RepeatMasker	similarity	308314	309053	3.6	-	.	Target "Motif:BEL-2_DSe-I" 3285 4040
Contig11	RepeatMasker	similarity	309051	309960	3.2	-	.	Target "Motif:BEL-2_DSe-I" 2086 3015
Contig11	RepeatMasker	similarity	309961	310028	1.5	-	.	Target "Motif:BEL-2_DSe-I" 928 995
Contig11	RepeatMasker	similarity	310026	310940	2.8	-	.	Target "Motif:BEL-2_DSe-I" 1849 2768
Contig11	RepeatMasker	similarity	310935	312584	5.1	-	.	Target "Motif:BEL-2_DSe-I" 1 1658
Contig11	RepeatMasker	similarity	312605	312820	8.3	-	.	Target "Motif:BEL-2_DSe-LTR" 1 249
Contig11	RepeatMasker	similarity	312898	312957	17.3	+	.	Target "Motif:A-rich" 1 57
Contig11	RepeatMasker	similarity	313223	313266	17.6	+	.	Target "Motif:(ATTTTT)n" 1 41
Contig11	RepeatMasker	similarity	314040	314432	6.9	-	.	Target "Motif:PROTOP_A" 694 1105
Contig11	RepeatMasker	similarity	314454	314648	7.7	-	.	Target "Motif:PROTOP" 3472 3672
Contig11	RepeatMasker	similarity	314681	314977	8.2	-	.	Target "Motif:PROTOP_A" 199 502
Contig11	RepeatMasker	similarity	314974	315388	10.7	-	.	Target "Motif:R1_DSi" 4117 4634
Contig11	RepeatMasker	similarity	316001	317736	5.5	+	.	Target "Motif:DMCR1A" 7 1745
Contig11	RepeatMasker	similarity	317747	318495	8.9	+	.	Target "Motif:Stalker2_I-int" 3510 4250
Contig11	RepeatMasker	similarity	318495	320948	1.8	+	.	Target "Motif:STALKER4_I-int" 4084 6530
Contig11	RepeatMasker	similarity	320949	321098	5.4	+	.	Target "Motif:STALKER4_LTR" 1 147
Contig11	RepeatMasker	similarity	321077	321147	15.5	+	.	Target "Motif:STALKER4_LTR" 307 379
Contig11	RepeatMasker	similarity	325837	326440	6.7	+	.	Target "Motif:Stalker2_I-int" 4866 5573
Contig11	RepeatMasker	similarity	326442	326502	4.9	+	.	Target "Motif:STALKER4_LTR" 188 248
Contig11	RepeatMasker	similarity	326503	326793	6.9	+	.	Target "Motif:Stalker2_I-int" 6640 6931
Contig11	RepeatMasker	similarity	326861	327267	11.1	+	.	Target "Motif:Gypsy-1_DSim-LTR" 49 493
Contig11	RepeatMasker	similarity	327327	328989	6.3	+	.	Target "Motif:Gypsy-1_DSim-I" 12 1794
Contig11	RepeatMasker	similarity	328990	329021	12.5	+	.	Target "Motif:Gypsy-26_DYa-LTR" 1 34
Contig11	RepeatMasker	similarity	329022	329301	16.3	+	.	Target "Motif:Gypsy-13_DSim-LTR" 1 353
Contig11	RepeatMasker	similarity	329407	329491	7.1	+	.	Target "Motif:Gypsy-13_DSim-LTR" 346 430
Contig11	RepeatMasker	similarity	330538	330617	14.9	+	.	Target "Motif:(AATA)n" 1 80
Contig11	RepeatMasker	similarity	330830	330850	4.9	+	.	Target "Motif:(A)n" 1 21
Contig11	RepeatMasker	similarity	337076	337134	18.6	+	.	Target "Motif:Gypsy-5_DSim-I" 7104 7162
Contig11	RepeatMasker	similarity	337546	337565	5.2	+	.	Target "Motif:(AC)n" 1 20
Contig11	RepeatMasker	similarity	337590	337942	15.2	+	.	Target "Motif:Gypsy-13_DSim-LTR" 427 769
Contig11	RepeatMasker	similarity	338231	343202	2.2	+	.	Target "Motif:Gypsy-1_DSim-I" 1790 6931
Contig11	RepeatMasker	similarity	343287	343354	17.2	+	.	Target "Motif:A-rich" 1 63
Contig11	RepeatMasker	similarity	343386	343510	9.6	+	.	Target "Motif:STALKER4_LTR" 245 369
Contig11	RepeatMasker	similarity	343569	343848	3.6	+	.	Target "Motif:DMCR1A" 1193 1511
Contig11	RepeatMasker	similarity	343847	346256	5.1	+	.	Target "Motif:DMCR1A" 1945 4470
Contig11	RepeatMasker	similarity	348785	348926	19.1	-	.	Target "Motif:DNAREP1_DSim" 427 579
Contig11	RepeatMasker	similarity	348921	348967	19.1	+	.	Target "Motif:Gypsy-11_DSim-I" 1082 1128
Contig11	RepeatMasker	similarity	348973	349322	9.6	-	.	Target "Motif:R1_DSi" 5034 5433
Contig11	RepeatMasker	similarity	349337	349549	14.1	-	.	Target "Motif:R1_DSi" 4693 4911
Contig11	RepeatMasker	similarity	349547	349594	8.3	-	.	Target "Motif:15mer_SAT" 9 56
Contig11	RepeatMasker	similarity	349593	350267	9.6	-	.	Target "Motif:R1_DSi" 3980 4689
Contig11	RepeatMasker	similarity	350266	350681	7.0	-	.	Target "Motif:R1_DSi" 3127 3679
Contig11	RepeatMasker	similarity	350828	350897	20.0	+	.	Target "Motif:Gypsy_6B" 2574 2649
Contig11	RepeatMasker	similarity	350907	351704	9.0	+	.	Target "Motif:PROTOP" 1 729
Contig11	RepeatMasker	similarity	351701	352018	4.4	+	.	Target "Motif:PROTOP" 4142 4480
Contig11	RepeatMasker	similarity	352030	352098	16.4	+	.	Target "Motif:Gypsy_6B" 2663 2736
Contig11	RepeatMasker	similarity	352102	352533	16.1	+	.	Target "Motif:Gypsy_6B" 2893 3343
Contig11	RepeatMasker	similarity	352538	353471	16.9	+	.	Target "Motif:Gypsy-11_DSim-I" 3609 4570
Contig11	RepeatMasker	similarity	353476	353532	3.5	-	.	Target "Motif:Gypsy-6_DSim-LTR" 129 185
Contig11	RepeatMasker	similarity	353539	353612	4.0	-	.	Target "Motif:ROVER-LTR_DM" 162 237
Contig11	RepeatMasker	similarity	353622	353654	0.0	+	.	Target "Motif:(T)n" 1 33
Contig11	RepeatMasker	similarity	353655	358805	5.0	-	.	Target "Motif:DMRT1B" 1 5171
Contig11	RepeatMasker	similarity	359064	359549	7.4	-	.	Target "Motif:Gypsy-6_DSim-I" 6199 7041
Contig11	RepeatMasker	similarity	360113	361521	3.4	-	.	Target "Motif:Gypsy-6_DSim-I" 4205 6267
Contig11	RepeatMasker	similarity	361537	363621	1.0	-	.	Target "Motif:Gypsy-6_DSim-I" 1893 3997
Contig11	RepeatMasker	similarity	363621	365298	2.5	-	.	Target "Motif:Gypsy-6_DSim-I" 22 1759
Contig11	RepeatMasker	similarity	365293	365460	3.7	-	.	Target "Motif:Gypsy-6_DSim-LTR" 1 165
Contig11	RepeatMasker	similarity	365462	365622	6.2	-	.	Target "Motif:Gypsy-6_DSim-I" 6931 7081
Contig11	RepeatMasker	similarity	365623	365662	5.0	-	.	Target "Motif:Jockey-4_DSim" 3450 3489
Contig11	RepeatMasker	similarity	365659	365900	5.5	-	.	Target "Motif:Jockey-4_DSim" 2865 3103
Contig11	RepeatMasker	similarity	365885	367541	1.4	-	.	Target "Motif:Jockey-4_DSim" 1193 2920
Contig11	RepeatMasker	similarity	367542	367809	11.5	+	.	Target "Motif:Invader2_LTR" 1 266
Contig11	RepeatMasker	similarity	367810	369048	4.0	+	.	Target "Motif:Invader2_I-int" 1 1241
Contig11	RepeatMasker	similarity	369049	369286	3.0	-	.	Target "Motif:Copia_LTR" 1 276
Contig11	RepeatMasker	similarity	369287	373727	1.3	-	.	Target "Motif:Copia_I-int" 1 4593
Contig11	RepeatMasker	similarity	373728	373965	3.4	-	.	Target "Motif:Copia_LTR" 1 276
Contig11	RepeatMasker	similarity	373966	375422	0.1	-	.	Target "Motif:dmau_rDNA_28S_rDNA" 990 2446
Contig11	RepeatMasker	similarity	375423	375752	0.0	-	.	Target "Motif:TRANSPAC_LTR" 1 330
Contig11	RepeatMasker	similarity	375752	380339	0.2	-	.	Target "Motif:TRANSPAC_I-int" 1 4590
Contig11	RepeatMasker	similarity	380340	380669	0.3	-	.	Target "Motif:TRANSPAC_LTR" 1 330
Contig11	RepeatMasker	similarity	380670	381662	0.2	-	.	Target "Motif:dmau_rDNA_28S_rDNA" 1 993
Contig11	RepeatMasker	similarity	381663	382048	0.5	-	.	Target "Motif:dmau_rDNA_ITS2" 1 385
Contig11	RepeatMasker	similarity	382107	382229	0.0	-	.	Target "Motif:dmau_rDNA_5_8S_rDNA" 1 123
Contig11	RepeatMasker	similarity	382230	382915	1.3	+	.	Target "Motif:dmau_rDNA_ITS1" 1 686
Contig11	RepeatMasker	similarity	382916	384859	0.1	-	.	Target "Motif:dmau_rDNA_18S_rDNA" 1 1995
Contig11	RepeatMasker	similarity	384860	385729	0.2	-	.	Target "Motif:dmau_rDNA_ETS" 1 871
Contig11	RepeatMasker	similarity	385715	385986	13.6	-	.	Target "Motif:NTS_240_Dsec" 1 241
Contig11	RepeatMasker	similarity	385950	386001	12.0	-	.	Target "Motif:dmau_rDNA_ETS" 1 50
Contig11	RepeatMasker	similarity	385987	386226	1.7	-	.	Target "Motif:NTS_240_Dsec" 1 241
Contig11	RepeatMasker	similarity	386190	386241	12.0	-	.	Target "Motif:dmau_rDNA_ETS" 1 50
Contig11	RepeatMasker	similarity	386227	386394	1.2	-	.	Target "Motif:NTS_240_Dsec" 74 241
Contig11	RepeatMasker	similarity	386413	391656	3.2	-	.	Target "Motif:R1_DSi" 1 5249
Contig11	RepeatMasker	similarity	391657	391706	0.0	-	.	Target "Motif:dmau_rDNA_28S_rDNA" 2653 2702
Contig11	RepeatMasker	similarity	391706	395299	1.7	-	.	Target "Motif:R2_DSi" 1 3600
Contig11	RepeatMasker	similarity	395306	395378	0.0	-	.	Target "Motif:dmau_rDNA_28S_rDNA" 2713 2785
Contig11	RepeatMasker	similarity	395386	396747	2.6	-	.	Target "Motif:R1_DSi" 4068 5429
Contig11	RepeatMasker	similarity	396748	398110	1.6	-	.	Target "Motif:R1_DSi" 1817 3179
Contig11	RepeatMasker	similarity	398108	398303	4.6	-	.	Target "Motif:NTS_240_Dsec" 1 161
Contig11	RepeatMasker	similarity	398278	398474	4.3	-	.	Target "Motif:NTS_160_Dsec" 1 163
Contig11	RepeatMasker	similarity	398449	398634	2.3	-	.	Target "Motif:NTS_160_Dsec" 1 163
Contig11	RepeatMasker	similarity	398673	398764	2.2	-	.	Target "Motif:NTS_90_Dsec" 1 90
Contig11	RepeatMasker	similarity	398765	398854	3.3	-	.	Target "Motif:NTS_90_Dsec" 1 90
Contig11	RepeatMasker	similarity	398818	398867	20.0	-	.	Target "Motif:dmau_rDNA_28S_rDNA" 2640 2690
Contig11	RepeatMasker	similarity	398856	398948	1.1	+	.	Target "Motif:90U_SAT" 1 91
Contig11	RepeatMasker	similarity	398948	399037	1.1	-	.	Target "Motif:NTS_90_Dsec" 1 90
Contig11	RepeatMasker	similarity	399039	399317	2.2	+	.	Target "Motif:90U_SAT" 1 272
Contig11	RepeatMasker	similarity	399317	399406	1.1	-	.	Target "Motif:NTS_90_Dsec" 1 90
Contig11	RepeatMasker	similarity	399370	399411	16.7	-	.	Target "Motif:dmau_rDNA_28S_rDNA" 2649 2690
Contig11	RepeatMasker	similarity	399408	399488	2.5	+	.	Target "Motif:90U_SAT" 1 79
Contig11	RepeatMasker	similarity	399505	400272	0.5	-	.	Target "Motif:dmau_rDNA_28S_rDNA" 2712 3479
Contig11	RepeatMasker	similarity	400285	405400	2.9	-	.	Target "Motif:R1_DSi" 197 5429
Contig11	RepeatMasker	similarity	405398	405474	2.6	-	.	Target "Motif:dmau_rDNA_28S_rDNA" 2648 2724
Contig11	RepeatMasker	similarity	405471	409048	1.7	-	.	Target "Motif:R2_DSi" 1 3596
Contig11	RepeatMasker	similarity	409052	411703	0.2	-	.	Target "Motif:dmau_rDNA_28S_rDNA" 1 2652
Contig11	RepeatMasker	similarity	411704	412089	0.0	-	.	Target "Motif:dmau_rDNA_ITS2" 1 385
Contig11	RepeatMasker	similarity	412148	412270	0.8	-	.	Target "Motif:dmau_rDNA_5_8S_rDNA" 1 123
Contig11	RepeatMasker	similarity	412271	412946	1.6	+	.	Target "Motif:dmau_rDNA_ITS1" 1 686
Contig11	RepeatMasker	similarity	412947	414694	0.2	-	.	Target "Motif:dmau_rDNA_18S_rDNA" 248 1995
Contig11	RepeatMasker	similarity	414689	414750	3.2	-	.	Target "Motif:dmau_rDNA_18S_rDNA" 1 62
Contig11	RepeatMasker	similarity	414751	415620	0.3	-	.	Target "Motif:dmau_rDNA_ETS" 1 871
Contig11	RepeatMasker	similarity	415606	415877	14.8	-	.	Target "Motif:NTS_240_Dsec" 1 241
Contig11	RepeatMasker	similarity	415878	416118	2.9	-	.	Target "Motif:NTS_240_Dsec" 1 241
Contig11	RepeatMasker	similarity	416082	416133	14.0	-	.	Target "Motif:dmau_rDNA_ETS" 1 50
Contig11	RepeatMasker	similarity	416119	416359	3.3	-	.	Target "Motif:NTS_240_Dsec" 1 241
Contig11	RepeatMasker	similarity	416360	416600	2.9	-	.	Target "Motif:NTS_240_Dsec" 1 241
Contig11	RepeatMasker	similarity	416601	416841	3.3	-	.	Target "Motif:NTS_240_Dsec" 1 241
Contig11	RepeatMasker	similarity	416816	417013	3.9	-	.	Target "Motif:NTS_160_Dsec" 1 163
Contig11	RepeatMasker	similarity	416988	417177	5.5	-	.	Target "Motif:NTS_160_Dsec" 1 163
Contig11	RepeatMasker	similarity	417152	417349	4.0	-	.	Target "Motif:NTS_160_Dsec" 1 163
Contig11	RepeatMasker	similarity	417325	417514	7.2	-	.	Target "Motif:NTS_160_Dsec" 1 166
Contig11	RepeatMasker	similarity	417489	417686	4.3	-	.	Target "Motif:NTS_160_Dsec" 1 163
Contig11	RepeatMasker	similarity	417661	417846	2.8	-	.	Target "Motif:NTS_160_Dsec" 1 163
Contig11	RepeatMasker	similarity	417885	417976	2.2	-	.	Target "Motif:NTS_90_Dsec" 1 90
Contig11	RepeatMasker	similarity	417977	418066	3.3	-	.	Target "Motif:NTS_90_Dsec" 1 90
Contig11	RepeatMasker	similarity	418030	418079	18.0	-	.	Target "Motif:dmau_rDNA_28S_rDNA" 2640 2690
Contig11	RepeatMasker	similarity	418068	418160	1.1	+	.	Target "Motif:90U_SAT" 1 91
Contig11	RepeatMasker	similarity	418160	418249	1.1	-	.	Target "Motif:NTS_90_Dsec" 1 90
Contig11	RepeatMasker	similarity	418251	418433	2.8	+	.	Target "Motif:90U_SAT" 1 178
Contig11	RepeatMasker	similarity	418462	419719	0.3	-	.	Target "Motif:dmau_rDNA_28S_rDNA" 2712 3969
Contig11	RepeatMasker	similarity	419728	420281	3.2	-	.	Target "Motif:R1_DSi" 4875 5429
Contig11	RepeatMasker	similarity	420271	425179	3.0	-	.	Target "Motif:R1_DSi" 197 5124
Contig11	RepeatMasker	similarity	425201	429845	2.5	-	.	Target "Motif:R1_DSi" 763 5429
Contig11	RepeatMasker	similarity	429844	430274	9.5	-	.	Target "Motif:R1_DSi" 1 445
Contig11	RepeatMasker	similarity	430327	432946	2.2	-	.	Target "Motif:R1_DSi" 2798 5429
Contig11	RepeatMasker	similarity	432934	434491	4.1	-	.	Target "Motif:R1_DSi" 763 2321
Contig11	RepeatMasker	similarity	434490	434927	9.4	-	.	Target "Motif:R1_DSi" 1 445
Contig11	RepeatMasker	similarity	434980	438463	2.1	-	.	Target "Motif:R1_DSi" 1946 5429
Contig11	RepeatMasker	similarity	438472	440196	6.0	-	.	Target "Motif:R1_DSi" 18 1758
Contig11	RepeatMasker	similarity	440197	440754	0.2	-	.	Target "Motif:ACCORD_LTR" 1 558
Contig11	RepeatMasker	similarity	440759	441233	0.8	-	.	Target "Motif:ACCORD_I-int" 5811 6285
Contig11	RepeatMasker	similarity	441218	441415	4.0	-	.	Target "Motif:ACCORD_I-int" 1472 1673
Contig11	RepeatMasker	similarity	441435	443434	14.7	+	.	Target "Motif:Gypsy-26_DYa-I" 1 1594
Contig11	RepeatMasker	similarity	443435	445161	5.2	-	.	Target "Motif:R1_DSi" 197 1945
Contig11	RepeatMasker	similarity	445183	449823	2.4	-	.	Target "Motif:R1_DSi" 763 5429
Contig11	RepeatMasker	similarity	449822	450252	9.5	-	.	Target "Motif:R1_DSi" 1 445
Contig11	RepeatMasker	similarity	450305	452937	2.5	-	.	Target "Motif:R1_DSi" 2798 5429
Contig11	RepeatMasker	similarity	452925	454482	4.0	-	.	Target "Motif:R1_DSi" 763 2321
Contig11	RepeatMasker	similarity	454481	454918	9.4	-	.	Target "Motif:R1_DSi" 1 445
Contig11	RepeatMasker	similarity	454971	458448	2.0	-	.	Target "Motif:R1_DSi" 1946 5429
Contig11	RepeatMasker	similarity	458457	460181	6.0	-	.	Target "Motif:R1_DSi" 18 1758
Contig11	RepeatMasker	similarity	460182	460738	0.2	-	.	Target "Motif:ACCORD_LTR" 1 558
Contig11	RepeatMasker	similarity	460743	461217	0.8	-	.	Target "Motif:ACCORD_I-int" 5811 6285
Contig11	RepeatMasker	similarity	461202	461386	4.0	-	.	Target "Motif:ACCORD_I-int" 1486 1673
Contig11	RepeatMasker	similarity	461387	461419	17.5	+	.	Target "Motif:Gypsy-26_DYa-LTR" 1 34
Contig11	RepeatMasker	similarity	461420	463361	15.0	+	.	Target "Motif:Gypsy-26_DYa-I" 1 1534
Contig110	RepeatMasker	similarity	2	196	12.4	+	.	Target "Motif:MAX_LTR" 123 321
Contig110	RepeatMasker	similarity	197	1763	6.0	+	.	Target "Motif:MAX_I-int" 1 1217
Contig110	RepeatMasker	similarity	1841	2420	10.6	+	.	Target "Motif:MAX_I-int" 930 1354
Contig110	RepeatMasker	similarity	2535	9088	1.9	+	.	Target "Motif:MAX_I-int" 1353 7914
Contig110	RepeatMasker	similarity	9089	9368	7.6	+	.	Target "Motif:MAX_LTR" 1 289
Contig110	RepeatMasker	similarity	9649	9678	7.0	+	.	Target "Motif:(ATAAA)n" 1 32
Contig110	RepeatMasker	similarity	9882	9907	0.0	+	.	Target "Motif:(TTAT)n" 1 26
Contig110	RepeatMasker	similarity	10027	10059	3.3	+	.	Target "Motif:(ATTAT)n" 1 34
Contig110	RepeatMasker	similarity	14337	14370	10.1	+	.	Target "Motif:(CATATT)n" 1 35
Contig110	RepeatMasker	similarity	14621	14650	7.0	+	.	Target "Motif:(ATAAA)n" 1 32
Contig110	RepeatMasker	similarity	14998	15030	3.3	+	.	Target "Motif:(ATTAT)n" 1 34
Contig110	RepeatMasker	similarity	19308	19341	10.1	+	.	Target "Motif:(CATATT)n" 1 35
Contig110	RepeatMasker	similarity	19592	19621	7.0	+	.	Target "Motif:(ATAAA)n" 1 32
Contig110	RepeatMasker	similarity	19825	19850	0.0	+	.	Target "Motif:(TTAT)n" 1 26
Contig110	RepeatMasker	similarity	19970	20002	3.3	+	.	Target "Motif:(ATTAT)n" 1 34
Contig110	RepeatMasker	similarity	24284	24317	10.1	+	.	Target "Motif:(CATATT)n" 1 35
Contig110	RepeatMasker	similarity	24569	24598	7.0	+	.	Target "Motif:(ATAAA)n" 1 32
Contig110	RepeatMasker	similarity	24802	24827	0.0	+	.	Target "Motif:(TTAT)n" 1 26
Contig110	RepeatMasker	similarity	24947	24979	3.3	+	.	Target "Motif:(ATTAT)n" 1 34
Contig110	RepeatMasker	similarity	29265	29298	10.1	+	.	Target "Motif:(CATATT)n" 1 35
Contig110	RepeatMasker	similarity	29549	29578	7.0	+	.	Target "Motif:(ATAAA)n" 1 32
Contig110	RepeatMasker	similarity	29782	29807	0.0	+	.	Target "Motif:(TTAT)n" 1 26
Contig110	RepeatMasker	similarity	29927	29959	3.3	+	.	Target "Motif:(ATTAT)n" 1 34
Contig110	RepeatMasker	similarity	34248	34281	10.1	+	.	Target "Motif:(CATATT)n" 1 35
Contig110	RepeatMasker	similarity	34533	34562	7.0	+	.	Target "Motif:(ATAAA)n" 1 32
Contig110	RepeatMasker	similarity	34765	34790	0.0	+	.	Target "Motif:(TTAT)n" 1 26
Contig110	RepeatMasker	similarity	34910	34942	3.3	+	.	Target "Motif:(ATTAT)n" 1 34
Contig110	RepeatMasker	similarity	39233	39266	10.1	+	.	Target "Motif:(CATATT)n" 1 35
Contig110	RepeatMasker	similarity	39518	39547	7.0	+	.	Target "Motif:(ATAAA)n" 1 32
Contig110	RepeatMasker	similarity	39750	39775	0.0	+	.	Target "Motif:(TTAT)n" 1 26
Contig110	RepeatMasker	similarity	39895	39927	3.3	+	.	Target "Motif:(ATTAT)n" 1 34
Contig110	RepeatMasker	similarity	44214	44247	10.1	+	.	Target "Motif:(CATATT)n" 1 35
Contig110	RepeatMasker	similarity	44499	44528	7.0	+	.	Target "Motif:(ATAAA)n" 1 32
Contig110	RepeatMasker	similarity	44732	44757	0.0	+	.	Target "Motif:(TTAT)n" 1 26
Contig110	RepeatMasker	similarity	44877	44909	3.3	+	.	Target "Motif:(ATTAT)n" 1 34
Contig110	RepeatMasker	similarity	49197	49230	10.1	+	.	Target "Motif:(CATATT)n" 1 35
Contig110	RepeatMasker	similarity	49481	49510	7.0	+	.	Target "Motif:(ATAAA)n" 1 32
Contig110	RepeatMasker	similarity	49714	49739	0.0	+	.	Target "Motif:(TTAT)n" 1 26
Contig110	RepeatMasker	similarity	49859	49891	3.3	+	.	Target "Motif:(ATTAT)n" 1 34
Contig110	RepeatMasker	similarity	53484	54248	2.8	+	.	Target "Motif:HMSBEAGLE_I-int" 1 777
Contig110	RepeatMasker	similarity	54252	54457	1.5	+	.	Target "Motif:(TAT)n" 1 218
Contig110	RepeatMasker	similarity	54458	54595	0.0	+	.	Target "Motif:HMSBEAGLE_I-int" 969 1106
Contig110	RepeatMasker	similarity	54595	59562	1.4	+	.	Target "Motif:HMSBEAGLE_I-int" 1565 6529
Contig110	RepeatMasker	similarity	59800	59836	18.4	+	.	Target "Motif:A-rich" 1 39
Contig110	RepeatMasker	similarity	60800	60833	10.1	+	.	Target "Motif:(CATATT)n" 1 35
Contig110	RepeatMasker	similarity	61085	61114	7.0	+	.	Target "Motif:(ATAAA)n" 1 32
Contig110	RepeatMasker	similarity	61318	61343	0.0	+	.	Target "Motif:(TTAT)n" 1 26
Contig110	RepeatMasker	similarity	61463	61495	3.3	+	.	Target "Motif:(ATTAT)n" 1 34
Contig110	RepeatMasker	similarity	64522	65298	2.8	+	.	Target "Motif:HMSBEAGLE_I-int" 1 777
Contig110	RepeatMasker	similarity	65302	65507	1.5	+	.	Target "Motif:(TAT)n" 1 218
Contig110	RepeatMasker	similarity	65508	69271	1.5	+	.	Target "Motif:HMSBEAGLE_I-int" 969 4761
Contig110	RepeatMasker	similarity	69393	70169	2.8	+	.	Target "Motif:HMSBEAGLE_I-int" 1 777
Contig110	RepeatMasker	similarity	70173	70378	1.5	+	.	Target "Motif:(TAT)n" 1 218
Contig110	RepeatMasker	similarity	70379	75921	1.5	+	.	Target "Motif:HMSBEAGLE_I-int" 969 6529
Contig110	RepeatMasker	similarity	76159	76195	18.4	+	.	Target "Motif:A-rich" 1 39
Contig110	RepeatMasker	similarity	77159	77192	10.1	+	.	Target "Motif:(CATATT)n" 1 35
Contig110	RepeatMasker	similarity	77444	77473	7.0	+	.	Target "Motif:(ATAAA)n" 1 32
Contig110	RepeatMasker	similarity	77677	77702	0.0	+	.	Target "Motif:(TTAT)n" 1 26
Contig110	RepeatMasker	similarity	77822	77854	3.3	+	.	Target "Motif:(ATTAT)n" 1 34
Contig110	RepeatMasker	similarity	82143	82176	10.1	+	.	Target "Motif:(CATATT)n" 1 35
Contig110	RepeatMasker	similarity	82428	82457	7.0	+	.	Target "Motif:(ATAAA)n" 1 32
Contig110	RepeatMasker	similarity	82661	82686	0.0	+	.	Target "Motif:(TTAT)n" 1 26
Contig110	RepeatMasker	similarity	82806	82838	3.3	+	.	Target "Motif:(ATTAT)n" 1 34
Contig110	RepeatMasker	similarity	86431	87029	2.3	+	.	Target "Motif:HMSBEAGLE_I-int" 1 611
Contig110	RepeatMasker	similarity	87036	92342	1.4	+	.	Target "Motif:HMSBEAGLE_I-int" 1232 6529
Contig110	RepeatMasker	similarity	92608	92644	18.4	+	.	Target "Motif:A-rich" 1 39
Contig110	RepeatMasker	similarity	93610	93643	10.1	+	.	Target "Motif:(CATATT)n" 1 35
Contig110	RepeatMasker	similarity	93895	93924	7.0	+	.	Target "Motif:(ATAAA)n" 1 32
Contig110	RepeatMasker	similarity	94128	94153	0.0	+	.	Target "Motif:(TTAT)n" 1 26
Contig110	RepeatMasker	similarity	94273	94305	3.3	+	.	Target "Motif:(ATTAT)n" 1 34
Contig111	RepeatMasker	similarity	17	150	2.2	-	.	Target "Motif:135U_SAT" 1 135
Contig111	RepeatMasker	similarity	217	351	4.4	-	.	Target "Motif:135U_SAT" 1 135
Contig111	RepeatMasker	similarity	364	642	2.6	-	.	Target "Motif:135U_SAT" 1 270
Contig111	RepeatMasker	similarity	711	846	3.0	-	.	Target "Motif:135U_SAT" 1 135
Contig111	RepeatMasker	similarity	916	1050	5.9	-	.	Target "Motif:135U_SAT" 1 135
Contig111	RepeatMasker	similarity	1063	1204	2.2	-	.	Target "Motif:135U_SAT" 1 135
Contig111	RepeatMasker	similarity	1219	1353	3.7	-	.	Target "Motif:135U_SAT" 1 135
Contig111	RepeatMasker	similarity	1416	1550	4.4	-	.	Target "Motif:135U_SAT" 1 135
Contig111	RepeatMasker	similarity	1564	1698	1.5	-	.	Target "Motif:135U_SAT" 1 135
Contig111	RepeatMasker	similarity	1819	1843	8.5	+	.	Target "Motif:(GT)n" 1 25
Contig111	RepeatMasker	similarity	1845	2375	4.6	+	.	Target "Motif:500U_SAT" 1 524
Contig111	RepeatMasker	similarity	2392	2492	3.0	-	.	Target "Motif:135U_SAT" 1 101
Contig111	RepeatMasker	similarity	2506	2640	1.5	-	.	Target "Motif:135U_SAT" 1 135
Contig111	RepeatMasker	similarity	2761	2785	8.5	+	.	Target "Motif:(GT)n" 1 25
Contig111	RepeatMasker	similarity	2787	4451	5.6	+	.	Target "Motif:500U_SAT" 1 1652
Contig111	RepeatMasker	similarity	4520	4654	3.0	-	.	Target "Motif:135U_SAT" 1 135
Contig111	RepeatMasker	similarity	4667	4705	0.0	-	.	Target "Motif:135U_SAT" 97 135
Contig111	RepeatMasker	similarity	4706	5029	7.1	-	.	Target "Motif:DIVER2_LTR" 1 385
Contig111	RepeatMasker	similarity	5030	5196	0.6	-	.	Target "Motif:DIVER2_I-int" 3980 4147
Contig111	RepeatMasker	similarity	5188	5968	3.6	-	.	Target "Motif:DIVER2_I-int" 2417 3212
Contig111	RepeatMasker	similarity	5990	7464	3.7	-	.	Target "Motif:DIVER2_I-int" 434 1890
Contig111	RepeatMasker	similarity	7709	7880	7.6	-	.	Target "Motif:DIVER2_I-int" 254 439
Contig111	RepeatMasker	similarity	7904	7937	2.9	-	.	Target "Motif:DIVER2_I-int" 1 34
Contig111	RepeatMasker	similarity	7938	8301	9.4	-	.	Target "Motif:DIVER2_LTR" 1 385
Contig111	RepeatMasker	similarity	8306	8401	4.2	-	.	Target "Motif:135U_SAT" 1 96
Contig111	RepeatMasker	similarity	8470	8578	2.8	-	.	Target "Motif:135U_SAT" 1 135
Contig111	RepeatMasker	similarity	8591	8725	1.5	-	.	Target "Motif:135U_SAT" 1 135
Contig111	RepeatMasker	similarity	8826	8850	8.5	+	.	Target "Motif:(GT)n" 1 25
Contig111	RepeatMasker	similarity	8852	10463	6.5	+	.	Target "Motif:500U_SAT" 1 1600
Contig111	RepeatMasker	similarity	10544	10678	1.5	-	.	Target "Motif:135U_SAT" 1 135
Contig111	RepeatMasker	similarity	10801	10825	8.5	+	.	Target "Motif:(GT)n" 1 25
Contig111	RepeatMasker	similarity	10827	11128	5.3	+	.	Target "Motif:500U_SAT" 197 499
Contig111	RepeatMasker	similarity	11228	12840	7.0	+	.	Target "Motif:500U_SAT" 1 1600
Contig111	RepeatMasker	similarity	12921	13192	1.9	-	.	Target "Motif:135U_SAT" 1 272
Contig111	RepeatMasker	similarity	13261	13530	3.0	-	.	Target "Motif:135U_SAT" 1 270
Contig111	RepeatMasker	similarity	13562	13752	9.4	-	.	Target "Motif:NOMAD_LTR" 319 518
Contig111	RepeatMasker	similarity	13999	14030	6.2	-	.	Target "Motif:NOMAD_LTR" 1 32
Contig111	RepeatMasker	similarity	14031	14547	1.2	-	.	Target "Motif:NOMAD_I-int" 6032 6572
Contig111	RepeatMasker	similarity	15161	18020	3.4	-	.	Target "Motif:NOMAD_I-int" 3088 5940
Contig111	RepeatMasker	similarity	18018	19826	4.0	-	.	Target "Motif:NOMAD_I-int" 811 2613
Contig111	RepeatMasker	similarity	19827	20150	5.2	-	.	Target "Motif:Gypsy-4_DSe-LTR" 39 362
Contig111	RepeatMasker	similarity	20150	20984	3.7	-	.	Target "Motif:NOMAD_I-int" 1 815
Contig111	RepeatMasker	similarity	20985	21175	9.4	-	.	Target "Motif:NOMAD_LTR" 319 518
Contig111	RepeatMasker	similarity	21422	21453	3.1	-	.	Target "Motif:NOMAD_LTR" 1 32
Contig111	RepeatMasker	similarity	21454	22026	1.7	-	.	Target "Motif:NOMAD_I-int" 6032 6572
Contig111	RepeatMasker	similarity	22880	25740	3.3	-	.	Target "Motif:NOMAD_I-int" 3088 5940
Contig111	RepeatMasker	similarity	25738	27546	4.0	-	.	Target "Motif:NOMAD_I-int" 811 2613
Contig111	RepeatMasker	similarity	27547	27870	4.9	-	.	Target "Motif:Gypsy-4_DSe-LTR" 39 362
Contig111	RepeatMasker	similarity	27870	28704	3.7	-	.	Target "Motif:NOMAD_I-int" 1 815
Contig111	RepeatMasker	similarity	28705	28895	9.4	-	.	Target "Motif:NOMAD_LTR" 319 518
Contig111	RepeatMasker	similarity	29142	29173	3.1	-	.	Target "Motif:NOMAD_LTR" 1 32
Contig111	RepeatMasker	similarity	29174	29746	1.9	-	.	Target "Motif:NOMAD_I-int" 6032 6572
Contig111	RepeatMasker	similarity	30360	35505	3.4	-	.	Target "Motif:NOMAD_I-int" 811 5940
Contig111	RepeatMasker	similarity	35506	35829	4.9	-	.	Target "Motif:Gypsy-4_DSe-LTR" 39 362
Contig111	RepeatMasker	similarity	35829	36663	3.7	-	.	Target "Motif:NOMAD_I-int" 1 815
Contig111	RepeatMasker	similarity	36664	36854	9.9	-	.	Target "Motif:NOMAD_LTR" 319 518
Contig111	RepeatMasker	similarity	37101	37138	10.5	-	.	Target "Motif:NOMAD_LTR" 108 145
Contig111	RepeatMasker	similarity	37133	37253	0.8	-	.	Target "Motif:135U_SAT" 1 121
Contig111	RepeatMasker	similarity	37386	39148	5.6	+	.	Target "Motif:500U_SAT" 1 1752
Contig111	RepeatMasker	similarity	39217	39287	0.0	-	.	Target "Motif:135U_SAT" 65 135
Contig111	RepeatMasker	similarity	39287	40675	8.7	+	.	Target "Motif:500U_SAT" 1 1382
Contig111	RepeatMasker	similarity	40701	41046	8.4	+	.	Target "Motif:500U_SAT" 152 498
Contig111	RepeatMasker	similarity	41115	41185	0.0	-	.	Target "Motif:135U_SAT" 65 135
Contig111	RepeatMasker	similarity	41185	42049	10.0	+	.	Target "Motif:500U_SAT" 1 884
Contig111	RepeatMasker	similarity	42074	44321	5.4	+	.	Target "Motif:500U_SAT" 1 2254
Contig111	RepeatMasker	similarity	44390	44460	0.0	-	.	Target "Motif:135U_SAT" 65 135
Contig111	RepeatMasker	similarity	44460	46219	8.7	+	.	Target "Motif:500U_SAT" 1 1748
Contig111	RepeatMasker	similarity	46288	46358	0.0	-	.	Target "Motif:135U_SAT" 65 135
Contig111	RepeatMasker	similarity	46358	47222	9.4	+	.	Target "Motif:500U_SAT" 1 884
Contig111	RepeatMasker	similarity	47247	49339	6.5	+	.	Target "Motif:500U_SAT" 1 2103
Contig111	RepeatMasker	similarity	49408	49679	2.6	-	.	Target "Motif:135U_SAT" 1 272
Contig111	RepeatMasker	similarity	49692	49826	0.7	-	.	Target "Motif:135U_SAT" 1 135
Contig111	RepeatMasker	similarity	49949	49973	8.5	+	.	Target "Motif:(GT)n" 1 25
Contig111	RepeatMasker	similarity	49975	51701	5.9	+	.	Target "Motif:500U_SAT" 1 1733
Contig111	RepeatMasker	similarity	51726	52030	6.6	+	.	Target "Motif:500U_SAT" 194 498
Contig111	RepeatMasker	similarity	52122	52256	2.2	-	.	Target "Motif:135U_SAT" 1 135
Contig111	RepeatMasker	similarity	52314	52448	5.2	-	.	Target "Motif:135U_SAT" 1 135
Contig111	RepeatMasker	similarity	52517	52651	2.2	-	.	Target "Motif:135U_SAT" 1 135
Contig111	RepeatMasker	similarity	52789	54128	8.1	+	.	Target "Motif:500U_SAT" 1 1321
Contig111	RepeatMasker	similarity	54197	54331	0.7	-	.	Target "Motif:135U_SAT" 1 135
Contig111	RepeatMasker	similarity	54454	54478	8.5	+	.	Target "Motif:(GT)n" 1 25
Contig111	RepeatMasker	similarity	54480	55223	8.1	+	.	Target "Motif:500U_SAT" 1 735
Contig111	RepeatMasker	similarity	55248	55552	6.6	+	.	Target "Motif:500U_SAT" 194 498
Contig111	RepeatMasker	similarity	55644	55778	2.2	-	.	Target "Motif:135U_SAT" 1 135
Contig111	RepeatMasker	similarity	55836	55970	5.2	-	.	Target "Motif:135U_SAT" 1 135
Contig111	RepeatMasker	similarity	56039	56173	2.2	-	.	Target "Motif:135U_SAT" 1 135
Contig111	RepeatMasker	similarity	56311	57650	8.1	+	.	Target "Motif:500U_SAT" 1 1321
Contig111	RepeatMasker	similarity	57719	57853	0.7	-	.	Target "Motif:135U_SAT" 1 135
Contig111	RepeatMasker	similarity	57976	58000	8.5	+	.	Target "Motif:(GT)n" 1 25
Contig111	RepeatMasker	similarity	58002	58745	8.4	+	.	Target "Motif:500U_SAT" 1 735
Contig111	RepeatMasker	similarity	58770	60627	9.9	+	.	Target "Motif:500U_SAT" 1 1839
Contig111	RepeatMasker	similarity	60652	60956	9.5	+	.	Target "Motif:500U_SAT" 194 498
Contig111	RepeatMasker	similarity	61025	61159	4.4	-	.	Target "Motif:135U_SAT" 1 135
Contig111	RepeatMasker	similarity	61228	61362	0.7	-	.	Target "Motif:135U_SAT" 1 135
Contig111	RepeatMasker	similarity	61375	61509	0.7	-	.	Target "Motif:135U_SAT" 1 135
Contig111	RepeatMasker	similarity	61647	63502	7.8	+	.	Target "Motif:500U_SAT" 1 1842
Contig111	RepeatMasker	similarity	63571	63705	4.4	-	.	Target "Motif:135U_SAT" 1 135
Contig111	RepeatMasker	similarity	63774	63908	1.5	-	.	Target "Motif:135U_SAT" 1 135
Contig111	RepeatMasker	similarity	63920	64054	0.7	-	.	Target "Motif:135U_SAT" 1 135
Contig111	RepeatMasker	similarity	64192	65171	6.0	+	.	Target "Motif:500U_SAT" 1 973
Contig111	RepeatMasker	similarity	65168	65265	2.0	-	.	Target "Motif:135U_SAT" 1 98
Contig111	RepeatMasker	similarity	65296	65554	2.3	-	.	Target "Motif:Gypsy-7_DSe-LTR" 1 258
Contig111	RepeatMasker	similarity	65555	67802	2.2	-	.	Target "Motif:Gypsy-7_DSe-I" 2136 4377
Contig111	RepeatMasker	similarity	67801	68345	2.2	-	.	Target "Motif:Gypsy-7_DSe-I" 1081 1623
Contig111	RepeatMasker	similarity	68553	69667	1.3	-	.	Target "Motif:Gypsy-7_DSe-I" 1 1116
Contig111	RepeatMasker	similarity	69668	69926	2.7	-	.	Target "Motif:Gypsy-7_DSe-LTR" 1 258
Contig111	RepeatMasker	similarity	69926	70047	0.8	-	.	Target "Motif:135U_SAT" 1 122
Contig111	RepeatMasker	similarity	70185	72868	8.5	-	.	Target "Motif:DMRT1C" 2716 5443
Contig111	RepeatMasker	similarity	72867	75283	10.8	-	.	Target "Motif:DMRT1C" 6 2468
Contig111	RepeatMasker	similarity	76873	76907	19.9	+	.	Target "Motif:GA-rich" 1 35
Contig111	RepeatMasker	similarity	82342	82388	15.3	+	.	Target "Motif:GA-rich" 1 48
Contig111	RepeatMasker	similarity	83988	84012	8.5	+	.	Target "Motif:(GT)n" 1 25
Contig111	RepeatMasker	similarity	84039	85104	7.8	+	.	Target "Motif:500U_SAT" 1 1057
Contig111	RepeatMasker	similarity	85129	85433	5.6	+	.	Target "Motif:500U_SAT" 194 498
Contig111	RepeatMasker	similarity	85525	85659	4.4	-	.	Target "Motif:135U_SAT" 1 135
Contig111	RepeatMasker	similarity	85728	85862	3.0	-	.	Target "Motif:135U_SAT" 1 135
Contig111	RepeatMasker	similarity	85875	86009	2.2	-	.	Target "Motif:135U_SAT" 1 135
Contig111	RepeatMasker	similarity	86101	86368	8.4	+	.	Target "Motif:Gypsy-3_DSe-LTR" 1 379
Contig111	RepeatMasker	similarity	86520	89902	6.0	+	.	Target "Motif:Gypsy-3_DSe-I" 5605 7373
Contig111	RepeatMasker	similarity	89903	90170	8.4	+	.	Target "Motif:Gypsy-3_DSe-LTR" 1 379
Contig111	RepeatMasker	similarity	90573	90693	2.5	-	.	Target "Motif:135U_SAT" 1 121
Contig111	RepeatMasker	similarity	90706	90840	3.0	-	.	Target "Motif:135U_SAT" 1 135
Contig111	RepeatMasker	similarity	90909	91043	3.7	-	.	Target "Motif:135U_SAT" 1 135
Contig111	RepeatMasker	similarity	91056	91190	3.0	-	.	Target "Motif:135U_SAT" 1 135
Contig111	RepeatMasker	similarity	91259	91393	5.9	-	.	Target "Motif:135U_SAT" 1 135
Contig111	RepeatMasker	similarity	91518	91542	8.5	+	.	Target "Motif:(GT)n" 1 25
Contig111	RepeatMasker	similarity	91544	92145	5.0	+	.	Target "Motif:500U_SAT" 1 595
Contig111	RepeatMasker	similarity	92244	92378	3.0	-	.	Target "Motif:135U_SAT" 1 135
Contig111	RepeatMasker	similarity	92436	92570	5.2	-	.	Target "Motif:135U_SAT" 1 135
Contig111	RepeatMasker	similarity	92583	92725	3.7	-	.	Target "Motif:135U_SAT" 1 135
Contig111	RepeatMasker	similarity	92812	93189	3.2	+	.	Target "Motif:Gypsy-1_DSim-I" 6640 7022
Contig111	RepeatMasker	similarity	93190	93692	2.6	+	.	Target "Motif:Gypsy-1_DSim-LTR" 1 522
Contig111	RepeatMasker	similarity	93693	94034	2.4	+	.	Target "Motif:Gypsy-1_DSim-I" 1 340
Contig111	RepeatMasker	similarity	94025	97809	2.0	+	.	Target "Motif:Gypsy-1_DSim-I" 2058 5793
Contig111	RepeatMasker	similarity	97804	98041	1.3	+	.	Target "Motif:Gypsy-1_DSim-I" 6780 7022
Contig111	RepeatMasker	similarity	98042	98196	3.9	+	.	Target "Motif:Gypsy-1_DSim-LTR" 1 158
Contig111	RepeatMasker	similarity	98197	98317	3.3	-	.	Target "Motif:135U_SAT" 1 121
Contig111	RepeatMasker	similarity	98330	98472	2.2	-	.	Target "Motif:135U_SAT" 1 135
Contig111	RepeatMasker	similarity	98541	98675	3.7	-	.	Target "Motif:135U_SAT" 1 135
Contig111	RepeatMasker	similarity	98688	98822	2.2	-	.	Target "Motif:135U_SAT" 1 135
Contig111	RepeatMasker	similarity	98891	99025	4.4	-	.	Target "Motif:135U_SAT" 1 135
Contig111	RepeatMasker	similarity	99150	99174	8.5	+	.	Target "Motif:(GT)n" 1 25
Contig111	RepeatMasker	similarity	99176	99777	5.0	+	.	Target "Motif:500U_SAT" 1 595
Contig111	RepeatMasker	similarity	99864	99998	3.0	-	.	Target "Motif:135U_SAT" 1 135
Contig111	RepeatMasker	similarity	100020	100482	4.8	+	.	Target "Motif:500U_SAT" 1 456
Contig111	RepeatMasker	similarity	100581	100715	5.9	-	.	Target "Motif:135U_SAT" 1 135
Contig111	RepeatMasker	similarity	100840	100864	8.5	+	.	Target "Motif:(GT)n" 1 25
Contig111	RepeatMasker	similarity	100866	101269	4.2	+	.	Target "Motif:500U_SAT" 1 404
Contig111	RepeatMasker	similarity	101253	101362	7.3	-	.	Target "Motif:135U_SAT" 1 109
Contig111	RepeatMasker	similarity	101431	101565	3.7	-	.	Target "Motif:135U_SAT" 1 135
Contig111	RepeatMasker	similarity	101578	101720	3.7	-	.	Target "Motif:135U_SAT" 1 135
Contig111	RepeatMasker	similarity	101789	101923	3.7	-	.	Target "Motif:135U_SAT" 1 135
Contig111	RepeatMasker	similarity	101936	102070	0.7	-	.	Target "Motif:135U_SAT" 1 135
Contig111	RepeatMasker	similarity	102083	102217	3.7	-	.	Target "Motif:135U_SAT" 1 135
Contig111	RepeatMasker	similarity	102286	102420	4.4	-	.	Target "Motif:135U_SAT" 1 135
Contig111	RepeatMasker	similarity	102545	102569	8.5	+	.	Target "Motif:(GT)n" 1 25
Contig111	RepeatMasker	similarity	102571	103172	5.2	+	.	Target "Motif:500U_SAT" 1 595
Contig111	RepeatMasker	similarity	103259	103393	3.7	-	.	Target "Motif:135U_SAT" 1 135
Contig111	RepeatMasker	similarity	103451	103585	5.2	-	.	Target "Motif:135U_SAT" 1 135
Contig111	RepeatMasker	similarity	103598	103740	4.5	-	.	Target "Motif:135U_SAT" 1 135
Contig111	RepeatMasker	similarity	103798	104032	3.0	-	.	Target "Motif:135U_SAT" 1 235
Contig111	RepeatMasker	similarity	104099	113952	7.3	+	.	Target "Motif:500U_SAT" 1 9805
Contig111	RepeatMasker	similarity	114004	114181	2.8	+	.	Target "Motif:500U_SAT" 197 374
Contig111	RepeatMasker	similarity	114204	114580	5.0	-	.	Target "Motif:STALKER4_LTR" 1 378
Contig111	RepeatMasker	similarity	114581	120049	1.8	-	.	Target "Motif:STALKER4_I-int" 1064 6530
Contig111	RepeatMasker	similarity	120100	120737	15.0	-	.	Target "Motif:STALKER4_I-int" 285 999
Contig111	RepeatMasker	similarity	120759	120785	8.5	+	.	Target "Motif:(ATTT)n" 1 26
Contig111	RepeatMasker	similarity	120948	121323	4.3	-	.	Target "Motif:STALKER4_LTR" 1 378
Contig111	RepeatMasker	similarity	121322	122368	7.1	+	.	Target "Motif:500U_SAT" 1 1064
Contig111	RepeatMasker	similarity	122394	123045	10.9	+	.	Target "Motif:500U_SAT" 1 647
Contig111	RepeatMasker	similarity	123143	123277	3.0	-	.	Target "Motif:135U_SAT" 1 135
Contig111	RepeatMasker	similarity	123346	123479	3.7	-	.	Target "Motif:135U_SAT" 1 135
Contig111	RepeatMasker	similarity	123493	123626	6.0	-	.	Target "Motif:135U_SAT" 1 135
Contig111	RepeatMasker	similarity	123746	123771	8.1	+	.	Target "Motif:(GT)n" 1 27
Contig111	RepeatMasker	similarity	123773	124571	7.0	+	.	Target "Motif:500U_SAT" 1 800
Contig112	RepeatMasker	similarity	1	117	5.2	-	.	Target "Motif:135U_SAT" 1 121
Contig112	RepeatMasker	similarity	130	265	5.2	-	.	Target "Motif:135U_SAT" 1 135
Contig112	RepeatMasker	similarity	390	415	12.7	+	.	Target "Motif:(TG)n" 1 26
Contig112	RepeatMasker	similarity	417	715	5.4	+	.	Target "Motif:500U_SAT" 197 499
Contig112	RepeatMasker	similarity	820	846	7.8	+	.	Target "Motif:(GT)n" 1 29
Contig112	RepeatMasker	similarity	848	1655	4.9	+	.	Target "Motif:500U_SAT" 1 801
Contig112	RepeatMasker	similarity	1759	1783	8.5	+	.	Target "Motif:(GT)n" 1 25
Contig112	RepeatMasker	similarity	1789	2579	5.0	+	.	Target "Motif:500U_SAT" 1 797
Contig112	RepeatMasker	similarity	2660	2794	0.7	-	.	Target "Motif:135U_SAT" 1 135
Contig112	RepeatMasker	similarity	2808	2942	5.2	-	.	Target "Motif:135U_SAT" 1 135
Contig112	RepeatMasker	similarity	3011	3145	3.0	-	.	Target "Motif:135U_SAT" 1 135
Contig112	RepeatMasker	similarity	3158	3292	5.9	-	.	Target "Motif:135U_SAT" 1 135
Contig112	RepeatMasker	similarity	3361	3495	5.2	-	.	Target "Motif:135U_SAT" 1 135
Contig112	RepeatMasker	similarity	3508	3642	3.0	-	.	Target "Motif:135U_SAT" 1 135
Contig112	RepeatMasker	similarity	3765	3789	8.5	+	.	Target "Motif:(GT)n" 1 25
Contig112	RepeatMasker	similarity	3791	4032	4.5	+	.	Target "Motif:500U_SAT" 197 498
Contig112	RepeatMasker	similarity	4112	4245	3.0	-	.	Target "Motif:135U_SAT" 1 135
Contig112	RepeatMasker	similarity	4315	4370	3.6	-	.	Target "Motif:135U_SAT" 80 135
Contig112	RepeatMasker	similarity	4371	4601	1.7	+	.	Target "Motif:Gypsy-8_DSim-I" 5179 5409
Contig112	RepeatMasker	similarity	4789	4867	9.9	+	.	Target "Motif:MDG1_I-int" 1 74
Contig112	RepeatMasker	similarity	4977	5289	17.1	+	.	Target "Motif:MDG1_I-int" 108 418
Contig112	RepeatMasker	similarity	5362	5532	15.2	+	.	Target "Motif:MDG1_I-int" 599 767
Contig112	RepeatMasker	similarity	5599	5644	20.0	+	.	Target "Motif:A-rich" 1 48
Contig112	RepeatMasker	similarity	5955	5983	19.7	+	.	Target "Motif:A-rich" 1 29
Contig112	RepeatMasker	similarity	5991	8182	0.8	+	.	Target "Motif:Gypsy-8_DSim-I" 1 2191
Contig112	RepeatMasker	similarity	8195	12656	2.7	+	.	Target "Motif:DMCR1A" 2 4470
Contig112	RepeatMasker	similarity	12669	15466	1.4	+	.	Target "Motif:Gypsy-8_DSim-I" 2187 4984
Contig112	RepeatMasker	similarity	15467	15503	5.6	+	.	Target "Motif:(ATA)n" 1 37
Contig112	RepeatMasker	similarity	15504	15882	1.6	+	.	Target "Motif:Gypsy-8_DSim-I" 4985 5409
Contig112	RepeatMasker	similarity	16070	16152	2.4	-	.	Target "Motif:135U_SAT" 1 83
Contig112	RepeatMasker	similarity	16165	16299	1.5	-	.	Target "Motif:135U_SAT" 1 135
Contig112	RepeatMasker	similarity	16422	16446	8.5	+	.	Target "Motif:(GT)n" 1 25
Contig112	RepeatMasker	similarity	16448	16750	5.3	+	.	Target "Motif:500U_SAT" 197 499
Contig112	RepeatMasker	similarity	16854	16878	8.5	+	.	Target "Motif:(GT)n" 1 25
Contig112	RepeatMasker	similarity	16880	19805	7.3	+	.	Target "Motif:500U_SAT" 1 2899
Contig112	RepeatMasker	similarity	19886	19921	0.0	-	.	Target "Motif:135U_SAT" 100 135
Contig112	RepeatMasker	similarity	19932	24639	2.4	+	.	Target "Motif:DOC2_DM" 4 4793
Contig112	RepeatMasker	similarity	24652	24764	4.4	-	.	Target "Motif:135U_SAT" 1 113
Contig112	RepeatMasker	similarity	24833	24967	5.2	-	.	Target "Motif:135U_SAT" 1 135
Contig112	RepeatMasker	similarity	24980	25114	1.5	-	.	Target "Motif:135U_SAT" 1 135
Contig112	RepeatMasker	similarity	25237	25261	13.2	+	.	Target "Motif:(GT)n" 1 25
Contig112	RepeatMasker	similarity	25263	26124	8.3	+	.	Target "Motif:500U_SAT" 1 859
Contig112	RepeatMasker	similarity	26124	26408	5.6	-	.	Target "Motif:PROTOP_B" 867 1153
Contig112	RepeatMasker	similarity	26425	26550	9.7	-	.	Target "Motif:PROTOP_B" 603 725
Contig112	RepeatMasker	similarity	26567	26618	18.3	+	.	Target "Motif:(ATA)n" 1 52
Contig112	RepeatMasker	similarity	26619	27236	8.6	-	.	Target "Motif:PROTOP_B" 1 621
Contig112	RepeatMasker	similarity	27237	27486	7.2	+	.	Target "Motif:500U_SAT" 249 498
Contig112	RepeatMasker	similarity	27567	27701	0.7	-	.	Target "Motif:135U_SAT" 1 135
Contig112	RepeatMasker	similarity	27714	27848	4.4	-	.	Target "Motif:135U_SAT" 1 135
Contig112	RepeatMasker	similarity	27918	28052	4.4	-	.	Target "Motif:135U_SAT" 1 135
Contig112	RepeatMasker	similarity	28175	28199	8.5	+	.	Target "Motif:(GT)n" 1 25
Contig112	RepeatMasker	similarity	28201	29007	4.5	+	.	Target "Motif:500U_SAT" 1 800
Contig112	RepeatMasker	similarity	29088	29222	2.2	-	.	Target "Motif:135U_SAT" 1 135
Contig112	RepeatMasker	similarity	29291	29425	5.2	-	.	Target "Motif:135U_SAT" 1 135
Contig112	RepeatMasker	similarity	29438	29572	5.9	-	.	Target "Motif:135U_SAT" 1 135
Contig112	RepeatMasker	similarity	29641	29775	5.2	-	.	Target "Motif:135U_SAT" 1 135
Contig112	RepeatMasker	similarity	29789	29923	1.5	-	.	Target "Motif:135U_SAT" 1 135
Contig112	RepeatMasker	similarity	30046	30070	8.5	+	.	Target "Motif:(GT)n" 1 25
Contig112	RepeatMasker	similarity	30072	31473	8.6	+	.	Target "Motif:500U_SAT" 1 1383
Contig112	RepeatMasker	similarity	31474	31608	4.4	-	.	Target "Motif:135U_SAT" 1 135
Contig112	RepeatMasker	similarity	31677	31947	3.7	-	.	Target "Motif:135U_SAT" 1 271
Contig112	RepeatMasker	similarity	32070	32094	8.5	+	.	Target "Motif:(GT)n" 1 25
Contig112	RepeatMasker	similarity	32096	32764	5.4	+	.	Target "Motif:500U_SAT" 1 662
Contig112	RepeatMasker	similarity	32907	32931	13.2	+	.	Target "Motif:(GT)n" 1 25
Contig112	RepeatMasker	similarity	32933	33713	6.3	+	.	Target "Motif:500U_SAT" 1 802
Contig112	RepeatMasker	similarity	33817	33841	8.5	+	.	Target "Motif:(GT)n" 1 25
Contig112	RepeatMasker	similarity	33843	34092	3.2	+	.	Target "Motif:500U_SAT" 197 445
Contig112	RepeatMasker	similarity	34097	37718	2.7	-	.	Target "Motif:I_DM" 1723 5365
Contig112	RepeatMasker	similarity	37723	38647	11.0	+	.	Target "Motif:500U_SAT" 1 902
Contig112	RepeatMasker	similarity	38661	39168	4.5	-	.	Target "Motif:DMCR1A" 3951 4470
Contig112	RepeatMasker	similarity	39167	40825	5.6	+	.	Target "Motif:500U_SAT" 1 1647
Contig112	RepeatMasker	similarity	40825	42039	1.9	-	.	Target "Motif:DMCR1A" 2751 3965
Contig112	RepeatMasker	similarity	42176	42821	7.0	+	.	Target "Motif:500U_SAT" 1 682
Contig112	RepeatMasker	similarity	42823	42855	3.1	+	.	Target "Motif:(T)n" 1 33
Contig112	RepeatMasker	similarity	42865	43097	4.4	-	.	Target "Motif:DMCR1A" 4135 4376
Contig112	RepeatMasker	similarity	43098	43427	0.3	-	.	Target "Motif:TRANSPAC_LTR" 1 330
Contig112	RepeatMasker	similarity	43427	48014	0.1	-	.	Target "Motif:TRANSPAC_I-int" 1 4590
Contig112	RepeatMasker	similarity	48015	48344	0.0	-	.	Target "Motif:TRANSPAC_LTR" 1 330
Contig112	RepeatMasker	similarity	48345	49729	2.1	-	.	Target "Motif:DMCR1A" 2751 4137
Contig112	RepeatMasker	similarity	49866	52043	4.3	+	.	Target "Motif:500U_SAT" 1 2198
Contig113	RepeatMasker	similarity	1	53	0.0	-	.	Target "Motif:dmau_rDNA_28S_rDNA" 1 55
Contig113	RepeatMasker	similarity	54	444	0.3	-	.	Target "Motif:dmau_rDNA_ITS2" 1 385
Contig113	RepeatMasker	similarity	504	627	0.8	-	.	Target "Motif:dmau_rDNA_5_8S_rDNA" 1 123
Contig113	RepeatMasker	similarity	628	1322	1.8	+	.	Target "Motif:dmau_rDNA_ITS1" 1 685
Contig113	RepeatMasker	similarity	1323	3321	0.0	-	.	Target "Motif:dmau_rDNA_18S_rDNA" 1 1995
Contig113	RepeatMasker	similarity	3322	4192	0.0	-	.	Target "Motif:dmau_rDNA_ETS" 1 871
Contig113	RepeatMasker	similarity	4178	4449	13.6	-	.	Target "Motif:NTS_240_Dsec" 1 241
Contig113	RepeatMasker	similarity	4413	4464	12.0	-	.	Target "Motif:dmau_rDNA_ETS" 1 50
Contig113	RepeatMasker	similarity	4450	4690	1.2	-	.	Target "Motif:NTS_240_Dsec" 1 241
Contig113	RepeatMasker	similarity	4654	4705	12.0	-	.	Target "Motif:dmau_rDNA_ETS" 1 50
Contig113	RepeatMasker	similarity	4691	4931	1.2	-	.	Target "Motif:NTS_240_Dsec" 1 241
Contig113	RepeatMasker	similarity	4895	4946	12.0	-	.	Target "Motif:dmau_rDNA_ETS" 1 50
Contig113	RepeatMasker	similarity	4932	5172	1.2	-	.	Target "Motif:NTS_240_Dsec" 1 241
Contig113	RepeatMasker	similarity	5136	5187	12.0	-	.	Target "Motif:dmau_rDNA_ETS" 1 50
Contig113	RepeatMasker	similarity	5173	5413	1.2	-	.	Target "Motif:NTS_240_Dsec" 1 241
Contig113	RepeatMasker	similarity	5377	5428	12.0	-	.	Target "Motif:dmau_rDNA_ETS" 1 50
Contig113	RepeatMasker	similarity	5414	5654	1.7	-	.	Target "Motif:NTS_240_Dsec" 1 241
Contig113	RepeatMasker	similarity	5618	5669	12.0	-	.	Target "Motif:dmau_rDNA_ETS" 1 50
Contig113	RepeatMasker	similarity	5655	5895	1.7	-	.	Target "Motif:NTS_240_Dsec" 1 241
Contig113	RepeatMasker	similarity	5859	5910	12.0	-	.	Target "Motif:dmau_rDNA_ETS" 1 50
Contig113	RepeatMasker	similarity	5896	6136	2.5	-	.	Target "Motif:NTS_240_Dsec" 1 241
Contig113	RepeatMasker	similarity	6111	6309	4.9	-	.	Target "Motif:NTS_160_Dsec" 1 163
Contig113	RepeatMasker	similarity	6284	6480	5.1	-	.	Target "Motif:NTS_160_Dsec" 1 163
Contig113	RepeatMasker	similarity	6455	6640	2.3	-	.	Target "Motif:NTS_160_Dsec" 1 163
Contig113	RepeatMasker	similarity	6679	6770	2.2	-	.	Target "Motif:NTS_90_Dsec" 1 90
Contig113	RepeatMasker	similarity	6771	6860	4.4	-	.	Target "Motif:NTS_90_Dsec" 1 90
Contig113	RepeatMasker	similarity	6824	6873	18.0	-	.	Target "Motif:dmau_rDNA_28S_rDNA" 2640 2690
Contig113	RepeatMasker	similarity	6862	6938	1.3	+	.	Target "Motif:90U_SAT" 1 75
Contig113	RepeatMasker	similarity	7235	7253	5.6	+	.	Target "Motif:(C)n" 1 19
Contig113	RepeatMasker	similarity	9343	11214	0.1	+	.	Target "Motif:Jockey-1_DSe" 1 1872
Contig113	RepeatMasker	similarity	11383	11411	0.0	+	.	Target "Motif:(A)n" 1 29
Contig113	RepeatMasker	similarity	11412	11438	0.0	+	.	Target "Motif:90U_SAT" 65 91
Contig113	RepeatMasker	similarity	11438	11527	2.2	-	.	Target "Motif:NTS_90_Dsec" 1 90
Contig113	RepeatMasker	similarity	11491	11532	16.7	-	.	Target "Motif:dmau_rDNA_28S_rDNA" 2649 2690
Contig113	RepeatMasker	similarity	11529	11621	1.1	+	.	Target "Motif:90U_SAT" 1 91
Contig113	RepeatMasker	similarity	11621	11710	1.1	-	.	Target "Motif:NTS_90_Dsec" 1 90
Contig113	RepeatMasker	similarity	11674	11715	16.7	-	.	Target "Motif:dmau_rDNA_28S_rDNA" 2649 2690
Contig113	RepeatMasker	similarity	11712	11804	1.1	+	.	Target "Motif:90U_SAT" 1 91
Contig113	RepeatMasker	similarity	11804	11893	1.1	-	.	Target "Motif:NTS_90_Dsec" 1 90
Contig113	RepeatMasker	similarity	11857	11898	16.7	-	.	Target "Motif:dmau_rDNA_28S_rDNA" 2649 2690
Contig113	RepeatMasker	similarity	11895	11987	1.1	+	.	Target "Motif:90U_SAT" 1 91
Contig113	RepeatMasker	similarity	11987	12076	2.2	-	.	Target "Motif:NTS_90_Dsec" 1 90
Contig113	RepeatMasker	similarity	12040	12081	16.7	-	.	Target "Motif:dmau_rDNA_28S_rDNA" 2649 2690
Contig113	RepeatMasker	similarity	12078	12170	1.1	+	.	Target "Motif:90U_SAT" 1 91
Contig113	RepeatMasker	similarity	12170	12259	1.1	-	.	Target "Motif:NTS_90_Dsec" 1 90
Contig113	RepeatMasker	similarity	12223	12264	16.7	-	.	Target "Motif:dmau_rDNA_28S_rDNA" 2649 2690
Contig113	RepeatMasker	similarity	12261	12353	1.1	+	.	Target "Motif:90U_SAT" 1 91
Contig113	RepeatMasker	similarity	12353	12442	1.1	-	.	Target "Motif:NTS_90_Dsec" 1 90
Contig113	RepeatMasker	similarity	12444	12533	2.3	+	.	Target "Motif:90U_SAT" 1 88
Contig113	RepeatMasker	similarity	12562	13819	0.0	-	.	Target "Motif:dmau_rDNA_28S_rDNA" 2712 3969
Contig113	RepeatMasker	similarity	13835	19242	3.1	-	.	Target "Motif:R1_DSi" 1 5429
Contig113	RepeatMasker	similarity	19243	21944	0.0	-	.	Target "Motif:dmau_rDNA_28S_rDNA" 1 2702
Contig113	RepeatMasker	similarity	21945	22330	0.0	-	.	Target "Motif:dmau_rDNA_ITS2" 1 385
Contig113	RepeatMasker	similarity	22389	22511	0.0	-	.	Target "Motif:dmau_rDNA_5_8S_rDNA" 1 123
Contig113	RepeatMasker	similarity	22512	23195	1.0	+	.	Target "Motif:dmau_rDNA_ITS1" 1 686
Contig113	RepeatMasker	similarity	23196	25190	0.0	-	.	Target "Motif:dmau_rDNA_18S_rDNA" 1 1995
Contig113	RepeatMasker	similarity	25191	26061	0.1	-	.	Target "Motif:dmau_rDNA_ETS" 1 871
Contig113	RepeatMasker	similarity	26047	26318	13.6	-	.	Target "Motif:NTS_240_Dsec" 1 241
Contig113	RepeatMasker	similarity	26282	26333	12.0	-	.	Target "Motif:dmau_rDNA_ETS" 1 50
Contig113	RepeatMasker	similarity	26319	26559	1.2	-	.	Target "Motif:NTS_240_Dsec" 1 241
Contig113	RepeatMasker	similarity	26523	26574	12.0	-	.	Target "Motif:dmau_rDNA_ETS" 1 50
Contig113	RepeatMasker	similarity	26560	26800	1.2	-	.	Target "Motif:NTS_240_Dsec" 1 241
Contig113	RepeatMasker	similarity	26764	26815	12.0	-	.	Target "Motif:dmau_rDNA_ETS" 1 50
Contig113	RepeatMasker	similarity	26801	27041	1.2	-	.	Target "Motif:NTS_240_Dsec" 1 241
Contig113	RepeatMasker	similarity	27005	27056	12.0	-	.	Target "Motif:dmau_rDNA_ETS" 1 50
Contig113	RepeatMasker	similarity	27042	27282	1.7	-	.	Target "Motif:NTS_240_Dsec" 1 241
Contig113	RepeatMasker	similarity	27246	27297	12.0	-	.	Target "Motif:dmau_rDNA_ETS" 1 50
Contig113	RepeatMasker	similarity	27283	27523	1.7	-	.	Target "Motif:NTS_240_Dsec" 1 241
Contig113	RepeatMasker	similarity	27487	27538	12.0	-	.	Target "Motif:dmau_rDNA_ETS" 1 50
Contig113	RepeatMasker	similarity	27524	27764	2.9	-	.	Target "Motif:NTS_240_Dsec" 1 241
Contig113	RepeatMasker	similarity	27739	27937	4.9	-	.	Target "Motif:NTS_160_Dsec" 1 163
Contig113	RepeatMasker	similarity	27912	28108	5.1	-	.	Target "Motif:NTS_160_Dsec" 1 163
Contig113	RepeatMasker	similarity	28083	28268	2.3	-	.	Target "Motif:NTS_160_Dsec" 1 163
Contig113	RepeatMasker	similarity	28307	28398	2.2	-	.	Target "Motif:NTS_90_Dsec" 1 90
Contig113	RepeatMasker	similarity	28399	28488	5.6	-	.	Target "Motif:NTS_90_Dsec" 1 90
Contig113	RepeatMasker	similarity	28452	28501	20.0	-	.	Target "Motif:dmau_rDNA_28S_rDNA" 2640 2690
[truncated: 117,258 more rows]
