# Supplementary material for: Turnover of retroelements and satellite DNA drives centromere reorganization over short evolutionary timescales in Drosophila
Source: PLoS Biol. 2024 Nov 21;22(11):e3002911. doi: 10.1371/journal.pbio.3002911 (PMC11620609; doi:10.1371/journal.pbio.3002911)
Supplement: S3 File — (GFF) [file pbio.3002911.s026.gff]

##gff-version 2
##date 2023-04-26
##sequence-region dsec_scaffold2_2019.fasta
Contig1	RepeatMasker	similarity	1	18522	5.6	-	.	Target "Motif:500U_SAT" 1 18562
Contig1	RepeatMasker	similarity	18561	18614	19.7	+	.	Target "Motif:(ACAC)n" 1 54
Contig1	RepeatMasker	similarity	18737	18871	6.7	+	.	Target "Motif:135U_SAT" 1 135
Contig1	RepeatMasker	similarity	18939	19073	3.0	+	.	Target "Motif:135U_SAT" 1 135
Contig1	RepeatMasker	similarity	19099	19136	6.5	+	.	Target "Motif:(AATTTAT)n" 1 37
Contig1	RepeatMasker	similarity	19161	21861	7.1	-	.	Target "Motif:500U_SAT" 1 2705
Contig1	RepeatMasker	similarity	21901	21950	18.8	+	.	Target "Motif:(AC)n" 1 50
Contig1	RepeatMasker	similarity	22073	22207	1.5	+	.	Target "Motif:135U_SAT" 1 135
Contig1	RepeatMasker	similarity	22233	22270	6.5	+	.	Target "Motif:(AATTTAT)n" 1 37
Contig1	RepeatMasker	similarity	22295	24995	7.0	-	.	Target "Motif:500U_SAT" 1 2705
Contig1	RepeatMasker	similarity	25035	25084	18.8	+	.	Target "Motif:(AC)n" 1 50
Contig1	RepeatMasker	similarity	25207	25341	1.5	+	.	Target "Motif:135U_SAT" 1 135
Contig1	RepeatMasker	similarity	25365	25405	5.9	+	.	Target "Motif:(TATAATT)n" 1 41
Contig1	RepeatMasker	similarity	25429	26807	6.2	-	.	Target "Motif:500U_SAT" 1 1393
Contig1	RepeatMasker	similarity	26822	29765	7.1	-	.	Target "Motif:500U_SAT" 1 2932
Contig1	RepeatMasker	similarity	29804	29857	19.7	+	.	Target "Motif:(ACAC)n" 1 54
Contig1	RepeatMasker	similarity	29980	30114	6.7	+	.	Target "Motif:135U_SAT" 1 135
Contig1	RepeatMasker	similarity	30182	30316	3.0	+	.	Target "Motif:135U_SAT" 1 135
Contig1	RepeatMasker	similarity	30342	30379	6.5	+	.	Target "Motif:(AATTTAT)n" 1 37
Contig1	RepeatMasker	similarity	30404	32610	7.8	-	.	Target "Motif:500U_SAT" 1 2206
Contig1	RepeatMasker	similarity	32651	32704	19.7	+	.	Target "Motif:(ACAC)n" 1 54
Contig1	RepeatMasker	similarity	32827	32961	6.7	+	.	Target "Motif:135U_SAT" 1 135
Contig1	RepeatMasker	similarity	33029	33163	2.2	+	.	Target "Motif:135U_SAT" 1 135
Contig1	RepeatMasker	similarity	33189	33226	6.5	+	.	Target "Motif:(AATTTAT)n" 1 37
Contig1	RepeatMasker	similarity	33251	34470	8.6	-	.	Target "Motif:500U_SAT" 1 1208
Contig1	RepeatMasker	similarity	34511	34564	19.7	+	.	Target "Motif:(ACAC)n" 1 54
Contig1	RepeatMasker	similarity	34687	34821	6.7	+	.	Target "Motif:135U_SAT" 1 135
Contig1	RepeatMasker	similarity	34889	35023	2.2	+	.	Target "Motif:135U_SAT" 1 135
Contig1	RepeatMasker	similarity	35049	35086	6.5	+	.	Target "Motif:(AATTTAT)n" 1 37
Contig1	RepeatMasker	similarity	35111	36241	8.5	-	.	Target "Motif:500U_SAT" 1 1134
Contig1	RepeatMasker	similarity	36280	36333	19.6	+	.	Target "Motif:(AC)n" 1 54
Contig1	RepeatMasker	similarity	36456	36590	6.7	+	.	Target "Motif:135U_SAT" 1 135
Contig1	RepeatMasker	similarity	36658	36792	2.2	+	.	Target "Motif:135U_SAT" 1 135
Contig1	RepeatMasker	similarity	36818	36855	6.5	+	.	Target "Motif:(AATTTAT)n" 1 37
Contig1	RepeatMasker	similarity	36879	39174	8.5	-	.	Target "Motif:500U_SAT" 1 2309
Contig1	RepeatMasker	similarity	39215	39268	19.7	+	.	Target "Motif:(ACAC)n" 1 54
Contig1	RepeatMasker	similarity	39391	39510	0.8	+	.	Target "Motif:135U_SAT" 1 135
Contig1	RepeatMasker	similarity	39534	39574	5.9	+	.	Target "Motif:(TATAATT)n" 1 41
Contig1	RepeatMasker	similarity	39598	43432	6.4	-	.	Target "Motif:500U_SAT" 1 3840
Contig1	RepeatMasker	similarity	43458	46791	7.5	-	.	Target "Motif:500U_SAT" 1 3287
Contig1	RepeatMasker	similarity	46817	52784	6.6	-	.	Target "Motif:500U_SAT" 1 5979
Contig1	RepeatMasker	similarity	52813	110659	6.7	-	.	Target "Motif:500U_SAT" 1 57499
Contig100	RepeatMasker	similarity	1	158	9.6	-	.	Target "Motif:NTS_240_Dsec" 1 160
Contig100	RepeatMasker	similarity	161	389	10.5	-	.	Target "Motif:NTS_240_Dsec" 1 237
Contig100	RepeatMasker	similarity	353	403	12.5	-	.	Target "Motif:dsech_rDNA_ETS" 2 50
Contig100	RepeatMasker	similarity	396	633	9.9	-	.	Target "Motif:NTS_240_Dsec" 1 235
Contig100	RepeatMasker	similarity	634	876	9.8	-	.	Target "Motif:NTS_240_Dsec" 2 241
Contig100	RepeatMasker	similarity	843	892	14.6	-	.	Target "Motif:dsech_rDNA_ETS" 1 50
Contig100	RepeatMasker	similarity	878	1109	10.8	-	.	Target "Motif:NTS_240_Dsec" 1 241
Contig100	RepeatMasker	similarity	1073	1123	12.2	-	.	Target "Motif:dsech_rDNA_ETS" 1 50
Contig100	RepeatMasker	similarity	1113	1346	9.1	-	.	Target "Motif:NTS_240_Dsec" 1 237
Contig100	RepeatMasker	similarity	1314	1361	10.6	-	.	Target "Motif:dsech_rDNA_ETS" 1 50
Contig100	RepeatMasker	similarity	1347	1585	11.3	-	.	Target "Motif:NTS_240_Dsec" 1 241
Contig100	RepeatMasker	similarity	1549	1600	14.0	-	.	Target "Motif:dsech_rDNA_ETS" 1 50
Contig100	RepeatMasker	similarity	1586	1755	11.8	-	.	Target "Motif:NTS_240_Dsec" 63 241
Contig100	RepeatMasker	similarity	1768	1896	10.8	-	.	Target "Motif:NTS_240_Dsec" 1 130
Contig100	RepeatMasker	similarity	1860	1911	12.0	-	.	Target "Motif:dsech_rDNA_ETS" 1 50
Contig100	RepeatMasker	similarity	1897	2125	8.8	-	.	Target "Motif:NTS_240_Dsec" 1 241
Contig100	RepeatMasker	similarity	2126	2365	11.7	-	.	Target "Motif:NTS_240_Dsec" 1 241
Contig100	RepeatMasker	similarity	2329	2380	16.0	-	.	Target "Motif:dsech_rDNA_ETS" 1 50
Contig100	RepeatMasker	similarity	2366	2605	12.1	-	.	Target "Motif:NTS_240_Dsec" 1 241
Contig100	RepeatMasker	similarity	2573	2620	12.5	-	.	Target "Motif:dsech_rDNA_ETS" 1 50
Contig100	RepeatMasker	similarity	2606	2844	11.7	-	.	Target "Motif:NTS_240_Dsec" 1 241
Contig100	RepeatMasker	similarity	2808	2859	14.0	-	.	Target "Motif:dsech_rDNA_ETS" 1 50
Contig100	RepeatMasker	similarity	2845	3022	10.2	-	.	Target "Motif:NTS_240_Dsec" 63 241
Contig100	RepeatMasker	similarity	3035	3165	11.4	-	.	Target "Motif:NTS_240_Dsec" 1 131
Contig100	RepeatMasker	similarity	3129	3180	12.0	-	.	Target "Motif:dsech_rDNA_ETS" 1 50
Contig100	RepeatMasker	similarity	3166	3394	8.8	-	.	Target "Motif:NTS_240_Dsec" 1 241
Contig100	RepeatMasker	similarity	3395	3634	11.7	-	.	Target "Motif:NTS_240_Dsec" 1 241
Contig100	RepeatMasker	similarity	3598	3649	16.0	-	.	Target "Motif:dsech_rDNA_ETS" 1 50
Contig100	RepeatMasker	similarity	3635	3874	11.7	-	.	Target "Motif:NTS_240_Dsec" 1 241
Contig100	RepeatMasker	similarity	3875	4113	13.0	-	.	Target "Motif:NTS_240_Dsec" 1 241
Contig100	RepeatMasker	similarity	4077	4128	14.0	-	.	Target "Motif:dsech_rDNA_ETS" 1 50
Contig100	RepeatMasker	similarity	4114	4353	11.2	-	.	Target "Motif:NTS_240_Dsec" 1 241
Contig100	RepeatMasker	similarity	4354	4592	13.0	-	.	Target "Motif:NTS_240_Dsec" 1 241
Contig100	RepeatMasker	similarity	4556	4607	14.0	-	.	Target "Motif:dsech_rDNA_ETS" 1 50
Contig100	RepeatMasker	similarity	4593	4832	11.2	-	.	Target "Motif:NTS_240_Dsec" 1 241
Contig100	RepeatMasker	similarity	4800	4847	12.5	-	.	Target "Motif:dsech_rDNA_ETS" 1 50
Contig100	RepeatMasker	similarity	4833	5071	11.7	-	.	Target "Motif:NTS_240_Dsec" 1 241
Contig100	RepeatMasker	similarity	5035	5086	14.0	-	.	Target "Motif:dsech_rDNA_ETS" 1 50
Contig100	RepeatMasker	similarity	5072	5310	11.7	-	.	Target "Motif:NTS_240_Dsec" 1 241
Contig100	RepeatMasker	similarity	5274	5325	14.0	-	.	Target "Motif:dsech_rDNA_ETS" 1 50
Contig100	RepeatMasker	similarity	5311	5487	9.1	-	.	Target "Motif:NTS_240_Dsec" 63 241
Contig100	RepeatMasker	similarity	5500	5630	11.4	-	.	Target "Motif:NTS_240_Dsec" 1 131
Contig100	RepeatMasker	similarity	5594	5645	14.0	-	.	Target "Motif:dsech_rDNA_ETS" 1 50
Contig100	RepeatMasker	similarity	5631	5808	9.0	-	.	Target "Motif:NTS_240_Dsec" 63 241
Contig100	RepeatMasker	similarity	5821	5951	12.2	-	.	Target "Motif:NTS_240_Dsec" 1 131
Contig100	RepeatMasker	similarity	5915	5966	16.0	-	.	Target "Motif:dsech_rDNA_ETS" 1 50
Contig100	RepeatMasker	similarity	5952	6191	9.2	-	.	Target "Motif:NTS_240_Dsec" 1 241
Contig100	RepeatMasker	similarity	6192	6430	11.7	-	.	Target "Motif:NTS_240_Dsec" 1 241
Contig100	RepeatMasker	similarity	6394	6445	12.0	-	.	Target "Motif:dsech_rDNA_ETS" 1 50
Contig100	RepeatMasker	similarity	6431	6670	9.2	-	.	Target "Motif:NTS_240_Dsec" 1 241
Contig100	RepeatMasker	similarity	6671	6848	11.3	-	.	Target "Motif:NTS_240_Dsec" 63 241
Contig100	RepeatMasker	similarity	6861	6991	11.4	-	.	Target "Motif:NTS_240_Dsec" 1 131
Contig100	RepeatMasker	similarity	6955	7006	14.0	-	.	Target "Motif:dsech_rDNA_ETS" 1 50
Contig100	RepeatMasker	similarity	6992	7169	9.0	-	.	Target "Motif:NTS_240_Dsec" 63 241
Contig100	RepeatMasker	similarity	7182	7312	12.2	-	.	Target "Motif:NTS_240_Dsec" 1 131
Contig100	RepeatMasker	similarity	7276	7327	16.0	-	.	Target "Motif:dsech_rDNA_ETS" 1 50
Contig100	RepeatMasker	similarity	7313	7552	10.4	-	.	Target "Motif:NTS_240_Dsec" 1 241
Contig100	RepeatMasker	similarity	7553	7791	12.6	-	.	Target "Motif:NTS_240_Dsec" 1 241
Contig100	RepeatMasker	similarity	7755	7806	14.0	-	.	Target "Motif:dsech_rDNA_ETS" 1 50
Contig100	RepeatMasker	similarity	7792	8031	10.8	-	.	Target "Motif:NTS_240_Dsec" 1 241
Contig100	RepeatMasker	similarity	7999	8044	13.0	-	.	Target "Motif:dsech_rDNA_ETS" 3 50
Contig100	RepeatMasker	similarity	8222	12694	7.2	+	.	Target "Motif:G5_DM" 331 4856
Contig100	RepeatMasker	similarity	12710	12947	11.8	-	.	Target "Motif:NTS_240_Dsec" 1 240
Contig100	RepeatMasker	similarity	12911	12962	16.0	-	.	Target "Motif:dsech_rDNA_ETS" 1 50
Contig100	RepeatMasker	similarity	12948	13187	10.8	-	.	Target "Motif:NTS_240_Dsec" 1 241
Contig100	RepeatMasker	similarity	13114	13202	18.6	-	.	Target "Motif:dsech_rDNA_ETS" 1 83
Contig100	RepeatMasker	similarity	13188	13426	11.3	-	.	Target "Motif:NTS_240_Dsec" 1 241
Contig100	RepeatMasker	similarity	13390	13441	14.0	-	.	Target "Motif:dsech_rDNA_ETS" 1 50
Contig100	RepeatMasker	similarity	13427	13604	9.6	-	.	Target "Motif:NTS_240_Dsec" 63 241
Contig100	RepeatMasker	similarity	13617	13747	10.7	-	.	Target "Motif:NTS_240_Dsec" 1 131
Contig100	RepeatMasker	similarity	13711	13762	12.0	-	.	Target "Motif:dsech_rDNA_ETS" 1 50
Contig100	RepeatMasker	similarity	13748	13986	10.9	-	.	Target "Motif:NTS_240_Dsec" 1 241
Contig100	RepeatMasker	similarity	13987	14227	9.7	-	.	Target "Motif:NTS_240_Dsec" 1 241
Contig100	RepeatMasker	similarity	14190	14242	12.0	-	.	Target "Motif:dsech_rDNA_ETS" 1 50
Contig100	RepeatMasker	similarity	14228	14467	9.2	-	.	Target "Motif:NTS_240_Dsec" 1 241
Contig100	RepeatMasker	similarity	14431	14482	14.0	-	.	Target "Motif:dsech_rDNA_ETS" 1 50
Contig100	RepeatMasker	similarity	14468	14708	11.2	-	.	Target "Motif:NTS_240_Dsec" 1 241
Contig100	RepeatMasker	similarity	14672	14723	14.0	-	.	Target "Motif:dsech_rDNA_ETS" 1 50
Contig100	RepeatMasker	similarity	14709	14947	9.7	-	.	Target "Motif:NTS_240_Dsec" 1 241
Contig100	RepeatMasker	similarity	14911	14962	14.0	-	.	Target "Motif:dsech_rDNA_ETS" 1 50
Contig100	RepeatMasker	similarity	14948	15185	11.4	-	.	Target "Motif:NTS_240_Dsec" 1 241
Contig100	RepeatMasker	similarity	15149	15200	14.0	-	.	Target "Motif:dsech_rDNA_ETS" 1 50
Contig100	RepeatMasker	similarity	15186	15426	12.6	-	.	Target "Motif:NTS_240_Dsec" 1 241
Contig100	RepeatMasker	similarity	15427	15601	10.0	-	.	Target "Motif:NTS_240_Dsec" 69 241
Contig100	RepeatMasker	similarity	15616	15750	10.8	-	.	Target "Motif:NTS_240_Dsec" 1 131
Contig100	RepeatMasker	similarity	15700	15764	16.1	-	.	Target "Motif:dsech_rDNA_ETS" 1 63
Contig100	RepeatMasker	similarity	15754	16012	8.6	-	.	Target "Motif:NTS_240_Dsec" 1 237
Contig100	RepeatMasker	similarity	15941	16028	15.3	-	.	Target "Motif:dsech_rDNA_ETS" 1 92
Contig100	RepeatMasker	similarity	16013	16258	8.1	-	.	Target "Motif:NTS_240_Dsec" 1 241
Contig100	RepeatMasker	similarity	16182	16273	19.5	-	.	Target "Motif:dsech_rDNA_ETS" 1 83
Contig100	RepeatMasker	similarity	16259	16496	10.5	-	.	Target "Motif:NTS_240_Dsec" 1 241
Contig100	RepeatMasker	similarity	16388	16511	19.2	-	.	Target "Motif:dsech_rDNA_ETS" 1 104
Contig100	RepeatMasker	similarity	16497	16734	8.1	-	.	Target "Motif:NTS_240_Dsec" 1 241
Contig100	RepeatMasker	similarity	16735	16967	10.3	-	.	Target "Motif:NTS_240_Dsec" 1 241
Contig100	RepeatMasker	similarity	16968	17202	8.6	-	.	Target "Motif:NTS_240_Dsec" 1 241
Contig100	RepeatMasker	similarity	17203	17438	7.6	-	.	Target "Motif:NTS_240_Dsec" 1 241
Contig100	RepeatMasker	similarity	17402	17453	14.0	-	.	Target "Motif:dsech_rDNA_ETS" 1 50
Contig100	RepeatMasker	similarity	17439	17674	9.3	-	.	Target "Motif:NTS_240_Dsec" 1 241
Contig100	RepeatMasker	similarity	17675	17908	8.1	-	.	Target "Motif:NTS_240_Dsec" 1 241
Contig100	RepeatMasker	similarity	17838	17923	19.5	-	.	Target "Motif:dsech_rDNA_ETS" 1 83
Contig100	RepeatMasker	similarity	17909	18092	7.7	-	.	Target "Motif:NTS_240_Dsec" 52 241
Contig100	RepeatMasker	similarity	18107	18196	9.1	-	.	Target "Motif:NTS_240_Dsec" 1 90
Contig100	RepeatMasker	similarity	18160	18209	16.7	-	.	Target "Motif:dsech_rDNA_ETS" 3 50
Contig100	RepeatMasker	similarity	18197	18431	8.5	-	.	Target "Motif:NTS_240_Dsec" 1 241
Contig100	RepeatMasker	similarity	18432	18670	11.8	-	.	Target "Motif:NTS_240_Dsec" 1 241
Contig100	RepeatMasker	similarity	18634	18685	14.0	-	.	Target "Motif:dsech_rDNA_ETS" 1 50
Contig100	RepeatMasker	similarity	18671	18848	10.8	-	.	Target "Motif:NTS_240_Dsec" 57 241
Contig100	RepeatMasker	similarity	18845	18965	11.6	-	.	Target "Motif:NTS_240_Dsec" 1 131
Contig100	RepeatMasker	similarity	18896	18980	17.1	-	.	Target "Motif:dsech_rDNA_ETS" 1 88
Contig100	RepeatMasker	similarity	18966	19036	8.4	-	.	Target "Motif:NTS_240_Dsec" 170 241
Contig101	RepeatMasker	similarity	12	145	6.3	-	.	Target "Motif:NTS_240_Dsec" 1 131
Contig101	RepeatMasker	similarity	120	160	14.6	-	.	Target "Motif:dsech_rDNA_ETS" 1 42
Contig101	RepeatMasker	similarity	146	394	8.4	-	.	Target "Motif:NTS_240_Dsec" 1 241
Contig101	RepeatMasker	similarity	359	409	14.0	-	.	Target "Motif:dsech_rDNA_ETS" 1 50
Contig101	RepeatMasker	similarity	395	627	7.3	-	.	Target "Motif:NTS_240_Dsec" 1 241
Contig101	RepeatMasker	similarity	591	642	12.0	-	.	Target "Motif:dsech_rDNA_ETS" 1 50
Contig101	RepeatMasker	similarity	628	865	8.1	-	.	Target "Motif:NTS_240_Dsec" 1 241
Contig101	RepeatMasker	similarity	829	881	12.0	-	.	Target "Motif:dsech_rDNA_ETS" 1 50
Contig101	RepeatMasker	similarity	866	1100	8.6	-	.	Target "Motif:NTS_240_Dsec" 1 241
Contig101	RepeatMasker	similarity	1064	1115	14.0	-	.	Target "Motif:dsech_rDNA_ETS" 1 50
Contig101	RepeatMasker	similarity	1101	1337	9.7	-	.	Target "Motif:NTS_240_Dsec" 1 241
Contig101	RepeatMasker	similarity	1338	1573	9.4	-	.	Target "Motif:NTS_240_Dsec" 1 241
Contig101	RepeatMasker	similarity	1542	1587	13.3	-	.	Target "Motif:dsech_rDNA_ETS" 1 46
Contig101	RepeatMasker	similarity	1574	1797	8.0	-	.	Target "Motif:NTS_240_Dsec" 1 241
Contig101	RepeatMasker	similarity	1762	1811	16.3	-	.	Target "Motif:dsech_rDNA_ETS" 1 50
Contig101	RepeatMasker	similarity	1798	1973	8.6	-	.	Target "Motif:NTS_240_Dsec" 63 241
Contig101	RepeatMasker	similarity	1985	2113	9.3	-	.	Target "Motif:NTS_240_Dsec" 1 131
Contig101	RepeatMasker	similarity	2077	2128	14.0	-	.	Target "Motif:dsech_rDNA_ETS" 1 50
Contig101	RepeatMasker	similarity	2114	2348	8.9	-	.	Target "Motif:NTS_240_Dsec" 1 241
Contig101	RepeatMasker	similarity	2349	2547	9.8	-	.	Target "Motif:NTS_240_Dsec" 14 241
Contig101	RepeatMasker	similarity	2536	2660	8.0	-	.	Target "Motif:NTS_240_Dsec" 1 127
Contig101	RepeatMasker	similarity	2624	2675	14.0	-	.	Target "Motif:dsech_rDNA_ETS" 1 50
Contig101	RepeatMasker	similarity	2661	2892	8.7	-	.	Target "Motif:NTS_240_Dsec" 1 241
Contig101	RepeatMasker	similarity	2857	2907	16.0	-	.	Target "Motif:dsech_rDNA_ETS" 1 50
Contig101	RepeatMasker	similarity	2893	3118	6.7	-	.	Target "Motif:NTS_240_Dsec" 1 241
Contig101	RepeatMasker	similarity	3083	3133	16.0	-	.	Target "Motif:dsech_rDNA_ETS" 1 50
Contig101	RepeatMasker	similarity	3119	3292	8.1	-	.	Target "Motif:NTS_240_Dsec" 63 241
Contig101	RepeatMasker	similarity	3304	3430	8.0	-	.	Target "Motif:NTS_240_Dsec" 1 129
Contig101	RepeatMasker	similarity	3393	3444	14.3	-	.	Target "Motif:dsech_rDNA_ETS" 1 50
Contig101	RepeatMasker	similarity	3436	3666	9.6	-	.	Target "Motif:NTS_240_Dsec" 1 235
Contig101	RepeatMasker	similarity	3667	3897	8.7	-	.	Target "Motif:NTS_240_Dsec" 1 239
Contig101	RepeatMasker	similarity	3860	3912	12.0	-	.	Target "Motif:dsech_rDNA_ETS" 1 50
Contig101	RepeatMasker	similarity	3898	4135	7.7	-	.	Target "Motif:NTS_240_Dsec" 1 241
Contig101	RepeatMasker	similarity	4136	4371	9.8	-	.	Target "Motif:NTS_240_Dsec" 1 241
Contig101	RepeatMasker	similarity	4372	4603	9.6	-	.	Target "Motif:NTS_240_Dsec" 1 241
Contig101	RepeatMasker	similarity	4566	4617	12.3	-	.	Target "Motif:dsech_rDNA_ETS" 1 50
Contig101	RepeatMasker	similarity	4606	4777	8.2	-	.	Target "Motif:NTS_240_Dsec" 63 238
Contig101	RepeatMasker	similarity	4789	4914	8.7	-	.	Target "Motif:NTS_240_Dsec" 1 128
Contig101	RepeatMasker	similarity	4878	4929	12.0	-	.	Target "Motif:dsech_rDNA_ETS" 1 50
Contig101	RepeatMasker	similarity	4915	5155	9.1	-	.	Target "Motif:NTS_240_Dsec" 1 241
Contig101	RepeatMasker	similarity	5156	5392	8.9	-	.	Target "Motif:NTS_240_Dsec" 1 241
Contig101	RepeatMasker	similarity	5356	5407	14.0	-	.	Target "Motif:dsech_rDNA_ETS" 1 50
Contig101	RepeatMasker	similarity	5393	5632	8.8	-	.	Target "Motif:NTS_240_Dsec" 1 241
Contig101	RepeatMasker	similarity	5584	5647	17.8	-	.	Target "Motif:dsech_rDNA_ETS" 1 62
Contig101	RepeatMasker	similarity	5633	5879	9.2	-	.	Target "Motif:NTS_240_Dsec" 1 241
Contig101	RepeatMasker	similarity	5842	5894	12.0	-	.	Target "Motif:dsech_rDNA_ETS" 1 50
Contig101	RepeatMasker	similarity	5880	6033	8.5	-	.	Target "Motif:NTS_240_Dsec" 82 241
Contig101	RepeatMasker	similarity	6054	7822	0.4	+	.	Target "Motif:G6_DM" 2 1743
Contig101	RepeatMasker	similarity	8464	10331	0.1	+	.	Target "Motif:Jockey-1_DSe" 1 1872
Contig101	RepeatMasker	similarity	10500	10528	0.0	+	.	Target "Motif:(A)n" 1 29
Contig101	RepeatMasker	similarity	10537	10604	8.8	-	.	Target "Motif:NTS_240_Dsec" 1 68
Contig101	RepeatMasker	similarity	10568	10619	12.0	-	.	Target "Motif:dsech_rDNA_ETS" 1 50
Contig101	RepeatMasker	similarity	10605	10844	8.8	-	.	Target "Motif:NTS_240_Dsec" 1 241
Contig101	RepeatMasker	similarity	10845	11082	8.5	-	.	Target "Motif:NTS_240_Dsec" 1 241
Contig101	RepeatMasker	similarity	11083	11322	9.6	-	.	Target "Motif:NTS_240_Dsec" 1 241
Contig101	RepeatMasker	similarity	11290	11337	12.5	-	.	Target "Motif:dsech_rDNA_ETS" 1 50
Contig101	RepeatMasker	similarity	11323	11561	10.9	-	.	Target "Motif:NTS_240_Dsec" 1 241
Contig101	RepeatMasker	similarity	11525	11576	12.0	-	.	Target "Motif:dsech_rDNA_ETS" 1 50
Contig101	RepeatMasker	similarity	11562	11794	7.7	-	.	Target "Motif:NTS_240_Dsec" 1 241
Contig101	RepeatMasker	similarity	11688	11809	19.1	-	.	Target "Motif:dsech_rDNA_ETS" 1 104
Contig101	RepeatMasker	similarity	11795	12044	10.1	-	.	Target "Motif:NTS_240_Dsec" 2 241
Contig101	RepeatMasker	similarity	12009	12061	14.1	-	.	Target "Motif:dsech_rDNA_ETS" 1 50
Contig101	RepeatMasker	similarity	12047	12284	10.9	-	.	Target "Motif:NTS_240_Dsec" 1 241
Contig101	RepeatMasker	similarity	12248	12299	12.0	-	.	Target "Motif:dsech_rDNA_ETS" 1 50
Contig101	RepeatMasker	similarity	12285	12522	11.0	-	.	Target "Motif:NTS_240_Dsec" 1 241
Contig101	RepeatMasker	similarity	12486	12537	12.0	-	.	Target "Motif:dsech_rDNA_ETS" 1 50
Contig101	RepeatMasker	similarity	12523	12761	9.2	-	.	Target "Motif:NTS_240_Dsec" 1 241
Contig101	RepeatMasker	similarity	12725	12776	14.0	-	.	Target "Motif:dsech_rDNA_ETS" 1 50
Contig101	RepeatMasker	similarity	12762	12939	9.0	-	.	Target "Motif:NTS_240_Dsec" 63 241
Contig101	RepeatMasker	similarity	12933	13064	8.0	-	.	Target "Motif:NTS_240_Dsec" 1 129
Contig101	RepeatMasker	similarity	13028	13079	14.0	-	.	Target "Motif:dsech_rDNA_ETS" 1 50
Contig101	RepeatMasker	similarity	13065	13302	9.0	-	.	Target "Motif:NTS_240_Dsec" 1 241
Contig101	RepeatMasker	similarity	13266	13317	12.0	-	.	Target "Motif:dsech_rDNA_ETS" 1 50
Contig101	RepeatMasker	similarity	13303	13540	12.3	-	.	Target "Motif:NTS_240_Dsec" 1 241
Contig101	RepeatMasker	similarity	13541	13780	9.6	-	.	Target "Motif:NTS_240_Dsec" 1 241
Contig101	RepeatMasker	similarity	13744	13795	12.0	-	.	Target "Motif:dsech_rDNA_ETS" 1 50
Contig101	RepeatMasker	similarity	13781	14015	8.1	-	.	Target "Motif:NTS_240_Dsec" 1 241
Contig101	RepeatMasker	similarity	13908	14030	17.3	-	.	Target "Motif:dsech_rDNA_ETS" 1 104
Contig101	RepeatMasker	similarity	14016	14247	8.2	-	.	Target "Motif:NTS_240_Dsec" 1 241
Contig101	RepeatMasker	similarity	14212	14262	16.0	-	.	Target "Motif:dsech_rDNA_ETS" 1 50
Contig101	RepeatMasker	similarity	14248	14474	9.2	-	.	Target "Motif:NTS_240_Dsec" 1 241
Contig101	RepeatMasker	similarity	14438	14489	14.0	-	.	Target "Motif:dsech_rDNA_ETS" 1 50
Contig101	RepeatMasker	similarity	14475	14647	6.4	-	.	Target "Motif:NTS_240_Dsec" 63 241
Contig101	RepeatMasker	similarity	14662	14785	9.7	-	.	Target "Motif:NTS_240_Dsec" 1 126
Contig101	RepeatMasker	similarity	14749	14800	14.0	-	.	Target "Motif:dsech_rDNA_ETS" 1 50
Contig101	RepeatMasker	similarity	14786	15022	8.0	-	.	Target "Motif:NTS_240_Dsec" 1 241
Contig101	RepeatMasker	similarity	14916	15037	19.3	-	.	Target "Motif:dsech_rDNA_ETS" 1 104
Contig101	RepeatMasker	similarity	15023	15192	8.9	-	.	Target "Motif:NTS_240_Dsec" 63 241
Contig101	RepeatMasker	similarity	15205	15333	9.3	-	.	Target "Motif:NTS_240_Dsec" 1 131
Contig101	RepeatMasker	similarity	15297	15340	16.7	-	.	Target "Motif:dsech_rDNA_ETS" 9 50
Contig102	RepeatMasker	similarity	1	86	1.2	+	.	Target "Motif:(TA)n" 1 99
Contig102	RepeatMasker	similarity	89	236	11.6	+	.	Target "Motif:PROTOP" 311 461
Contig102	RepeatMasker	similarity	235	591	5.3	+	.	Target "Motif:HOBO" 2632 3016
Contig102	RepeatMasker	similarity	597	4179	4.6	+	.	Target "Motif:15mer_SAT" 1 3554
Contig102	RepeatMasker	similarity	4172	4299	4.1	+	.	Target "Motif:HOBO" 1 124
Contig102	RepeatMasker	similarity	4311	4335	8.5	+	.	Target "Motif:(AC)n" 1 25
Contig102	RepeatMasker	similarity	4358	7021	10.7	+	.	Target "Motif:DMRT1C" 6 2633
Contig102	RepeatMasker	similarity	7083	7993	10.2	+	.	Target "Motif:DMRT1C" 2634 3545
Contig103	RepeatMasker	similarity	1	11120	2.6	+	.	Target "Motif:RSP-LIKE_SAT" 1 11342
Contig103	RepeatMasker	similarity	11155	14888	2.3	+	.	Target "Motif:RSP-LIKE_SAT" 1 3854
Contig103	RepeatMasker	similarity	14921	22595	2.3	+	.	Target "Motif:RSP-LIKE_SAT" 1 7882
Contig103	RepeatMasker	similarity	22610	26794	2.3	+	.	Target "Motif:RSP-LIKE_SAT" 1 4326
Contig104	RepeatMasker	similarity	1	1044	9.2	-	.	Target "Motif:BATUMI_I-int" 774 1898
Contig104	RepeatMasker	similarity	1070	1357	6.9	-	.	Target "Motif:BATUMI_I-int" 7002 7284
Contig104	RepeatMasker	similarity	1357	19798	3.5	+	.	Target "Motif:15mer_SAT" 1 18198
Contig104	RepeatMasker	similarity	19799	19843	4.8	+	.	Target "Motif:(GAACA)n" 1 45
Contig104	RepeatMasker	similarity	19844	23652	2.2	+	.	Target "Motif:15mer_SAT" 1 3784
Contig105	RepeatMasker	similarity	1	3425	5.4	-	.	Target "Motif:Gypsy-12_DSim-I" 1 3438
Contig105	RepeatMasker	similarity	3416	3724	7.4	-	.	Target "Motif:Gypsy-12_DSim-LTR" 1 331
Contig105	RepeatMasker	similarity	3730	3940	15.0	-	.	Target "Motif:IDEFIX_LTR" 1 214
Contig105	RepeatMasker	similarity	3909	3950	11.9	+	.	Target "Motif:BARI1" 3 44
Contig105	RepeatMasker	similarity	3941	5570	5.5	+	.	Target "Motif:DM412" 638 2296
Contig105	RepeatMasker	similarity	5993	7954	2.4	+	.	Target "Motif:DM412" 2285 4264
Contig105	RepeatMasker	similarity	7951	9670	6.0	+	.	Target "Motif:DM412" 4958 6477
Contig105	RepeatMasker	similarity	9670	10083	1.0	+	.	Target "Motif:DM297_LTR" 1 414
Contig105	RepeatMasker	similarity	10084	13934	1.8	+	.	Target "Motif:DM297_I-int" 1 3853
Contig105	RepeatMasker	similarity	13930	15156	2.4	+	.	Target "Motif:DM297_I-int" 4361 5616
Contig105	RepeatMasker	similarity	15157	16932	0.4	+	.	Target "Motif:G6_DM" 2 1743
Contig105	RepeatMasker	similarity	17575	19446	0.1	+	.	Target "Motif:Jockey-1_DSe" 1 1872
Contig105	RepeatMasker	similarity	19626	20150	8.3	+	.	Target "Motif:DM297_I-int" 5855 6420
Contig105	RepeatMasker	similarity	20149	20568	2.2	+	.	Target "Motif:DM297_LTR" 1 414
Contig105	RepeatMasker	similarity	20839	20889	16.0	-	.	Target "Motif:Gypsy-2_DSe-I" 6353 6403
Contig105	RepeatMasker	similarity	26890	27311	1.5	-	.	Target "Motif:DM297_LTR" 1 414
Contig105	RepeatMasker	similarity	27318	27778	7.8	-	.	Target "Motif:MDG1_I-int" 374 778
Contig105	RepeatMasker	similarity	27779	27830	9.6	-	.	Target "Motif:MDG1_I-int" 73 125
Contig105	RepeatMasker	similarity	27890	29009	4.4	-	.	Target "Motif:Helena_Ds" 3779 4897
Contig105	RepeatMasker	similarity	29098	29446	12.8	-	.	Target "Motif:GTWIN_LTR" 55 402
Contig105	RepeatMasker	similarity	29470	30967	7.5	-	.	Target "Motif:DMTOM1_LTR" 5345 6842
Contig105	RepeatMasker	similarity	31071	34397	11.0	-	.	Target "Motif:DMTOM1_LTR" 1994 5320
Contig105	RepeatMasker	similarity	34381	35346	9.9	-	.	Target "Motif:DMTOM1_LTR" 890 1848
Contig105	RepeatMasker	similarity	35431	35460	3.5	+	.	Target "Motif:(TTATTTA)n" 1 30
Contig105	RepeatMasker	similarity	35461	35538	18.0	-	.	Target "Motif:DMTOM1_LTR" 668 740
Contig105	RepeatMasker	similarity	35793	36141	13.1	-	.	Target "Motif:GTWIN_LTR" 55 402
Contig105	RepeatMasker	similarity	36154	36332	2.2	-	.	Target "Motif:HELENA_RT" 231 408
Contig105	RepeatMasker	similarity	36334	36521	2.1	+	.	Target "Motif:ROOA_LTR" 199 386
Contig105	RepeatMasker	similarity	36548	36859	7.2	-	.	Target "Motif:Gypsy-2_DSim-LTR" 3 392
Contig105	RepeatMasker	similarity	36862	37259	7.6	-	.	Target "Motif:Gypsy-2_DSim-I" 3270 3690
Contig105	RepeatMasker	similarity	37230	37316	3.5	-	.	Target "Motif:Gypsy-2_DSim-I" 3018 3108
Contig105	RepeatMasker	similarity	37912	38203	8.9	-	.	Target "Motif:BATUMI_I-int" 7002 7284
Contig105	RepeatMasker	similarity	38204	38866	4.1	-	.	Target "Motif:BATUMI_I-int" 7304 7963
Contig105	RepeatMasker	similarity	39494	41621	3.9	-	.	Target "Motif:BATUMI_I-int" 4315 6420
Contig105	RepeatMasker	similarity	42909	44497	4.2	-	.	Target "Motif:BATUMI_I-int" 1395 3013
Contig105	RepeatMasker	similarity	44519	45099	7.5	-	.	Target "Motif:BATUMI_I-int" 749 1317
Contig105	RepeatMasker	similarity	45106	45854	6.7	-	.	Target "Motif:BATUMI_I-int" 1 833
Contig105	RepeatMasker	similarity	45855	46130	7.1	-	.	Target "Motif:BATUMI_I-int" 7002 7284
Contig105	RepeatMasker	similarity	48282	48323	17.6	+	.	Target "Motif:(TCTCT)n" 1 41
Contig105	RepeatMasker	similarity	49007	49327	6.2	-	.	Target "Motif:Gypsy-2_DSim-LTR" 1 405
Contig105	RepeatMasker	similarity	55862	56064	0.5	+	.	Target "Motif:LINEJ1_DM" 3949 4151
Contig105	RepeatMasker	similarity	56078	61001	1.1	-	.	Target "Motif:LINEJ1_DM" 27 5020
Contig105	RepeatMasker	similarity	61021	67122	0.6	-	.	Target "Motif:Gypsy-5_DSe-I" 1 6135
Contig105	RepeatMasker	similarity	67123	67530	3.4	-	.	Target "Motif:DMTOM1_LTR" 1 391
Contig105	RepeatMasker	similarity	67542	67751	1.9	+	.	Target "Motif:Invader6_LTR" 1 228
Contig105	RepeatMasker	similarity	67752	68581	8.5	+	.	Target "Motif:PROTOP_A" 1 841
Contig105	RepeatMasker	similarity	68615	69153	5.0	+	.	Target "Motif:PROTOP" 3905 4480
Contig105	RepeatMasker	similarity	69154	69325	1.7	+	.	Target "Motif:Invader6_LTR" 222 393
Contig105	RepeatMasker	similarity	69326	72477	0.9	+	.	Target "Motif:Invader6_I-int" 1 3166
Contig105	RepeatMasker	similarity	72494	72696	17.5	-	.	Target "Motif:NOMAD_LTR" 316 518
Contig105	RepeatMasker	similarity	73126	73157	3.1	-	.	Target "Motif:NOMAD_LTR" 1 32
Contig105	RepeatMasker	similarity	73158	73730	3.2	-	.	Target "Motif:NOMAD_I-int" 6032 6572
Contig105	RepeatMasker	similarity	74589	79732	4.2	-	.	Target "Motif:NOMAD_I-int" 723 5940
Contig105	RepeatMasker	similarity	85445	86168	4.9	-	.	Target "Motif:NOMAD_I-int" 1 729
Contig105	RepeatMasker	similarity	86169	86370	16.7	-	.	Target "Motif:NOMAD_LTR" 157 506
Contig105	RepeatMasker	similarity	86797	86830	5.9	-	.	Target "Motif:NOMAD_LTR" 112 145
Contig105	RepeatMasker	similarity	87204	88169	2.1	+	.	Target "Motif:Invader6_I-int" 3163 4099
Contig105	RepeatMasker	similarity	88170	88544	2.4	+	.	Target "Motif:Invader6_LTR" 1 393
Contig105	RepeatMasker	similarity	88547	89168	14.3	-	.	Target "Motif:DM412" 1 634
Contig105	RepeatMasker	similarity	89405	89851	1.2	+	.	Target "Motif:DMTOM1_LTR" 1 417
Contig105	RepeatMasker	similarity	89852	96001	0.4	+	.	Target "Motif:Gypsy-5_DSe-I" 1 6135
Contig105	RepeatMasker	similarity	96021	100590	1.1	+	.	Target "Motif:LINEJ1_DM" 27 4599
Contig105	RepeatMasker	similarity	100591	100796	0.5	-	.	Target "Motif:ACCORD_LTR" 353 558
Contig105	RepeatMasker	similarity	100818	101166	12.8	+	.	Target "Motif:GTWIN_LTR" 55 402
Contig105	RepeatMasker	similarity	101589	101618	3.5	+	.	Target "Motif:(AATAAAT)n" 1 30
Contig105	RepeatMasker	similarity	101703	106136	10.8	+	.	Target "Motif:DMTOM1_LTR" 890 5320
Contig105	RepeatMasker	similarity	106241	107737	7.3	+	.	Target "Motif:DMTOM1_LTR" 5345 6842
Contig105	RepeatMasker	similarity	107761	108109	12.8	+	.	Target "Motif:GTWIN_LTR" 55 402
Contig105	RepeatMasker	similarity	108195	108467	0.7	-	.	Target "Motif:ACCORD_LTR" 93 365
Contig105	RepeatMasker	similarity	108562	108910	12.5	-	.	Target "Motif:GTWIN_LTR" 55 402
Contig105	RepeatMasker	similarity	108934	110431	7.3	-	.	Target "Motif:DMTOM1_LTR" 5345 6842
Contig105	RepeatMasker	similarity	110534	114964	10.6	-	.	Target "Motif:DMTOM1_LTR" 890 5320
Contig105	RepeatMasker	similarity	115049	115078	3.5	+	.	Target "Motif:(TTATTTA)n" 1 30
Contig105	RepeatMasker	similarity	115501	115849	12.5	-	.	Target "Motif:GTWIN_LTR" 55 402
Contig105	RepeatMasker	similarity	115871	115965	0.0	-	.	Target "Motif:ACCORD_LTR" 1 96
Contig105	RepeatMasker	similarity	115966	122263	0.4	-	.	Target "Motif:ACCORD_I-int" 1 6288
Contig105	RepeatMasker	similarity	122264	122815	0.2	-	.	Target "Motif:ACCORD_LTR" 1 558
Contig105	RepeatMasker	similarity	122816	123240	1.9	+	.	Target "Motif:LINEJ1_DM" 4596 5020
Contig105	RepeatMasker	similarity	123255	123457	0.5	-	.	Target "Motif:LINEJ1_DM" 3949 4151
Contig105	RepeatMasker	similarity	123923	124413	0.8	+	.	Target "Motif:TABOR_LTR" 1 506
Contig105	RepeatMasker	similarity	124414	131321	1.3	+	.	Target "Motif:TABOR_I-int" 1 6336
Contig105	RepeatMasker	similarity	137352	137672	6.5	+	.	Target "Motif:Gypsy-2_DSim-LTR" 1 405
Contig105	RepeatMasker	similarity	138356	138397	17.6	+	.	Target "Motif:GA-rich" 1 41
Contig105	RepeatMasker	similarity	138477	138813	7.1	+	.	Target "Motif:Gypsy-5_DSim-LTR" 1 369
Contig105	RepeatMasker	similarity	138841	139967	6.1	+	.	Target "Motif:Gypsy-5_DSim-I" 15 1221
Contig105	RepeatMasker	similarity	139970	140337	3.0	+	.	Target "Motif:Gypsy-2_DSim-LTR" 1 392
Contig105	RepeatMasker	similarity	140330	143696	2.2	+	.	Target "Motif:Gypsy-5_DSim-I" 1213 4549
Contig105	RepeatMasker	similarity	143693	144754	4.4	+	.	Target "Motif:Gypsy-5_DSim-I" 4942 6000
Contig105	RepeatMasker	similarity	145224	146340	1.6	+	.	Target "Motif:Gypsy-5_DSim-I" 6044 7162
Contig105	RepeatMasker	similarity	146341	146676	7.2	+	.	Target "Motif:Gypsy-5_DSim-LTR" 1 369
Contig105	RepeatMasker	similarity	148775	149050	7.1	+	.	Target "Motif:BATUMI_I-int" 7002 7284
Contig105	RepeatMasker	similarity	149051	149795	6.9	+	.	Target "Motif:BATUMI_I-int" 1 833
Contig105	RepeatMasker	similarity	149802	150379	8.6	+	.	Target "Motif:BATUMI_I-int" 749 1317
Contig105	RepeatMasker	similarity	150401	151991	4.3	+	.	Target "Motif:BATUMI_I-int" 1395 3013
Contig105	RepeatMasker	similarity	151991	153127	5.4	+	.	Target "Motif:BATUMI_I-int" 3174 4320
Contig105	RepeatMasker	similarity	153279	155344	4.0	+	.	Target "Motif:BATUMI_I-int" 4315 6420
Contig105	RepeatMasker	similarity	155367	155947	3.5	-	.	Target "Motif:BATUMI_I-int" 6427 7005
Contig105	RepeatMasker	similarity	155972	156633	4.2	+	.	Target "Motif:BATUMI_I-int" 7304 7963
Contig105	RepeatMasker	similarity	156634	156772	5.8	+	.	Target "Motif:BATUMI_I-int" 7002 7135
Contig107	RepeatMasker	similarity	42	734	8.1	-	.	Target "Motif:500U_SAT" 1 670
Contig107	RepeatMasker	similarity	743	950	11.2	+	.	Target "Motif:G5_DM" 4621 4856
Contig107	RepeatMasker	similarity	960	1236	10.6	-	.	Target "Motif:500U_SAT" 15 282
Contig107	RepeatMasker	similarity	1519	1648	3.9	+	.	Target "Motif:135U_SAT" 5 135
Contig107	RepeatMasker	similarity	1718	1857	3.7	+	.	Target "Motif:135U_SAT" 1 135
Contig107	RepeatMasker	similarity	1929	2045	2.7	+	.	Target "Motif:135U_SAT" 1 110
Contig107	RepeatMasker	similarity	2027	2095	14.5	-	.	Target "Motif:500U_SAT" 152 222
Contig107	RepeatMasker	similarity	2125	2512	9.0	-	.	Target "Motif:500U_SAT" 37 429
Contig107	RepeatMasker	similarity	2524	2791	7.7	-	.	Target "Motif:500U_SAT" 238 499
Contig107	RepeatMasker	similarity	2806	4126	9.5	-	.	Target "Motif:500U_SAT" 1 1313
Contig107	RepeatMasker	similarity	4138	4614	6.0	-	.	Target "Motif:500U_SAT" 37 499
Contig107	RepeatMasker	similarity	4626	5076	9.0	-	.	Target "Motif:500U_SAT" 15 499
Contig107	RepeatMasker	similarity	5178	5232	19.2	+	.	Target "Motif:(CA)n" 1 55
Contig107	RepeatMasker	similarity	5351	5486	5.9	+	.	Target "Motif:135U_SAT" 1 135
Contig107	RepeatMasker	similarity	5555	5690	3.7	+	.	Target "Motif:135U_SAT" 1 135
Contig107	RepeatMasker	similarity	5685	5926	6.7	-	.	Target "Motif:500U_SAT" 37 271
Contig107	RepeatMasker	similarity	5938	6887	8.1	-	.	Target "Motif:500U_SAT" 1 938
Contig107	RepeatMasker	similarity	6899	7859	7.7	-	.	Target "Motif:500U_SAT" 1 976
Contig107	RepeatMasker	similarity	8140	8274	3.7	+	.	Target "Motif:135U_SAT" 2 135
Contig107	RepeatMasker	similarity	8344	8482	5.9	+	.	Target "Motif:135U_SAT" 1 135
Contig107	RepeatMasker	similarity	8554	8687	4.5	+	.	Target "Motif:135U_SAT" 1 135
Contig107	RepeatMasker	similarity	8757	8858	4.9	+	.	Target "Motif:135U_SAT" 1 102
Contig107	RepeatMasker	similarity	8854	8925	16.7	-	.	Target "Motif:500U_SAT" 150 222
Contig107	RepeatMasker	similarity	8953	9354	10.4	-	.	Target "Motif:500U_SAT" 37 429
Contig107	RepeatMasker	similarity	9366	10333	7.9	-	.	Target "Motif:500U_SAT" 1 984
Contig107	RepeatMasker	similarity	10609	10743	4.4	+	.	Target "Motif:135U_SAT" 1 135
Contig107	RepeatMasker	similarity	10813	10947	5.9	+	.	Target "Motif:135U_SAT" 1 135
Contig107	RepeatMasker	similarity	11017	11151	5.2	+	.	Target "Motif:135U_SAT" 1 135
Contig107	RepeatMasker	similarity	11220	11321	4.9	+	.	Target "Motif:135U_SAT" 1 102
Contig107	RepeatMasker	similarity	11317	11388	18.1	-	.	Target "Motif:500U_SAT" 150 222
Contig107	RepeatMasker	similarity	11416	11814	10.2	-	.	Target "Motif:500U_SAT" 37 429
Contig107	RepeatMasker	similarity	11826	11973	2.7	-	.	Target "Motif:500U_SAT" 352 499
Contig107	RepeatMasker	similarity	12130	12264	4.4	+	.	Target "Motif:135U_SAT" 1 135
Contig107	RepeatMasker	similarity	12333	12467	4.4	+	.	Target "Motif:135U_SAT" 1 135
Contig107	RepeatMasker	similarity	12537	12638	4.9	+	.	Target "Motif:135U_SAT" 1 102
Contig107	RepeatMasker	similarity	12634	12705	16.7	-	.	Target "Motif:500U_SAT" 150 222
Contig107	RepeatMasker	similarity	12733	13133	10.4	-	.	Target "Motif:500U_SAT" 37 429
Contig107	RepeatMasker	similarity	13145	14110	7.3	-	.	Target "Motif:500U_SAT" 1 984
Contig107	RepeatMasker	similarity	14380	14512	3.8	+	.	Target "Motif:135U_SAT" 1 135
Contig107	RepeatMasker	similarity	14581	14715	5.9	+	.	Target "Motif:135U_SAT" 1 135
Contig107	RepeatMasker	similarity	14785	14919	5.2	+	.	Target "Motif:135U_SAT" 1 135
Contig107	RepeatMasker	similarity	14989	15090	4.9	+	.	Target "Motif:135U_SAT" 1 102
Contig107	RepeatMasker	similarity	15086	15156	16.9	-	.	Target "Motif:500U_SAT" 150 222
Contig107	RepeatMasker	similarity	15184	15583	10.2	-	.	Target "Motif:500U_SAT" 37 429
Contig107	RepeatMasker	similarity	15595	16546	7.8	-	.	Target "Motif:500U_SAT" 1 984
Contig107	RepeatMasker	similarity	16821	16942	4.9	+	.	Target "Motif:135U_SAT" 1 122
Contig107	RepeatMasker	similarity	17044	17178	4.4	+	.	Target "Motif:135U_SAT" 1 135
Contig107	RepeatMasker	similarity	17173	17414	7.2	-	.	Target "Motif:500U_SAT" 37 271
Contig107	RepeatMasker	similarity	17426	18485	8.1	-	.	Target "Motif:500U_SAT" 1 1047
Contig107	RepeatMasker	similarity	18497	18985	6.1	-	.	Target "Motif:500U_SAT" 15 499
Contig107	RepeatMasker	similarity	19260	19405	4.5	+	.	Target "Motif:135U_SAT" 1 135
Contig107	RepeatMasker	similarity	19400	19641	7.2	-	.	Target "Motif:500U_SAT" 37 271
Contig107	RepeatMasker	similarity	19653	20711	7.8	-	.	Target "Motif:500U_SAT" 1 1047
Contig107	RepeatMasker	similarity	20723	21684	6.8	-	.	Target "Motif:500U_SAT" 1 984
Contig107	RepeatMasker	similarity	21960	22094	4.4	+	.	Target "Motif:135U_SAT" 1 135
Contig107	RepeatMasker	similarity	22164	22297	3.7	+	.	Target "Motif:135U_SAT" 1 135
Contig107	RepeatMasker	similarity	22367	22507	3.7	+	.	Target "Motif:135U_SAT" 1 135
Contig107	RepeatMasker	similarity	22577	22692	2.7	+	.	Target "Motif:135U_SAT" 1 110
Contig107	RepeatMasker	similarity	22674	23156	11.9	-	.	Target "Motif:500U_SAT" 1 487
Contig107	RepeatMasker	similarity	23168	24220	8.3	-	.	Target "Motif:500U_SAT" 1 1047
Contig107	RepeatMasker	similarity	24232	24634	6.8	-	.	Target "Motif:500U_SAT" 1 407
Contig107	RepeatMasker	similarity	24649	25288	7.4	-	.	Target "Motif:500U_SAT" 1 632
Contig107	RepeatMasker	similarity	25301	25983	6.9	-	.	Target "Motif:500U_SAT" 1 670
Contig107	RepeatMasker	similarity	25989	26196	10.1	+	.	Target "Motif:G5_DM" 4619 4856
Contig107	RepeatMasker	similarity	26208	26480	10.6	-	.	Target "Motif:500U_SAT" 15 282
Contig107	RepeatMasker	similarity	26754	26888	5.9	+	.	Target "Motif:135U_SAT" 1 135
Contig107	RepeatMasker	similarity	26958	27092	4.4	+	.	Target "Motif:135U_SAT" 1 135
Contig107	RepeatMasker	similarity	27162	27277	3.6	+	.	Target "Motif:135U_SAT" 1 110
Contig107	RepeatMasker	similarity	27259	27328	14.3	-	.	Target "Motif:500U_SAT" 152 222
Contig107	RepeatMasker	similarity	27358	27747	9.9	-	.	Target "Motif:500U_SAT" 37 429
Contig107	RepeatMasker	similarity	27759	28813	7.9	-	.	Target "Motif:500U_SAT" 1 1047
Contig107	RepeatMasker	similarity	28825	29299	5.8	-	.	Target "Motif:500U_SAT" 37 499
Contig107	RepeatMasker	similarity	29311	29782	5.9	-	.	Target "Motif:500U_SAT" 37 499
Contig107	RepeatMasker	similarity	29794	30244	11.1	-	.	Target "Motif:500U_SAT" 15 499
Contig107	RepeatMasker	similarity	30507	30639	5.3	+	.	Target "Motif:135U_SAT" 1 135
Contig107	RepeatMasker	similarity	30709	30842	3.7	+	.	Target "Motif:135U_SAT" 1 135
Contig107	RepeatMasker	similarity	30837	31076	6.8	-	.	Target "Motif:500U_SAT" 37 271
Contig107	RepeatMasker	similarity	31088	31763	9.2	-	.	Target "Motif:500U_SAT" 1 691
Contig108	RepeatMasker	similarity	1	1715	8.0	+	.	Target "Motif:500U_SAT" 1 1700
Contig108	RepeatMasker	similarity	1703	2089	4.2	+	.	Target "Motif:Gypsy-1_DSim-I" 6631 7019
Contig108	RepeatMasker	similarity	2080	2581	2.0	+	.	Target "Motif:Gypsy-1_DSim-LTR" 1 504
Contig108	RepeatMasker	similarity	2583	5049	3.9	+	.	Target "Motif:Gypsy-1_DSim-I" 6 2630
Contig108	RepeatMasker	similarity	5042	8636	1.4	+	.	Target "Motif:Gypsy-1_DSim-I" 2477 6072
Contig108	RepeatMasker	similarity	8635	9412	2.2	+	.	Target "Motif:Gypsy-1_DSim-I" 6241 7019
Contig108	RepeatMasker	similarity	9403	9561	2.5	+	.	Target "Motif:Gypsy-1_DSim-LTR" 1 158
Contig108	RepeatMasker	similarity	9562	52478	4.5	+	.	Target "Motif:500U_SAT" 1 43002
Contig108	RepeatMasker	similarity	52566	52703	0.0	-	.	Target "Motif:135U_SAT" 1 135
Contig108	RepeatMasker	similarity	52826	52879	17.2	+	.	Target "Motif:(GT)n" 1 54
Contig108	RepeatMasker	similarity	52919	57593	6.0	+	.	Target "Motif:500U_SAT" 1 4654
Contig108	RepeatMasker	similarity	57681	57818	1.5	-	.	Target "Motif:135U_SAT" 1 135
Contig108	RepeatMasker	similarity	57887	58021	5.9	-	.	Target "Motif:135U_SAT" 1 135
Contig108	RepeatMasker	similarity	58144	58197	17.2	+	.	Target "Motif:(GT)n" 1 54
Contig108	RepeatMasker	similarity	58237	60644	6.0	+	.	Target "Motif:500U_SAT" 1 2404
Contig108	RepeatMasker	similarity	60732	60869	1.5	-	.	Target "Motif:135U_SAT" 1 135
Contig108	RepeatMasker	similarity	60938	61072	5.9	-	.	Target "Motif:135U_SAT" 1 135
Contig108	RepeatMasker	similarity	61195	61248	17.2	+	.	Target "Motif:(GT)n" 1 54
Contig108	RepeatMasker	similarity	61288	63694	6.0	+	.	Target "Motif:500U_SAT" 1 2404
Contig108	RepeatMasker	similarity	63782	63919	1.5	-	.	Target "Motif:135U_SAT" 1 135
Contig108	RepeatMasker	similarity	63988	64122	5.9	-	.	Target "Motif:135U_SAT" 1 135
Contig108	RepeatMasker	similarity	64245	64298	17.2	+	.	Target "Motif:(GT)n" 1 54
Contig108	RepeatMasker	similarity	64338	66517	7.1	+	.	Target "Motif:500U_SAT" 1 2177
Contig108	RepeatMasker	similarity	66518	66639	4.1	-	.	Target "Motif:135U_SAT" 1 122
Contig108	RepeatMasker	similarity	66762	66815	17.2	+	.	Target "Motif:(GT)n" 1 54
Contig108	RepeatMasker	similarity	66855	69568	6.8	+	.	Target "Motif:500U_SAT" 1 2706
Contig108	RepeatMasker	similarity	69655	69793	1.5	-	.	Target "Motif:135U_SAT" 1 135
Contig108	RepeatMasker	similarity	69862	69996	6.0	-	.	Target "Motif:135U_SAT" 1 135
Contig108	RepeatMasker	similarity	70121	70174	17.9	+	.	Target "Motif:(GT)n" 1 52
Contig108	RepeatMasker	similarity	70214	76597	5.5	+	.	Target "Motif:500U_SAT" 1 6347
Contig108	RepeatMasker	similarity	76617	80672	7.1	+	.	Target "Motif:500U_SAT" 1 4042
Contig108	RepeatMasker	similarity	80696	80736	5.9	+	.	Target "Motif:(ATTATAA)n" 1 41
Contig108	RepeatMasker	similarity	80760	80894	1.5	-	.	Target "Motif:135U_SAT" 1 135
Contig108	RepeatMasker	similarity	81017	81066	18.8	+	.	Target "Motif:(GT)n" 1 50
Contig108	RepeatMasker	similarity	81106	84387	5.8	+	.	Target "Motif:500U_SAT" 1 3259
Contig108	RepeatMasker	similarity	84389	84591	2.0	+	.	Target "Motif:Copia1-LTR_DM" 1 203
Contig108	RepeatMasker	similarity	84592	88724	1.2	+	.	Target "Motif:Copia1-I_DM" 1 4124
Contig108	RepeatMasker	similarity	88725	88927	2.5	+	.	Target "Motif:Copia1-LTR_DM" 1 203
Contig108	RepeatMasker	similarity	88927	91275	7.0	+	.	Target "Motif:500U_SAT" 1 2319
Contig108	RepeatMasker	similarity	91263	91528	2.7	-	.	Target "Motif:BLASTOPIA_LTR" 1 275
Contig108	RepeatMasker	similarity	91529	96004	0.2	-	.	Target "Motif:BLASTOPIA_I-int" 1 4481
Contig108	RepeatMasker	similarity	96005	96268	2.3	-	.	Target "Motif:BLASTOPIA_LTR" 1 275
Contig108	RepeatMasker	similarity	96307	97762	4.3	+	.	Target "Motif:500U_SAT" 1 1481
Contig109	RepeatMasker	similarity	1	304	9.5	+	.	Target "Motif:500U_SAT" 1 298
Contig109	RepeatMasker	similarity	314	656	12.2	+	.	Target "Motif:DIVER2_LTR" 1 385
Contig109	RepeatMasker	similarity	658	1090	8.1	+	.	Target "Motif:DIVER2_I-int" 1 439
Contig109	RepeatMasker	similarity	1335	3353	3.9	+	.	Target "Motif:DIVER2_I-int" 434 2442
Contig109	RepeatMasker	similarity	4386	6125	2.7	+	.	Target "Motif:DIVER2_I-int" 2417 4147
Contig109	RepeatMasker	similarity	6126	6468	11.9	+	.	Target "Motif:DIVER2_LTR" 1 385
Contig109	RepeatMasker	similarity	6469	9783	5.5	+	.	Target "Motif:500U_SAT" 1 3303
Contig109	RepeatMasker	similarity	9779	10215	2.0	+	.	Target "Motif:Gypsy-5_DSe-LTR" 1 417
Contig109	RepeatMasker	similarity	10216	16825	1.8	+	.	Target "Motif:Gypsy-5_DSe-I" 1 6964
Contig109	RepeatMasker	similarity	16803	17627	3.3	-	.	Target "Motif:PROTOP" 3152 4013
Contig109	RepeatMasker	similarity	17633	17706	17.9	+	.	Target "Motif:(ATA)n" 1 72
Contig109	RepeatMasker	similarity	17714	18331	7.8	-	.	Target "Motif:PROTOP" 1 663
Contig109	RepeatMasker	similarity	18400	18796	5.8	-	.	Target "Motif:PROTOP_A" 680 1105
Contig109	RepeatMasker	similarity	18878	19567	7.4	-	.	Target "Motif:PROTOP_A" 1 729
Contig109	RepeatMasker	similarity	21038	21075	14.7	+	.	Target "Motif:(CTCCTG)n" 1 38
Contig109	RepeatMasker	similarity	21195	21218	9.1	+	.	Target "Motif:(TGTT)n" 1 25
Contig109	RepeatMasker	similarity	23303	23716	12.8	+	.	Target "Motif:DNAREP1_DSim" 14 581
Contig109	RepeatMasker	similarity	25615	25705	17.5	-	.	Target "Motif:DNAREP1_DSim" 484 571
Contig109	RepeatMasker	similarity	25732	25890	18.2	-	.	Target "Motif:DNAREP1_DSim" 5 180
Contig109	RepeatMasker	similarity	26293	26321	7.2	+	.	Target "Motif:(TA)n" 1 30
Contig109	RepeatMasker	similarity	27164	27216	1.9	+	.	Target "Motif:(TG)n" 1 53
Contig109	RepeatMasker	similarity	27725	28000	13.6	+	.	Target "Motif:DNAREP1_DSim" 1 301
Contig109	RepeatMasker	similarity	28022	28212	4.2	+	.	Target "Motif:Copia-1_DSim-LTR" 1 191
Contig109	RepeatMasker	similarity	28213	28479	1.9	+	.	Target "Motif:Copia-1_DSim-I" 1 268
Contig11	RepeatMasker	similarity	6	1767	0.4	+	.	Target "Motif:G6_DM" 1 1743
Contig11	RepeatMasker	similarity	2409	4279	0.0	+	.	Target "Motif:Jockey-1_DSe" 1 1872
Contig11	RepeatMasker	similarity	4459	4578	1.7	+	.	Target "Motif:90U_SAT" 1 117
Contig11	RepeatMasker	similarity	4578	4667	1.1	-	.	Target "Motif:NTS_90_Dsec" 1 90
Contig11	RepeatMasker	similarity	4669	4761	1.1	+	.	Target "Motif:90U_SAT" 1 91
Contig11	RepeatMasker	similarity	4761	4850	0.0	-	.	Target "Motif:NTS_90_Dsec" 1 90
Contig11	RepeatMasker	similarity	4852	4891	2.5	+	.	Target "Motif:90U_SAT" 1 40
Contig11	RepeatMasker	similarity	4894	4917	8.9	+	.	Target "Motif:(A)n" 1 24
Contig11	RepeatMasker	similarity	4918	4994	1.3	-	.	Target "Motif:NTS_90_Dsec" 1 77
Contig11	RepeatMasker	similarity	4995	5084	1.1	-	.	Target "Motif:NTS_90_Dsec" 1 90
Contig11	RepeatMasker	similarity	5086	5178	2.2	+	.	Target "Motif:90U_SAT" 1 91
Contig11	RepeatMasker	similarity	5178	5267	0.0	-	.	Target "Motif:NTS_90_Dsec" 1 90
Contig11	RepeatMasker	similarity	5269	5361	0.0	+	.	Target "Motif:90U_SAT" 1 91
Contig11	RepeatMasker	similarity	5361	5450	0.0	-	.	Target "Motif:NTS_90_Dsec" 1 90
Contig11	RepeatMasker	similarity	5451	5540	1.1	-	.	Target "Motif:NTS_90_Dsec" 1 90
Contig11	RepeatMasker	similarity	5564	6821	0.0	-	.	Target "Motif:dsech_rDNA_28S_rDNA" 2712 3969
Contig11	RepeatMasker	similarity	6822	6974	0.0	-	.	Target "Motif:R1_DSe" 5264 5417
Contig11	RepeatMasker	similarity	6978	9706	0.0	-	.	Target "Motif:dsech_rDNA_28S_rDNA" 1 2730
Contig11	RepeatMasker	similarity	9707	10091	0.0	-	.	Target "Motif:dsech_rDNA_ITS2" 1 385
Contig11	RepeatMasker	similarity	10150	10272	0.0	-	.	Target "Motif:dsech_rDNA_5_8S_rDNA" 1 123
Contig11	RepeatMasker	similarity	10273	10959	0.0	-	.	Target "Motif:dsech_rDNA_ITS1" 1 687
Contig11	RepeatMasker	similarity	10960	12939	0.0	-	.	Target "Motif:dsech_rDNA_18S_rDNA" 1 1995
Contig11	RepeatMasker	similarity	12940	13810	0.0	-	.	Target "Motif:dsech_rDNA_ETS" 1 868
Contig11	RepeatMasker	similarity	13796	14068	16.6	-	.	Target "Motif:NTS_240_Dsec" 1 241
Contig11	RepeatMasker	similarity	14032	14083	12.0	-	.	Target "Motif:dsech_rDNA_ETS" 1 50
Contig11	RepeatMasker	similarity	14069	14309	2.9	-	.	Target "Motif:NTS_240_Dsec" 1 241
Contig11	RepeatMasker	similarity	14229	14324	18.1	-	.	Target "Motif:dsech_rDNA_ETS" 1 90
Contig11	RepeatMasker	similarity	14310	14550	2.1	-	.	Target "Motif:NTS_240_Dsec" 1 241
Contig11	RepeatMasker	similarity	14514	14565	12.0	-	.	Target "Motif:dsech_rDNA_ETS" 1 50
Contig11	RepeatMasker	similarity	14551	14790	5.0	-	.	Target "Motif:NTS_240_Dsec" 1 241
Contig11	RepeatMasker	similarity	14765	14950	0.8	-	.	Target "Motif:NTS_160_Dsec" 1 163
Contig11	RepeatMasker	similarity	14989	15078	1.1	-	.	Target "Motif:NTS_90_Dsec" 1 90
Contig11	RepeatMasker	similarity	15080	15172	1.1	+	.	Target "Motif:90U_SAT" 1 91
Contig11	RepeatMasker	similarity	15172	15261	1.1	-	.	Target "Motif:NTS_90_Dsec" 1 90
Contig11	RepeatMasker	similarity	15263	15355	0.0	+	.	Target "Motif:90U_SAT" 1 91
Contig11	RepeatMasker	similarity	15355	15444	2.2	-	.	Target "Motif:NTS_90_Dsec" 1 90
Contig11	RepeatMasker	similarity	15446	15538	3.3	+	.	Target "Motif:90U_SAT" 1 91
Contig11	RepeatMasker	similarity	15538	15627	1.1	-	.	Target "Motif:NTS_90_Dsec" 1 90
Contig11	RepeatMasker	similarity	15629	15721	0.0	+	.	Target "Motif:90U_SAT" 1 91
Contig11	RepeatMasker	similarity	15721	15810	1.1	-	.	Target "Motif:NTS_90_Dsec" 1 90
Contig11	RepeatMasker	similarity	15812	15904	1.1	+	.	Target "Motif:90U_SAT" 1 91
Contig11	RepeatMasker	similarity	15904	15993	1.1	-	.	Target "Motif:NTS_90_Dsec" 1 90
Contig11	RepeatMasker	similarity	15995	16087	1.1	+	.	Target "Motif:90U_SAT" 1 91
Contig11	RepeatMasker	similarity	16087	16176	0.0	-	.	Target "Motif:NTS_90_Dsec" 1 90
Contig11	RepeatMasker	similarity	16177	16266	1.1	-	.	Target "Motif:NTS_90_Dsec" 1 90
Contig11	RepeatMasker	similarity	16268	16360	2.2	+	.	Target "Motif:90U_SAT" 1 91
Contig11	RepeatMasker	similarity	16360	16449	1.1	-	.	Target "Motif:NTS_90_Dsec" 1 90
Contig11	RepeatMasker	similarity	16451	16543	0.0	+	.	Target "Motif:90U_SAT" 1 91
Contig11	RepeatMasker	similarity	16543	16632	0.0	-	.	Target "Motif:NTS_90_Dsec" 1 90
Contig11	RepeatMasker	similarity	16633	16722	1.1	-	.	Target "Motif:NTS_90_Dsec" 1 90
Contig11	RepeatMasker	similarity	16746	18003	0.0	-	.	Target "Motif:dsech_rDNA_28S_rDNA" 2712 3969
Contig11	RepeatMasker	similarity	18004	18156	0.0	-	.	Target "Motif:R1_DSe" 5264 5417
Contig11	RepeatMasker	similarity	18160	20885	0.0	-	.	Target "Motif:dsech_rDNA_28S_rDNA" 1 2730
Contig11	RepeatMasker	similarity	20886	21270	0.0	-	.	Target "Motif:dsech_rDNA_ITS2" 1 385
Contig11	RepeatMasker	similarity	21329	21451	0.0	-	.	Target "Motif:dsech_rDNA_5_8S_rDNA" 1 123
Contig11	RepeatMasker	similarity	21452	22138	0.0	-	.	Target "Motif:dsech_rDNA_ITS1" 1 687
Contig11	RepeatMasker	similarity	22139	24133	0.0	-	.	Target "Motif:dsech_rDNA_18S_rDNA" 1 1995
Contig11	RepeatMasker	similarity	24134	25001	0.0	-	.	Target "Motif:dsech_rDNA_ETS" 1 868
Contig11	RepeatMasker	similarity	24987	25258	17.8	-	.	Target "Motif:NTS_240_Dsec" 1 241
Contig11	RepeatMasker	similarity	25222	25273	12.0	-	.	Target "Motif:dsech_rDNA_ETS" 1 50
Contig11	RepeatMasker	similarity	25259	25499	2.9	-	.	Target "Motif:NTS_240_Dsec" 1 241
Contig11	RepeatMasker	similarity	25419	25514	18.1	-	.	Target "Motif:dsech_rDNA_ETS" 1 90
Contig11	RepeatMasker	similarity	25500	25740	0.0	-	.	Target "Motif:NTS_240_Dsec" 1 241
Contig11	RepeatMasker	similarity	25704	25755	12.0	-	.	Target "Motif:dsech_rDNA_ETS" 1 50
Contig11	RepeatMasker	similarity	25741	25981	3.7	-	.	Target "Motif:NTS_240_Dsec" 1 241
Contig11	RepeatMasker	similarity	25901	25996	18.1	-	.	Target "Motif:dsech_rDNA_ETS" 1 90
Contig11	RepeatMasker	similarity	25982	26222	0.0	-	.	Target "Motif:NTS_240_Dsec" 1 241
Contig11	RepeatMasker	similarity	26186	26237	12.0	-	.	Target "Motif:dsech_rDNA_ETS" 1 50
Contig11	RepeatMasker	similarity	26223	26463	3.3	-	.	Target "Motif:NTS_240_Dsec" 1 241
Contig11	RepeatMasker	similarity	26427	26478	12.0	-	.	Target "Motif:dsech_rDNA_ETS" 1 50
Contig11	RepeatMasker	similarity	26464	26704	4.2	-	.	Target "Motif:NTS_240_Dsec" 1 241
Contig11	RepeatMasker	similarity	26624	26719	18.1	-	.	Target "Motif:dsech_rDNA_ETS" 1 90
Contig11	RepeatMasker	similarity	26705	26945	0.8	-	.	Target "Motif:NTS_240_Dsec" 1 241
Contig11	RepeatMasker	similarity	26909	26960	12.0	-	.	Target "Motif:dsech_rDNA_ETS" 1 50
Contig11	RepeatMasker	similarity	26946	27186	0.0	-	.	Target "Motif:NTS_240_Dsec" 1 241
Contig11	RepeatMasker	similarity	27150	27201	12.0	-	.	Target "Motif:dsech_rDNA_ETS" 1 50
Contig11	RepeatMasker	similarity	27187	27427	4.2	-	.	Target "Motif:NTS_240_Dsec" 1 241
Contig11	RepeatMasker	similarity	27347	27442	18.1	-	.	Target "Motif:dsech_rDNA_ETS" 1 90
Contig11	RepeatMasker	similarity	27428	27668	0.8	-	.	Target "Motif:NTS_240_Dsec" 1 241
Contig11	RepeatMasker	similarity	27632	27683	12.0	-	.	Target "Motif:dsech_rDNA_ETS" 1 50
Contig11	RepeatMasker	similarity	27669	27909	0.0	-	.	Target "Motif:NTS_240_Dsec" 1 241
Contig11	RepeatMasker	similarity	27873	27924	12.0	-	.	Target "Motif:dsech_rDNA_ETS" 1 50
Contig11	RepeatMasker	similarity	27910	28150	4.2	-	.	Target "Motif:NTS_240_Dsec" 1 241
Contig11	RepeatMasker	similarity	28070	28165	18.1	-	.	Target "Motif:dsech_rDNA_ETS" 1 90
Contig11	RepeatMasker	similarity	28151	28390	0.8	-	.	Target "Motif:NTS_240_Dsec" 1 241
Contig11	RepeatMasker	similarity	28354	28405	12.0	-	.	Target "Motif:dsech_rDNA_ETS" 1 50
Contig11	RepeatMasker	similarity	28391	28631	0.0	-	.	Target "Motif:NTS_240_Dsec" 1 241
Contig11	RepeatMasker	similarity	28595	28646	12.0	-	.	Target "Motif:dsech_rDNA_ETS" 1 50
Contig11	RepeatMasker	similarity	28632	28871	5.0	-	.	Target "Motif:NTS_240_Dsec" 1 241
Contig11	RepeatMasker	similarity	28846	29031	0.8	-	.	Target "Motif:NTS_160_Dsec" 1 163
Contig11	RepeatMasker	similarity	29070	29159	1.1	-	.	Target "Motif:NTS_90_Dsec" 1 90
Contig11	RepeatMasker	similarity	29161	29253	1.1	+	.	Target "Motif:90U_SAT" 1 91
Contig11	RepeatMasker	similarity	29253	29342	1.1	-	.	Target "Motif:NTS_90_Dsec" 1 90
Contig11	RepeatMasker	similarity	29344	29436	0.0	+	.	Target "Motif:90U_SAT" 1 91
Contig11	RepeatMasker	similarity	29436	29525	2.2	-	.	Target "Motif:NTS_90_Dsec" 1 90
Contig11	RepeatMasker	similarity	29527	29619	2.2	+	.	Target "Motif:90U_SAT" 1 91
Contig11	RepeatMasker	similarity	29619	29708	1.1	-	.	Target "Motif:NTS_90_Dsec" 1 90
Contig11	RepeatMasker	similarity	29710	29802	0.0	+	.	Target "Motif:90U_SAT" 1 91
Contig11	RepeatMasker	similarity	29802	29891	0.0	-	.	Target "Motif:NTS_90_Dsec" 1 90
Contig11	RepeatMasker	similarity	29892	29981	1.1	-	.	Target "Motif:NTS_90_Dsec" 1 90
Contig11	RepeatMasker	similarity	30005	31322	0.1	-	.	Target "Motif:dsech_rDNA_28S_rDNA" 2652 3969
Contig11	RepeatMasker	similarity	31323	31351	0.0	+	.	Target "Motif:(T)n" 1 29
Contig11	RepeatMasker	similarity	31352	34922	0.1	-	.	Target "Motif:R2_DSe" 2 3574
Contig11	RepeatMasker	similarity	34928	34970	0.0	-	.	Target "Motif:dsech_rDNA_28S_rDNA" 2712 2754
Contig11	RepeatMasker	similarity	34971	40383	0.0	-	.	Target "Motif:R1_DSe" 1 5417
Contig11	RepeatMasker	similarity	40384	43087	0.0	-	.	Target "Motif:dsech_rDNA_28S_rDNA" 1 2702
Contig11	RepeatMasker	similarity	43088	43472	0.0	-	.	Target "Motif:dsech_rDNA_ITS2" 1 385
Contig11	RepeatMasker	similarity	43531	43653	0.0	-	.	Target "Motif:dsech_rDNA_5_8S_rDNA" 1 123
Contig11	RepeatMasker	similarity	43654	44340	0.0	-	.	Target "Motif:dsech_rDNA_ITS1" 1 687
Contig11	RepeatMasker	similarity	44341	46335	0.0	-	.	Target "Motif:dsech_rDNA_18S_rDNA" 1 1995
Contig11	RepeatMasker	similarity	46336	47203	0.0	-	.	Target "Motif:dsech_rDNA_ETS" 1 868
Contig11	RepeatMasker	similarity	47189	47460	17.8	-	.	Target "Motif:NTS_240_Dsec" 1 241
Contig11	RepeatMasker	similarity	47424	47475	12.0	-	.	Target "Motif:dsech_rDNA_ETS" 1 50
Contig11	RepeatMasker	similarity	47461	47701	2.9	-	.	Target "Motif:NTS_240_Dsec" 1 241
Contig11	RepeatMasker	similarity	47621	47716	18.1	-	.	Target "Motif:dsech_rDNA_ETS" 1 90
Contig11	RepeatMasker	similarity	47702	47942	0.0	-	.	Target "Motif:NTS_240_Dsec" 1 241
Contig11	RepeatMasker	similarity	47906	47957	12.0	-	.	Target "Motif:dsech_rDNA_ETS" 1 50
Contig11	RepeatMasker	similarity	47943	48183	3.7	-	.	Target "Motif:NTS_240_Dsec" 1 241
Contig11	RepeatMasker	similarity	48103	48198	18.1	-	.	Target "Motif:dsech_rDNA_ETS" 1 90
Contig11	RepeatMasker	similarity	48184	48424	0.0	-	.	Target "Motif:NTS_240_Dsec" 1 241
Contig11	RepeatMasker	similarity	48388	48439	12.0	-	.	Target "Motif:dsech_rDNA_ETS" 1 50
Contig11	RepeatMasker	similarity	48425	48665	3.7	-	.	Target "Motif:NTS_240_Dsec" 1 241
Contig11	RepeatMasker	similarity	48629	48680	12.0	-	.	Target "Motif:dsech_rDNA_ETS" 1 50
Contig11	RepeatMasker	similarity	48666	48906	4.6	-	.	Target "Motif:NTS_240_Dsec" 1 241
Contig11	RepeatMasker	similarity	48826	48921	19.2	-	.	Target "Motif:dsech_rDNA_ETS" 1 90
Contig11	RepeatMasker	similarity	48907	49147	1.2	-	.	Target "Motif:NTS_240_Dsec" 1 241
Contig11	RepeatMasker	similarity	49111	49162	12.0	-	.	Target "Motif:dsech_rDNA_ETS" 1 50
Contig11	RepeatMasker	similarity	49148	49388	0.0	-	.	Target "Motif:NTS_240_Dsec" 1 241
Contig11	RepeatMasker	similarity	49352	49403	12.0	-	.	Target "Motif:dsech_rDNA_ETS" 1 50
Contig11	RepeatMasker	similarity	49389	49629	4.2	-	.	Target "Motif:NTS_240_Dsec" 1 241
Contig11	RepeatMasker	similarity	49549	49644	18.1	-	.	Target "Motif:dsech_rDNA_ETS" 1 90
Contig11	RepeatMasker	similarity	49630	49870	0.8	-	.	Target "Motif:NTS_240_Dsec" 1 241
Contig11	RepeatMasker	similarity	49834	49885	12.0	-	.	Target "Motif:dsech_rDNA_ETS" 1 50
Contig11	RepeatMasker	similarity	49871	50111	0.0	-	.	Target "Motif:NTS_240_Dsec" 1 241
Contig11	RepeatMasker	similarity	50075	50126	12.0	-	.	Target "Motif:dsech_rDNA_ETS" 1 50
Contig11	RepeatMasker	similarity	50112	50348	6.8	-	.	Target "Motif:NTS_240_Dsec" 4 241
Contig11	RepeatMasker	similarity	50387	50476	1.1	-	.	Target "Motif:NTS_90_Dsec" 1 90
Contig11	RepeatMasker	similarity	50478	50570	1.1	+	.	Target "Motif:90U_SAT" 1 91
Contig11	RepeatMasker	similarity	50570	50659	1.1	-	.	Target "Motif:NTS_90_Dsec" 1 90
Contig11	RepeatMasker	similarity	50661	50753	0.0	+	.	Target "Motif:90U_SAT" 1 91
Contig11	RepeatMasker	similarity	50753	50842	2.2	-	.	Target "Motif:NTS_90_Dsec" 1 90
Contig11	RepeatMasker	similarity	50844	50936	2.2	+	.	Target "Motif:90U_SAT" 1 91
Contig11	RepeatMasker	similarity	50936	51025	1.1	-	.	Target "Motif:NTS_90_Dsec" 1 90
Contig11	RepeatMasker	similarity	51027	51119	0.0	+	.	Target "Motif:90U_SAT" 1 91
Contig11	RepeatMasker	similarity	51119	51208	3.3	-	.	Target "Motif:NTS_90_Dsec" 1 90
Contig11	RepeatMasker	similarity	51210	51302	1.1	+	.	Target "Motif:90U_SAT" 1 91
Contig11	RepeatMasker	similarity	51302	51391	1.1	-	.	Target "Motif:NTS_90_Dsec" 1 90
Contig11	RepeatMasker	similarity	51393	51485	1.1	+	.	Target "Motif:90U_SAT" 1 91
Contig11	RepeatMasker	similarity	51485	51574	0.0	-	.	Target "Motif:NTS_90_Dsec" 1 90
Contig11	RepeatMasker	similarity	51575	51664	1.1	-	.	Target "Motif:NTS_90_Dsec" 1 90
Contig11	RepeatMasker	similarity	51666	51758	2.2	+	.	Target "Motif:90U_SAT" 1 91
Contig11	RepeatMasker	similarity	51758	51847	2.2	-	.	Target "Motif:NTS_90_Dsec" 1 90
Contig11	RepeatMasker	similarity	51849	51941	0.0	+	.	Target "Motif:90U_SAT" 1 91
Contig11	RepeatMasker	similarity	51941	52030	0.0	-	.	Target "Motif:NTS_90_Dsec" 1 90
Contig11	RepeatMasker	similarity	52031	52067	2.7	-	.	Target "Motif:NTS_90_Dsec" 54 90
Contig11	RepeatMasker	similarity	52065	54766	0.5	-	.	Target "Motif:Gypsy-8_DSim-I" 1 2706
Contig11	RepeatMasker	similarity	54779	54807	15.3	+	.	Target "Motif:(T)n" 1 29
Contig11	RepeatMasker	similarity	55234	55410	14.7	-	.	Target "Motif:MDG1_I-int" 593 765
Contig11	RepeatMasker	similarity	55548	56114	16.8	-	.	Target "Motif:MDG1_I-int" 1 584
Contig11	RepeatMasker	similarity	56316	56546	0.9	-	.	Target "Motif:Gypsy-8_DSim-I" 5179 5409
Contig11	RepeatMasker	similarity	56546	56588	0.0	-	.	Target "Motif:NTS_90_Dsec" 1 43
Contig11	RepeatMasker	similarity	56612	57869	0.0	-	.	Target "Motif:dsech_rDNA_28S_rDNA" 2712 3969
Contig11	RepeatMasker	similarity	57870	63284	0.1	-	.	Target "Motif:R1_DSe" 1 5417
Contig11	RepeatMasker	similarity	63285	65985	0.0	-	.	Target "Motif:dsech_rDNA_28S_rDNA" 1 2702
Contig11	RepeatMasker	similarity	65986	66370	0.0	-	.	Target "Motif:dsech_rDNA_ITS2" 1 385
Contig11	RepeatMasker	similarity	66429	66551	0.0	-	.	Target "Motif:dsech_rDNA_5_8S_rDNA" 1 123
Contig11	RepeatMasker	similarity	66552	67238	0.0	-	.	Target "Motif:dsech_rDNA_ITS1" 1 687
Contig11	RepeatMasker	similarity	67239	69232	0.0	-	.	Target "Motif:dsech_rDNA_18S_rDNA" 1 1995
Contig11	RepeatMasker	similarity	69233	70099	0.0	-	.	Target "Motif:dsech_rDNA_ETS" 1 868
Contig11	RepeatMasker	similarity	70085	70356	17.8	-	.	Target "Motif:NTS_240_Dsec" 1 241
Contig11	RepeatMasker	similarity	70320	70371	12.0	-	.	Target "Motif:dsech_rDNA_ETS" 1 50
Contig11	RepeatMasker	similarity	70357	70597	2.9	-	.	Target "Motif:NTS_240_Dsec" 1 241
Contig11	RepeatMasker	similarity	70517	70612	18.1	-	.	Target "Motif:dsech_rDNA_ETS" 1 90
Contig11	RepeatMasker	similarity	70598	70838	0.0	-	.	Target "Motif:NTS_240_Dsec" 1 241
Contig11	RepeatMasker	similarity	70802	70853	12.0	-	.	Target "Motif:dsech_rDNA_ETS" 1 50
Contig11	RepeatMasker	similarity	70839	71079	3.7	-	.	Target "Motif:NTS_240_Dsec" 1 241
Contig11	RepeatMasker	similarity	70999	71094	18.1	-	.	Target "Motif:dsech_rDNA_ETS" 1 90
Contig11	RepeatMasker	similarity	71080	71320	0.0	-	.	Target "Motif:NTS_240_Dsec" 1 241
Contig11	RepeatMasker	similarity	71284	71335	12.0	-	.	Target "Motif:dsech_rDNA_ETS" 1 50
Contig11	RepeatMasker	similarity	71321	71561	3.3	-	.	Target "Motif:NTS_240_Dsec" 1 241
Contig11	RepeatMasker	similarity	71525	71576	12.0	-	.	Target "Motif:dsech_rDNA_ETS" 1 50
Contig11	RepeatMasker	similarity	71562	71800	2.9	-	.	Target "Motif:NTS_240_Dsec" 1 241
Contig11	RepeatMasker	similarity	71764	71815	12.0	-	.	Target "Motif:dsech_rDNA_ETS" 1 50
Contig11	RepeatMasker	similarity	71801	72039	0.4	-	.	Target "Motif:NTS_240_Dsec" 1 241
Contig11	RepeatMasker	similarity	72003	72054	12.0	-	.	Target "Motif:dsech_rDNA_ETS" 1 50
Contig11	RepeatMasker	similarity	72040	72279	2.9	-	.	Target "Motif:NTS_240_Dsec" 1 241
Contig11	RepeatMasker	similarity	72243	72293	12.2	-	.	Target "Motif:dsech_rDNA_ETS" 1 50
Contig11	RepeatMasker	similarity	72280	72520	0.8	-	.	Target "Motif:NTS_240_Dsec" 1 241
Contig11	RepeatMasker	similarity	72484	72535	12.0	-	.	Target "Motif:dsech_rDNA_ETS" 1 50
Contig11	RepeatMasker	similarity	72521	72761	0.0	-	.	Target "Motif:NTS_240_Dsec" 1 241
Contig11	RepeatMasker	similarity	72725	72776	12.0	-	.	Target "Motif:dsech_rDNA_ETS" 1 50
Contig11	RepeatMasker	similarity	72762	73002	5.0	-	.	Target "Motif:NTS_240_Dsec" 1 241
Contig11	RepeatMasker	similarity	72977	73162	0.8	-	.	Target "Motif:NTS_160_Dsec" 1 163
Contig11	RepeatMasker	similarity	73201	73290	2.2	-	.	Target "Motif:NTS_90_Dsec" 1 90
Contig11	RepeatMasker	similarity	73292	73384	0.0	+	.	Target "Motif:90U_SAT" 1 91
Contig11	RepeatMasker	similarity	73384	73473	2.2	-	.	Target "Motif:NTS_90_Dsec" 1 90
Contig11	RepeatMasker	similarity	73475	73567	2.2	+	.	Target "Motif:90U_SAT" 1 91
Contig11	RepeatMasker	similarity	73567	73656	1.1	-	.	Target "Motif:NTS_90_Dsec" 1 90
Contig11	RepeatMasker	similarity	73658	73750	1.1	+	.	Target "Motif:90U_SAT" 1 91
Contig11	RepeatMasker	similarity	73750	73839	1.1	-	.	Target "Motif:NTS_90_Dsec" 1 90
Contig11	RepeatMasker	similarity	73841	73934	1.1	+	.	Target "Motif:90U_SAT" 1 91
Contig11	RepeatMasker	similarity	73934	74024	1.1	-	.	Target "Motif:NTS_90_Dsec" 1 90
Contig11	RepeatMasker	similarity	74026	74118	1.1	+	.	Target "Motif:90U_SAT" 1 91
Contig11	RepeatMasker	similarity	74118	74207	0.0	-	.	Target "Motif:NTS_90_Dsec" 1 90
Contig11	RepeatMasker	similarity	74211	74291	1.2	-	.	Target "Motif:NTS_90_Dsec" 5 86
Contig11	RepeatMasker	similarity	74296	74387	2.2	+	.	Target "Motif:90U_SAT" 1 91
Contig11	RepeatMasker	similarity	74387	74475	1.1	-	.	Target "Motif:NTS_90_Dsec" 1 90
Contig11	RepeatMasker	similarity	74477	74569	0.0	+	.	Target "Motif:90U_SAT" 1 91
Contig11	RepeatMasker	similarity	74569	74654	0.0	-	.	Target "Motif:NTS_90_Dsec" 1 90
Contig11	RepeatMasker	similarity	74655	74739	4.9	-	.	Target "Motif:NTS_90_Dsec" 5 90
Contig11	RepeatMasker	similarity	74747	74838	7.0	+	.	Target "Motif:90U_SAT" 3 91
Contig11	RepeatMasker	similarity	74838	74930	1.1	-	.	Target "Motif:NTS_90_Dsec" 1 90
Contig11	RepeatMasker	similarity	74935	75012	2.7	+	.	Target "Motif:90U_SAT" 3 77
Contig11	RepeatMasker	similarity	75012	76755	1.9	+	.	Target "Motif:G6_DM" 2 1702
Contig115	RepeatMasker	similarity	4	13583	1.7	+	.	Target "Motif:RSP-LIKE_SAT" 1 13685
Contig115	RepeatMasker	similarity	13624	39608	1.7	+	.	Target "Motif:RSP-LIKE_SAT" 1 26198
Contig115	RepeatMasker	similarity	39652	48943	2.0	+	.	Target "Motif:RSP-LIKE_SAT" 1 9501
Contig116	RepeatMasker	similarity	3	12775	2.0	+	.	Target "Motif:RSP-LIKE_SAT" 1 12848
Contig116	RepeatMasker	similarity	12768	32958	4.1	-	.	Target "Motif:15mer_SAT" 1 20118
Contig116	RepeatMasker	similarity	32957	38151	3.1	+	.	Target "Motif:DM412" 1271 6477
Contig116	RepeatMasker	similarity	38152	38672	4.6	+	.	Target "Motif:DM412B_LTR" 1 485
Contig116	RepeatMasker	similarity	38667	39937	6.4	+	.	Target "Motif:15mer_SAT" 1 1268
Contig116	RepeatMasker	similarity	39932	40452	4.8	-	.	Target "Motif:DM412B_LTR" 1 485
Contig116	RepeatMasker	similarity	40453	46870	4.1	-	.	Target "Motif:DM412" 1 6477
Contig116	RepeatMasker	similarity	46871	47107	5.1	-	.	Target "Motif:DM412B_LTR" 247 482
Contig116	RepeatMasker	similarity	47108	47373	2.7	-	.	Target "Motif:BLASTOPIA_LTR" 1 275
Contig116	RepeatMasker	similarity	47374	51836	0.2	-	.	Target "Motif:BLASTOPIA_I-int" 1 4481
Contig116	RepeatMasker	similarity	51837	52102	2.3	-	.	Target "Motif:BLASTOPIA_LTR" 1 275
Contig121	RepeatMasker	similarity	1	305	1.0	+	.	Target "Motif:R1_DSe" 1940 2230
Contig121	RepeatMasker	similarity	304	2342	0.0	+	.	Target "Motif:R1_DSe" 3378 5417
Contig121	RepeatMasker	similarity	2333	3600	0.2	+	.	Target "Motif:dsech_rDNA_28S_rDNA" 2700 3969
Contig121	RepeatMasker	similarity	3624	3713	1.1	+	.	Target "Motif:NTS_90_Dsec" 1 90
Contig121	RepeatMasker	similarity	3709	3750	19.1	+	.	Target "Motif:dsech_rDNA_28S_rDNA" 2649 2690
Contig121	RepeatMasker	similarity	3714	3803	0.0	+	.	Target "Motif:NTS_90_Dsec" 1 90
Contig121	RepeatMasker	similarity	3803	3895	0.0	-	.	Target "Motif:90U_SAT" 1 91
Contig121	RepeatMasker	similarity	3892	3933	19.1	+	.	Target "Motif:dsech_rDNA_28S_rDNA" 2649 2690
Contig121	RepeatMasker	similarity	3897	3986	0.0	+	.	Target "Motif:NTS_90_Dsec" 1 90
Contig121	RepeatMasker	similarity	3986	4078	2.2	-	.	Target "Motif:90U_SAT" 1 91
Contig121	RepeatMasker	similarity	4075	4116	19.1	+	.	Target "Motif:dsech_rDNA_28S_rDNA" 2649 2690
Contig121	RepeatMasker	similarity	4080	4169	1.1	+	.	Target "Motif:NTS_90_Dsec" 1 90
Contig121	RepeatMasker	similarity	4165	4206	19.1	+	.	Target "Motif:dsech_rDNA_28S_rDNA" 2649 2690
Contig121	RepeatMasker	similarity	4170	4259	0.0	+	.	Target "Motif:NTS_90_Dsec" 1 90
Contig121	RepeatMasker	similarity	4259	4351	1.1	-	.	Target "Motif:90U_SAT" 1 91
Contig121	RepeatMasker	similarity	4348	4389	19.1	+	.	Target "Motif:dsech_rDNA_28S_rDNA" 2649 2690
Contig121	RepeatMasker	similarity	4353	4442	1.1	+	.	Target "Motif:NTS_90_Dsec" 1 90
Contig121	RepeatMasker	similarity	4442	4534	1.1	-	.	Target "Motif:90U_SAT" 1 91
Contig121	RepeatMasker	similarity	4531	4572	19.1	+	.	Target "Motif:dsech_rDNA_28S_rDNA" 2649 2690
Contig121	RepeatMasker	similarity	4536	4625	1.1	+	.	Target "Motif:NTS_90_Dsec" 1 90
Contig121	RepeatMasker	similarity	4625	4717	0.0	-	.	Target "Motif:90U_SAT" 1 91
Contig121	RepeatMasker	similarity	4714	4755	19.1	+	.	Target "Motif:dsech_rDNA_28S_rDNA" 2649 2690
Contig121	RepeatMasker	similarity	4719	4808	1.1	+	.	Target "Motif:NTS_90_Dsec" 1 90
Contig121	RepeatMasker	similarity	4808	4900	2.2	-	.	Target "Motif:90U_SAT" 1 91
Contig121	RepeatMasker	similarity	4897	4938	19.1	+	.	Target "Motif:dsech_rDNA_28S_rDNA" 2649 2690
Contig121	RepeatMasker	similarity	4902	4990	2.2	+	.	Target "Motif:NTS_90_Dsec" 1 90
Contig121	RepeatMasker	similarity	4990	5081	0.0	-	.	Target "Motif:90U_SAT" 1 91
Contig121	RepeatMasker	similarity	5078	5119	19.1	+	.	Target "Motif:dsech_rDNA_28S_rDNA" 2649 2690
Contig121	RepeatMasker	similarity	5083	5172	1.1	+	.	Target "Motif:NTS_90_Dsec" 1 90
Contig121	RepeatMasker	similarity	5211	5396	0.8	+	.	Target "Motif:NTS_160_Dsec" 1 163
Contig121	RepeatMasker	similarity	5371	5610	5.0	+	.	Target "Motif:NTS_240_Dsec" 1 241
Contig121	RepeatMasker	similarity	5596	5647	12.0	+	.	Target "Motif:dsech_rDNA_ETS" 1 50
Contig121	RepeatMasker	similarity	5611	5851	0.0	+	.	Target "Motif:NTS_240_Dsec" 1 241
Contig121	RepeatMasker	similarity	5837	5888	12.0	+	.	Target "Motif:dsech_rDNA_ETS" 1 50
Contig121	RepeatMasker	similarity	5852	6092	0.8	+	.	Target "Motif:NTS_240_Dsec" 1 241
Contig121	RepeatMasker	similarity	6078	6173	18.1	+	.	Target "Motif:dsech_rDNA_ETS" 1 90
Contig121	RepeatMasker	similarity	6093	6333	4.2	+	.	Target "Motif:NTS_240_Dsec" 1 241
Contig121	RepeatMasker	similarity	6319	6370	12.0	+	.	Target "Motif:dsech_rDNA_ETS" 1 50
Contig121	RepeatMasker	similarity	6334	6574	3.7	+	.	Target "Motif:NTS_240_Dsec" 1 241
Contig121	RepeatMasker	similarity	6560	6611	12.0	+	.	Target "Motif:dsech_rDNA_ETS" 1 50
Contig121	RepeatMasker	similarity	6575	6815	0.0	+	.	Target "Motif:NTS_240_Dsec" 1 241
Contig121	RepeatMasker	similarity	6801	6896	18.1	+	.	Target "Motif:dsech_rDNA_ETS" 1 90
Contig121	RepeatMasker	similarity	6816	7056	3.7	+	.	Target "Motif:NTS_240_Dsec" 1 241
Contig121	RepeatMasker	similarity	7042	7093	12.0	+	.	Target "Motif:dsech_rDNA_ETS" 1 50
Contig121	RepeatMasker	similarity	7057	7297	0.0	+	.	Target "Motif:NTS_240_Dsec" 1 241
Contig121	RepeatMasker	similarity	7283	7378	18.1	+	.	Target "Motif:dsech_rDNA_ETS" 1 90
Contig121	RepeatMasker	similarity	7298	7538	2.9	+	.	Target "Motif:NTS_240_Dsec" 1 241
Contig121	RepeatMasker	similarity	7524	7575	12.0	+	.	Target "Motif:dsech_rDNA_ETS" 1 50
Contig121	RepeatMasker	similarity	7539	7810	17.4	+	.	Target "Motif:NTS_240_Dsec" 1 241
Contig121	RepeatMasker	similarity	7796	8663	0.0	+	.	Target "Motif:dsech_rDNA_ETS" 1 868
Contig121	RepeatMasker	similarity	8664	10658	0.0	+	.	Target "Motif:dsech_rDNA_18S_rDNA" 1 1995
Contig121	RepeatMasker	similarity	10659	11345	0.0	+	.	Target "Motif:dsech_rDNA_ITS1" 1 687
Contig121	RepeatMasker	similarity	11346	11468	0.0	+	.	Target "Motif:dsech_rDNA_5_8S_rDNA" 1 123
Contig121	RepeatMasker	similarity	11527	11911	0.0	+	.	Target "Motif:dsech_rDNA_ITS2" 1 385
Contig121	RepeatMasker	similarity	11912	14560	0.0	+	.	Target "Motif:dsech_rDNA_28S_rDNA" 1 2650
Contig121	RepeatMasker	similarity	14561	18155	0.1	+	.	Target "Motif:R2_DSe" 1 3595
Contig121	RepeatMasker	similarity	18153	18207	3.6	+	.	Target "Motif:dsech_rDNA_28S_rDNA" 2648 2702
Contig121	RepeatMasker	similarity	18208	23622	0.1	+	.	Target "Motif:R1_DSe" 1 5417
Contig121	RepeatMasker	similarity	23646	23674	3.5	+	.	Target "Motif:dsech_rDNA_28S_rDNA" 2674 2702
Contig121	RepeatMasker	similarity	23691	23783	1.1	-	.	Target "Motif:90U_SAT" 1 91
Contig121	RepeatMasker	similarity	23780	23821	19.1	+	.	Target "Motif:dsech_rDNA_28S_rDNA" 2649 2690
Contig121	RepeatMasker	similarity	23785	23874	1.1	+	.	Target "Motif:NTS_90_Dsec" 1 90
Contig121	RepeatMasker	similarity	23874	23966	1.1	-	.	Target "Motif:90U_SAT" 1 91
Contig121	RepeatMasker	similarity	23963	24004	19.1	+	.	Target "Motif:dsech_rDNA_28S_rDNA" 2649 2690
Contig121	RepeatMasker	similarity	23968	24057	1.1	+	.	Target "Motif:NTS_90_Dsec" 1 90
Contig121	RepeatMasker	similarity	24057	24149	0.0	-	.	Target "Motif:90U_SAT" 1 91
Contig121	RepeatMasker	similarity	24146	24187	19.1	+	.	Target "Motif:dsech_rDNA_28S_rDNA" 2649 2690
Contig121	RepeatMasker	similarity	24151	24240	1.1	+	.	Target "Motif:NTS_90_Dsec" 1 90
Contig121	RepeatMasker	similarity	24240	24332	2.2	-	.	Target "Motif:90U_SAT" 1 91
Contig121	RepeatMasker	similarity	24329	24370	19.1	+	.	Target "Motif:dsech_rDNA_28S_rDNA" 2649 2690
Contig121	RepeatMasker	similarity	24334	24423	2.2	+	.	Target "Motif:NTS_90_Dsec" 1 90
Contig121	RepeatMasker	similarity	24423	24515	0.0	-	.	Target "Motif:90U_SAT" 1 91
Contig121	RepeatMasker	similarity	24512	24553	19.1	+	.	Target "Motif:dsech_rDNA_28S_rDNA" 2649 2690
Contig121	RepeatMasker	similarity	24517	24606	1.1	+	.	Target "Motif:NTS_90_Dsec" 1 90
Contig121	RepeatMasker	similarity	24606	24698	1.1	-	.	Target "Motif:90U_SAT" 1 91
Contig121	RepeatMasker	similarity	24695	24736	19.1	+	.	Target "Motif:dsech_rDNA_28S_rDNA" 2649 2690
Contig121	RepeatMasker	similarity	24700	24789	1.1	+	.	Target "Motif:NTS_90_Dsec" 1 90
Contig121	RepeatMasker	similarity	24789	24881	1.1	-	.	Target "Motif:90U_SAT" 1 91
Contig121	RepeatMasker	similarity	24878	24919	19.1	+	.	Target "Motif:dsech_rDNA_28S_rDNA" 2649 2690
Contig121	RepeatMasker	similarity	24883	24972	1.1	+	.	Target "Motif:NTS_90_Dsec" 1 90
Contig121	RepeatMasker	similarity	24972	25064	0.0	-	.	Target "Motif:90U_SAT" 1 91
Contig121	RepeatMasker	similarity	25061	25102	19.1	+	.	Target "Motif:dsech_rDNA_28S_rDNA" 2649 2690
Contig121	RepeatMasker	similarity	25066	25155	1.1	+	.	Target "Motif:NTS_90_Dsec" 1 90
Contig121	RepeatMasker	similarity	25155	25247	1.1	-	.	Target "Motif:90U_SAT" 1 91
Contig121	RepeatMasker	similarity	25244	25285	19.1	+	.	Target "Motif:dsech_rDNA_28S_rDNA" 2649 2690
Contig121	RepeatMasker	similarity	25249	25338	2.2	+	.	Target "Motif:NTS_90_Dsec" 1 90
Contig121	RepeatMasker	similarity	25338	25430	0.0	-	.	Target "Motif:90U_SAT" 1 91
Contig121	RepeatMasker	similarity	25432	25521	2.2	+	.	Target "Motif:NTS_90_Dsec" 1 90
Contig121	RepeatMasker	similarity	25521	25613	1.1	-	.	Target "Motif:90U_SAT" 1 91
Contig121	RepeatMasker	similarity	25610	25651	19.1	+	.	Target "Motif:dsech_rDNA_28S_rDNA" 2649 2690
Contig121	RepeatMasker	similarity	25615	25704	1.1	+	.	Target "Motif:NTS_90_Dsec" 1 90
Contig121	RepeatMasker	similarity	25743	25928	1.4	+	.	Target "Motif:NTS_160_Dsec" 1 163
Contig121	RepeatMasker	similarity	25903	26142	5.4	+	.	Target "Motif:NTS_240_Dsec" 1 241
Contig121	RepeatMasker	similarity	26128	26179	12.0	+	.	Target "Motif:dsech_rDNA_ETS" 1 50
Contig121	RepeatMasker	similarity	26143	26383	0.0	+	.	Target "Motif:NTS_240_Dsec" 1 241
Contig121	RepeatMasker	similarity	26369	26420	12.0	+	.	Target "Motif:dsech_rDNA_ETS" 1 50
Contig121	RepeatMasker	similarity	26384	26624	0.8	+	.	Target "Motif:NTS_240_Dsec" 1 241
Contig121	RepeatMasker	similarity	26610	26661	12.0	+	.	Target "Motif:dsech_rDNA_ETS" 1 50
Contig121	RepeatMasker	similarity	26625	26866	0.4	+	.	Target "Motif:NTS_240_Dsec" 1 241
Contig121	RepeatMasker	similarity	26852	26903	12.0	+	.	Target "Motif:dsech_rDNA_ETS" 1 50
Contig121	RepeatMasker	similarity	26867	27107	3.3	+	.	Target "Motif:NTS_240_Dsec" 1 241
Contig121	RepeatMasker	similarity	27093	27144	12.0	+	.	Target "Motif:dsech_rDNA_ETS" 1 50
Contig121	RepeatMasker	similarity	27108	27348	0.0	+	.	Target "Motif:NTS_240_Dsec" 1 241
Contig121	RepeatMasker	similarity	27334	27429	18.1	+	.	Target "Motif:dsech_rDNA_ETS" 1 90
Contig121	RepeatMasker	similarity	27349	27589	4.2	+	.	Target "Motif:NTS_240_Dsec" 1 241
Contig121	RepeatMasker	similarity	27575	27626	12.0	+	.	Target "Motif:dsech_rDNA_ETS" 1 50
Contig121	RepeatMasker	similarity	27590	27830	0.0	+	.	Target "Motif:NTS_240_Dsec" 1 241
Contig121	RepeatMasker	similarity	27816	27867	12.0	+	.	Target "Motif:dsech_rDNA_ETS" 1 50
Contig121	RepeatMasker	similarity	27831	28070	0.0	+	.	Target "Motif:NTS_240_Dsec" 1 241
Contig121	RepeatMasker	similarity	28056	28107	12.0	+	.	Target "Motif:dsech_rDNA_ETS" 1 50
Contig121	RepeatMasker	similarity	28071	28311	0.8	+	.	Target "Motif:NTS_240_Dsec" 1 241
Contig121	RepeatMasker	similarity	28297	28392	18.1	+	.	Target "Motif:dsech_rDNA_ETS" 1 90
Contig121	RepeatMasker	similarity	28312	28552	2.9	+	.	Target "Motif:NTS_240_Dsec" 1 241
Contig121	RepeatMasker	similarity	28538	28589	12.0	+	.	Target "Motif:dsech_rDNA_ETS" 1 50
Contig121	RepeatMasker	similarity	28553	28824	17.8	+	.	Target "Motif:NTS_240_Dsec" 1 241
Contig121	RepeatMasker	similarity	28810	29470	0.3	+	.	Target "Motif:dsech_rDNA_ETS" 1 661
Contig121	RepeatMasker	similarity	29471	29907	1.8	+	.	Target "Motif:Gypsy-5_DSe-LTR" 1 417
Contig121	RepeatMasker	similarity	29908	34599	1.8	+	.	Target "Motif:Gypsy-5_DSe-I" 1 4716
Contig121	RepeatMasker	similarity	34598	35745	2.3	+	.	Target "Motif:Gypsy-5_DSe-I" 5460 6164
Contig121	RepeatMasker	similarity	35746	35956	1.3	+	.	Target "Motif:dsech_rDNA_ETS" 663 868
Contig121	RepeatMasker	similarity	35957	37951	0.0	+	.	Target "Motif:dsech_rDNA_18S_rDNA" 1 1995
Contig121	RepeatMasker	similarity	37952	38638	0.1	+	.	Target "Motif:dsech_rDNA_ITS1" 1 687
Contig121	RepeatMasker	similarity	38639	38761	0.0	+	.	Target "Motif:dsech_rDNA_5_8S_rDNA" 1 123
Contig121	RepeatMasker	similarity	38820	39205	0.0	+	.	Target "Motif:dsech_rDNA_ITS2" 1 385
Contig121	RepeatMasker	similarity	39206	41856	0.0	+	.	Target "Motif:dsech_rDNA_28S_rDNA" 1 2651
Contig121	RepeatMasker	similarity	41857	45443	0.0	+	.	Target "Motif:R2_DSe" 1 3590
Contig121	RepeatMasker	similarity	45440	45516	2.6	+	.	Target "Motif:dsech_rDNA_28S_rDNA" 2648 2724
Contig121	RepeatMasker	similarity	45537	50517	0.2	+	.	Target "Motif:R1_DSe" 1 5029
Contig121	RepeatMasker	similarity	50520	50997	0.0	+	.	Target "Motif:dsech_rDNA_28S_rDNA" 3492 3969
Contig121	RepeatMasker	similarity	51021	51110	1.1	+	.	Target "Motif:NTS_90_Dsec" 1 90
Contig121	RepeatMasker	similarity	51111	51200	1.1	+	.	Target "Motif:NTS_90_Dsec" 1 90
Contig121	RepeatMasker	similarity	51200	51292	0.0	-	.	Target "Motif:90U_SAT" 1 91
Contig121	RepeatMasker	similarity	51289	51330	19.1	+	.	Target "Motif:dsech_rDNA_28S_rDNA" 2649 2690
Contig121	RepeatMasker	similarity	51294	51383	1.1	+	.	Target "Motif:NTS_90_Dsec" 1 90
Contig121	RepeatMasker	similarity	51383	51475	2.2	-	.	Target "Motif:90U_SAT" 1 91
Contig121	RepeatMasker	similarity	51472	51513	19.1	+	.	Target "Motif:dsech_rDNA_28S_rDNA" 2649 2690
Contig121	RepeatMasker	similarity	51477	51568	1.1	+	.	Target "Motif:NTS_90_Dsec" 1 90
Contig121	RepeatMasker	similarity	51564	51605	19.1	+	.	Target "Motif:dsech_rDNA_28S_rDNA" 2649 2690
Contig121	RepeatMasker	similarity	51569	51655	0.0	+	.	Target "Motif:NTS_90_Dsec" 1 90
Contig121	RepeatMasker	similarity	51655	51747	1.1	-	.	Target "Motif:90U_SAT" 1 91
Contig121	RepeatMasker	similarity	51744	51785	19.1	+	.	Target "Motif:dsech_rDNA_28S_rDNA" 2649 2690
Contig121	RepeatMasker	similarity	51749	51837	1.1	+	.	Target "Motif:NTS_90_Dsec" 1 90
Contig121	RepeatMasker	similarity	51830	51874	20.0	+	.	Target "Motif:dsech_rDNA_28S_rDNA" 2646 2690
Contig121	RepeatMasker	similarity	51837	51929	1.1	-	.	Target "Motif:90U_SAT" 1 91
Contig121	RepeatMasker	similarity	51926	51967	19.1	+	.	Target "Motif:dsech_rDNA_28S_rDNA" 2649 2690
Contig121	RepeatMasker	similarity	51931	52020	1.1	+	.	Target "Motif:NTS_90_Dsec" 1 90
Contig121	RepeatMasker	similarity	52016	52057	19.1	+	.	Target "Motif:dsech_rDNA_28S_rDNA" 2649 2690
Contig121	RepeatMasker	similarity	52021	52109	1.1	+	.	Target "Motif:NTS_90_Dsec" 1 90
Contig121	RepeatMasker	similarity	52105	52146	19.1	+	.	Target "Motif:dsech_rDNA_28S_rDNA" 2649 2690
Contig121	RepeatMasker	similarity	52110	52197	1.1	+	.	Target "Motif:NTS_90_Dsec" 1 90
Contig121	RepeatMasker	similarity	52198	52284	2.3	+	.	Target "Motif:NTS_90_Dsec" 1 90
Contig121	RepeatMasker	similarity	52288	52371	1.2	+	.	Target "Motif:NTS_90_Dsec" 5 90
Contig121	RepeatMasker	similarity	52406	52579	1.3	+	.	Target "Motif:NTS_160_Dsec" 1 163
Contig121	RepeatMasker	similarity	52554	52764	3.3	+	.	Target "Motif:NTS_240_Dsec" 1 241
Contig121	RepeatMasker	similarity	52763	52996	0.8	+	.	Target "Motif:NTS_240_Dsec" 3 241
Contig121	RepeatMasker	similarity	52982	53033	12.0	+	.	Target "Motif:dsech_rDNA_ETS" 1 50
Contig121	RepeatMasker	similarity	52997	53233	0.4	+	.	Target "Motif:NTS_240_Dsec" 1 241
Contig121	RepeatMasker	similarity	53219	53314	19.2	+	.	Target "Motif:dsech_rDNA_ETS" 1 90
Contig121	RepeatMasker	similarity	53234	53471	0.8	+	.	Target "Motif:NTS_240_Dsec" 1 241
Contig121	RepeatMasker	similarity	53457	53552	18.1	+	.	Target "Motif:dsech_rDNA_ETS" 1 90
Contig121	RepeatMasker	similarity	53472	53712	4.2	+	.	Target "Motif:NTS_240_Dsec" 1 241
Contig121	RepeatMasker	similarity	53698	53749	12.0	+	.	Target "Motif:dsech_rDNA_ETS" 1 50
Contig121	RepeatMasker	similarity	53713	53849	2.9	+	.	Target "Motif:NTS_240_Dsec" 1 137
Contig121	RepeatMasker	similarity	53850	54341	0.7	+	.	Target "Motif:dsech_rDNA_ETS" 402 868
Contig121	RepeatMasker	similarity	54344	56342	0.0	+	.	Target "Motif:dsech_rDNA_18S_rDNA" 2 1995
Contig121	RepeatMasker	similarity	56343	57030	0.0	+	.	Target "Motif:dsech_rDNA_ITS1" 1 687
Contig121	RepeatMasker	similarity	57031	57153	0.0	+	.	Target "Motif:dsech_rDNA_5_8S_rDNA" 1 123
Contig121	RepeatMasker	similarity	57212	57595	0.0	+	.	Target "Motif:dsech_rDNA_ITS2" 1 385
Contig121	RepeatMasker	similarity	57597	58178	0.2	+	.	Target "Motif:dsech_rDNA_28S_rDNA" 1 563
Contig121	RepeatMasker	similarity	58271	58650	1.3	+	.	Target "Motif:dsech_rDNA_ITS2" 1 385
Contig121	RepeatMasker	similarity	58651	58776	0.0	+	.	Target "Motif:dsech_rDNA_28S_rDNA" 1 128
Contig121	RepeatMasker	similarity	58780	60872	0.0	+	.	Target "Motif:dsech_rDNA_28S_rDNA" 565 2650
Contig121	RepeatMasker	similarity	60873	64459	0.1	+	.	Target "Motif:R2_DSe" 1 3588
Contig121	RepeatMasker	similarity	64456	64538	2.5	+	.	Target "Motif:dsech_rDNA_28S_rDNA" 2648 2728
Contig121	RepeatMasker	similarity	64542	64570	3.5	+	.	Target "Motif:dsech_rDNA_28S_rDNA" 2674 2702
Contig121	RepeatMasker	similarity	64571	69986	0.0	+	.	Target "Motif:R1_DSe" 1 5417
Contig121	RepeatMasker	similarity	69977	71244	0.2	+	.	Target "Motif:dsech_rDNA_28S_rDNA" 2700 3969
Contig121	RepeatMasker	similarity	71268	71357	1.1	+	.	Target "Motif:NTS_90_Dsec" 1 90
Contig121	RepeatMasker	similarity	71353	71394	19.1	+	.	Target "Motif:dsech_rDNA_28S_rDNA" 2649 2690
Contig121	RepeatMasker	similarity	71358	71447	0.0	+	.	Target "Motif:NTS_90_Dsec" 1 90
Contig121	RepeatMasker	similarity	71447	71539	0.0	-	.	Target "Motif:90U_SAT" 1 91
Contig121	RepeatMasker	similarity	71536	71577	19.1	+	.	Target "Motif:dsech_rDNA_28S_rDNA" 2649 2690
Contig121	RepeatMasker	similarity	71541	71630	1.1	+	.	Target "Motif:NTS_90_Dsec" 1 90
Contig121	RepeatMasker	similarity	71630	71722	2.2	-	.	Target "Motif:90U_SAT" 1 91
Contig121	RepeatMasker	similarity	71719	71760	19.1	+	.	Target "Motif:dsech_rDNA_28S_rDNA" 2649 2690
Contig121	RepeatMasker	similarity	71724	71813	1.1	+	.	Target "Motif:NTS_90_Dsec" 1 90
Contig121	RepeatMasker	similarity	71809	71850	19.1	+	.	Target "Motif:dsech_rDNA_28S_rDNA" 2649 2690
Contig121	RepeatMasker	similarity	71814	71903	0.0	+	.	Target "Motif:NTS_90_Dsec" 1 90
Contig121	RepeatMasker	similarity	71903	71995	1.1	-	.	Target "Motif:90U_SAT" 1 91
Contig121	RepeatMasker	similarity	71992	72033	19.1	+	.	Target "Motif:dsech_rDNA_28S_rDNA" 2649 2690
Contig121	RepeatMasker	similarity	71997	72086	1.1	+	.	Target "Motif:NTS_90_Dsec" 1 90
Contig121	RepeatMasker	similarity	72086	72178	1.1	-	.	Target "Motif:90U_SAT" 1 91
Contig121	RepeatMasker	similarity	72175	72216	19.1	+	.	Target "Motif:dsech_rDNA_28S_rDNA" 2649 2690
Contig121	RepeatMasker	similarity	72180	72269	1.1	+	.	Target "Motif:NTS_90_Dsec" 1 90
Contig121	RepeatMasker	similarity	72265	72306	19.1	+	.	Target "Motif:dsech_rDNA_28S_rDNA" 2649 2690
Contig121	RepeatMasker	similarity	72270	72359	2.2	+	.	Target "Motif:NTS_90_Dsec" 1 90
Contig121	RepeatMasker	similarity	72359	72451	0.0	-	.	Target "Motif:90U_SAT" 1 91
Contig121	RepeatMasker	similarity	72448	72489	19.1	+	.	Target "Motif:dsech_rDNA_28S_rDNA" 2649 2690
Contig121	RepeatMasker	similarity	72453	72542	2.2	+	.	Target "Motif:NTS_90_Dsec" 1 90
Contig121	RepeatMasker	similarity	72581	72766	0.8	+	.	Target "Motif:NTS_160_Dsec" 1 163
Contig121	RepeatMasker	similarity	72741	72980	5.0	+	.	Target "Motif:NTS_240_Dsec" 1 241
Contig121	RepeatMasker	similarity	72966	73017	12.0	+	.	Target "Motif:dsech_rDNA_ETS" 1 50
Contig121	RepeatMasker	similarity	72981	73221	0.0	+	.	Target "Motif:NTS_240_Dsec" 1 241
Contig121	RepeatMasker	similarity	73207	73302	18.1	+	.	Target "Motif:dsech_rDNA_ETS" 1 90
Contig121	RepeatMasker	similarity	73222	73462	4.2	+	.	Target "Motif:NTS_240_Dsec" 1 241
Contig121	RepeatMasker	similarity	73448	73499	12.0	+	.	Target "Motif:dsech_rDNA_ETS" 1 50
Contig121	RepeatMasker	similarity	73463	73703	3.7	+	.	Target "Motif:NTS_240_Dsec" 1 241
Contig121	RepeatMasker	similarity	73689	73740	12.0	+	.	Target "Motif:dsech_rDNA_ETS" 1 50
Contig121	RepeatMasker	similarity	73704	73791	0.0	+	.	Target "Motif:NTS_240_Dsec" 1 88
Contig121	RepeatMasker	similarity	73792	73816	0.0	+	.	Target "Motif:(T)n" 1 25
Contig121	RepeatMasker	similarity	73985	75856	0.0	-	.	Target "Motif:Jockey-1_DSe" 1 1872
Contig121	RepeatMasker	similarity	76499	78269	0.4	-	.	Target "Motif:G6_DM" 1 1743
Contig121	RepeatMasker	similarity	78270	78433	0.0	+	.	Target "Motif:NTS_240_Dsec" 78 241
Contig121	RepeatMasker	similarity	78419	78514	18.1	+	.	Target "Motif:dsech_rDNA_ETS" 1 90
Contig121	RepeatMasker	similarity	78434	78674	3.7	+	.	Target "Motif:NTS_240_Dsec" 1 241
Contig121	RepeatMasker	similarity	78660	78711	12.0	+	.	Target "Motif:dsech_rDNA_ETS" 1 50
Contig121	RepeatMasker	similarity	78675	78915	0.0	+	.	Target "Motif:NTS_240_Dsec" 1 241
Contig121	RepeatMasker	similarity	78901	78996	18.1	+	.	Target "Motif:dsech_rDNA_ETS" 1 90
Contig121	RepeatMasker	similarity	78916	79156	2.9	+	.	Target "Motif:NTS_240_Dsec" 1 241
Contig121	RepeatMasker	similarity	79142	79193	12.0	+	.	Target "Motif:dsech_rDNA_ETS" 1 50
Contig121	RepeatMasker	similarity	79157	79428	16.6	+	.	Target "Motif:NTS_240_Dsec" 1 241
Contig121	RepeatMasker	similarity	79414	80281	0.0	+	.	Target "Motif:dsech_rDNA_ETS" 1 868
Contig121	RepeatMasker	similarity	80282	82276	0.0	+	.	Target "Motif:dsech_rDNA_18S_rDNA" 1 1995
Contig121	RepeatMasker	similarity	82277	82963	0.0	+	.	Target "Motif:dsech_rDNA_ITS1" 1 687
Contig121	RepeatMasker	similarity	82964	83086	0.0	+	.	Target "Motif:dsech_rDNA_5_8S_rDNA" 1 123
Contig121	RepeatMasker	similarity	83145	83529	0.0	+	.	Target "Motif:dsech_rDNA_ITS2" 1 385
Contig121	RepeatMasker	similarity	83530	87498	0.0	+	.	Target "Motif:dsech_rDNA_28S_rDNA" 1 3969
Contig121	RepeatMasker	similarity	87522	87611	1.1	+	.	Target "Motif:NTS_90_Dsec" 1 90
Contig121	RepeatMasker	similarity	87607	87648	19.1	+	.	Target "Motif:dsech_rDNA_28S_rDNA" 2649 2690
Contig121	RepeatMasker	similarity	87612	87701	0.0	+	.	Target "Motif:NTS_90_Dsec" 1 90
Contig121	RepeatMasker	similarity	87701	87793	0.0	-	.	Target "Motif:90U_SAT" 1 91
Contig121	RepeatMasker	similarity	87790	87831	19.1	+	.	Target "Motif:dsech_rDNA_28S_rDNA" 2649 2690
Contig121	RepeatMasker	similarity	87795	87884	1.1	+	.	Target "Motif:NTS_90_Dsec" 1 90
Contig121	RepeatMasker	similarity	87884	87976	2.2	-	.	Target "Motif:90U_SAT" 1 91
Contig121	RepeatMasker	similarity	87973	88014	19.1	+	.	Target "Motif:dsech_rDNA_28S_rDNA" 2649 2690
Contig121	RepeatMasker	similarity	87978	88067	1.1	+	.	Target "Motif:NTS_90_Dsec" 1 90
Contig121	RepeatMasker	similarity	88063	88104	19.1	+	.	Target "Motif:dsech_rDNA_28S_rDNA" 2649 2690
Contig121	RepeatMasker	similarity	88068	88157	0.0	+	.	Target "Motif:NTS_90_Dsec" 1 90
Contig121	RepeatMasker	similarity	88157	88249	1.1	-	.	Target "Motif:90U_SAT" 1 91
Contig121	RepeatMasker	similarity	88246	88287	19.1	+	.	Target "Motif:dsech_rDNA_28S_rDNA" 2649 2690
Contig121	RepeatMasker	similarity	88251	88340	1.1	+	.	Target "Motif:NTS_90_Dsec" 1 90
Contig121	RepeatMasker	similarity	88340	88432	1.1	-	.	Target "Motif:90U_SAT" 1 91
Contig121	RepeatMasker	similarity	88429	88470	19.1	+	.	Target "Motif:dsech_rDNA_28S_rDNA" 2649 2690
Contig121	RepeatMasker	similarity	88434	88523	1.1	+	.	Target "Motif:NTS_90_Dsec" 1 90
Contig121	RepeatMasker	similarity	88523	88642	0.8	-	.	Target "Motif:90U_SAT" 1 117
Contig121	RepeatMasker	similarity	88643	88664	4.8	+	.	Target "Motif:(T)n" 1 22
Contig121	RepeatMasker	similarity	88833	90704	0.0	-	.	Target "Motif:Jockey-1_DSe" 1 1872
Contig121	RepeatMasker	similarity	91347	93118	0.4	-	.	Target "Motif:G6_DM" 1 1743
Contig121	RepeatMasker	similarity	93119	93193	1.3	+	.	Target "Motif:NTS_90_Dsec" 16 90
Contig121	RepeatMasker	similarity	93193	93285	2.2	-	.	Target "Motif:90U_SAT" 1 91
Contig121	RepeatMasker	similarity	93282	93323	19.1	+	.	Target "Motif:dsech_rDNA_28S_rDNA" 2649 2690
Contig121	RepeatMasker	similarity	93287	93376	2.2	+	.	Target "Motif:NTS_90_Dsec" 1 90
Contig121	RepeatMasker	similarity	93376	93468	0.0	-	.	Target "Motif:90U_SAT" 1 91
Contig121	RepeatMasker	similarity	93465	93506	19.1	+	.	Target "Motif:dsech_rDNA_28S_rDNA" 2649 2690
Contig121	RepeatMasker	similarity	93470	93559	2.2	+	.	Target "Motif:NTS_90_Dsec" 1 90
Contig121	RepeatMasker	similarity	93598	93783	0.8	+	.	Target "Motif:NTS_160_Dsec" 1 163
Contig121	RepeatMasker	similarity	93758	93997	5.0	+	.	Target "Motif:NTS_240_Dsec" 1 241
Contig121	RepeatMasker	similarity	93983	94034	12.0	+	.	Target "Motif:dsech_rDNA_ETS" 1 50
Contig121	RepeatMasker	similarity	93998	94238	0.0	+	.	Target "Motif:NTS_240_Dsec" 1 241
Contig121	RepeatMasker	similarity	94224	94275	12.0	+	.	Target "Motif:dsech_rDNA_ETS" 1 50
Contig121	RepeatMasker	similarity	94239	94479	0.8	+	.	Target "Motif:NTS_240_Dsec" 1 241
Contig121	RepeatMasker	similarity	94465	94560	18.1	+	.	Target "Motif:dsech_rDNA_ETS" 1 90
Contig121	RepeatMasker	similarity	94480	94732	3.8	+	.	Target "Motif:NTS_240_Dsec" 1 241
Contig121	RepeatMasker	similarity	94718	94783	15.4	+	.	Target "Motif:dsech_rDNA_ETS" 1 67
Contig121	RepeatMasker	similarity	94733	95005	5.5	+	.	Target "Motif:NTS_240_Dsec" 1 241
Contig121	RepeatMasker	similarity	94991	95042	12.0	+	.	Target "Motif:dsech_rDNA_ETS" 1 50
Contig121	RepeatMasker	similarity	95006	95246	0.4	+	.	Target "Motif:NTS_240_Dsec" 1 241
Contig121	RepeatMasker	similarity	95232	95327	18.1	+	.	Target "Motif:dsech_rDNA_ETS" 1 90
Contig121	RepeatMasker	similarity	95247	95487	2.9	+	.	Target "Motif:NTS_240_Dsec" 1 241
Contig121	RepeatMasker	similarity	95473	95581	18.2	+	.	Target "Motif:dsech_rDNA_ETS" 1 107
Contig121	RepeatMasker	similarity	95566	95656	13.8	+	.	Target "Motif:NTS_240_Dsec" 147 241
Contig121	RepeatMasker	similarity	95642	95692	14.3	+	.	Target "Motif:dsech_rDNA_ETS" 1 50
Contig121	RepeatMasker	similarity	95657	95900	1.2	+	.	Target "Motif:NTS_240_Dsec" 1 241
Contig121	RepeatMasker	similarity	95886	95981	18.1	+	.	Target "Motif:dsech_rDNA_ETS" 1 90
Contig121	RepeatMasker	similarity	95901	96142	2.9	+	.	Target "Motif:NTS_240_Dsec" 1 241
Contig121	RepeatMasker	similarity	96128	96179	12.0	+	.	Target "Motif:dsech_rDNA_ETS" 1 50
Contig121	RepeatMasker	similarity	96143	96417	17.9	+	.	Target "Motif:NTS_240_Dsec" 1 241
Contig121	RepeatMasker	similarity	96403	97271	0.0	+	.	Target "Motif:dsech_rDNA_ETS" 1 868
Contig121	RepeatMasker	similarity	97272	99258	0.1	+	.	Target "Motif:dsech_rDNA_18S_rDNA" 1 1995
Contig121	RepeatMasker	similarity	99259	99943	0.0	+	.	Target "Motif:dsech_rDNA_ITS1" 1 687
Contig121	RepeatMasker	similarity	99944	100067	0.0	+	.	Target "Motif:dsech_rDNA_5_8S_rDNA" 1 123
Contig121	RepeatMasker	similarity	100126	100509	0.0	+	.	Target "Motif:dsech_rDNA_ITS2" 1 385
Contig121	RepeatMasker	similarity	100510	103199	0.0	+	.	Target "Motif:dsech_rDNA_28S_rDNA" 1 2702
Contig121	RepeatMasker	similarity	103200	106645	0.1	+	.	Target "Motif:R1_DSe" 1 3461
Contig121	RepeatMasker	similarity	106642	107755	0.0	+	.	Target "Motif:dsech_rDNA_28S_rDNA" 2853 3969
Contig121	RepeatMasker	similarity	107779	107867	0.0	+	.	Target "Motif:NTS_90_Dsec" 1 90
Contig121	RepeatMasker	similarity	107868	107957	0.0	+	.	Target "Motif:NTS_90_Dsec" 1 90
Contig121	RepeatMasker	similarity	107957	108049	0.0	-	.	Target "Motif:90U_SAT" 1 91
Contig121	RepeatMasker	similarity	108051	108141	1.1	+	.	Target "Motif:NTS_90_Dsec" 1 90
Contig121	RepeatMasker	similarity	108141	108233	2.2	-	.	Target "Motif:90U_SAT" 1 91
Contig121	RepeatMasker	similarity	108230	108270	14.6	+	.	Target "Motif:dsech_rDNA_28S_rDNA" 2649 2690
Contig121	RepeatMasker	similarity	108235	108323	1.1	+	.	Target "Motif:NTS_90_Dsec" 1 90
Contig121	RepeatMasker	similarity	108324	108413	0.0	+	.	Target "Motif:NTS_90_Dsec" 1 90
Contig121	RepeatMasker	similarity	108413	108505	1.1	-	.	Target "Motif:90U_SAT" 1 91
Contig121	RepeatMasker	similarity	108507	108596	1.1	+	.	Target "Motif:NTS_90_Dsec" 1 90
Contig121	RepeatMasker	similarity	108596	108688	1.1	-	.	Target "Motif:90U_SAT" 1 91
Contig121	RepeatMasker	similarity	108690	108779	1.1	+	.	Target "Motif:NTS_90_Dsec" 1 90
Contig121	RepeatMasker	similarity	108779	108871	1.1	-	.	Target "Motif:90U_SAT" 1 91
Contig121	RepeatMasker	similarity	108873	108962	1.1	+	.	Target "Motif:NTS_90_Dsec" 1 90
Contig121	RepeatMasker	similarity	108962	109054	2.2	-	.	Target "Motif:90U_SAT" 1 91
Contig121	RepeatMasker	similarity	109056	109145	2.2	+	.	Target "Motif:NTS_90_Dsec" 1 90
Contig121	RepeatMasker	similarity	109145	109237	0.0	-	.	Target "Motif:90U_SAT" 1 91
Contig121	RepeatMasker	similarity	109239	109328	1.1	+	.	Target "Motif:NTS_90_Dsec" 1 90
Contig121	RepeatMasker	similarity	109362	109551	0.8	+	.	Target "Motif:NTS_160_Dsec" 1 163
Contig121	RepeatMasker	similarity	109525	109765	5.8	+	.	Target "Motif:NTS_240_Dsec" 1 241
Contig121	RepeatMasker	similarity	109751	109802	12.0	+	.	Target "Motif:dsech_rDNA_ETS" 1 50
Contig121	RepeatMasker	similarity	109766	110006	0.0	+	.	Target "Motif:NTS_240_Dsec" 1 241
Contig121	RepeatMasker	similarity	109992	110043	12.0	+	.	Target "Motif:dsech_rDNA_ETS" 1 50
Contig121	RepeatMasker	similarity	110007	110246	0.0	+	.	Target "Motif:NTS_240_Dsec" 1 241
Contig121	RepeatMasker	similarity	110232	110327	18.1	+	.	Target "Motif:dsech_rDNA_ETS" 1 90
Contig121	RepeatMasker	similarity	110247	110487	4.2	+	.	Target "Motif:NTS_240_Dsec" 1 241
Contig121	RepeatMasker	similarity	110473	110524	12.0	+	.	Target "Motif:dsech_rDNA_ETS" 1 50
Contig121	RepeatMasker	similarity	110488	110723	1.3	+	.	Target "Motif:NTS_240_Dsec" 1 241
Contig121	RepeatMasker	similarity	110709	110804	18.1	+	.	Target "Motif:dsech_rDNA_ETS" 1 90
Contig121	RepeatMasker	similarity	110724	110962	2.9	+	.	Target "Motif:NTS_240_Dsec" 1 241
Contig121	RepeatMasker	similarity	110949	110999	12.2	+	.	Target "Motif:dsech_rDNA_ETS" 1 50
Contig121	RepeatMasker	similarity	110963	111237	17.0	+	.	Target "Motif:NTS_240_Dsec" 1 241
Contig121	RepeatMasker	similarity	111223	112088	0.0	+	.	Target "Motif:dsech_rDNA_ETS" 1 868
Contig121	RepeatMasker	similarity	112089	114080	0.0	+	.	Target "Motif:dsech_rDNA_18S_rDNA" 1 1995
Contig121	RepeatMasker	similarity	114081	114763	0.0	+	.	Target "Motif:dsech_rDNA_ITS1" 1 687
Contig121	RepeatMasker	similarity	114764	114886	0.0	+	.	Target "Motif:dsech_rDNA_5_8S_rDNA" 1 123
Contig121	RepeatMasker	similarity	114945	115330	0.3	+	.	Target "Motif:dsech_rDNA_ITS2" 1 385
Contig121	RepeatMasker	similarity	115331	119299	0.0	+	.	Target "Motif:dsech_rDNA_28S_rDNA" 1 3969
Contig121	RepeatMasker	similarity	119323	119385	9.7	+	.	Target "Motif:NTS_90_Dsec" 1 71
Contig121	RepeatMasker	similarity	119398	119455	0.0	-	.	Target "Motif:90U_SAT" 33 91
Contig121	RepeatMasker	similarity	119441	119522	8.8	+	.	Target "Motif:NTS_90_Dsec" 9 90
Contig121	RepeatMasker	similarity	119523	119612	0.0	+	.	Target "Motif:NTS_90_Dsec" 1 90
Contig121	RepeatMasker	similarity	119613	119709	2.2	+	.	Target "Motif:NTS_90_Dsec" 1 90
Contig121	RepeatMasker	similarity	119710	119795	2.3	+	.	Target "Motif:NTS_90_Dsec" 1 90
Contig121	RepeatMasker	similarity	119796	119881	1.2	+	.	Target "Motif:NTS_90_Dsec" 1 90
Contig121	RepeatMasker	similarity	119881	119907	0.0	-	.	Target "Motif:90U_SAT" 65 91
Contig121	RepeatMasker	similarity	119908	119929	4.8	+	.	Target "Motif:(T)n" 1 22
Contig121	RepeatMasker	similarity	120098	121967	0.0	-	.	Target "Motif:Jockey-1_DSe" 1 1872
Contig121	RepeatMasker	similarity	122610	124376	0.4	-	.	Target "Motif:G6_DM" 4 1743
Contig121	RepeatMasker	similarity	124371	124450	3.8	+	.	Target "Motif:NTS_90_Dsec" 11 90
Contig121	RepeatMasker	similarity	124451	124540	0.0	+	.	Target "Motif:NTS_90_Dsec" 1 90
Contig121	RepeatMasker	similarity	124540	124632	1.1	-	.	Target "Motif:90U_SAT" 1 91
Contig121	RepeatMasker	similarity	124634	124723	1.1	+	.	Target "Motif:NTS_90_Dsec" 1 90
Contig121	RepeatMasker	similarity	124723	124815	1.1	-	.	Target "Motif:90U_SAT" 1 91
Contig121	RepeatMasker	similarity	124817	124906	1.1	+	.	Target "Motif:NTS_90_Dsec" 1 90
Contig121	RepeatMasker	similarity	124906	124998	1.1	-	.	Target "Motif:90U_SAT" 1 91
Contig121	RepeatMasker	similarity	125000	125089	1.1	+	.	Target "Motif:NTS_90_Dsec" 1 90
Contig121	RepeatMasker	similarity	125089	125181	2.2	-	.	Target "Motif:90U_SAT" 1 91
Contig121	RepeatMasker	similarity	125183	125272	2.2	+	.	Target "Motif:NTS_90_Dsec" 1 90
Contig121	RepeatMasker	similarity	125272	125364	0.0	-	.	Target "Motif:90U_SAT" 1 91
Contig121	RepeatMasker	similarity	125366	125455	2.2	+	.	Target "Motif:NTS_90_Dsec" 1 90
Contig121	RepeatMasker	similarity	125494	125679	0.8	+	.	Target "Motif:NTS_160_Dsec" 1 163
Contig121	RepeatMasker	similarity	125654	125893	5.0	+	.	Target "Motif:NTS_240_Dsec" 1 241
Contig121	RepeatMasker	similarity	125879	125930	12.0	+	.	Target "Motif:dsech_rDNA_ETS" 1 50
Contig121	RepeatMasker	similarity	125894	126132	0.0	+	.	Target "Motif:NTS_240_Dsec" 1 241
Contig121	RepeatMasker	similarity	126118	126169	12.0	+	.	Target "Motif:dsech_rDNA_ETS" 1 50
Contig121	RepeatMasker	similarity	126133	126373	0.8	+	.	Target "Motif:NTS_240_Dsec" 1 241
Contig121	RepeatMasker	similarity	126359	126454	18.1	+	.	Target "Motif:dsech_rDNA_ETS" 1 90
Contig121	RepeatMasker	similarity	126374	126614	4.2	+	.	Target "Motif:NTS_240_Dsec" 1 241
Contig121	RepeatMasker	similarity	126600	126651	12.0	+	.	Target "Motif:dsech_rDNA_ETS" 1 50
Contig121	RepeatMasker	similarity	126615	126855	3.7	+	.	Target "Motif:NTS_240_Dsec" 1 241
Contig121	RepeatMasker	similarity	126841	126892	12.0	+	.	Target "Motif:dsech_rDNA_ETS" 1 50
Contig121	RepeatMasker	similarity	126856	127096	0.0	+	.	Target "Motif:NTS_240_Dsec" 1 241
Contig121	RepeatMasker	similarity	127082	127177	18.1	+	.	Target "Motif:dsech_rDNA_ETS" 1 90
Contig121	RepeatMasker	similarity	127097	127337	3.7	+	.	Target "Motif:NTS_240_Dsec" 1 241
Contig121	RepeatMasker	similarity	127323	127374	12.0	+	.	Target "Motif:dsech_rDNA_ETS" 1 50
Contig121	RepeatMasker	similarity	127338	127578	0.0	+	.	Target "Motif:NTS_240_Dsec" 1 241
Contig121	RepeatMasker	similarity	127564	127659	18.1	+	.	Target "Motif:dsech_rDNA_ETS" 1 90
Contig121	RepeatMasker	similarity	127579	127819	2.9	+	.	Target "Motif:NTS_240_Dsec" 1 241
Contig121	RepeatMasker	similarity	127805	127856	12.0	+	.	Target "Motif:dsech_rDNA_ETS" 1 50
Contig121	RepeatMasker	similarity	127820	128091	17.8	+	.	Target "Motif:NTS_240_Dsec" 1 241
Contig121	RepeatMasker	similarity	128077	128944	0.0	+	.	Target "Motif:dsech_rDNA_ETS" 1 868
Contig121	RepeatMasker	similarity	128945	130939	0.1	+	.	Target "Motif:dsech_rDNA_18S_rDNA" 1 1995
Contig121	RepeatMasker	similarity	130940	131626	0.0	+	.	Target "Motif:dsech_rDNA_ITS1" 1 687
Contig121	RepeatMasker	similarity	131627	131749	0.0	+	.	Target "Motif:dsech_rDNA_5_8S_rDNA" 1 123
Contig121	RepeatMasker	similarity	131808	132192	0.0	+	.	Target "Motif:dsech_rDNA_ITS2" 1 385
Contig121	RepeatMasker	similarity	132193	136161	0.0	+	.	Target "Motif:dsech_rDNA_28S_rDNA" 1 3969
Contig121	RepeatMasker	similarity	136185	136274	1.1	+	.	Target "Motif:NTS_90_Dsec" 1 90
Contig121	RepeatMasker	similarity	136275	136364	0.0	+	.	Target "Motif:NTS_90_Dsec" 1 90
Contig121	RepeatMasker	similarity	136364	136456	0.0	-	.	Target "Motif:90U_SAT" 1 91
Contig121	RepeatMasker	similarity	136458	136547	1.1	+	.	Target "Motif:NTS_90_Dsec" 1 90
Contig121	RepeatMasker	similarity	136547	136665	3.1	-	.	Target "Motif:90U_SAT" 1 116
Contig121	RepeatMasker	similarity	136666	136696	0.0	+	.	Target "Motif:(T)n" 1 31
Contig121	RepeatMasker	similarity	136865	138736	0.1	-	.	Target "Motif:Jockey-1_DSe" 1 1872
Contig121	RepeatMasker	similarity	139379	141151	0.4	-	.	Target "Motif:G6_DM" 1 1743
Contig121	RepeatMasker	similarity	141152	141226	1.3	+	.	Target "Motif:NTS_90_Dsec" 16 90
Contig121	RepeatMasker	similarity	141227	141316	0.0	+	.	Target "Motif:NTS_90_Dsec" 1 90
Contig121	RepeatMasker	similarity	141316	141408	1.1	-	.	Target "Motif:90U_SAT" 1 91
Contig121	RepeatMasker	similarity	141410	141499	1.1	+	.	Target "Motif:NTS_90_Dsec" 1 90
Contig121	RepeatMasker	similarity	141499	141592	1.1	-	.	Target "Motif:90U_SAT" 1 91
Contig121	RepeatMasker	similarity	141594	141683	1.1	+	.	Target "Motif:NTS_90_Dsec" 1 90
Contig121	RepeatMasker	similarity	141683	141775	1.1	-	.	Target "Motif:90U_SAT" 1 91
Contig121	RepeatMasker	similarity	141777	141866	1.1	+	.	Target "Motif:NTS_90_Dsec" 1 90
Contig121	RepeatMasker	similarity	141866	141958	2.2	-	.	Target "Motif:90U_SAT" 1 91
Contig121	RepeatMasker	similarity	141960	142049	2.2	+	.	Target "Motif:NTS_90_Dsec" 1 90
Contig121	RepeatMasker	similarity	142049	142141	0.0	-	.	Target "Motif:90U_SAT" 1 91
Contig121	RepeatMasker	similarity	142143	142232	2.2	+	.	Target "Motif:NTS_90_Dsec" 1 90
Contig121	RepeatMasker	similarity	142271	142456	0.8	+	.	Target "Motif:NTS_160_Dsec" 1 163
Contig121	RepeatMasker	similarity	142431	142670	5.0	+	.	Target "Motif:NTS_240_Dsec" 1 241
Contig121	RepeatMasker	similarity	142656	142707	12.0	+	.	Target "Motif:dsech_rDNA_ETS" 1 50
Contig121	RepeatMasker	similarity	142671	142911	0.0	+	.	Target "Motif:NTS_240_Dsec" 1 241
Contig121	RepeatMasker	similarity	142897	142948	12.0	+	.	Target "Motif:dsech_rDNA_ETS" 1 50
Contig121	RepeatMasker	similarity	142912	143152	0.8	+	.	Target "Motif:NTS_240_Dsec" 1 241
Contig121	RepeatMasker	similarity	143138	143233	18.1	+	.	Target "Motif:dsech_rDNA_ETS" 1 90
Contig121	RepeatMasker	similarity	143153	143393	4.2	+	.	Target "Motif:NTS_240_Dsec" 1 241
Contig121	RepeatMasker	similarity	143379	143430	12.0	+	.	Target "Motif:dsech_rDNA_ETS" 1 50
Contig121	RepeatMasker	similarity	143394	143634	3.7	+	.	Target "Motif:NTS_240_Dsec" 1 241
Contig121	RepeatMasker	similarity	143620	143671	12.0	+	.	Target "Motif:dsech_rDNA_ETS" 1 50
Contig121	RepeatMasker	similarity	143635	143875	0.0	+	.	Target "Motif:NTS_240_Dsec" 1 241
Contig121	RepeatMasker	similarity	143861	143956	18.1	+	.	Target "Motif:dsech_rDNA_ETS" 1 90
Contig121	RepeatMasker	similarity	143876	144116	3.7	+	.	Target "Motif:NTS_240_Dsec" 1 241
Contig121	RepeatMasker	similarity	144102	144153	12.0	+	.	Target "Motif:dsech_rDNA_ETS" 1 50
Contig121	RepeatMasker	similarity	144117	144357	0.0	+	.	Target "Motif:NTS_240_Dsec" 1 241
Contig121	RepeatMasker	similarity	144343	144438	18.1	+	.	Target "Motif:dsech_rDNA_ETS" 1 90
Contig121	RepeatMasker	similarity	144358	144598	2.9	+	.	Target "Motif:NTS_240_Dsec" 1 241
Contig121	RepeatMasker	similarity	144584	144635	12.0	+	.	Target "Motif:dsech_rDNA_ETS" 1 50
Contig121	RepeatMasker	similarity	144599	144870	17.8	+	.	Target "Motif:NTS_240_Dsec" 1 241
Contig121	RepeatMasker	similarity	144856	145723	0.0	+	.	Target "Motif:dsech_rDNA_ETS" 1 868
Contig121	RepeatMasker	similarity	145724	147719	0.0	+	.	Target "Motif:dsech_rDNA_18S_rDNA" 1 1995
Contig121	RepeatMasker	similarity	147720	148406	0.0	+	.	Target "Motif:dsech_rDNA_ITS1" 1 687
Contig121	RepeatMasker	similarity	148407	148529	0.0	+	.	Target "Motif:dsech_rDNA_5_8S_rDNA" 1 123
Contig121	RepeatMasker	similarity	148588	148972	0.0	+	.	Target "Motif:dsech_rDNA_ITS2" 1 385
Contig121	RepeatMasker	similarity	148973	151624	0.0	+	.	Target "Motif:dsech_rDNA_28S_rDNA" 1 2652
Contig121	RepeatMasker	similarity	151627	151998	0.0	+	.	Target "Motif:R2_DSe" 3224 3595
Contig121	RepeatMasker	similarity	151998	153319	0.1	+	.	Target "Motif:dsech_rDNA_28S_rDNA" 2648 3969
Contig121	RepeatMasker	similarity	153343	153432	1.1	+	.	Target "Motif:NTS_90_Dsec" 1 90
Contig121	RepeatMasker	similarity	153433	153522	0.0	+	.	Target "Motif:NTS_90_Dsec" 1 90
Contig121	RepeatMasker	similarity	153522	153614	0.0	-	.	Target "Motif:90U_SAT" 1 91
Contig121	RepeatMasker	similarity	153616	153705	1.1	+	.	Target "Motif:NTS_90_Dsec" 1 90
Contig121	RepeatMasker	similarity	153705	153797	2.2	-	.	Target "Motif:90U_SAT" 1 91
Contig121	RepeatMasker	similarity	153799	153888	1.1	+	.	Target "Motif:NTS_90_Dsec" 1 90
Contig121	RepeatMasker	similarity	153889	153978	0.0	+	.	Target "Motif:NTS_90_Dsec" 1 90
Contig121	RepeatMasker	similarity	153978	154070	1.1	-	.	Target "Motif:90U_SAT" 1 91
Contig121	RepeatMasker	similarity	154072	154161	1.1	+	.	Target "Motif:NTS_90_Dsec" 1 90
Contig121	RepeatMasker	similarity	154161	154253	1.1	-	.	Target "Motif:90U_SAT" 1 91
Contig121	RepeatMasker	similarity	154255	154344	1.1	+	.	Target "Motif:NTS_90_Dsec" 1 90
Contig121	RepeatMasker	similarity	154344	154436	1.1	-	.	Target "Motif:90U_SAT" 1 91
Contig121	RepeatMasker	similarity	154438	154527	1.1	+	.	Target "Motif:NTS_90_Dsec" 1 90
Contig121	RepeatMasker	similarity	154527	154619	2.2	-	.	Target "Motif:90U_SAT" 1 91
Contig121	RepeatMasker	similarity	154621	154710	2.2	+	.	Target "Motif:NTS_90_Dsec" 1 90
Contig121	RepeatMasker	similarity	154710	154736	0.0	-	.	Target "Motif:90U_SAT" 65 91
Contig121	RepeatMasker	similarity	154920	156791	0.1	-	.	Target "Motif:Jockey-1_DSe" 1 1872
Contig121	RepeatMasker	similarity	157434	159205	0.4	-	.	Target "Motif:G6_DM" 1 1743
Contig121	RepeatMasker	similarity	159206	159282	0.0	-	.	Target "Motif:90U_SAT" 1 75
Contig121	RepeatMasker	similarity	159279	159320	19.1	+	.	Target "Motif:dsech_rDNA_28S_rDNA" 2649 2690
Contig121	RepeatMasker	similarity	159284	159373	2.2	+	.	Target "Motif:NTS_90_Dsec" 1 90
Contig121	RepeatMasker	similarity	159412	159597	0.8	+	.	Target "Motif:NTS_160_Dsec" 1 163
Contig121	RepeatMasker	similarity	159572	159811	5.0	+	.	Target "Motif:NTS_240_Dsec" 1 241
Contig121	RepeatMasker	similarity	159797	159892	18.1	+	.	Target "Motif:dsech_rDNA_ETS" 1 90
Contig121	RepeatMasker	similarity	159812	160052	0.8	+	.	Target "Motif:NTS_240_Dsec" 1 241
Contig121	RepeatMasker	similarity	160038	160089	12.0	+	.	Target "Motif:dsech_rDNA_ETS" 1 50
Contig121	RepeatMasker	similarity	160053	160324	17.4	+	.	Target "Motif:NTS_240_Dsec" 1 241
Contig121	RepeatMasker	similarity	160310	161177	0.0	+	.	Target "Motif:dsech_rDNA_ETS" 1 868
Contig121	RepeatMasker	similarity	161178	163173	0.0	+	.	Target "Motif:dsech_rDNA_18S_rDNA" 1 1995
Contig121	RepeatMasker	similarity	163174	163860	0.0	+	.	Target "Motif:dsech_rDNA_ITS1" 1 687
Contig121	RepeatMasker	similarity	163861	163983	0.0	+	.	Target "Motif:dsech_rDNA_5_8S_rDNA" 1 123
Contig121	RepeatMasker	similarity	164042	164426	0.0	+	.	Target "Motif:dsech_rDNA_ITS2" 1 385
Contig121	RepeatMasker	similarity	164427	168372	0.0	+	.	Target "Motif:dsech_rDNA_28S_rDNA" 1 3969
Contig121	RepeatMasker	similarity	168396	168485	1.1	+	.	Target "Motif:NTS_90_Dsec" 1 90
Contig121	RepeatMasker	similarity	168481	168522	19.1	+	.	Target "Motif:dsech_rDNA_28S_rDNA" 2649 2690
Contig121	RepeatMasker	similarity	168486	168575	0.0	+	.	Target "Motif:NTS_90_Dsec" 1 90
Contig121	RepeatMasker	similarity	168575	168667	0.0	-	.	Target "Motif:90U_SAT" 1 91
Contig121	RepeatMasker	similarity	168664	168705	19.1	+	.	Target "Motif:dsech_rDNA_28S_rDNA" 2649 2690
Contig121	RepeatMasker	similarity	168669	168758	1.1	+	.	Target "Motif:NTS_90_Dsec" 1 90
Contig121	RepeatMasker	similarity	168758	168850	2.2	-	.	Target "Motif:90U_SAT" 1 91
Contig121	RepeatMasker	similarity	168847	168888	19.1	+	.	Target "Motif:dsech_rDNA_28S_rDNA" 2649 2690
Contig121	RepeatMasker	similarity	168852	168941	1.1	+	.	Target "Motif:NTS_90_Dsec" 1 90
Contig121	RepeatMasker	similarity	168937	168978	19.1	+	.	Target "Motif:dsech_rDNA_28S_rDNA" 2649 2690
Contig121	RepeatMasker	similarity	168942	169031	0.0	+	.	Target "Motif:NTS_90_Dsec" 1 90
Contig121	RepeatMasker	similarity	169031	169123	1.1	-	.	Target "Motif:90U_SAT" 1 91
Contig121	RepeatMasker	similarity	169120	169161	19.1	+	.	Target "Motif:dsech_rDNA_28S_rDNA" 2649 2690
Contig121	RepeatMasker	similarity	169125	169214	1.1	+	.	Target "Motif:NTS_90_Dsec" 1 90
Contig121	RepeatMasker	similarity	169214	169306	1.1	-	.	Target "Motif:90U_SAT" 1 91
Contig121	RepeatMasker	similarity	169303	169344	19.1	+	.	Target "Motif:dsech_rDNA_28S_rDNA" 2649 2690
Contig121	RepeatMasker	similarity	169308	169397	1.1	+	.	Target "Motif:NTS_90_Dsec" 1 90
Contig121	RepeatMasker	similarity	169397	169489	1.1	-	.	Target "Motif:90U_SAT" 1 91
Contig121	RepeatMasker	similarity	169486	169527	19.1	+	.	Target "Motif:dsech_rDNA_28S_rDNA" 2649 2690
Contig121	RepeatMasker	similarity	169491	169580	1.1	+	.	Target "Motif:NTS_90_Dsec" 1 90
Contig121	RepeatMasker	similarity	169580	169672	2.2	-	.	Target "Motif:90U_SAT" 1 91
Contig121	RepeatMasker	similarity	169669	169710	19.1	+	.	Target "Motif:dsech_rDNA_28S_rDNA" 2649 2690
Contig121	RepeatMasker	similarity	169674	169763	2.2	+	.	Target "Motif:NTS_90_Dsec" 1 90
Contig121	RepeatMasker	similarity	169763	169882	0.0	-	.	Target "Motif:90U_SAT" 1 117
Contig121	RepeatMasker	similarity	170064	171935	0.0	-	.	Target "Motif:Jockey-1_DSe" 1 1872
Contig121	RepeatMasker	similarity	172578	174348	0.4	-	.	Target "Motif:G6_DM" 1 1743
Contig121	RepeatMasker	similarity	174349	174423	2.7	+	.	Target "Motif:NTS_90_Dsec" 16 90
Contig121	RepeatMasker	similarity	174462	174647	0.8	+	.	Target "Motif:NTS_160_Dsec" 1 163
Contig121	RepeatMasker	similarity	174622	174861	5.0	+	.	Target "Motif:NTS_240_Dsec" 1 241
Contig121	RepeatMasker	similarity	174847	174898	12.0	+	.	Target "Motif:dsech_rDNA_ETS" 1 50
Contig121	RepeatMasker	similarity	174862	175102	0.0	+	.	Target "Motif:NTS_240_Dsec" 1 241
Contig121	RepeatMasker	similarity	175088	175139	12.0	+	.	Target "Motif:dsech_rDNA_ETS" 1 50
Contig121	RepeatMasker	similarity	175103	175343	0.8	+	.	Target "Motif:NTS_240_Dsec" 1 241
Contig121	RepeatMasker	similarity	175329	175424	18.1	+	.	Target "Motif:dsech_rDNA_ETS" 1 90
Contig121	RepeatMasker	similarity	175344	175584	4.2	+	.	Target "Motif:NTS_240_Dsec" 1 241
Contig121	RepeatMasker	similarity	175570	175621	12.0	+	.	Target "Motif:dsech_rDNA_ETS" 1 50
Contig121	RepeatMasker	similarity	175585	175825	3.7	+	.	Target "Motif:NTS_240_Dsec" 1 241
Contig121	RepeatMasker	similarity	175811	175862	12.0	+	.	Target "Motif:dsech_rDNA_ETS" 1 50
Contig121	RepeatMasker	similarity	175826	176066	0.0	+	.	Target "Motif:NTS_240_Dsec" 1 241
Contig121	RepeatMasker	similarity	176052	176147	18.1	+	.	Target "Motif:dsech_rDNA_ETS" 1 90
Contig121	RepeatMasker	similarity	176067	176307	3.7	+	.	Target "Motif:NTS_240_Dsec" 1 241
Contig121	RepeatMasker	similarity	176293	176344	12.0	+	.	Target "Motif:dsech_rDNA_ETS" 1 50
Contig121	RepeatMasker	similarity	176308	176548	0.0	+	.	Target "Motif:NTS_240_Dsec" 1 241
Contig121	RepeatMasker	similarity	176534	176629	18.1	+	.	Target "Motif:dsech_rDNA_ETS" 1 90
Contig121	RepeatMasker	similarity	176549	176789	2.9	+	.	Target "Motif:NTS_240_Dsec" 1 241
Contig121	RepeatMasker	similarity	176775	176826	12.0	+	.	Target "Motif:dsech_rDNA_ETS" 1 50
Contig121	RepeatMasker	similarity	176790	176852	3.2	+	.	Target "Motif:NTS_240_Dsec" 1 63
Contig121	RepeatMasker	similarity	176853	176873	5.0	+	.	Target "Motif:(T)n" 1 21
Contig121	RepeatMasker	similarity	177042	178913	0.1	-	.	Target "Motif:Jockey-1_DSe" 1 1872
Contig121	RepeatMasker	similarity	179556	181327	0.5	-	.	Target "Motif:G6_DM" 2 1743
Contig121	RepeatMasker	similarity	181312	181399	14.9	+	.	Target "Motif:NTS_160_Dsec" 6 96
Contig121	RepeatMasker	similarity	181534	182401	0.0	+	.	Target "Motif:dsech_rDNA_ETS" 1 868
Contig121	RepeatMasker	similarity	182402	184395	0.1	+	.	Target "Motif:dsech_rDNA_18S_rDNA" 1 1995
Contig121	RepeatMasker	similarity	184396	185082	0.0	+	.	Target "Motif:dsech_rDNA_ITS1" 1 687
Contig121	RepeatMasker	similarity	185083	185205	0.0	+	.	Target "Motif:dsech_rDNA_5_8S_rDNA" 1 123
Contig121	RepeatMasker	similarity	185264	185648	0.0	+	.	Target "Motif:dsech_rDNA_ITS2" 1 385
Contig121	RepeatMasker	similarity	185649	189617	0.0	+	.	Target "Motif:dsech_rDNA_28S_rDNA" 1 3969
Contig121	RepeatMasker	similarity	189641	189730	1.1	+	.	Target "Motif:NTS_90_Dsec" 1 90
Contig121	RepeatMasker	similarity	189726	189767	19.1	+	.	Target "Motif:dsech_rDNA_28S_rDNA" 2649 2690
Contig121	RepeatMasker	similarity	189731	189820	0.0	+	.	Target "Motif:NTS_90_Dsec" 1 90
Contig121	RepeatMasker	similarity	189820	189912	0.0	-	.	Target "Motif:90U_SAT" 1 91
Contig121	RepeatMasker	similarity	189909	189950	19.1	+	.	Target "Motif:dsech_rDNA_28S_rDNA" 2649 2690
Contig121	RepeatMasker	similarity	189914	190003	1.1	+	.	Target "Motif:NTS_90_Dsec" 1 90
Contig121	RepeatMasker	similarity	190003	190095	2.2	-	.	Target "Motif:90U_SAT" 1 91
Contig121	RepeatMasker	similarity	190092	190133	19.1	+	.	Target "Motif:dsech_rDNA_28S_rDNA" 2649 2690
Contig121	RepeatMasker	similarity	190097	190186	1.1	+	.	Target "Motif:NTS_90_Dsec" 1 90
Contig121	RepeatMasker	similarity	190182	190223	19.1	+	.	Target "Motif:dsech_rDNA_28S_rDNA" 2649 2690
Contig121	RepeatMasker	similarity	190187	190276	0.0	+	.	Target "Motif:NTS_90_Dsec" 1 90
Contig121	RepeatMasker	similarity	190276	190368	1.1	-	.	Target "Motif:90U_SAT" 1 91
Contig121	RepeatMasker	similarity	190365	190406	19.1	+	.	Target "Motif:dsech_rDNA_28S_rDNA" 2649 2690
Contig121	RepeatMasker	similarity	190370	190459	1.1	+	.	Target "Motif:NTS_90_Dsec" 1 90
Contig121	RepeatMasker	similarity	190459	190485	0.0	-	.	Target "Motif:90U_SAT" 65 91
Contig121	RepeatMasker	similarity	190486	190508	4.5	+	.	Target "Motif:(T)n" 1 23
Contig121	RepeatMasker	similarity	190677	192548	0.0	-	.	Target "Motif:Jockey-1_DSe" 1 1872
Contig121	RepeatMasker	similarity	193191	194960	0.4	-	.	Target "Motif:G6_DM" 3 1743
Contig121	RepeatMasker	similarity	194962	195038	1.3	-	.	Target "Motif:90U_SAT" 1 75
Contig121	RepeatMasker	similarity	195035	195076	19.1	+	.	Target "Motif:dsech_rDNA_28S_rDNA" 2649 2690
Contig121	RepeatMasker	similarity	195040	195129	2.2	+	.	Target "Motif:NTS_90_Dsec" 1 90
Contig121	RepeatMasker	similarity	195129	195221	1.1	-	.	Target "Motif:90U_SAT" 1 91
Contig121	RepeatMasker	similarity	195218	195259	19.1	+	.	Target "Motif:dsech_rDNA_28S_rDNA" 2649 2690
Contig121	RepeatMasker	similarity	195223	195312	1.1	+	.	Target "Motif:NTS_90_Dsec" 1 90
Contig121	RepeatMasker	similarity	195312	195404	2.2	-	.	Target "Motif:90U_SAT" 1 91
Contig121	RepeatMasker	similarity	195401	195442	19.1	+	.	Target "Motif:dsech_rDNA_28S_rDNA" 2649 2690
Contig121	RepeatMasker	similarity	195406	195495	2.2	+	.	Target "Motif:NTS_90_Dsec" 1 90
Contig121	RepeatMasker	similarity	195495	195587	0.0	-	.	Target "Motif:90U_SAT" 1 91
Contig121	RepeatMasker	similarity	195584	195625	19.1	+	.	Target "Motif:dsech_rDNA_28S_rDNA" 2649 2690
Contig121	RepeatMasker	similarity	195589	195678	2.2	+	.	Target "Motif:NTS_90_Dsec" 1 90
Contig121	RepeatMasker	similarity	195717	195902	0.8	+	.	Target "Motif:NTS_160_Dsec" 1 163
Contig121	RepeatMasker	similarity	195877	196116	5.0	+	.	Target "Motif:NTS_240_Dsec" 1 241
Contig121	RepeatMasker	similarity	196102	196153	12.0	+	.	Target "Motif:dsech_rDNA_ETS" 1 50
Contig121	RepeatMasker	similarity	196117	196357	0.0	+	.	Target "Motif:NTS_240_Dsec" 1 241
Contig121	RepeatMasker	similarity	196343	196394	12.0	+	.	Target "Motif:dsech_rDNA_ETS" 1 50
Contig121	RepeatMasker	similarity	196358	196598	0.8	+	.	Target "Motif:NTS_240_Dsec" 1 241
Contig121	RepeatMasker	similarity	196584	196679	18.1	+	.	Target "Motif:dsech_rDNA_ETS" 1 90
Contig121	RepeatMasker	similarity	196599	196839	4.2	+	.	Target "Motif:NTS_240_Dsec" 1 241
Contig121	RepeatMasker	similarity	196825	196876	12.0	+	.	Target "Motif:dsech_rDNA_ETS" 1 50
Contig121	RepeatMasker	similarity	196840	197080	3.7	+	.	Target "Motif:NTS_240_Dsec" 1 241
Contig121	RepeatMasker	similarity	197066	197117	12.0	+	.	Target "Motif:dsech_rDNA_ETS" 1 50
Contig121	RepeatMasker	similarity	197081	197321	0.0	+	.	Target "Motif:NTS_240_Dsec" 1 241
Contig121	RepeatMasker	similarity	197307	197402	18.1	+	.	Target "Motif:dsech_rDNA_ETS" 1 90
Contig121	RepeatMasker	similarity	197322	197562	3.7	+	.	Target "Motif:NTS_240_Dsec" 1 241
Contig121	RepeatMasker	similarity	197548	197599	12.0	+	.	Target "Motif:dsech_rDNA_ETS" 1 50
Contig121	RepeatMasker	similarity	197563	197803	0.0	+	.	Target "Motif:NTS_240_Dsec" 1 241
Contig121	RepeatMasker	similarity	197789	197884	18.1	+	.	Target "Motif:dsech_rDNA_ETS" 1 90
Contig121	RepeatMasker	similarity	197804	198044	2.9	+	.	Target "Motif:NTS_240_Dsec" 1 241
Contig121	RepeatMasker	similarity	198030	198081	12.0	+	.	Target "Motif:dsech_rDNA_ETS" 1 50
Contig121	RepeatMasker	similarity	198045	198316	17.4	+	.	Target "Motif:NTS_240_Dsec" 1 241
Contig121	RepeatMasker	similarity	198302	199169	0.0	+	.	Target "Motif:dsech_rDNA_ETS" 1 868
Contig121	RepeatMasker	similarity	199170	201165	0.0	+	.	Target "Motif:dsech_rDNA_18S_rDNA" 1 1995
Contig121	RepeatMasker	similarity	201166	201852	0.0	+	.	Target "Motif:dsech_rDNA_ITS1" 1 687
Contig121	RepeatMasker	similarity	201853	201975	0.0	+	.	Target "Motif:dsech_rDNA_5_8S_rDNA" 1 123
Contig121	RepeatMasker	similarity	202034	202418	0.0	+	.	Target "Motif:dsech_rDNA_ITS2" 1 385
Contig121	RepeatMasker	similarity	202419	205058	0.0	+	.	Target "Motif:dsech_rDNA_28S_rDNA" 1 2640
Contig121	RepeatMasker	similarity	205057	206027	0.3	+	.	Target "Motif:R2_DSe" 2625 3595
Contig121	RepeatMasker	similarity	206025	206056	6.2	+	.	Target "Motif:dsech_rDNA_28S_rDNA" 2648 2679
Contig121	RepeatMasker	similarity	206057	206078	4.8	+	.	Target "Motif:(T)n" 1 22
Contig121	RepeatMasker	similarity	206247	208118	0.0	-	.	Target "Motif:Jockey-1_DSe" 1 1872
Contig121	RepeatMasker	similarity	208761	210530	0.4	-	.	Target "Motif:G6_DM" 2 1743
Contig121	RepeatMasker	similarity	210530	211832	0.0	+	.	Target "Motif:dsech_rDNA_28S_rDNA" 2667 3969
Contig121	RepeatMasker	similarity	211856	211945	1.1	+	.	Target "Motif:NTS_90_Dsec" 1 90
Contig121	RepeatMasker	similarity	211941	211982	19.1	+	.	Target "Motif:dsech_rDNA_28S_rDNA" 2649 2690
Contig121	RepeatMasker	similarity	211946	212035	0.0	+	.	Target "Motif:NTS_90_Dsec" 1 90
Contig121	RepeatMasker	similarity	212035	212127	0.0	-	.	Target "Motif:90U_SAT" 1 91
Contig121	RepeatMasker	similarity	212124	212165	19.1	+	.	Target "Motif:dsech_rDNA_28S_rDNA" 2649 2690
Contig121	RepeatMasker	similarity	212129	212218	1.1	+	.	Target "Motif:NTS_90_Dsec" 1 90
Contig121	RepeatMasker	similarity	212218	212310	2.2	-	.	Target "Motif:90U_SAT" 1 91
Contig121	RepeatMasker	similarity	212307	212348	19.1	+	.	Target "Motif:dsech_rDNA_28S_rDNA" 2649 2690
Contig121	RepeatMasker	similarity	212312	212401	1.1	+	.	Target "Motif:NTS_90_Dsec" 1 90
Contig121	RepeatMasker	similarity	212397	212438	19.1	+	.	Target "Motif:dsech_rDNA_28S_rDNA" 2649 2690
Contig121	RepeatMasker	similarity	212402	212491	0.0	+	.	Target "Motif:NTS_90_Dsec" 1 90
Contig121	RepeatMasker	similarity	212491	212583	1.1	-	.	Target "Motif:90U_SAT" 1 91
Contig121	RepeatMasker	similarity	212580	212621	19.1	+	.	Target "Motif:dsech_rDNA_28S_rDNA" 2649 2690
Contig121	RepeatMasker	similarity	212585	212674	1.1	+	.	Target "Motif:NTS_90_Dsec" 1 90
Contig121	RepeatMasker	similarity	212674	212766	1.1	-	.	Target "Motif:90U_SAT" 1 91
Contig121	RepeatMasker	similarity	212763	212804	19.1	+	.	Target "Motif:dsech_rDNA_28S_rDNA" 2649 2690
Contig121	RepeatMasker	similarity	212768	212857	1.1	+	.	Target "Motif:NTS_90_Dsec" 1 90
Contig121	RepeatMasker	similarity	212857	212949	1.1	-	.	Target "Motif:90U_SAT" 1 91
Contig121	RepeatMasker	similarity	212946	212987	19.1	+	.	Target "Motif:dsech_rDNA_28S_rDNA" 2649 2690
Contig121	RepeatMasker	similarity	212951	213040	1.1	+	.	Target "Motif:NTS_90_Dsec" 1 90
Contig121	RepeatMasker	similarity	213040	213132	2.2	-	.	Target "Motif:90U_SAT" 1 91
Contig121	RepeatMasker	similarity	213129	213170	19.1	+	.	Target "Motif:dsech_rDNA_28S_rDNA" 2649 2690
Contig121	RepeatMasker	similarity	213134	213223	2.2	+	.	Target "Motif:NTS_90_Dsec" 1 90
Contig121	RepeatMasker	similarity	213223	213315	0.0	-	.	Target "Motif:90U_SAT" 1 91
Contig121	RepeatMasker	similarity	213312	213353	19.1	+	.	Target "Motif:dsech_rDNA_28S_rDNA" 2649 2690
Contig121	RepeatMasker	similarity	213317	213406	2.2	+	.	Target "Motif:NTS_90_Dsec" 1 90
Contig121	RepeatMasker	similarity	213445	213630	0.8	+	.	Target "Motif:NTS_160_Dsec" 1 163
Contig121	RepeatMasker	similarity	213605	213844	5.0	+	.	Target "Motif:NTS_240_Dsec" 1 241
Contig121	RepeatMasker	similarity	213830	213925	18.1	+	.	Target "Motif:dsech_rDNA_ETS" 1 90
Contig121	RepeatMasker	similarity	213845	214085	0.8	+	.	Target "Motif:NTS_240_Dsec" 1 241
Contig121	RepeatMasker	similarity	214071	214122	12.0	+	.	Target "Motif:dsech_rDNA_ETS" 1 50
Contig121	RepeatMasker	similarity	214086	214357	17.4	+	.	Target "Motif:NTS_240_Dsec" 1 241
Contig121	RepeatMasker	similarity	214343	215210	0.0	+	.	Target "Motif:dsech_rDNA_ETS" 1 868
Contig121	RepeatMasker	similarity	215211	217206	0.0	+	.	Target "Motif:dsech_rDNA_18S_rDNA" 1 1995
Contig121	RepeatMasker	similarity	217207	217893	0.0	+	.	Target "Motif:dsech_rDNA_ITS1" 1 687
Contig121	RepeatMasker	similarity	217894	218016	0.0	+	.	Target "Motif:dsech_rDNA_5_8S_rDNA" 1 123
Contig121	RepeatMasker	similarity	218075	218459	0.0	+	.	Target "Motif:dsech_rDNA_ITS2" 1 385
Contig121	RepeatMasker	similarity	218460	221087	0.0	+	.	Target "Motif:dsech_rDNA_28S_rDNA" 1 2628
Contig121	RepeatMasker	similarity	221083	221985	0.3	+	.	Target "Motif:R2_DSe" 2693 3595
Contig121	RepeatMasker	similarity	221989	223310	0.1	+	.	Target "Motif:dsech_rDNA_28S_rDNA" 2648 3969
Contig121	RepeatMasker	similarity	223334	223423	1.1	+	.	Target "Motif:NTS_90_Dsec" 1 90
Contig121	RepeatMasker	similarity	223419	223460	19.1	+	.	Target "Motif:dsech_rDNA_28S_rDNA" 2649 2690
Contig121	RepeatMasker	similarity	223424	223513	0.0	+	.	Target "Motif:NTS_90_Dsec" 1 90
Contig121	RepeatMasker	similarity	223513	223605	0.0	-	.	Target "Motif:90U_SAT" 1 91
Contig121	RepeatMasker	similarity	223602	223643	19.1	+	.	Target "Motif:dsech_rDNA_28S_rDNA" 2649 2690
Contig121	RepeatMasker	similarity	223607	223696	1.1	+	.	Target "Motif:NTS_90_Dsec" 1 90
Contig121	RepeatMasker	similarity	223696	223788	2.2	-	.	Target "Motif:90U_SAT" 1 91
Contig121	RepeatMasker	similarity	223785	223826	19.1	+	.	Target "Motif:dsech_rDNA_28S_rDNA" 2649 2690
Contig121	RepeatMasker	similarity	223790	223879	1.1	+	.	Target "Motif:NTS_90_Dsec" 1 90
Contig121	RepeatMasker	similarity	223875	223916	19.1	+	.	Target "Motif:dsech_rDNA_28S_rDNA" 2649 2690
Contig121	RepeatMasker	similarity	223880	223969	0.0	+	.	Target "Motif:NTS_90_Dsec" 1 90
Contig121	RepeatMasker	similarity	223969	224061	1.1	-	.	Target "Motif:90U_SAT" 1 91
Contig121	RepeatMasker	similarity	224058	224099	19.1	+	.	Target "Motif:dsech_rDNA_28S_rDNA" 2649 2690
Contig121	RepeatMasker	similarity	224063	224152	1.1	+	.	Target "Motif:NTS_90_Dsec" 1 90
Contig121	RepeatMasker	similarity	224152	224244	1.1	-	.	Target "Motif:90U_SAT" 1 91
Contig121	RepeatMasker	similarity	224241	224282	19.1	+	.	Target "Motif:dsech_rDNA_28S_rDNA" 2649 2690
Contig121	RepeatMasker	similarity	224246	224335	1.1	+	.	Target "Motif:NTS_90_Dsec" 1 90
Contig121	RepeatMasker	similarity	224335	224427	1.1	-	.	Target "Motif:90U_SAT" 1 91
Contig121	RepeatMasker	similarity	224424	224465	19.1	+	.	Target "Motif:dsech_rDNA_28S_rDNA" 2649 2690
Contig121	RepeatMasker	similarity	224429	224518	1.1	+	.	Target "Motif:NTS_90_Dsec" 1 90
Contig121	RepeatMasker	similarity	224518	224610	2.2	-	.	Target "Motif:90U_SAT" 1 91
Contig121	RepeatMasker	similarity	224607	224648	19.1	+	.	Target "Motif:dsech_rDNA_28S_rDNA" 2649 2690
Contig121	RepeatMasker	similarity	224612	224701	2.2	+	.	Target "Motif:NTS_90_Dsec" 1 90
Contig121	RepeatMasker	similarity	224701	224793	0.0	-	.	Target "Motif:90U_SAT" 1 91
Contig121	RepeatMasker	similarity	224790	224831	19.1	+	.	Target "Motif:dsech_rDNA_28S_rDNA" 2649 2690
Contig121	RepeatMasker	similarity	224795	224884	2.2	+	.	Target "Motif:NTS_90_Dsec" 1 90
Contig121	RepeatMasker	similarity	224923	225108	0.8	+	.	Target "Motif:NTS_160_Dsec" 1 163
Contig121	RepeatMasker	similarity	225083	225322	5.0	+	.	Target "Motif:NTS_240_Dsec" 1 241
Contig121	RepeatMasker	similarity	225308	225359	12.0	+	.	Target "Motif:dsech_rDNA_ETS" 1 50
Contig121	RepeatMasker	similarity	225323	225563	0.0	+	.	Target "Motif:NTS_240_Dsec" 1 241
Contig121	RepeatMasker	similarity	225549	225600	12.0	+	.	Target "Motif:dsech_rDNA_ETS" 1 50
Contig121	RepeatMasker	similarity	225564	225804	0.8	+	.	Target "Motif:NTS_240_Dsec" 1 241
Contig121	RepeatMasker	similarity	225790	225885	18.1	+	.	Target "Motif:dsech_rDNA_ETS" 1 90
Contig121	RepeatMasker	similarity	225805	226045	4.2	+	.	Target "Motif:NTS_240_Dsec" 1 241
Contig121	RepeatMasker	similarity	226031	226082	12.0	+	.	Target "Motif:dsech_rDNA_ETS" 1 50
Contig121	RepeatMasker	similarity	226046	226286	3.7	+	.	Target "Motif:NTS_240_Dsec" 1 241
Contig121	RepeatMasker	similarity	226272	226323	12.0	+	.	Target "Motif:dsech_rDNA_ETS" 1 50
Contig121	RepeatMasker	similarity	226287	226527	0.0	+	.	Target "Motif:NTS_240_Dsec" 1 241
Contig121	RepeatMasker	similarity	226513	226608	18.1	+	.	Target "Motif:dsech_rDNA_ETS" 1 90
Contig121	RepeatMasker	similarity	226528	226768	3.7	+	.	Target "Motif:NTS_240_Dsec" 1 241
Contig121	RepeatMasker	similarity	226754	226805	12.0	+	.	Target "Motif:dsech_rDNA_ETS" 1 50
Contig121	RepeatMasker	similarity	226769	227009	0.0	+	.	Target "Motif:NTS_240_Dsec" 1 241
Contig121	RepeatMasker	similarity	226995	227090	18.1	+	.	Target "Motif:dsech_rDNA_ETS" 1 90
Contig121	RepeatMasker	similarity	227010	227250	2.9	+	.	Target "Motif:NTS_240_Dsec" 1 241
Contig121	RepeatMasker	similarity	227236	227287	12.0	+	.	Target "Motif:dsech_rDNA_ETS" 1 50
Contig121	RepeatMasker	similarity	227251	227522	17.4	+	.	Target "Motif:NTS_240_Dsec" 1 241
Contig121	RepeatMasker	similarity	227508	228374	0.0	+	.	Target "Motif:dsech_rDNA_ETS" 1 868
Contig121	RepeatMasker	similarity	228375	230370	0.0	+	.	Target "Motif:dsech_rDNA_18S_rDNA" 1 1995
Contig121	RepeatMasker	similarity	230371	231058	0.0	+	.	Target "Motif:dsech_rDNA_ITS1" 1 687
Contig121	RepeatMasker	similarity	231059	231181	0.0	+	.	Target "Motif:dsech_rDNA_5_8S_rDNA" 1 123
Contig121	RepeatMasker	similarity	231240	231624	0.0	+	.	Target "Motif:dsech_rDNA_ITS2" 1 385
Contig121	RepeatMasker	similarity	231625	234324	0.0	+	.	Target "Motif:dsech_rDNA_28S_rDNA" 1 2702
Contig121	RepeatMasker	similarity	234325	236567	0.0	+	.	Target "Motif:R1_DSe" 1 2258
Contig121	RepeatMasker	similarity	236571	236655	1.2	-	.	Target "Motif:90U_SAT" 1 82
Contig121	RepeatMasker	similarity	236683	236731	6.4	+	.	Target "Motif:(T)n" 1 49
Contig121	RepeatMasker	similarity	236916	238791	0.1	-	.	Target "Motif:Jockey-1_DSe" 1 1871
Contig121	RepeatMasker	similarity	239060	239094	9.1	+	.	Target "Motif:(CAGTGG)n" 1 39
Contig121	RepeatMasker	similarity	239436	241204	0.4	-	.	Target "Motif:G6_DM" 3 1743
Contig121	RepeatMasker	similarity	241206	241282	1.3	-	.	Target "Motif:90U_SAT" 1 75
Contig121	RepeatMasker	similarity	241279	241320	19.1	+	.	Target "Motif:dsech_rDNA_28S_rDNA" 2649 2690
Contig121	RepeatMasker	similarity	241284	241373	2.2	+	.	Target "Motif:NTS_90_Dsec" 1 90
Contig121	RepeatMasker	similarity	241373	241465	0.0	-	.	Target "Motif:90U_SAT" 1 91
Contig121	RepeatMasker	similarity	241462	241503	19.1	+	.	Target "Motif:dsech_rDNA_28S_rDNA" 2649 2690
Contig121	RepeatMasker	similarity	241467	241556	2.2	+	.	Target "Motif:NTS_90_Dsec" 1 90
Contig121	RepeatMasker	similarity	241595	241831	6.0	+	.	Target "Motif:NTS_240_Dsec" 4 241
Contig121	RepeatMasker	similarity	241817	241868	12.0	+	.	Target "Motif:dsech_rDNA_ETS" 1 50
Contig121	RepeatMasker	similarity	241832	242072	0.0	+	.	Target "Motif:NTS_240_Dsec" 1 241
Contig121	RepeatMasker	similarity	242058	242109	12.0	+	.	Target "Motif:dsech_rDNA_ETS" 1 50
Contig121	RepeatMasker	similarity	242073	242313	0.8	+	.	Target "Motif:NTS_240_Dsec" 1 241
Contig121	RepeatMasker	similarity	242299	242394	18.1	+	.	Target "Motif:dsech_rDNA_ETS" 1 90
Contig121	RepeatMasker	similarity	242314	242554	4.2	+	.	Target "Motif:NTS_240_Dsec" 1 241
Contig121	RepeatMasker	similarity	242540	242591	12.0	+	.	Target "Motif:dsech_rDNA_ETS" 1 50
Contig121	RepeatMasker	similarity	242555	242795	3.7	+	.	Target "Motif:NTS_240_Dsec" 1 241
Contig121	RepeatMasker	similarity	242781	242832	12.0	+	.	Target "Motif:dsech_rDNA_ETS" 1 50
Contig121	RepeatMasker	similarity	242796	243036	0.0	+	.	Target "Motif:NTS_240_Dsec" 1 241
Contig121	RepeatMasker	similarity	243022	243117	18.1	+	.	Target "Motif:dsech_rDNA_ETS" 1 90
Contig121	RepeatMasker	similarity	243037	243277	3.7	+	.	Target "Motif:NTS_240_Dsec" 1 241
Contig121	RepeatMasker	similarity	243263	243314	12.0	+	.	Target "Motif:dsech_rDNA_ETS" 1 50
Contig121	RepeatMasker	similarity	243278	243518	0.0	+	.	Target "Motif:NTS_240_Dsec" 1 241
Contig121	RepeatMasker	similarity	243504	243599	18.1	+	.	Target "Motif:dsech_rDNA_ETS" 1 90
Contig121	RepeatMasker	similarity	243519	243759	2.9	+	.	Target "Motif:NTS_240_Dsec" 1 241
Contig121	RepeatMasker	similarity	243745	243796	12.0	+	.	Target "Motif:dsech_rDNA_ETS" 1 50
Contig121	RepeatMasker	similarity	243760	244032	17.8	+	.	Target "Motif:NTS_240_Dsec" 1 241
Contig121	RepeatMasker	similarity	244018	244885	0.0	+	.	Target "Motif:dsech_rDNA_ETS" 1 868
Contig121	RepeatMasker	similarity	244886	246882	0.0	+	.	Target "Motif:dsech_rDNA_18S_rDNA" 1 1995
Contig121	RepeatMasker	similarity	246883	247569	0.0	+	.	Target "Motif:dsech_rDNA_ITS1" 1 687
Contig121	RepeatMasker	similarity	247570	247692	0.0	+	.	Target "Motif:dsech_rDNA_5_8S_rDNA" 1 123
Contig121	RepeatMasker	similarity	247751	248136	0.0	+	.	Target "Motif:dsech_rDNA_ITS2" 1 385
Contig121	RepeatMasker	similarity	248137	250857	0.0	+	.	Target "Motif:dsech_rDNA_28S_rDNA" 1 2723
Contig121	RepeatMasker	similarity	250870	256282	0.0	+	.	Target "Motif:R1_DSe" 1 5417
Contig121	RepeatMasker	similarity	256273	257538	0.2	+	.	Target "Motif:dsech_rDNA_28S_rDNA" 2700 3969
Contig121	RepeatMasker	similarity	257561	257651	1.1	+	.	Target "Motif:NTS_90_Dsec" 1 90
Contig121	RepeatMasker	similarity	257652	257741	2.2	+	.	Target "Motif:NTS_90_Dsec" 1 90
Contig121	RepeatMasker	similarity	257741	257833	1.1	-	.	Target "Motif:90U_SAT" 1 91
Contig121	RepeatMasker	similarity	257830	257871	19.1	+	.	Target "Motif:dsech_rDNA_28S_rDNA" 2649 2690
Contig121	RepeatMasker	similarity	257835	257926	1.1	+	.	Target "Motif:NTS_90_Dsec" 1 90
Contig121	RepeatMasker	similarity	257952	257979	0.0	+	.	Target "Motif:(T)n" 1 28
Contig121	RepeatMasker	similarity	258147	259903	0.6	-	.	Target "Motif:Jockey-1_DSe" 1 1872
Contig122	RepeatMasker	similarity	5	83	1.3	+	.	Target "Motif:NTS_90_Dsec" 2 82
Contig122	RepeatMasker	similarity	91	175	0.0	+	.	Target "Motif:NTS_90_Dsec" 5 90
Contig122	RepeatMasker	similarity	175	265	1.1	-	.	Target "Motif:90U_SAT" 1 91
Contig122	RepeatMasker	similarity	268	355	1.1	+	.	Target "Motif:NTS_90_Dsec" 3 90
Contig122	RepeatMasker	similarity	380	404	0.0	+	.	Target "Motif:(T)n" 1 25
Contig122	RepeatMasker	similarity	568	2437	0.1	-	.	Target "Motif:Jockey-1_DSe" 1 1872
Contig122	RepeatMasker	similarity	3080	4847	0.4	-	.	Target "Motif:G6_DM" 3 1743
Contig122	RepeatMasker	similarity	4849	4925	1.3	-	.	Target "Motif:90U_SAT" 1 75
Contig122	RepeatMasker	similarity	4927	5016	1.1	+	.	Target "Motif:NTS_90_Dsec" 1 90
Contig122	RepeatMasker	similarity	5016	5108	1.1	-	.	Target "Motif:90U_SAT" 1 91
Contig122	RepeatMasker	similarity	5110	5199	1.1	+	.	Target "Motif:NTS_90_Dsec" 1 90
Contig122	RepeatMasker	similarity	5199	5291	2.2	-	.	Target "Motif:90U_SAT" 1 91
Contig122	RepeatMasker	similarity	5293	5382	2.2	+	.	Target "Motif:NTS_90_Dsec" 1 90
Contig122	RepeatMasker	similarity	5382	5474	0.0	-	.	Target "Motif:90U_SAT" 1 91
Contig122	RepeatMasker	similarity	5476	5565	2.2	+	.	Target "Motif:NTS_90_Dsec" 1 90
Contig122	RepeatMasker	similarity	5604	5789	0.8	+	.	Target "Motif:NTS_160_Dsec" 1 163
Contig122	RepeatMasker	similarity	5764	6003	5.0	+	.	Target "Motif:NTS_240_Dsec" 1 241
Contig122	RepeatMasker	similarity	5989	6040	12.0	+	.	Target "Motif:dsech_rDNA_ETS" 1 50
Contig122	RepeatMasker	similarity	6004	6244	0.0	+	.	Target "Motif:NTS_240_Dsec" 1 241
Contig122	RepeatMasker	similarity	6230	6281	12.0	+	.	Target "Motif:dsech_rDNA_ETS" 1 50
Contig122	RepeatMasker	similarity	6245	6485	0.8	+	.	Target "Motif:NTS_240_Dsec" 1 241
Contig122	RepeatMasker	similarity	6471	6566	18.1	+	.	Target "Motif:dsech_rDNA_ETS" 1 90
Contig122	RepeatMasker	similarity	6486	6726	4.2	+	.	Target "Motif:NTS_240_Dsec" 1 241
Contig122	RepeatMasker	similarity	6712	6763	12.0	+	.	Target "Motif:dsech_rDNA_ETS" 1 50
Contig122	RepeatMasker	similarity	6727	6967	3.7	+	.	Target "Motif:NTS_240_Dsec" 1 241
Contig122	RepeatMasker	similarity	6953	7004	12.0	+	.	Target "Motif:dsech_rDNA_ETS" 1 50
Contig122	RepeatMasker	similarity	6968	7208	0.0	+	.	Target "Motif:NTS_240_Dsec" 1 241
Contig122	RepeatMasker	similarity	7194	7289	18.1	+	.	Target "Motif:dsech_rDNA_ETS" 1 90
Contig122	RepeatMasker	similarity	7209	7449	3.7	+	.	Target "Motif:NTS_240_Dsec" 1 241
Contig122	RepeatMasker	similarity	7435	7486	12.0	+	.	Target "Motif:dsech_rDNA_ETS" 1 50
Contig122	RepeatMasker	similarity	7450	7690	0.0	+	.	Target "Motif:NTS_240_Dsec" 1 241
Contig122	RepeatMasker	similarity	7676	7727	12.0	+	.	Target "Motif:dsech_rDNA_ETS" 1 50
Contig122	RepeatMasker	similarity	7691	7962	17.8	+	.	Target "Motif:NTS_240_Dsec" 1 241
Contig122	RepeatMasker	similarity	7948	8815	0.0	+	.	Target "Motif:dsech_rDNA_ETS" 1 868
Contig122	RepeatMasker	similarity	8816	10810	0.1	+	.	Target "Motif:dsech_rDNA_18S_rDNA" 1 1995
Contig122	RepeatMasker	similarity	10811	11497	0.0	+	.	Target "Motif:dsech_rDNA_ITS1" 1 687
Contig122	RepeatMasker	similarity	11498	11620	0.0	+	.	Target "Motif:dsech_rDNA_5_8S_rDNA" 1 123
Contig122	RepeatMasker	similarity	11679	12063	0.0	+	.	Target "Motif:dsech_rDNA_ITS2" 1 385
Contig122	RepeatMasker	similarity	12064	14714	0.0	+	.	Target "Motif:dsech_rDNA_28S_rDNA" 1 2651
Contig122	RepeatMasker	similarity	14715	18306	0.1	+	.	Target "Motif:R2_DSe" 1 3592
Contig122	RepeatMasker	similarity	18303	19624	0.1	+	.	Target "Motif:dsech_rDNA_28S_rDNA" 2648 3969
Contig122	RepeatMasker	similarity	19673	19699	0.0	+	.	Target "Motif:(T)n" 1 27
Contig122	RepeatMasker	similarity	19868	21739	0.2	-	.	Target "Motif:Jockey-1_DSe" 1 1872
Contig122	RepeatMasker	similarity	22382	24152	0.4	-	.	Target "Motif:G6_DM" 2 1743
Contig122	RepeatMasker	similarity	24154	24230	1.3	+	.	Target "Motif:NTS_90_Dsec" 14 90
Contig122	RepeatMasker	similarity	24231	24320	0.0	+	.	Target "Motif:NTS_90_Dsec" 1 90
Contig122	RepeatMasker	similarity	24320	24412	0.0	-	.	Target "Motif:90U_SAT" 1 91
Contig122	RepeatMasker	similarity	24414	24503	1.1	+	.	Target "Motif:NTS_90_Dsec" 1 90
Contig122	RepeatMasker	similarity	24503	24595	2.2	-	.	Target "Motif:90U_SAT" 1 91
Contig122	RepeatMasker	similarity	24597	24686	1.1	+	.	Target "Motif:NTS_90_Dsec" 1 90
Contig122	RepeatMasker	similarity	24687	24776	0.0	+	.	Target "Motif:NTS_90_Dsec" 1 90
Contig122	RepeatMasker	similarity	24776	24868	1.1	-	.	Target "Motif:90U_SAT" 1 91
Contig122	RepeatMasker	similarity	24870	24959	1.1	+	.	Target "Motif:NTS_90_Dsec" 1 90
Contig122	RepeatMasker	similarity	24959	25051	1.1	-	.	Target "Motif:90U_SAT" 1 91
Contig122	RepeatMasker	similarity	25053	25142	1.1	+	.	Target "Motif:NTS_90_Dsec" 1 90
Contig122	RepeatMasker	similarity	25142	25234	1.1	-	.	Target "Motif:90U_SAT" 1 91
Contig122	RepeatMasker	similarity	25236	25325	1.1	+	.	Target "Motif:NTS_90_Dsec" 1 90
Contig122	RepeatMasker	similarity	25325	25417	2.2	-	.	Target "Motif:90U_SAT" 1 91
Contig122	RepeatMasker	similarity	25419	25508	2.2	+	.	Target "Motif:NTS_90_Dsec" 1 90
Contig122	RepeatMasker	similarity	25508	25600	0.0	-	.	Target "Motif:90U_SAT" 1 91
Contig122	RepeatMasker	similarity	25602	25691	2.2	+	.	Target "Motif:NTS_90_Dsec" 1 90
Contig122	RepeatMasker	similarity	25730	25915	0.8	+	.	Target "Motif:NTS_160_Dsec" 1 163
Contig122	RepeatMasker	similarity	25890	26129	5.0	+	.	Target "Motif:NTS_240_Dsec" 1 241
Contig122	RepeatMasker	similarity	26115	26166	12.0	+	.	Target "Motif:dsech_rDNA_ETS" 1 50
Contig122	RepeatMasker	similarity	26130	26370	0.0	+	.	Target "Motif:NTS_240_Dsec" 1 241
Contig122	RepeatMasker	similarity	26356	26407	12.0	+	.	Target "Motif:dsech_rDNA_ETS" 1 50
Contig122	RepeatMasker	similarity	26371	26611	0.8	+	.	Target "Motif:NTS_240_Dsec" 1 241
Contig122	RepeatMasker	similarity	26597	26692	18.1	+	.	Target "Motif:dsech_rDNA_ETS" 1 90
Contig122	RepeatMasker	similarity	26612	26852	4.2	+	.	Target "Motif:NTS_240_Dsec" 1 241
Contig122	RepeatMasker	similarity	26838	26889	12.0	+	.	Target "Motif:dsech_rDNA_ETS" 1 50
Contig122	RepeatMasker	similarity	26853	27093	3.7	+	.	Target "Motif:NTS_240_Dsec" 1 241
Contig122	RepeatMasker	similarity	27079	27130	12.0	+	.	Target "Motif:dsech_rDNA_ETS" 1 50
Contig122	RepeatMasker	similarity	27094	27334	0.0	+	.	Target "Motif:NTS_240_Dsec" 1 241
Contig122	RepeatMasker	similarity	27320	27415	18.1	+	.	Target "Motif:dsech_rDNA_ETS" 1 90
Contig122	RepeatMasker	similarity	27335	27575	3.7	+	.	Target "Motif:NTS_240_Dsec" 1 241
Contig122	RepeatMasker	similarity	27561	27612	12.0	+	.	Target "Motif:dsech_rDNA_ETS" 1 50
Contig122	RepeatMasker	similarity	27576	27816	0.0	+	.	Target "Motif:NTS_240_Dsec" 1 241
Contig122	RepeatMasker	similarity	27802	27897	18.1	+	.	Target "Motif:dsech_rDNA_ETS" 1 90
Contig122	RepeatMasker	similarity	27817	28057	2.9	+	.	Target "Motif:NTS_240_Dsec" 1 241
Contig122	RepeatMasker	similarity	28043	28094	12.0	+	.	Target "Motif:dsech_rDNA_ETS" 1 50
Contig122	RepeatMasker	similarity	28058	28329	17.8	+	.	Target "Motif:NTS_240_Dsec" 1 241
Contig122	RepeatMasker	similarity	28315	29182	0.0	+	.	Target "Motif:dsech_rDNA_ETS" 1 868
Contig122	RepeatMasker	similarity	29183	31178	0.0	+	.	Target "Motif:dsech_rDNA_18S_rDNA" 1 1995
Contig122	RepeatMasker	similarity	31179	31865	0.0	+	.	Target "Motif:dsech_rDNA_ITS1" 1 687
Contig122	RepeatMasker	similarity	31866	31988	0.0	+	.	Target "Motif:dsech_rDNA_5_8S_rDNA" 1 123
Contig122	RepeatMasker	similarity	32047	32431	0.0	+	.	Target "Motif:dsech_rDNA_ITS2" 1 385
Contig122	RepeatMasker	similarity	32432	35109	0.0	+	.	Target "Motif:dsech_rDNA_28S_rDNA" 1 2678
Contig122	RepeatMasker	similarity	35110	35138	0.0	+	.	Target "Motif:(T)n" 1 29
Contig122	RepeatMasker	similarity	35311	37182	0.0	-	.	Target "Motif:Jockey-1_DSe" 1 1872
Contig122	RepeatMasker	similarity	37825	39597	0.4	-	.	Target "Motif:G6_DM" 1 1743
Contig122	RepeatMasker	similarity	39598	40898	0.0	+	.	Target "Motif:dsech_rDNA_28S_rDNA" 2669 3969
Contig122	RepeatMasker	similarity	40922	41011	1.1	+	.	Target "Motif:NTS_90_Dsec" 1 90
Contig122	RepeatMasker	similarity	41012	41101	0.0	+	.	Target "Motif:NTS_90_Dsec" 1 90
Contig122	RepeatMasker	similarity	41101	41193	0.0	-	.	Target "Motif:90U_SAT" 1 91
Contig122	RepeatMasker	similarity	41195	41284	1.1	+	.	Target "Motif:NTS_90_Dsec" 1 90
Contig122	RepeatMasker	similarity	41284	41376	2.2	-	.	Target "Motif:90U_SAT" 1 91
Contig122	RepeatMasker	similarity	41378	41467	1.1	+	.	Target "Motif:NTS_90_Dsec" 1 90
Contig122	RepeatMasker	similarity	41468	41557	0.0	+	.	Target "Motif:NTS_90_Dsec" 1 90
Contig122	RepeatMasker	similarity	41557	41649	1.1	-	.	Target "Motif:90U_SAT" 1 91
Contig122	RepeatMasker	similarity	41651	41740	1.1	+	.	Target "Motif:NTS_90_Dsec" 1 90
Contig122	RepeatMasker	similarity	41740	41832	1.1	-	.	Target "Motif:90U_SAT" 1 91
Contig122	RepeatMasker	similarity	41834	41923	1.1	+	.	Target "Motif:NTS_90_Dsec" 1 90
Contig122	RepeatMasker	similarity	41923	42015	1.1	-	.	Target "Motif:90U_SAT" 1 91
Contig122	RepeatMasker	similarity	42017	42106	1.1	+	.	Target "Motif:NTS_90_Dsec" 1 90
Contig122	RepeatMasker	similarity	42106	42198	2.2	-	.	Target "Motif:90U_SAT" 1 91
Contig122	RepeatMasker	similarity	42200	42289	2.2	+	.	Target "Motif:NTS_90_Dsec" 1 90
Contig122	RepeatMasker	similarity	42289	42381	0.0	-	.	Target "Motif:90U_SAT" 1 91
Contig122	RepeatMasker	similarity	42383	42472	2.2	+	.	Target "Motif:NTS_90_Dsec" 1 90
Contig122	RepeatMasker	similarity	42511	42696	0.8	+	.	Target "Motif:NTS_160_Dsec" 1 163
Contig122	RepeatMasker	similarity	42671	42910	5.0	+	.	Target "Motif:NTS_240_Dsec" 1 241
Contig122	RepeatMasker	similarity	42896	42947	12.0	+	.	Target "Motif:dsech_rDNA_ETS" 1 50
Contig122	RepeatMasker	similarity	42911	43151	0.0	+	.	Target "Motif:NTS_240_Dsec" 1 241
Contig122	RepeatMasker	similarity	43137	43188	12.0	+	.	Target "Motif:dsech_rDNA_ETS" 1 50
Contig122	RepeatMasker	similarity	43152	43392	0.8	+	.	Target "Motif:NTS_240_Dsec" 1 241
Contig122	RepeatMasker	similarity	43378	43473	18.1	+	.	Target "Motif:dsech_rDNA_ETS" 1 90
Contig122	RepeatMasker	similarity	43393	43633	4.2	+	.	Target "Motif:NTS_240_Dsec" 1 241
Contig122	RepeatMasker	similarity	43619	43670	12.0	+	.	Target "Motif:dsech_rDNA_ETS" 1 50
Contig122	RepeatMasker	similarity	43634	43874	3.7	+	.	Target "Motif:NTS_240_Dsec" 1 241
Contig122	RepeatMasker	similarity	43860	43911	12.0	+	.	Target "Motif:dsech_rDNA_ETS" 1 50
Contig122	RepeatMasker	similarity	43875	44115	0.0	+	.	Target "Motif:NTS_240_Dsec" 1 241
Contig122	RepeatMasker	similarity	44101	44196	18.1	+	.	Target "Motif:dsech_rDNA_ETS" 1 90
Contig122	RepeatMasker	similarity	44116	44356	3.7	+	.	Target "Motif:NTS_240_Dsec" 1 241
Contig122	RepeatMasker	similarity	44342	44393	12.0	+	.	Target "Motif:dsech_rDNA_ETS" 1 50
Contig122	RepeatMasker	similarity	44357	44597	0.0	+	.	Target "Motif:NTS_240_Dsec" 1 241
Contig122	RepeatMasker	similarity	44583	44678	18.1	+	.	Target "Motif:dsech_rDNA_ETS" 1 90
Contig122	RepeatMasker	similarity	44598	44838	2.9	+	.	Target "Motif:NTS_240_Dsec" 1 241
Contig122	RepeatMasker	similarity	44824	44875	12.0	+	.	Target "Motif:dsech_rDNA_ETS" 1 50
Contig122	RepeatMasker	similarity	44839	45110	17.8	+	.	Target "Motif:NTS_240_Dsec" 1 241
Contig122	RepeatMasker	similarity	45096	45963	0.0	+	.	Target "Motif:dsech_rDNA_ETS" 1 868
Contig122	RepeatMasker	similarity	45964	47959	0.1	+	.	Target "Motif:dsech_rDNA_18S_rDNA" 1 1995
Contig122	RepeatMasker	similarity	47960	48646	0.0	+	.	Target "Motif:dsech_rDNA_ITS1" 1 687
Contig122	RepeatMasker	similarity	48647	48769	0.0	+	.	Target "Motif:dsech_rDNA_5_8S_rDNA" 1 123
Contig122	RepeatMasker	similarity	48828	49212	0.0	+	.	Target "Motif:dsech_rDNA_ITS2" 1 385
Contig122	RepeatMasker	similarity	49213	51945	0.0	+	.	Target "Motif:dsech_rDNA_28S_rDNA" 1 2734
Contig122	RepeatMasker	similarity	51931	51966	3.0	+	.	Target "Motif:dsech_rDNA_28S_rDNA" 2669 2702
Contig122	RepeatMasker	similarity	51967	57383	0.0	+	.	Target "Motif:R1_DSe" 1 5417
Contig122	RepeatMasker	similarity	57382	58641	0.0	+	.	Target "Motif:dsech_rDNA_28S_rDNA" 2710 3969
Contig122	RepeatMasker	similarity	58665	58754	1.1	+	.	Target "Motif:NTS_90_Dsec" 1 90
Contig122	RepeatMasker	similarity	58755	58844	0.0	+	.	Target "Motif:NTS_90_Dsec" 1 90
Contig122	RepeatMasker	similarity	58844	58936	0.0	-	.	Target "Motif:90U_SAT" 1 91
Contig122	RepeatMasker	similarity	58938	59027	1.1	+	.	Target "Motif:NTS_90_Dsec" 1 90
Contig122	RepeatMasker	similarity	59027	59119	2.2	-	.	Target "Motif:90U_SAT" 1 91
Contig122	RepeatMasker	similarity	59121	59210	1.1	+	.	Target "Motif:NTS_90_Dsec" 1 90
Contig122	RepeatMasker	similarity	59211	59300	0.0	+	.	Target "Motif:NTS_90_Dsec" 1 90
Contig122	RepeatMasker	similarity	59300	59392	1.1	-	.	Target "Motif:90U_SAT" 1 91
Contig122	RepeatMasker	similarity	59394	59478	0.0	+	.	Target "Motif:NTS_90_Dsec" 1 90
Contig122	RepeatMasker	similarity	59479	59562	3.6	-	.	Target "Motif:90U_SAT" 1 89
Contig122	RepeatMasker	similarity	59564	59653	1.1	+	.	Target "Motif:NTS_90_Dsec" 1 90
Contig122	RepeatMasker	similarity	59653	59745	0.0	-	.	Target "Motif:90U_SAT" 1 91
Contig122	RepeatMasker	similarity	59747	59836	1.1	+	.	Target "Motif:NTS_90_Dsec" 1 90
Contig122	RepeatMasker	similarity	59836	59928	2.2	-	.	Target "Motif:90U_SAT" 1 91
Contig122	RepeatMasker	similarity	59930	60019	2.2	+	.	Target "Motif:NTS_90_Dsec" 1 90
Contig122	RepeatMasker	similarity	60019	60111	0.0	-	.	Target "Motif:90U_SAT" 1 91
Contig122	RepeatMasker	similarity	60113	60199	0.0	+	.	Target "Motif:NTS_90_Dsec" 1 90
Contig122	RepeatMasker	similarity	60236	60421	1.1	+	.	Target "Motif:NTS_160_Dsec" 7 163
Contig122	RepeatMasker	similarity	60396	60633	5.9	+	.	Target "Motif:NTS_240_Dsec" 1 241
Contig122	RepeatMasker	similarity	60619	60670	12.0	+	.	Target "Motif:dsech_rDNA_ETS" 1 50
Contig122	RepeatMasker	similarity	60634	60874	0.0	+	.	Target "Motif:NTS_240_Dsec" 1 241
Contig122	RepeatMasker	similarity	60860	60911	12.0	+	.	Target "Motif:dsech_rDNA_ETS" 1 50
Contig122	RepeatMasker	similarity	60875	61115	0.8	+	.	Target "Motif:NTS_240_Dsec" 1 241
Contig122	RepeatMasker	similarity	61101	61196	18.1	+	.	Target "Motif:dsech_rDNA_ETS" 1 90
Contig122	RepeatMasker	similarity	61116	61352	4.7	+	.	Target "Motif:NTS_240_Dsec" 1 241
Contig122	RepeatMasker	similarity	61338	61389	12.0	+	.	Target "Motif:dsech_rDNA_ETS" 1 50
Contig122	RepeatMasker	similarity	61353	61593	3.7	+	.	Target "Motif:NTS_240_Dsec" 1 241
Contig122	RepeatMasker	similarity	61579	61630	12.0	+	.	Target "Motif:dsech_rDNA_ETS" 1 50
Contig122	RepeatMasker	similarity	61594	61834	0.0	+	.	Target "Motif:NTS_240_Dsec" 1 241
Contig122	RepeatMasker	similarity	61820	61915	18.1	+	.	Target "Motif:dsech_rDNA_ETS" 1 90
Contig122	RepeatMasker	similarity	61835	62075	3.7	+	.	Target "Motif:NTS_240_Dsec" 1 241
Contig122	RepeatMasker	similarity	62061	62112	12.0	+	.	Target "Motif:dsech_rDNA_ETS" 1 50
Contig122	RepeatMasker	similarity	62076	62316	0.0	+	.	Target "Motif:NTS_240_Dsec" 1 241
Contig122	RepeatMasker	similarity	62302	62397	18.1	+	.	Target "Motif:dsech_rDNA_ETS" 1 90
Contig122	RepeatMasker	similarity	62317	62557	2.9	+	.	Target "Motif:NTS_240_Dsec" 1 241
Contig122	RepeatMasker	similarity	62543	62594	12.0	+	.	Target "Motif:dsech_rDNA_ETS" 1 50
Contig122	RepeatMasker	similarity	62558	62829	17.8	+	.	Target "Motif:NTS_240_Dsec" 1 241
Contig122	RepeatMasker	similarity	62815	63682	0.0	+	.	Target "Motif:dsech_rDNA_ETS" 1 868
Contig122	RepeatMasker	similarity	63683	64504	0.0	+	.	Target "Motif:dsech_rDNA_18S_rDNA" 1 822
Contig122	RepeatMasker	similarity	64559	64652	0.0	+	.	Target "Motif:Jockey-1_DSe" 1 94
Contig122	RepeatMasker	similarity	64653	69260	0.0	+	.	Target "Motif:R1_DSe" 810 5417
Contig122	RepeatMasker	similarity	69259	70518	0.0	+	.	Target "Motif:dsech_rDNA_28S_rDNA" 2710 3969
Contig122	RepeatMasker	similarity	70542	70631	1.1	+	.	Target "Motif:NTS_90_Dsec" 1 90
Contig122	RepeatMasker	similarity	70632	70721	0.0	+	.	Target "Motif:NTS_90_Dsec" 1 90
Contig122	RepeatMasker	similarity	70721	70813	0.0	-	.	Target "Motif:90U_SAT" 1 91
Contig122	RepeatMasker	similarity	70815	70904	1.1	+	.	Target "Motif:NTS_90_Dsec" 1 90
Contig122	RepeatMasker	similarity	70904	70996	2.2	-	.	Target "Motif:90U_SAT" 1 91
Contig122	RepeatMasker	similarity	70998	71087	1.1	+	.	Target "Motif:NTS_90_Dsec" 1 90
Contig122	RepeatMasker	similarity	71088	71177	0.0	+	.	Target "Motif:NTS_90_Dsec" 1 90
Contig122	RepeatMasker	similarity	71177	71269	1.1	-	.	Target "Motif:90U_SAT" 1 91
Contig122	RepeatMasker	similarity	71271	71360	1.1	+	.	Target "Motif:NTS_90_Dsec" 1 90
Contig122	RepeatMasker	similarity	71360	71452	1.1	-	.	Target "Motif:90U_SAT" 1 91
Contig122	RepeatMasker	similarity	71454	71543	1.1	+	.	Target "Motif:NTS_90_Dsec" 1 90
Contig122	RepeatMasker	similarity	71543	71635	1.1	-	.	Target "Motif:90U_SAT" 1 91
Contig122	RepeatMasker	similarity	71637	71726	1.1	+	.	Target "Motif:NTS_90_Dsec" 1 90
Contig122	RepeatMasker	similarity	71726	71818	2.2	-	.	Target "Motif:90U_SAT" 1 91
Contig122	RepeatMasker	similarity	71820	71909	2.2	+	.	Target "Motif:NTS_90_Dsec" 1 90
Contig122	RepeatMasker	similarity	71909	72001	0.0	-	.	Target "Motif:90U_SAT" 1 91
Contig122	RepeatMasker	similarity	72003	72092	2.2	+	.	Target "Motif:NTS_90_Dsec" 1 90
Contig122	RepeatMasker	similarity	72131	72316	0.8	+	.	Target "Motif:NTS_160_Dsec" 1 163
Contig122	RepeatMasker	similarity	72291	72530	5.0	+	.	Target "Motif:NTS_240_Dsec" 1 241
Contig122	RepeatMasker	similarity	72516	72567	12.0	+	.	Target "Motif:dsech_rDNA_ETS" 1 50
Contig122	RepeatMasker	similarity	72531	72771	0.0	+	.	Target "Motif:NTS_240_Dsec" 1 241
Contig122	RepeatMasker	similarity	72757	72808	12.0	+	.	Target "Motif:dsech_rDNA_ETS" 1 50
Contig122	RepeatMasker	similarity	72772	72961	3.2	+	.	Target "Motif:NTS_160_Dsec" 1 163
Contig122	RepeatMasker	similarity	72936	73175	5.0	+	.	Target "Motif:NTS_240_Dsec" 1 241
Contig122	RepeatMasker	similarity	73161	73212	12.0	+	.	Target "Motif:dsech_rDNA_ETS" 1 50
Contig122	RepeatMasker	similarity	73176	73416	0.0	+	.	Target "Motif:NTS_240_Dsec" 1 241
Contig122	RepeatMasker	similarity	73402	73453	12.0	+	.	Target "Motif:dsech_rDNA_ETS" 1 50
Contig122	RepeatMasker	similarity	73417	73657	0.8	+	.	Target "Motif:NTS_240_Dsec" 1 241
Contig122	RepeatMasker	similarity	73643	73738	18.1	+	.	Target "Motif:dsech_rDNA_ETS" 1 90
Contig122	RepeatMasker	similarity	73658	73898	4.2	+	.	Target "Motif:NTS_240_Dsec" 1 241
Contig122	RepeatMasker	similarity	73884	73935	12.0	+	.	Target "Motif:dsech_rDNA_ETS" 1 50
Contig122	RepeatMasker	similarity	73899	74139	3.7	+	.	Target "Motif:NTS_240_Dsec" 1 241
Contig122	RepeatMasker	similarity	74125	74176	12.0	+	.	Target "Motif:dsech_rDNA_ETS" 1 50
Contig122	RepeatMasker	similarity	74140	74380	0.0	+	.	Target "Motif:NTS_240_Dsec" 1 241
Contig122	RepeatMasker	similarity	74366	74461	18.1	+	.	Target "Motif:dsech_rDNA_ETS" 1 90
Contig122	RepeatMasker	similarity	74381	74621	3.7	+	.	Target "Motif:NTS_240_Dsec" 1 241
Contig122	RepeatMasker	similarity	74607	74658	12.0	+	.	Target "Motif:dsech_rDNA_ETS" 1 50
Contig122	RepeatMasker	similarity	74622	74862	0.0	+	.	Target "Motif:NTS_240_Dsec" 1 241
Contig122	RepeatMasker	similarity	74848	74943	18.1	+	.	Target "Motif:dsech_rDNA_ETS" 1 90
Contig122	RepeatMasker	similarity	74863	75103	2.9	+	.	Target "Motif:NTS_240_Dsec" 1 241
Contig122	RepeatMasker	similarity	75089	75140	12.0	+	.	Target "Motif:dsech_rDNA_ETS" 1 50
Contig122	RepeatMasker	similarity	75104	75375	17.8	+	.	Target "Motif:NTS_240_Dsec" 1 241
Contig122	RepeatMasker	similarity	75361	76228	0.0	+	.	Target "Motif:dsech_rDNA_ETS" 1 868
Contig122	RepeatMasker	similarity	76229	78224	0.1	+	.	Target "Motif:dsech_rDNA_18S_rDNA" 1 1995
Contig122	RepeatMasker	similarity	78225	78911	0.0	+	.	Target "Motif:dsech_rDNA_ITS1" 1 687
Contig122	RepeatMasker	similarity	78912	79034	0.0	+	.	Target "Motif:dsech_rDNA_5_8S_rDNA" 1 123
Contig122	RepeatMasker	similarity	79093	79477	0.0	+	.	Target "Motif:dsech_rDNA_ITS2" 1 385
Contig122	RepeatMasker	similarity	79478	83446	0.0	+	.	Target "Motif:dsech_rDNA_28S_rDNA" 1 3969
Contig122	RepeatMasker	similarity	83470	83559	1.1	+	.	Target "Motif:NTS_90_Dsec" 1 90
Contig122	RepeatMasker	similarity	83560	83649	0.0	+	.	Target "Motif:NTS_90_Dsec" 1 90
Contig122	RepeatMasker	similarity	83649	83741	0.0	-	.	Target "Motif:90U_SAT" 1 91
Contig122	RepeatMasker	similarity	83743	83832	1.1	+	.	Target "Motif:NTS_90_Dsec" 1 90
Contig122	RepeatMasker	similarity	83832	83924	1.1	-	.	Target "Motif:90U_SAT" 1 91
Contig122	RepeatMasker	similarity	83926	84015	1.1	+	.	Target "Motif:NTS_90_Dsec" 1 90
Contig122	RepeatMasker	similarity	84015	84107	2.2	-	.	Target "Motif:90U_SAT" 1 91
Contig122	RepeatMasker	similarity	84109	84198	2.2	+	.	Target "Motif:NTS_90_Dsec" 1 90
Contig122	RepeatMasker	similarity	84198	84290	0.0	-	.	Target "Motif:90U_SAT" 1 91
Contig122	RepeatMasker	similarity	84292	84381	2.2	+	.	Target "Motif:NTS_90_Dsec" 1 90
Contig122	RepeatMasker	similarity	84420	84605	0.8	+	.	Target "Motif:NTS_160_Dsec" 1 163
Contig122	RepeatMasker	similarity	84580	84818	4.6	+	.	Target "Motif:NTS_240_Dsec" 1 241
Contig122	RepeatMasker	similarity	84804	84855	12.0	+	.	Target "Motif:dsech_rDNA_ETS" 1 50
Contig122	RepeatMasker	similarity	84819	85059	0.0	+	.	Target "Motif:NTS_240_Dsec" 1 241
Contig122	RepeatMasker	similarity	85045	85096	12.0	+	.	Target "Motif:dsech_rDNA_ETS" 1 50
Contig122	RepeatMasker	similarity	85060	85249	3.2	+	.	Target "Motif:NTS_160_Dsec" 1 163
Contig122	RepeatMasker	similarity	85224	85463	5.0	+	.	Target "Motif:NTS_240_Dsec" 1 241
Contig122	RepeatMasker	similarity	85449	85500	12.0	+	.	Target "Motif:dsech_rDNA_ETS" 1 50
Contig122	RepeatMasker	similarity	85464	85704	0.0	+	.	Target "Motif:NTS_240_Dsec" 1 241
Contig122	RepeatMasker	similarity	85690	85741	12.0	+	.	Target "Motif:dsech_rDNA_ETS" 1 50
Contig122	RepeatMasker	similarity	85705	85945	0.8	+	.	Target "Motif:NTS_240_Dsec" 1 241
Contig122	RepeatMasker	similarity	85931	86026	18.1	+	.	Target "Motif:dsech_rDNA_ETS" 1 90
Contig122	RepeatMasker	similarity	85946	86186	4.2	+	.	Target "Motif:NTS_240_Dsec" 1 241
Contig122	RepeatMasker	similarity	86172	86223	12.0	+	.	Target "Motif:dsech_rDNA_ETS" 1 50
Contig122	RepeatMasker	similarity	86187	86427	3.7	+	.	Target "Motif:NTS_240_Dsec" 1 241
Contig122	RepeatMasker	similarity	86413	86464	12.0	+	.	Target "Motif:dsech_rDNA_ETS" 1 50
Contig122	RepeatMasker	similarity	86428	86668	0.0	+	.	Target "Motif:NTS_240_Dsec" 1 241
Contig122	RepeatMasker	similarity	86654	86749	18.1	+	.	Target "Motif:dsech_rDNA_ETS" 1 90
Contig122	RepeatMasker	similarity	86669	86909	3.7	+	.	Target "Motif:NTS_240_Dsec" 1 241
Contig122	RepeatMasker	similarity	86895	86946	12.0	+	.	Target "Motif:dsech_rDNA_ETS" 1 50
Contig122	RepeatMasker	similarity	86910	87150	0.0	+	.	Target "Motif:NTS_240_Dsec" 1 241
Contig122	RepeatMasker	similarity	87136	87231	18.1	+	.	Target "Motif:dsech_rDNA_ETS" 1 90
Contig122	RepeatMasker	similarity	87151	87391	2.9	+	.	Target "Motif:NTS_240_Dsec" 1 241
Contig122	RepeatMasker	similarity	87377	87428	12.0	+	.	Target "Motif:dsech_rDNA_ETS" 1 50
Contig122	RepeatMasker	similarity	87392	87664	16.6	+	.	Target "Motif:NTS_240_Dsec" 1 241
Contig122	RepeatMasker	similarity	87650	88517	0.0	+	.	Target "Motif:dsech_rDNA_ETS" 1 868
Contig122	RepeatMasker	similarity	88518	90512	0.1	+	.	Target "Motif:dsech_rDNA_18S_rDNA" 1 1995
Contig122	RepeatMasker	similarity	90513	91199	0.0	+	.	Target "Motif:dsech_rDNA_ITS1" 1 687
Contig122	RepeatMasker	similarity	91200	91322	0.0	+	.	Target "Motif:dsech_rDNA_5_8S_rDNA" 1 123
Contig122	RepeatMasker	similarity	91381	91765	0.0	+	.	Target "Motif:dsech_rDNA_ITS2" 1 385
Contig122	RepeatMasker	similarity	91766	95734	0.0	+	.	Target "Motif:dsech_rDNA_28S_rDNA" 1 3969
Contig122	RepeatMasker	similarity	95758	95847	1.1	+	.	Target "Motif:NTS_90_Dsec" 1 90
Contig122	RepeatMasker	similarity	95843	95884	19.1	+	.	Target "Motif:dsech_rDNA_28S_rDNA" 2649 2690
Contig122	RepeatMasker	similarity	95848	95937	0.0	+	.	Target "Motif:NTS_90_Dsec" 1 90
Contig122	RepeatMasker	similarity	95937	96029	0.0	-	.	Target "Motif:90U_SAT" 1 91
Contig122	RepeatMasker	similarity	96026	96067	19.1	+	.	Target "Motif:dsech_rDNA_28S_rDNA" 2649 2690
Contig122	RepeatMasker	similarity	96031	96120	0.0	+	.	Target "Motif:NTS_90_Dsec" 1 90
Contig122	RepeatMasker	similarity	96120	96331	1.3	-	.	Target "Motif:90U_SAT" 1 207
Contig122	RepeatMasker	similarity	96332	96358	0.0	+	.	Target "Motif:(T)n" 1 27
Contig122	RepeatMasker	similarity	96527	98398	0.2	-	.	Target "Motif:Jockey-1_DSe" 1 1872
Contig122	RepeatMasker	similarity	99041	100812	0.5	-	.	Target "Motif:G6_DM" 1 1743
Contig122	RepeatMasker	similarity	100813	100887	1.3	+	.	Target "Motif:NTS_90_Dsec" 16 90
Contig122	RepeatMasker	similarity	100887	100979	2.2	-	.	Target "Motif:90U_SAT" 1 91
Contig122	RepeatMasker	similarity	100976	101017	19.1	+	.	Target "Motif:dsech_rDNA_28S_rDNA" 2649 2690
Contig122	RepeatMasker	similarity	100981	101070	1.1	+	.	Target "Motif:NTS_90_Dsec" 1 90
Contig122	RepeatMasker	similarity	101066	101107	19.1	+	.	Target "Motif:dsech_rDNA_28S_rDNA" 2649 2690
Contig122	RepeatMasker	similarity	101071	101160	0.0	+	.	Target "Motif:NTS_90_Dsec" 1 90
Contig122	RepeatMasker	similarity	101160	101186	0.0	-	.	Target "Motif:90U_SAT" 65 91
Contig122	RepeatMasker	similarity	101366	103237	0.0	-	.	Target "Motif:Jockey-1_DSe" 1 1872
Contig122	RepeatMasker	similarity	103880	105649	0.4	-	.	Target "Motif:G6_DM" 2 1743
Contig122	RepeatMasker	similarity	105649	105727	1.3	-	.	Target "Motif:90U_SAT" 1 77
Contig122	RepeatMasker	similarity	105724	105765	19.1	+	.	Target "Motif:dsech_rDNA_28S_rDNA" 2649 2690
Contig122	RepeatMasker	similarity	105729	105818	1.1	+	.	Target "Motif:NTS_90_Dsec" 1 90
Contig122	RepeatMasker	similarity	105818	105910	1.1	-	.	Target "Motif:90U_SAT" 1 91
Contig122	RepeatMasker	similarity	105907	105948	19.1	+	.	Target "Motif:dsech_rDNA_28S_rDNA" 2649 2690
Contig122	RepeatMasker	similarity	105912	106001	1.1	+	.	Target "Motif:NTS_90_Dsec" 1 90
Contig122	RepeatMasker	similarity	105997	106038	19.1	+	.	Target "Motif:dsech_rDNA_28S_rDNA" 2649 2690
Contig122	RepeatMasker	similarity	106002	106091	0.0	+	.	Target "Motif:NTS_90_Dsec" 1 90
Contig122	RepeatMasker	similarity	106091	106183	1.1	-	.	Target "Motif:90U_SAT" 1 91
Contig122	RepeatMasker	similarity	106180	106221	19.1	+	.	Target "Motif:dsech_rDNA_28S_rDNA" 2649 2690
Contig122	RepeatMasker	similarity	106185	106274	1.1	+	.	Target "Motif:NTS_90_Dsec" 1 90
Contig122	RepeatMasker	similarity	106274	106366	1.1	-	.	Target "Motif:90U_SAT" 1 91
Contig122	RepeatMasker	similarity	106363	106404	19.1	+	.	Target "Motif:dsech_rDNA_28S_rDNA" 2649 2690
Contig122	RepeatMasker	similarity	106368	106457	1.1	+	.	Target "Motif:NTS_90_Dsec" 1 90
Contig122	RepeatMasker	similarity	106457	106549	1.1	-	.	Target "Motif:90U_SAT" 1 91
Contig122	RepeatMasker	similarity	106546	106587	19.1	+	.	Target "Motif:dsech_rDNA_28S_rDNA" 2649 2690
Contig122	RepeatMasker	similarity	106551	106640	1.1	+	.	Target "Motif:NTS_90_Dsec" 1 90
Contig122	RepeatMasker	similarity	106640	106732	2.2	-	.	Target "Motif:90U_SAT" 1 91
Contig122	RepeatMasker	similarity	106729	106770	19.1	+	.	Target "Motif:dsech_rDNA_28S_rDNA" 2649 2690
Contig122	RepeatMasker	similarity	106734	106823	2.2	+	.	Target "Motif:NTS_90_Dsec" 1 90
Contig122	RepeatMasker	similarity	106823	106915	0.0	-	.	Target "Motif:90U_SAT" 1 91
Contig122	RepeatMasker	similarity	106912	106953	19.1	+	.	Target "Motif:dsech_rDNA_28S_rDNA" 2649 2690
Contig122	RepeatMasker	similarity	106917	107006	2.2	+	.	Target "Motif:NTS_90_Dsec" 1 90
Contig122	RepeatMasker	similarity	107045	107230	0.8	+	.	Target "Motif:NTS_160_Dsec" 1 163
Contig122	RepeatMasker	similarity	107205	107444	5.0	+	.	Target "Motif:NTS_240_Dsec" 1 241
Contig122	RepeatMasker	similarity	107430	107481	12.0	+	.	Target "Motif:dsech_rDNA_ETS" 1 50
Contig122	RepeatMasker	similarity	107445	107685	0.0	+	.	Target "Motif:NTS_240_Dsec" 1 241
Contig122	RepeatMasker	similarity	107671	107722	12.0	+	.	Target "Motif:dsech_rDNA_ETS" 1 50
Contig122	RepeatMasker	similarity	107686	107926	0.8	+	.	Target "Motif:NTS_240_Dsec" 1 241
Contig122	RepeatMasker	similarity	107912	108007	18.1	+	.	Target "Motif:dsech_rDNA_ETS" 1 90
Contig122	RepeatMasker	similarity	107927	108167	4.2	+	.	Target "Motif:NTS_240_Dsec" 1 241
Contig122	RepeatMasker	similarity	108153	108204	12.0	+	.	Target "Motif:dsech_rDNA_ETS" 1 50
Contig122	RepeatMasker	similarity	108168	108408	3.7	+	.	Target "Motif:NTS_240_Dsec" 1 241
Contig122	RepeatMasker	similarity	108394	108445	12.0	+	.	Target "Motif:dsech_rDNA_ETS" 1 50
Contig122	RepeatMasker	similarity	108409	108649	0.0	+	.	Target "Motif:NTS_240_Dsec" 1 241
Contig122	RepeatMasker	similarity	108635	108730	18.1	+	.	Target "Motif:dsech_rDNA_ETS" 1 90
Contig122	RepeatMasker	similarity	108650	108890	3.7	+	.	Target "Motif:NTS_240_Dsec" 1 241
Contig122	RepeatMasker	similarity	108876	108927	12.0	+	.	Target "Motif:dsech_rDNA_ETS" 1 50
Contig122	RepeatMasker	similarity	108891	109131	0.0	+	.	Target "Motif:NTS_240_Dsec" 1 241
Contig122	RepeatMasker	similarity	109117	109212	18.1	+	.	Target "Motif:dsech_rDNA_ETS" 1 90
Contig122	RepeatMasker	similarity	109132	109372	2.9	+	.	Target "Motif:NTS_240_Dsec" 1 241
Contig122	RepeatMasker	similarity	109358	109409	12.0	+	.	Target "Motif:dsech_rDNA_ETS" 1 50
Contig122	RepeatMasker	similarity	109373	109644	17.4	+	.	Target "Motif:NTS_240_Dsec" 1 241
Contig122	RepeatMasker	similarity	109630	110497	0.0	+	.	Target "Motif:dsech_rDNA_ETS" 1 868
Contig122	RepeatMasker	similarity	110498	112492	0.1	+	.	Target "Motif:dsech_rDNA_18S_rDNA" 1 1995
Contig122	RepeatMasker	similarity	112493	113179	0.0	+	.	Target "Motif:dsech_rDNA_ITS1" 1 687
Contig122	RepeatMasker	similarity	113180	113302	0.0	+	.	Target "Motif:dsech_rDNA_5_8S_rDNA" 1 123
Contig122	RepeatMasker	similarity	113361	113745	0.0	+	.	Target "Motif:dsech_rDNA_ITS2" 1 385
Contig122	RepeatMasker	similarity	113746	116463	0.0	+	.	Target "Motif:dsech_rDNA_28S_rDNA" 1 2718
Contig122	RepeatMasker	similarity	116494	121910	0.0	+	.	Target "Motif:R1_DSe" 1 5417
Contig122	RepeatMasker	similarity	121901	123168	0.2	+	.	Target "Motif:dsech_rDNA_28S_rDNA" 2700 3969
Contig122	RepeatMasker	similarity	123192	123216	6.7	+	.	Target "Motif:NTS_90_Dsec" 1 25
Contig122	RepeatMasker	similarity	123217	123253	0.0	+	.	Target "Motif:(T)n" 1 37
Contig122	RepeatMasker	similarity	123422	125293	0.1	-	.	Target "Motif:Jockey-1_DSe" 1 1872
Contig122	RepeatMasker	similarity	125936	127705	0.4	-	.	Target "Motif:G6_DM" 2 1743
Contig122	RepeatMasker	similarity	127705	127783	1.3	-	.	Target "Motif:90U_SAT" 1 77
Contig122	RepeatMasker	similarity	127780	127821	19.1	+	.	Target "Motif:dsech_rDNA_28S_rDNA" 2649 2690
Contig122	RepeatMasker	similarity	127785	127874	1.1	+	.	Target "Motif:NTS_90_Dsec" 1 90
Contig122	RepeatMasker	similarity	127874	127966	1.1	-	.	Target "Motif:90U_SAT" 1 91
Contig122	RepeatMasker	similarity	127963	128004	19.1	+	.	Target "Motif:dsech_rDNA_28S_rDNA" 2649 2690
Contig122	RepeatMasker	similarity	127968	128057	1.1	+	.	Target "Motif:NTS_90_Dsec" 1 90
Contig122	RepeatMasker	similarity	128053	128094	19.1	+	.	Target "Motif:dsech_rDNA_28S_rDNA" 2649 2690
Contig122	RepeatMasker	similarity	128058	128147	0.0	+	.	Target "Motif:NTS_90_Dsec" 1 90
Contig122	RepeatMasker	similarity	128147	128239	0.0	-	.	Target "Motif:90U_SAT" 1 91
Contig122	RepeatMasker	similarity	128236	128277	19.1	+	.	Target "Motif:dsech_rDNA_28S_rDNA" 2649 2690
Contig122	RepeatMasker	similarity	128241	128330	1.1	+	.	Target "Motif:NTS_90_Dsec" 1 90
Contig122	RepeatMasker	similarity	128330	128422	2.2	-	.	Target "Motif:90U_SAT" 1 91
Contig122	RepeatMasker	similarity	128419	128460	19.1	+	.	Target "Motif:dsech_rDNA_28S_rDNA" 2649 2690
Contig122	RepeatMasker	similarity	128424	128513	1.1	+	.	Target "Motif:NTS_90_Dsec" 1 90
Contig122	RepeatMasker	similarity	128509	128550	19.1	+	.	Target "Motif:dsech_rDNA_28S_rDNA" 2649 2690
Contig122	RepeatMasker	similarity	128514	128603	0.0	+	.	Target "Motif:NTS_90_Dsec" 1 90
Contig122	RepeatMasker	similarity	128603	128695	1.1	-	.	Target "Motif:90U_SAT" 1 91
Contig122	RepeatMasker	similarity	128692	128733	19.1	+	.	Target "Motif:dsech_rDNA_28S_rDNA" 2649 2690
Contig122	RepeatMasker	similarity	128697	128786	1.1	+	.	Target "Motif:NTS_90_Dsec" 1 90
Contig122	RepeatMasker	similarity	128786	128878	1.1	-	.	Target "Motif:90U_SAT" 1 91
Contig122	RepeatMasker	similarity	128875	128916	19.1	+	.	Target "Motif:dsech_rDNA_28S_rDNA" 2649 2690
Contig122	RepeatMasker	similarity	128880	128969	1.1	+	.	Target "Motif:NTS_90_Dsec" 1 90
Contig122	RepeatMasker	similarity	128969	129061	1.1	-	.	Target "Motif:90U_SAT" 1 91
Contig122	RepeatMasker	similarity	129058	129099	19.1	+	.	Target "Motif:dsech_rDNA_28S_rDNA" 2649 2690
Contig122	RepeatMasker	similarity	129063	129152	1.1	+	.	Target "Motif:NTS_90_Dsec" 1 90
Contig122	RepeatMasker	similarity	129152	129244	2.2	-	.	Target "Motif:90U_SAT" 1 91
Contig122	RepeatMasker	similarity	129241	129282	19.1	+	.	Target "Motif:dsech_rDNA_28S_rDNA" 2649 2690
Contig122	RepeatMasker	similarity	129246	129335	2.2	+	.	Target "Motif:NTS_90_Dsec" 1 90
Contig122	RepeatMasker	similarity	129335	129427	0.0	-	.	Target "Motif:90U_SAT" 1 91
Contig122	RepeatMasker	similarity	129424	129465	19.1	+	.	Target "Motif:dsech_rDNA_28S_rDNA" 2649 2690
Contig122	RepeatMasker	similarity	129429	129518	2.2	+	.	Target "Motif:NTS_90_Dsec" 1 90
Contig122	RepeatMasker	similarity	129557	129742	0.8	+	.	Target "Motif:NTS_160_Dsec" 1 163
Contig122	RepeatMasker	similarity	129717	129956	5.0	+	.	Target "Motif:NTS_240_Dsec" 1 241
Contig122	RepeatMasker	similarity	129942	129993	12.0	+	.	Target "Motif:dsech_rDNA_ETS" 1 50
Contig122	RepeatMasker	similarity	129957	130197	0.0	+	.	Target "Motif:NTS_240_Dsec" 1 241
Contig122	RepeatMasker	similarity	130183	130234	12.0	+	.	Target "Motif:dsech_rDNA_ETS" 1 50
Contig122	RepeatMasker	similarity	130198	130438	0.8	+	.	Target "Motif:NTS_240_Dsec" 1 241
Contig122	RepeatMasker	similarity	130424	130519	18.1	+	.	Target "Motif:dsech_rDNA_ETS" 1 90
Contig122	RepeatMasker	similarity	130439	130679	4.2	+	.	Target "Motif:NTS_240_Dsec" 1 241
Contig122	RepeatMasker	similarity	130665	130716	12.0	+	.	Target "Motif:dsech_rDNA_ETS" 1 50
Contig122	RepeatMasker	similarity	130680	130920	3.7	+	.	Target "Motif:NTS_240_Dsec" 1 241
Contig122	RepeatMasker	similarity	130906	130957	12.0	+	.	Target "Motif:dsech_rDNA_ETS" 1 50
Contig122	RepeatMasker	similarity	130921	131161	0.0	+	.	Target "Motif:NTS_240_Dsec" 1 241
Contig122	RepeatMasker	similarity	131147	131242	18.1	+	.	Target "Motif:dsech_rDNA_ETS" 1 90
Contig122	RepeatMasker	similarity	131162	131402	3.7	+	.	Target "Motif:NTS_240_Dsec" 1 241
Contig122	RepeatMasker	similarity	131388	131439	12.0	+	.	Target "Motif:dsech_rDNA_ETS" 1 50
Contig122	RepeatMasker	similarity	131403	131643	0.0	+	.	Target "Motif:NTS_240_Dsec" 1 241
Contig122	RepeatMasker	similarity	131629	131724	18.1	+	.	Target "Motif:dsech_rDNA_ETS" 1 90
Contig122	RepeatMasker	similarity	131644	131884	2.9	+	.	Target "Motif:NTS_240_Dsec" 1 241
Contig122	RepeatMasker	similarity	131870	131921	12.0	+	.	Target "Motif:dsech_rDNA_ETS" 1 50
Contig122	RepeatMasker	similarity	131885	132155	17.4	+	.	Target "Motif:NTS_240_Dsec" 1 241
Contig122	RepeatMasker	similarity	132141	133007	0.0	+	.	Target "Motif:dsech_rDNA_ETS" 1 868
Contig122	RepeatMasker	similarity	133008	134490	0.6	+	.	Target "Motif:dsech_rDNA_18S_rDNA" 1 1480
Contig122	RepeatMasker	similarity	134487	134920	0.0	+	.	Target "Motif:dsech_rDNA_18S_rDNA" 1553 1995
Contig122	RepeatMasker	similarity	134921	135016	0.0	+	.	Target "Motif:dsech_rDNA_ITS1" 1 99
Contig123	RepeatMasker	similarity	2	424	0.0	+	.	Target "Motif:dsech_rDNA_ETS" 446 868
Contig123	RepeatMasker	similarity	425	2418	0.0	+	.	Target "Motif:dsech_rDNA_18S_rDNA" 1 1995
Contig123	RepeatMasker	similarity	2419	3105	0.0	+	.	Target "Motif:dsech_rDNA_ITS1" 1 687
Contig123	RepeatMasker	similarity	3106	3228	0.0	+	.	Target "Motif:dsech_rDNA_5_8S_rDNA" 1 123
Contig123	RepeatMasker	similarity	3287	3671	0.0	+	.	Target "Motif:dsech_rDNA_ITS2" 1 385
Contig123	RepeatMasker	similarity	3672	7607	0.0	+	.	Target "Motif:dsech_rDNA_28S_rDNA" 1 3969
Contig123	RepeatMasker	similarity	7631	7720	1.1	+	.	Target "Motif:NTS_90_Dsec" 1 90
Contig123	RepeatMasker	similarity	7721	7810	0.0	+	.	Target "Motif:NTS_90_Dsec" 1 90
Contig123	RepeatMasker	similarity	7810	7902	0.0	-	.	Target "Motif:90U_SAT" 1 91
Contig123	RepeatMasker	similarity	7904	7993	1.1	+	.	Target "Motif:NTS_90_Dsec" 1 90
Contig123	RepeatMasker	similarity	7993	8019	0.0	-	.	Target "Motif:90U_SAT" 65 91
Contig123	RepeatMasker	similarity	8020	8046	3.9	+	.	Target "Motif:(T)n" 1 27
Contig123	RepeatMasker	similarity	8215	10086	0.0	-	.	Target "Motif:Jockey-1_DSe" 1 1872
Contig123	RepeatMasker	similarity	10729	12500	0.4	-	.	Target "Motif:G6_DM" 1 1743
Contig123	RepeatMasker	similarity	12501	12577	2.7	-	.	Target "Motif:90U_SAT" 1 75
Contig123	RepeatMasker	similarity	12579	12668	1.1	+	.	Target "Motif:NTS_90_Dsec" 1 90
Contig123	RepeatMasker	similarity	12669	12758	0.0	+	.	Target "Motif:NTS_90_Dsec" 1 90
Contig123	RepeatMasker	similarity	12758	12850	1.1	-	.	Target "Motif:90U_SAT" 1 91
Contig123	RepeatMasker	similarity	12852	12941	1.1	+	.	Target "Motif:NTS_90_Dsec" 1 90
Contig123	RepeatMasker	similarity	12941	13033	1.1	-	.	Target "Motif:90U_SAT" 1 91
Contig123	RepeatMasker	similarity	13035	13124	1.1	+	.	Target "Motif:NTS_90_Dsec" 1 90
Contig123	RepeatMasker	similarity	13124	13216	1.1	-	.	Target "Motif:90U_SAT" 1 91
Contig123	RepeatMasker	similarity	13218	13307	1.1	+	.	Target "Motif:NTS_90_Dsec" 1 90
Contig123	RepeatMasker	similarity	13307	13399	2.2	-	.	Target "Motif:90U_SAT" 1 91
Contig123	RepeatMasker	similarity	13401	13490	2.2	+	.	Target "Motif:NTS_90_Dsec" 1 90
Contig123	RepeatMasker	similarity	13490	13582	0.0	-	.	Target "Motif:90U_SAT" 1 91
Contig123	RepeatMasker	similarity	13584	13673	2.2	+	.	Target "Motif:NTS_90_Dsec" 1 90
Contig123	RepeatMasker	similarity	13712	13897	0.8	+	.	Target "Motif:NTS_160_Dsec" 1 163
Contig123	RepeatMasker	similarity	13872	14111	5.0	+	.	Target "Motif:NTS_240_Dsec" 1 241
Contig123	RepeatMasker	similarity	14097	14148	12.0	+	.	Target "Motif:dsech_rDNA_ETS" 1 50
Contig123	RepeatMasker	similarity	14112	14352	0.0	+	.	Target "Motif:NTS_240_Dsec" 1 241
Contig123	RepeatMasker	similarity	14338	14433	18.1	+	.	Target "Motif:dsech_rDNA_ETS" 1 90
Contig123	RepeatMasker	similarity	14353	14593	4.2	+	.	Target "Motif:NTS_240_Dsec" 1 241
Contig123	RepeatMasker	similarity	14579	14630	12.0	+	.	Target "Motif:dsech_rDNA_ETS" 1 50
Contig123	RepeatMasker	similarity	14594	14834	3.7	+	.	Target "Motif:NTS_240_Dsec" 1 241
Contig123	RepeatMasker	similarity	14820	14871	12.0	+	.	Target "Motif:dsech_rDNA_ETS" 1 50
Contig123	RepeatMasker	similarity	14835	15075	0.0	+	.	Target "Motif:NTS_240_Dsec" 1 241
Contig123	RepeatMasker	similarity	15061	15156	18.1	+	.	Target "Motif:dsech_rDNA_ETS" 1 90
Contig123	RepeatMasker	similarity	15076	15316	3.7	+	.	Target "Motif:NTS_240_Dsec" 1 241
Contig123	RepeatMasker	similarity	15302	15353	12.0	+	.	Target "Motif:dsech_rDNA_ETS" 1 50
Contig123	RepeatMasker	similarity	15317	15557	0.0	+	.	Target "Motif:NTS_240_Dsec" 1 241
Contig123	RepeatMasker	similarity	15543	15638	18.1	+	.	Target "Motif:dsech_rDNA_ETS" 1 90
Contig123	RepeatMasker	similarity	15558	15798	2.9	+	.	Target "Motif:NTS_240_Dsec" 1 241
Contig123	RepeatMasker	similarity	15784	15835	12.0	+	.	Target "Motif:dsech_rDNA_ETS" 1 50
Contig123	RepeatMasker	similarity	15799	16071	15.8	+	.	Target "Motif:NTS_240_Dsec" 1 241
Contig123	RepeatMasker	similarity	16057	16924	0.0	+	.	Target "Motif:dsech_rDNA_ETS" 1 868
Contig123	RepeatMasker	similarity	16925	18919	0.1	+	.	Target "Motif:dsech_rDNA_18S_rDNA" 1 1995
Contig123	RepeatMasker	similarity	18920	19606	0.0	+	.	Target "Motif:dsech_rDNA_ITS1" 1 687
Contig123	RepeatMasker	similarity	19607	19729	0.0	+	.	Target "Motif:dsech_rDNA_5_8S_rDNA" 1 123
Contig123	RepeatMasker	similarity	19788	20172	0.0	+	.	Target "Motif:dsech_rDNA_ITS2" 1 385
Contig123	RepeatMasker	similarity	20173	22892	0.0	+	.	Target "Motif:dsech_rDNA_28S_rDNA" 1 2720
Contig123	RepeatMasker	similarity	22895	26565	0.1	+	.	Target "Motif:R1_DSe" 1747 5417
Contig123	RepeatMasker	similarity	26564	27823	0.0	+	.	Target "Motif:dsech_rDNA_28S_rDNA" 2710 3969
Contig123	RepeatMasker	similarity	27847	27936	1.1	+	.	Target "Motif:NTS_90_Dsec" 1 90
Contig123	RepeatMasker	similarity	27937	28026	1.1	+	.	Target "Motif:NTS_90_Dsec" 1 90
Contig123	RepeatMasker	similarity	28026	28118	2.2	-	.	Target "Motif:90U_SAT" 1 91
Contig123	RepeatMasker	similarity	28120	28209	1.1	+	.	Target "Motif:NTS_90_Dsec" 1 90
Contig123	RepeatMasker	similarity	28210	28299	0.0	+	.	Target "Motif:NTS_90_Dsec" 1 90
Contig123	RepeatMasker	similarity	28300	28389	1.1	+	.	Target "Motif:NTS_90_Dsec" 1 90
Contig123	RepeatMasker	similarity	28390	28479	1.1	+	.	Target "Motif:NTS_90_Dsec" 1 90
Contig123	RepeatMasker	similarity	28480	28569	0.0	+	.	Target "Motif:NTS_90_Dsec" 1 90
Contig123	RepeatMasker	similarity	28569	28661	0.0	-	.	Target "Motif:90U_SAT" 1 91
Contig123	RepeatMasker	similarity	28663	28752	1.1	+	.	Target "Motif:NTS_90_Dsec" 1 90
Contig123	RepeatMasker	similarity	28752	28844	2.2	-	.	Target "Motif:90U_SAT" 1 91
Contig123	RepeatMasker	similarity	28846	28935	1.1	+	.	Target "Motif:NTS_90_Dsec" 1 90
Contig123	RepeatMasker	similarity	28936	29025	0.0	+	.	Target "Motif:NTS_90_Dsec" 1 90
Contig123	RepeatMasker	similarity	29025	29117	1.1	-	.	Target "Motif:90U_SAT" 1 91
Contig123	RepeatMasker	similarity	29119	29208	1.1	+	.	Target "Motif:NTS_90_Dsec" 1 90
Contig123	RepeatMasker	similarity	29208	29300	1.1	-	.	Target "Motif:90U_SAT" 1 91
Contig123	RepeatMasker	similarity	29302	29391	1.1	+	.	Target "Motif:NTS_90_Dsec" 1 90
Contig123	RepeatMasker	similarity	29391	29483	1.1	-	.	Target "Motif:90U_SAT" 1 91
Contig123	RepeatMasker	similarity	29485	29574	1.1	+	.	Target "Motif:NTS_90_Dsec" 1 90
Contig123	RepeatMasker	similarity	29574	29666	2.2	-	.	Target "Motif:90U_SAT" 1 91
Contig123	RepeatMasker	similarity	29668	29757	2.2	+	.	Target "Motif:NTS_90_Dsec" 1 90
Contig123	RepeatMasker	similarity	29757	29849	0.0	-	.	Target "Motif:90U_SAT" 1 91
Contig123	RepeatMasker	similarity	29851	29940	2.2	+	.	Target "Motif:NTS_90_Dsec" 1 90
Contig123	RepeatMasker	similarity	29979	30164	0.8	+	.	Target "Motif:NTS_160_Dsec" 1 163
Contig123	RepeatMasker	similarity	30139	30379	5.0	+	.	Target "Motif:NTS_240_Dsec" 1 241
Contig123	RepeatMasker	similarity	30365	30416	12.0	+	.	Target "Motif:dsech_rDNA_ETS" 1 50
Contig123	RepeatMasker	similarity	30380	30620	0.0	+	.	Target "Motif:NTS_240_Dsec" 1 241
Contig123	RepeatMasker	similarity	30606	30657	12.0	+	.	Target "Motif:dsech_rDNA_ETS" 1 50
Contig123	RepeatMasker	similarity	30621	30861	0.8	+	.	Target "Motif:NTS_240_Dsec" 1 241
Contig123	RepeatMasker	similarity	30847	30942	18.1	+	.	Target "Motif:dsech_rDNA_ETS" 1 90
Contig123	RepeatMasker	similarity	30862	31102	4.2	+	.	Target "Motif:NTS_240_Dsec" 1 241
Contig123	RepeatMasker	similarity	31088	31139	12.0	+	.	Target "Motif:dsech_rDNA_ETS" 1 50
Contig123	RepeatMasker	similarity	31103	31343	3.7	+	.	Target "Motif:NTS_240_Dsec" 1 241
Contig123	RepeatMasker	similarity	31329	31380	12.0	+	.	Target "Motif:dsech_rDNA_ETS" 1 50
Contig123	RepeatMasker	similarity	31344	31584	0.0	+	.	Target "Motif:NTS_240_Dsec" 1 241
Contig123	RepeatMasker	similarity	31570	31665	18.1	+	.	Target "Motif:dsech_rDNA_ETS" 1 90
Contig123	RepeatMasker	similarity	31585	31825	3.7	+	.	Target "Motif:NTS_240_Dsec" 1 241
Contig123	RepeatMasker	similarity	31811	31862	12.0	+	.	Target "Motif:dsech_rDNA_ETS" 1 50
Contig123	RepeatMasker	similarity	31826	32066	0.0	+	.	Target "Motif:NTS_240_Dsec" 1 241
Contig123	RepeatMasker	similarity	32052	32147	18.1	+	.	Target "Motif:dsech_rDNA_ETS" 1 90
Contig123	RepeatMasker	similarity	32067	32307	2.9	+	.	Target "Motif:NTS_240_Dsec" 1 241
Contig123	RepeatMasker	similarity	32293	32344	12.0	+	.	Target "Motif:dsech_rDNA_ETS" 1 50
Contig123	RepeatMasker	similarity	32308	32579	17.8	+	.	Target "Motif:NTS_240_Dsec" 1 241
Contig123	RepeatMasker	similarity	32565	33432	0.0	+	.	Target "Motif:dsech_rDNA_ETS" 1 868
Contig123	RepeatMasker	similarity	33433	35430	0.1	+	.	Target "Motif:dsech_rDNA_18S_rDNA" 1 1995
Contig123	RepeatMasker	similarity	35431	36117	0.0	+	.	Target "Motif:dsech_rDNA_ITS1" 1 687
Contig123	RepeatMasker	similarity	36118	36240	0.0	+	.	Target "Motif:dsech_rDNA_5_8S_rDNA" 1 123
Contig123	RepeatMasker	similarity	36299	36683	0.0	+	.	Target "Motif:dsech_rDNA_ITS2" 1 385
Contig123	RepeatMasker	similarity	36684	39335	0.1	+	.	Target "Motif:dsech_rDNA_28S_rDNA" 1 2650
Contig123	RepeatMasker	similarity	39316	41735	0.0	+	.	Target "Motif:R2_DSe" 1172 3592
Contig123	RepeatMasker	similarity	41732	43053	0.1	+	.	Target "Motif:dsech_rDNA_28S_rDNA" 2648 3969
Contig123	RepeatMasker	similarity	43077	43166	1.1	+	.	Target "Motif:NTS_90_Dsec" 1 90
Contig123	RepeatMasker	similarity	43162	43203	19.1	+	.	Target "Motif:dsech_rDNA_28S_rDNA" 2649 2690
Contig123	RepeatMasker	similarity	43167	43256	0.0	+	.	Target "Motif:NTS_90_Dsec" 1 90
Contig123	RepeatMasker	similarity	43256	43348	0.0	-	.	Target "Motif:90U_SAT" 1 91
Contig123	RepeatMasker	similarity	43345	43386	19.1	+	.	Target "Motif:dsech_rDNA_28S_rDNA" 2649 2690
Contig123	RepeatMasker	similarity	43350	43439	1.1	+	.	Target "Motif:NTS_90_Dsec" 1 90
Contig123	RepeatMasker	similarity	43439	43531	2.2	-	.	Target "Motif:90U_SAT" 1 91
Contig123	RepeatMasker	similarity	43528	43569	19.1	+	.	Target "Motif:dsech_rDNA_28S_rDNA" 2649 2690
Contig123	RepeatMasker	similarity	43533	43622	1.1	+	.	Target "Motif:NTS_90_Dsec" 1 90
Contig123	RepeatMasker	similarity	43618	43659	19.1	+	.	Target "Motif:dsech_rDNA_28S_rDNA" 2649 2690
Contig123	RepeatMasker	similarity	43623	43712	0.0	+	.	Target "Motif:NTS_90_Dsec" 1 90
Contig123	RepeatMasker	similarity	43712	43804	1.1	-	.	Target "Motif:90U_SAT" 1 91
Contig123	RepeatMasker	similarity	43801	43842	19.1	+	.	Target "Motif:dsech_rDNA_28S_rDNA" 2649 2690
Contig123	RepeatMasker	similarity	43806	43895	1.1	+	.	Target "Motif:NTS_90_Dsec" 1 90
Contig123	RepeatMasker	similarity	43895	43987	1.1	-	.	Target "Motif:90U_SAT" 1 91
Contig123	RepeatMasker	similarity	43984	44025	19.1	+	.	Target "Motif:dsech_rDNA_28S_rDNA" 2649 2690
Contig123	RepeatMasker	similarity	43989	44078	1.1	+	.	Target "Motif:NTS_90_Dsec" 1 90
Contig123	RepeatMasker	similarity	44078	44170	0.0	-	.	Target "Motif:90U_SAT" 1 91
Contig123	RepeatMasker	similarity	44167	44208	19.1	+	.	Target "Motif:dsech_rDNA_28S_rDNA" 2649 2690
Contig123	RepeatMasker	similarity	44172	44261	1.1	+	.	Target "Motif:NTS_90_Dsec" 1 90
Contig123	RepeatMasker	similarity	44261	44353	2.2	-	.	Target "Motif:90U_SAT" 1 91
Contig123	RepeatMasker	similarity	44350	44391	19.1	+	.	Target "Motif:dsech_rDNA_28S_rDNA" 2649 2690
Contig123	RepeatMasker	similarity	44355	44444	2.2	+	.	Target "Motif:NTS_90_Dsec" 1 90
Contig123	RepeatMasker	similarity	44444	44536	0.0	-	.	Target "Motif:90U_SAT" 1 91
Contig123	RepeatMasker	similarity	44533	44574	19.1	+	.	Target "Motif:dsech_rDNA_28S_rDNA" 2649 2690
Contig123	RepeatMasker	similarity	44538	44627	2.2	+	.	Target "Motif:NTS_90_Dsec" 1 90
Contig123	RepeatMasker	similarity	44666	44851	0.8	+	.	Target "Motif:NTS_160_Dsec" 1 163
Contig123	RepeatMasker	similarity	44826	45065	5.0	+	.	Target "Motif:NTS_240_Dsec" 1 241
Contig123	RepeatMasker	similarity	45051	45102	12.0	+	.	Target "Motif:dsech_rDNA_ETS" 1 50
Contig123	RepeatMasker	similarity	45066	45306	0.0	+	.	Target "Motif:NTS_240_Dsec" 1 241
Contig123	RepeatMasker	similarity	45292	45387	18.3	+	.	Target "Motif:dsech_rDNA_ETS" 1 90
Contig123	RepeatMasker	similarity	45307	45547	1.2	+	.	Target "Motif:NTS_240_Dsec" 1 241
Contig123	RepeatMasker	similarity	45533	45561	3.5	+	.	Target "Motif:dsech_rDNA_ETS" 1 29
Contig123	RepeatMasker	similarity	45563	45583	5.0	+	.	Target "Motif:(T)n" 1 21
Contig123	RepeatMasker	similarity	45752	47623	0.0	-	.	Target "Motif:Jockey-1_DSe" 1 1872
Contig123	RepeatMasker	similarity	48266	50037	0.5	-	.	Target "Motif:G6_DM" 1 1743
Contig123	RepeatMasker	similarity	50038	51338	0.0	+	.	Target "Motif:dsech_rDNA_28S_rDNA" 2669 3969
Contig123	RepeatMasker	similarity	51362	51451	1.1	+	.	Target "Motif:NTS_90_Dsec" 1 90
Contig123	RepeatMasker	similarity	51447	51488	19.1	+	.	Target "Motif:dsech_rDNA_28S_rDNA" 2649 2690
Contig123	RepeatMasker	similarity	51452	51541	0.0	+	.	Target "Motif:NTS_90_Dsec" 1 90
Contig123	RepeatMasker	similarity	51541	51633	0.0	-	.	Target "Motif:90U_SAT" 1 91
Contig123	RepeatMasker	similarity	51630	51671	19.1	+	.	Target "Motif:dsech_rDNA_28S_rDNA" 2649 2690
Contig123	RepeatMasker	similarity	51635	51724	1.1	+	.	Target "Motif:NTS_90_Dsec" 1 90
Contig123	RepeatMasker	similarity	51724	51816	2.2	-	.	Target "Motif:90U_SAT" 1 91
Contig123	RepeatMasker	similarity	51813	51854	19.1	+	.	Target "Motif:dsech_rDNA_28S_rDNA" 2649 2690
Contig123	RepeatMasker	similarity	51818	51907	1.1	+	.	Target "Motif:NTS_90_Dsec" 1 90
Contig123	RepeatMasker	similarity	51903	51944	19.1	+	.	Target "Motif:dsech_rDNA_28S_rDNA" 2649 2690
Contig123	RepeatMasker	similarity	51908	51997	0.0	+	.	Target "Motif:NTS_90_Dsec" 1 90
Contig123	RepeatMasker	similarity	51997	52089	1.1	-	.	Target "Motif:90U_SAT" 1 91
Contig123	RepeatMasker	similarity	52086	52127	19.1	+	.	Target "Motif:dsech_rDNA_28S_rDNA" 2649 2690
Contig123	RepeatMasker	similarity	52091	52180	1.1	+	.	Target "Motif:NTS_90_Dsec" 1 90
Contig123	RepeatMasker	similarity	52180	52272	1.1	-	.	Target "Motif:90U_SAT" 1 91
Contig123	RepeatMasker	similarity	52269	52310	19.1	+	.	Target "Motif:dsech_rDNA_28S_rDNA" 2649 2690
Contig123	RepeatMasker	similarity	52274	52363	1.1	+	.	Target "Motif:NTS_90_Dsec" 1 90
Contig123	RepeatMasker	similarity	52363	52455	1.1	-	.	Target "Motif:90U_SAT" 1 91
[truncated: 125,253 more rows]
