# Supplementary material for: Turnover of retroelements and satellite DNA drives centromere reorganization over short evolutionary timescales in Drosophila
Source: PLoS Biol. 2024 Nov 21;22(11):e3002911. doi: 10.1371/journal.pbio.3002911 (PMC11620609; doi:10.1371/journal.pbio.3002911)
Supplement: S4 File — (GFF) [file pbio.3002911.s027.gff]

##gff-version 2
##date 2023-04-27
##sequence-region dmel_scaffold2_plus0310.fasta
2L_1	RepeatMasker	similarity	2	5078	1.0	+	.	Target "Motif:TAHRE" 4817 10403
2L_1	RepeatMasker	similarity	5167	7094	14.8	+	.	Target "Motif:Heta-1_D" 4032 5974
2L_1	RepeatMasker	similarity	7094	10190	10.4	+	.	Target "Motif:Heta-3" 2865 5974
2L_1	RepeatMasker	similarity	10222	11438	11.2	+	.	Target "Motif:Heta-5" 4203 5251
2L_1	RepeatMasker	similarity	11450	12055	10.6	+	.	Target "Motif:HETA" 5483 6081
2L_1	RepeatMasker	similarity	12055	12112	0.0	+	.	Target "Motif:TART-C_NTPR" 684 741
2L_1	RepeatMasker	similarity	12119	14428	8.2	+	.	Target "Motif:HETA" 3839 6081
2L_1	RepeatMasker	similarity	15594	15639	19.7	+	.	Target "Motif:(GCA)n" 1 43
2L_1	RepeatMasker	similarity	16574	16694	15.7	+	.	Target "Motif:TART-C_NTPR" 3 124
2L_1	RepeatMasker	similarity	16724	16863	14.9	+	.	Target "Motif:TART-C_NTPR" 1 124
2L_1	RepeatMasker	similarity	16893	17633	0.0	+	.	Target "Motif:TART-C_NTPR" 1 741
2L_1	RepeatMasker	similarity	17654	17809	17.0	+	.	Target "Motif:HETRP_DM" 1516 1669
2L_1	RepeatMasker	similarity	17968	18063	17.3	+	.	Target "Motif:HETRP_DM" 1519 1634
2L_1	RepeatMasker	similarity	18112	18267	17.0	+	.	Target "Motif:HETRP_DM" 1516 1669
2L_1	RepeatMasker	similarity	18426	18521	17.3	+	.	Target "Motif:HETRP_DM" 1519 1634
2L_1	RepeatMasker	similarity	18570	18725	17.0	+	.	Target "Motif:HETRP_DM" 1516 1669
2L_1	RepeatMasker	similarity	18884	18979	17.3	+	.	Target "Motif:HETRP_DM" 1519 1634
2L_1	RepeatMasker	similarity	19028	19183	17.0	+	.	Target "Motif:HETRP_DM" 1516 1669
2L_1	RepeatMasker	similarity	19342	19437	17.3	+	.	Target "Motif:HETRP_DM" 1519 1634
2L_1	RepeatMasker	similarity	19486	19641	17.0	+	.	Target "Motif:HETRP_DM" 1516 1669
2L_1	RepeatMasker	similarity	19800	19895	17.3	+	.	Target "Motif:HETRP_DM" 1519 1634
2L_1	RepeatMasker	similarity	19944	20099	17.0	+	.	Target "Motif:HETRP_DM" 1516 1669
2L_1	RepeatMasker	similarity	20258	20353	17.3	+	.	Target "Motif:HETRP_DM" 1519 1634
2L_1	RepeatMasker	similarity	20402	20557	17.0	+	.	Target "Motif:HETRP_DM" 1516 1669
2L_1	RepeatMasker	similarity	20716	20811	17.3	+	.	Target "Motif:HETRP_DM" 1519 1634
2L_1	RepeatMasker	similarity	20860	21015	17.0	+	.	Target "Motif:HETRP_DM" 1516 1669
2L_1	RepeatMasker	similarity	21174	21269	17.3	+	.	Target "Motif:HETRP_DM" 1519 1634
2L_1	RepeatMasker	similarity	21318	21473	17.0	+	.	Target "Motif:HETRP_DM" 1516 1669
2L_1	RepeatMasker	similarity	21632	21727	17.3	+	.	Target "Motif:HETRP_DM" 1519 1634
2L_1	RepeatMasker	similarity	21776	21931	17.0	+	.	Target "Motif:HETRP_DM" 1516 1669
2L_1	RepeatMasker	similarity	22090	22185	17.3	+	.	Target "Motif:HETRP_DM" 1519 1634
2L_1	RepeatMasker	similarity	22234	22389	17.0	+	.	Target "Motif:HETRP_DM" 1516 1669
2L_1	RepeatMasker	similarity	22548	22643	17.3	+	.	Target "Motif:HETRP_DM" 1519 1634
2L_1	RepeatMasker	similarity	22692	22847	17.0	+	.	Target "Motif:HETRP_DM" 1516 1669
2L_1	RepeatMasker	similarity	23006	23101	17.3	+	.	Target "Motif:HETRP_DM" 1519 1634
2L_1	RepeatMasker	similarity	23150	23305	17.0	+	.	Target "Motif:HETRP_DM" 1516 1669
2L_1	RepeatMasker	similarity	23464	23559	17.3	+	.	Target "Motif:HETRP_DM" 1519 1634
2L_1	RepeatMasker	similarity	23608	23763	17.0	+	.	Target "Motif:HETRP_DM" 1516 1669
2L_1	RepeatMasker	similarity	23922	24017	17.3	+	.	Target "Motif:HETRP_DM" 1519 1634
2L_1	RepeatMasker	similarity	24066	24221	17.0	+	.	Target "Motif:HETRP_DM" 1516 1669
2L_1	RepeatMasker	similarity	24380	24475	17.3	+	.	Target "Motif:HETRP_DM" 1519 1634
2L_1	RepeatMasker	similarity	24524	24679	17.0	+	.	Target "Motif:HETRP_DM" 1516 1669
2L_1	RepeatMasker	similarity	24838	24933	17.3	+	.	Target "Motif:HETRP_DM" 1519 1634
2L_1	RepeatMasker	similarity	24982	25137	17.0	+	.	Target "Motif:HETRP_DM" 1516 1669
2L_1	RepeatMasker	similarity	25296	25391	17.3	+	.	Target "Motif:HETRP_DM" 1519 1634
2L_1	RepeatMasker	similarity	25440	25595	17.0	+	.	Target "Motif:HETRP_DM" 1516 1669
2L_1	RepeatMasker	similarity	25754	25849	17.3	+	.	Target "Motif:HETRP_DM" 1519 1634
2L_1	RepeatMasker	similarity	25898	26053	17.0	+	.	Target "Motif:HETRP_DM" 1516 1669
2L_1	RepeatMasker	similarity	26212	26307	17.3	+	.	Target "Motif:HETRP_DM" 1519 1634
2L_1	RepeatMasker	similarity	26356	26511	17.0	+	.	Target "Motif:HETRP_DM" 1516 1669
2L_1	RepeatMasker	similarity	26670	26765	17.3	+	.	Target "Motif:HETRP_DM" 1519 1634
2L_1	RepeatMasker	similarity	26814	26969	17.0	+	.	Target "Motif:HETRP_DM" 1516 1669
2L_1	RepeatMasker	similarity	27128	27223	17.3	+	.	Target "Motif:HETRP_DM" 1519 1634
2L_1	RepeatMasker	similarity	27272	27427	17.0	+	.	Target "Motif:HETRP_DM" 1516 1669
2L_1	RepeatMasker	similarity	27586	27681	17.3	+	.	Target "Motif:HETRP_DM" 1519 1634
2L_1	RepeatMasker	similarity	27730	27885	17.0	+	.	Target "Motif:HETRP_DM" 1516 1669
2L_1	RepeatMasker	similarity	28044	28139	17.3	+	.	Target "Motif:HETRP_DM" 1519 1634
2L_1	RepeatMasker	similarity	28188	28343	17.0	+	.	Target "Motif:HETRP_DM" 1516 1669
2L_1	RepeatMasker	similarity	28502	28597	17.3	+	.	Target "Motif:HETRP_DM" 1519 1634
2L_1	RepeatMasker	similarity	28646	28801	17.0	+	.	Target "Motif:HETRP_DM" 1516 1669
2L_1	RepeatMasker	similarity	28960	29055	17.3	+	.	Target "Motif:HETRP_DM" 1519 1634
2L_1	RepeatMasker	similarity	29104	29259	17.0	+	.	Target "Motif:HETRP_DM" 1516 1669
2L_1	RepeatMasker	similarity	29418	29513	17.3	+	.	Target "Motif:HETRP_DM" 1519 1634
2L_1	RepeatMasker	similarity	29562	29717	17.0	+	.	Target "Motif:HETRP_DM" 1516 1669
2L_1	RepeatMasker	similarity	29876	29972	17.2	+	.	Target "Motif:HETRP_DM" 1519 1634
2L_1	RepeatMasker	similarity	30021	30176	17.0	+	.	Target "Motif:HETRP_DM" 1516 1669
2L_1	RepeatMasker	similarity	30335	30430	18.3	+	.	Target "Motif:HETRP_DM" 1519 1634
2L_1	RepeatMasker	similarity	30479	30634	17.0	+	.	Target "Motif:HETRP_DM" 1516 1669
2L_1	RepeatMasker	similarity	30793	30888	18.3	+	.	Target "Motif:HETRP_DM" 1519 1634
2L_1	RepeatMasker	similarity	30937	31092	17.0	+	.	Target "Motif:HETRP_DM" 1516 1669
2L_1	RepeatMasker	similarity	31251	31346	18.3	+	.	Target "Motif:HETRP_DM" 1519 1634
2L_1	RepeatMasker	similarity	31395	31550	17.0	+	.	Target "Motif:HETRP_DM" 1516 1669
2L_1	RepeatMasker	similarity	31709	31804	17.3	+	.	Target "Motif:HETRP_DM" 1519 1634
2L_1	RepeatMasker	similarity	31853	32008	17.0	+	.	Target "Motif:HETRP_DM" 1516 1669
2L_1	RepeatMasker	similarity	32167	32262	17.3	+	.	Target "Motif:HETRP_DM" 1519 1634
2L_1	RepeatMasker	similarity	32311	32466	17.0	+	.	Target "Motif:HETRP_DM" 1516 1669
2L_1	RepeatMasker	similarity	32625	32720	17.3	+	.	Target "Motif:HETRP_DM" 1519 1634
2L_1	RepeatMasker	similarity	32769	32924	17.0	+	.	Target "Motif:HETRP_DM" 1516 1669
2L_1	RepeatMasker	similarity	33083	33178	18.3	+	.	Target "Motif:HETRP_DM" 1519 1634
2L_1	RepeatMasker	similarity	33227	33382	17.0	+	.	Target "Motif:HETRP_DM" 1516 1669
2L_1	RepeatMasker	similarity	33541	33636	18.3	+	.	Target "Motif:HETRP_DM" 1519 1634
2L_1	RepeatMasker	similarity	33685	33840	17.0	+	.	Target "Motif:HETRP_DM" 1516 1669
2L_1	RepeatMasker	similarity	33999	34094	17.3	+	.	Target "Motif:HETRP_DM" 1519 1634
2L_1	RepeatMasker	similarity	34143	34298	16.4	+	.	Target "Motif:HETRP_DM" 1516 1669
2L_1	RepeatMasker	similarity	34329	34481	19.9	+	.	Target "Motif:HETRP_DM" 1519 1669
2L_1	RepeatMasker	similarity	34571	34616	19.8	+	.	Target "Motif:(CATAGAA)n" 1 49
2L_1	RepeatMasker	similarity	34661	34815	14.7	+	.	Target "Motif:HETRP_DM" 1518 1669
2L_1	RepeatMasker	similarity	34962	35121	18.4	+	.	Target "Motif:HETRP_DM" 1518 1685
2L_1	RepeatMasker	similarity	38995	39099	5.8	-	.	Target "Motif:DNAREP1_DM" 7 95
2L_1	RepeatMasker	similarity	46836	46869	16.4	+	.	Target "Motif:A-rich" 1 36
2L_1	RepeatMasker	similarity	49641	49674	16.4	+	.	Target "Motif:A-rich" 1 36
2L_1	RepeatMasker	similarity	50637	50690	15.9	+	.	Target "Motif:(ATA)n" 1 56
2L_1	RepeatMasker	similarity	53342	53590	16.2	+	.	Target "Motif:DNAREP1_DM" 3 263
2L_1	RepeatMasker	similarity	60850	60878	19.6	+	.	Target "Motif:(GTA)n" 1 29
2L_1	RepeatMasker	similarity	62645	62677	18.1	+	.	Target "Motif:A-rich" 1 32
2L_1	RepeatMasker	similarity	64327	64354	11.7	+	.	Target "Motif:(GTT)n" 1 29
2L_1	RepeatMasker	similarity	68299	68329	18.5	+	.	Target "Motif:(TTATA)n" 1 31
2L_1	RepeatMasker	similarity	73271	73293	9.6	+	.	Target "Motif:(TATG)n" 1 23
2L_1	RepeatMasker	similarity	76620	81625	0.5	+	.	Target "Motif:LINEJ1_DM" 2 5007
2L_1	RepeatMasker	similarity	81641	81667	0.0	+	.	Target "Motif:(A)n" 1 27
2L_1	RepeatMasker	similarity	83530	83591	12.4	+	.	Target "Motif:(TATAA)n" 1 64
2L_1	RepeatMasker	similarity	84723	84763	17.1	+	.	Target "Motif:Hoana1" 2817 2857
2L_1	RepeatMasker	similarity	86678	86717	13.7	+	.	Target "Motif:(AT)n" 1 40
2L_1	RepeatMasker	similarity	89213	89244	17.6	+	.	Target "Motif:(ATTT)n" 1 32
2L_1	RepeatMasker	similarity	89358	89738	14.9	+	.	Target "Motif:DNAREP1_DM" 43 433
2L_1	RepeatMasker	similarity	89763	89893	18.8	+	.	Target "Motif:DNAREP1_DM" 269 398
2L_1	RepeatMasker	similarity	93423	94021	6.4	+	.	Target "Motif:BS2" 4120 4721
2L_1	RepeatMasker	similarity	94103	94142	20.0	+	.	Target "Motif:(TA)n" 1 42
2L_1	RepeatMasker	similarity	116024	116056	13.2	+	.	Target "Motif:(TATG)n" 1 35
2L_1	RepeatMasker	similarity	117484	117506	9.3	+	.	Target "Motif:(TATG)n" 1 23
2L_1	RepeatMasker	similarity	121524	121550	4.5	+	.	Target "Motif:(ATAC)n" 1 25
2L_1	RepeatMasker	similarity	140066	140109	15.5	+	.	Target "Motif:A-rich" 1 43
2L_1	RepeatMasker	similarity	140287	140310	4.3	+	.	Target "Motif:(TTCGT)n" 1 26
2L_1	RepeatMasker	similarity	141726	141775	14.9	+	.	Target "Motif:(AATGATT)n" 1 46
2L_1	RepeatMasker	similarity	145627	146087	9.8	+	.	Target "Motif:DNAREP1_DM" 1 594
2L_1	RepeatMasker	similarity	146018	146101	17.9	-	.	Target "Motif:Transib-1_DRh" 655 742
2L_1	RepeatMasker	similarity	152654	152742	10.2	-	.	Target "Motif:QUASIMODO2-LTR_DM" 134 222
2L_1	RepeatMasker	similarity	160389	160423	19.9	+	.	Target "Motif:(TAGTTA)n" 1 36
2L_1	RepeatMasker	similarity	164085	164131	12.6	+	.	Target "Motif:A-rich" 1 47
2L_1	RepeatMasker	similarity	167239	167273	6.0	+	.	Target "Motif:(TA)n" 1 35
2L_1	RepeatMasker	similarity	167535	167598	11.0	+	.	Target "Motif:ISFUN1" 76 163
2L_1	RepeatMasker	similarity	172655	172688	16.7	+	.	Target "Motif:GA-rich" 1 34
2L_1	RepeatMasker	similarity	179391	179417	7.9	+	.	Target "Motif:(TTATA)n" 1 28
2L_1	RepeatMasker	similarity	190090	190118	11.1	+	.	Target "Motif:(T)n" 1 29
2L_1	RepeatMasker	similarity	192133	192178	11.0	+	.	Target "Motif:(AT)n" 1 48
2L_1	RepeatMasker	similarity	193597	193634	14.5	+	.	Target "Motif:GA-rich" 1 40
2L_1	RepeatMasker	similarity	196544	196586	17.1	+	.	Target "Motif:A-rich" 1 42
2L_1	RepeatMasker	similarity	196661	196707	10.3	+	.	Target "Motif:(TTACTA)n" 1 48
2L_1	RepeatMasker	similarity	196772	196810	0.0	+	.	Target "Motif:(AATC)n" 1 42
2L_1	RepeatMasker	similarity	197079	197126	18.8	+	.	Target "Motif:Helitron-N1_DBi" 34 81
2L_1	RepeatMasker	similarity	198332	198372	19.5	-	.	Target "Motif:Transib-1_DRh" 674 714
2L_1	RepeatMasker	similarity	199765	199797	13.3	+	.	Target "Motif:(TAA)n" 1 35
2L_1	RepeatMasker	similarity	200514	200559	18.7	+	.	Target "Motif:(AATATA)n" 1 46
2L_1	RepeatMasker	similarity	201417	201434	0.0	+	.	Target "Motif:(T)n" 1 18
2L_1	RepeatMasker	similarity	201799	201831	9.1	+	.	Target "Motif:DNAREP1_DM" 538 570
2L_1	RepeatMasker	similarity	202850	202885	16.7	-	.	Target "Motif:DNAREP1_DM" 155 190
2L_1	RepeatMasker	similarity	203074	203108	11.1	+	.	Target "Motif:(TAATTT)n" 1 32
2L_1	RepeatMasker	similarity	204436	204463	4.0	+	.	Target "Motif:(TTTTA)n" 1 28
2L_1	RepeatMasker	similarity	205483	205503	4.9	+	.	Target "Motif:(TTTA)n" 1 21
2L_1	RepeatMasker	similarity	205504	205619	5.3	-	.	Target "Motif:I_DM" 5252 5365
2L_1	RepeatMasker	similarity	207522	207535	15.3	-	.	Target "Motif:Transib-1_DRh" 672 746
2L_1	RepeatMasker	similarity	207536	207591	14.3	+	.	Target "Motif:Helitron-N1_DBi" 523 588
2L_1	RepeatMasker	similarity	208858	209108	9.0	+	.	Target "Motif:DNAREP1_DM" 1 382
2L_1	RepeatMasker	similarity	211200	211221	10.0	+	.	Target "Motif:(A)n" 1 22
2L_1	RepeatMasker	similarity	216248	216281	3.0	+	.	Target "Motif:(ATTAATC)n" 1 34
2L_1	RepeatMasker	similarity	221503	221538	17.9	+	.	Target "Motif:A-rich" 1 34
2L_1	RepeatMasker	similarity	224890	225213	17.8	+	.	Target "Motif:TART_DV" 2730 2996
2L_1	RepeatMasker	similarity	226353	226381	15.3	+	.	Target "Motif:(GCA)n" 1 29
2L_1	RepeatMasker	similarity	230696	230739	16.6	+	.	Target "Motif:A-rich" 1 42
2L_1	RepeatMasker	similarity	231962	231987	8.2	+	.	Target "Motif:(A)n" 1 26
2L_1	RepeatMasker	similarity	232448	232493	12.0	+	.	Target "Motif:(TA)n" 1 47
2L_1	RepeatMasker	similarity	241489	241518	19.2	+	.	Target "Motif:(CAG)n" 1 30
2L_1	RepeatMasker	similarity	244257	244334	13.4	-	.	Target "Motif:TART_DV" 2769 2900
2L_1	RepeatMasker	similarity	248830	248863	14.6	+	.	Target "Motif:A-rich" 1 32
2L_1	RepeatMasker	similarity	250161	250206	17.6	+	.	Target "Motif:(TTATT)n" 1 42
2L_1	RepeatMasker	similarity	253705	253727	5.0	+	.	Target "Motif:(TGT)n" 1 22
2L_1	RepeatMasker	similarity	256311	256388	19.2	-	.	Target "Motif:DNAREP1_DM" 2 79
2L_1	RepeatMasker	similarity	257334	257387	19.6	+	.	Target "Motif:(CGTCAT)n" 1 51
2L_1	RepeatMasker	similarity	257504	257528	8.5	+	.	Target "Motif:(CA)n" 1 26
2L_1	RepeatMasker	similarity	258679	258717	19.3	+	.	Target "Motif:A-rich" 1 37
2L_1	RepeatMasker	similarity	259551	259592	13.1	+	.	Target "Motif:(AATC)n" 1 46
2L_1	RepeatMasker	similarity	260401	260442	10.7	+	.	Target "Motif:A-rich" 1 44
2L_1	RepeatMasker	similarity	269382	269414	13.5	+	.	Target "Motif:(CTG)n" 1 33
2L_1	RepeatMasker	similarity	269670	269696	16.9	+	.	Target "Motif:(TTG)n" 1 27
2L_1	RepeatMasker	similarity	270283	270427	15.6	-	.	Target "Motif:Jockey-6_DK" 378 492
2L_1	RepeatMasker	similarity	270634	270774	18.7	-	.	Target "Motif:Jockey-3_DGri" 3207 3323
2L_1	RepeatMasker	similarity	271190	271229	19.9	+	.	Target "Motif:(GCGGCT)n" 1 41
2L_1	RepeatMasker	similarity	272711	272737	12.2	+	.	Target "Motif:(ACAG)n" 1 27
2L_1	RepeatMasker	similarity	278105	278128	13.7	+	.	Target "Motif:(CTCA)n" 1 24
2L_1	RepeatMasker	similarity	286564	286585	9.7	+	.	Target "Motif:(CA)n" 1 22
2L_1	RepeatMasker	similarity	292838	292871	13.7	+	.	Target "Motif:(CTAAGG)n" 1 34
2L_1	RepeatMasker	similarity	295826	295854	0.0	+	.	Target "Motif:(TGA)n" 1 30
2L_1	RepeatMasker	similarity	298082	298119	13.2	-	.	Target "Motif:ISFUN1" 76 113
2L_1	RepeatMasker	similarity	302443	302475	17.0	+	.	Target "Motif:(GCCACC)n" 1 33
2L_1	RepeatMasker	similarity	302874	302928	16.2	+	.	Target "Motif:(TA)n" 1 60
2L_1	RepeatMasker	similarity	305612	305649	11.4	+	.	Target "Motif:(AATATA)n" 1 41
2L_1	RepeatMasker	similarity	306509	306551	14.0	+	.	Target "Motif:(TATGT)n" 1 42
2L_1	RepeatMasker	similarity	319689	319712	9.1	+	.	Target "Motif:(AACA)n" 1 24
2L_1	RepeatMasker	similarity	322740	322771	13.7	+	.	Target "Motif:(CCA)n" 1 32
2L_1	RepeatMasker	similarity	324010	324070	17.6	+	.	Target "Motif:(AATAT)n" 1 62
2L_1	RepeatMasker	similarity	332233	332265	6.8	+	.	Target "Motif:(AT)n" 1 32
2L_1	RepeatMasker	similarity	332946	332975	14.7	+	.	Target "Motif:(AC)n" 1 31
2L_1	RepeatMasker	similarity	333044	333081	12.0	+	.	Target "Motif:A-rich" 1 38
2L_1	RepeatMasker	similarity	333569	333605	18.4	+	.	Target "Motif:(TGTATAC)n" 1 39
2L_1	RepeatMasker	similarity	333733	333798	13.7	+	.	Target "Motif:A-rich" 1 68
2L_1	RepeatMasker	similarity	334051	334084	6.1	+	.	Target "Motif:(AT)n" 1 34
2L_1	RepeatMasker	similarity	334172	334204	17.1	+	.	Target "Motif:(AAC)n" 1 33
2L_1	RepeatMasker	similarity	338049	338089	16.6	+	.	Target "Motif:(ACAGAT)n" 1 41
2L_1	RepeatMasker	similarity	341660	341689	7.7	+	.	Target "Motif:(TCCTGC)n" 1 31
2L_1	RepeatMasker	similarity	342917	343426	0.2	-	.	Target "Motif:HOBO" 2511 3016
2L_1	RepeatMasker	similarity	343419	344322	0.1	-	.	Target "Motif:HOBO" 1 904
2L_1	RepeatMasker	similarity	345649	345670	10.0	+	.	Target "Motif:(CA)n" 1 22
2L_1	RepeatMasker	similarity	347390	347429	19.9	+	.	Target "Motif:(TTTCAG)n" 1 40
2L_1	RepeatMasker	similarity	348199	348226	4.0	+	.	Target "Motif:(AAAAT)n" 1 28
2L_1	RepeatMasker	similarity	352357	352393	12.9	+	.	Target "Motif:(TACA)n" 1 37
2L_1	RepeatMasker	similarity	355295	355321	4.5	+	.	Target "Motif:(CAAA)n" 1 25
2L_1	RepeatMasker	similarity	365214	365253	10.7	+	.	Target "Motif:(GTCCACA)n" 1 40
2L_1	RepeatMasker	similarity	366091	366129	18.6	+	.	Target "Motif:(CCAATC)n" 1 38
2L_1	RepeatMasker	similarity	366194	366220	0.0	+	.	Target "Motif:(TTCGGG)n" 1 27
2L_1	RepeatMasker	similarity	366350	366373	13.7	+	.	Target "Motif:(CTG)n" 1 24
2L_1	RepeatMasker	similarity	367821	367844	8.8	+	.	Target "Motif:(GT)n" 1 25
2L_1	RepeatMasker	similarity	368322	368363	13.8	+	.	Target "Motif:G-rich" 1 41
2L_1	RepeatMasker	similarity	369872	369901	15.5	+	.	Target "Motif:(CAC)n" 1 30
2L_1	RepeatMasker	similarity	371611	371629	0.0	+	.	Target "Motif:(TGA)n" 1 19
2L_1	RepeatMasker	similarity	372688	372710	9.3	+	.	Target "Motif:(TTAT)n" 1 23
2L_1	RepeatMasker	similarity	374397	374445	14.8	+	.	Target "Motif:(AACCAC)n" 1 49
2L_1	RepeatMasker	similarity	377047	377080	13.7	+	.	Target "Motif:(AATA)n" 1 34
2L_1	RepeatMasker	similarity	378461	378673	0.0	-	.	Target "Motif:BLOOD_LTR" 170 399
2L_1	RepeatMasker	similarity	378674	378707	0.0	+	.	Target "Motif:(AG)n" 1 34
2L_1	RepeatMasker	similarity	378708	378875	0.0	-	.	Target "Motif:BLOOD_LTR" 2 169
2L_1	RepeatMasker	similarity	378876	385487	0.0	-	.	Target "Motif:BLOOD_I-int" 1 6613
2L_1	RepeatMasker	similarity	385488	385700	0.3	-	.	Target "Motif:BLOOD_LTR" 170 399
2L_1	RepeatMasker	similarity	385701	385734	0.0	+	.	Target "Motif:(AG)n" 1 34
2L_1	RepeatMasker	similarity	385735	385902	0.3	-	.	Target "Motif:BLOOD_LTR" 2 169
2L_1	RepeatMasker	similarity	389367	389406	11.4	+	.	Target "Motif:(GTGGAT)n" 1 40
2L_1	RepeatMasker	similarity	389503	389532	16.0	+	.	Target "Motif:(AATTA)n" 1 29
2L_1	RepeatMasker	similarity	389963	389990	8.2	+	.	Target "Motif:(AATT)n" 1 27
2L_1	RepeatMasker	similarity	402002	402035	16.4	+	.	Target "Motif:(CTTAAT)n" 1 35
2L_1	RepeatMasker	similarity	402913	402946	12.8	+	.	Target "Motif:(TCTGTA)n" 1 34
2L_1	RepeatMasker	similarity	405850	405885	8.9	+	.	Target "Motif:(GGGATCT)n" 1 36
2L_1	RepeatMasker	similarity	407071	407098	15.9	+	.	Target "Motif:(ATTAA)n" 1 28
2L_1	RepeatMasker	similarity	408422	408457	9.9	+	.	Target "Motif:(CCTGCCA)n" 1 36
2L_1	RepeatMasker	similarity	410211	410240	11.6	+	.	Target "Motif:(TGATT)n" 1 30
2L_1	RepeatMasker	similarity	410555	410603	6.7	+	.	Target "Motif:(ATCCCCG)n" 1 48
2L_1	RepeatMasker	similarity	412702	412729	12.5	+	.	Target "Motif:(CATCA)n" 1 27
2L_1	RepeatMasker	similarity	413074	413107	12.8	+	.	Target "Motif:(TTCACA)n" 1 34
2L_1	RepeatMasker	similarity	419511	419536	8.8	+	.	Target "Motif:(TG)n" 1 25
2L_1	RepeatMasker	similarity	423501	423531	18.2	+	.	Target "Motif:(TAATT)n" 1 31
2L_1	RepeatMasker	similarity	424980	425009	3.5	+	.	Target "Motif:(AGTTGG)n" 1 30
2L_1	RepeatMasker	similarity	426897	426943	19.6	+	.	Target "Motif:(TCCGTGT)n" 1 48
2L_1	RepeatMasker	similarity	434276	434301	13.1	+	.	Target "Motif:(ACAT)n" 1 26
2L_1	RepeatMasker	similarity	438919	438943	9.2	+	.	Target "Motif:(GCT)n" 1 24
2L_1	RepeatMasker	similarity	444222	444255	17.5	+	.	Target "Motif:(TTAGTA)n" 1 33
2L_1	RepeatMasker	similarity	452231	452255	4.5	+	.	Target "Motif:(TTAA)n" 1 24
2L_1	RepeatMasker	similarity	456764	456800	2.8	+	.	Target "Motif:(TGTATC)n" 1 37
2L_1	RepeatMasker	similarity	458644	458684	2.5	+	.	Target "Motif:(CAGCAA)n" 1 44
2L_1	RepeatMasker	similarity	458825	458849	8.7	+	.	Target "Motif:(TCGAA)n" 1 26
2L_1	RepeatMasker	similarity	459361	459404	17.6	+	.	Target "Motif:(GAATC)n" 1 41
2L_1	RepeatMasker	similarity	460249	460277	19.6	+	.	Target "Motif:A-rich" 1 29
2L_1	RepeatMasker	similarity	462569	462599	14.2	+	.	Target "Motif:(GAAACA)n" 1 31
2L_1	RepeatMasker	similarity	465969	465991	4.9	+	.	Target "Motif:(GATC)n" 1 22
2L_1	RepeatMasker	similarity	468002	468032	11.1	+	.	Target "Motif:(TTCGAC)n" 1 31
2L_1	RepeatMasker	similarity	468158	468187	14.7	+	.	Target "Motif:(TTGAT)n" 1 30
2L_1	RepeatMasker	similarity	468483	468513	6.8	+	.	Target "Motif:(CGCCAT)n" 1 31
2L_1	RepeatMasker	similarity	469369	469438	11.9	+	.	Target "Motif:Jockey-3_DGri" 3241 3282
2L_1	RepeatMasker	similarity	469710	469757	11.2	+	.	Target "Motif:(GGAGGAT)n" 1 48
2L_1	RepeatMasker	similarity	471352	471395	10.2	+	.	Target "Motif:(TTTTCGT)n" 1 45
2L_1	RepeatMasker	similarity	471703	471720	0.0	+	.	Target "Motif:(T)n" 1 18
2L_1	RepeatMasker	similarity	471861	471897	18.4	+	.	Target "Motif:(CTC)n" 1 38
2L_1	RepeatMasker	similarity	471930	471984	12.4	+	.	Target "Motif:(GCCTCT)n" 1 56
2L_1	RepeatMasker	similarity	475762	475786	4.5	+	.	Target "Motif:(ACC)n" 1 24
2L_1	RepeatMasker	similarity	477725	477762	14.6	+	.	Target "Motif:(AGC)n" 1 39
2L_1	RepeatMasker	similarity	487368	487395	7.5	+	.	Target "Motif:(CAAGC)n" 1 30
2L_1	RepeatMasker	similarity	488299	488384	15.9	+	.	Target "Motif:Jockey-3_DGri" 3203 3284
2L_1	RepeatMasker	similarity	493772	493827	15.9	+	.	Target "Motif:(CCATTC)n" 1 59
2L_1	RepeatMasker	similarity	494277	494321	14.9	+	.	Target "Motif:(GGGTCC)n" 1 45
2L_1	RepeatMasker	similarity	495157	495192	9.7	+	.	Target "Motif:(TGC)n" 1 36
2L_1	RepeatMasker	similarity	495321	495349	11.2	+	.	Target "Motif:(GCT)n" 1 29
2L_1	RepeatMasker	similarity	499856	499893	12.9	+	.	Target "Motif:(AATTCA)n" 1 37
2L_1	RepeatMasker	similarity	501064	501091	15.9	+	.	Target "Motif:A-rich" 1 28
2L_1	RepeatMasker	similarity	503890	503919	11.2	+	.	Target "Motif:(CAG)n" 1 30
2L_1	RepeatMasker	similarity	510231	510255	13.2	+	.	Target "Motif:(GCC)n" 1 25
2L_1	RepeatMasker	similarity	512619	512654	16.3	+	.	Target "Motif:(AT)n" 1 37
2L_1	RepeatMasker	similarity	515963	516013	15.9	+	.	Target "Motif:(AATCGG)n" 1 54
2L_1	RepeatMasker	similarity	517569	517623	7.7	+	.	Target "Motif:(TC)n" 1 55
2L_1	RepeatMasker	similarity	521238	521299	6.8	+	.	Target "Motif:(CT)n" 1 64
2L_1	RepeatMasker	similarity	522537	522558	0.0	+	.	Target "Motif:(AG)n" 1 24
2L_1	RepeatMasker	similarity	523439	523479	6.0	+	.	Target "Motif:(TGT)n" 1 38
2L_1	RepeatMasker	similarity	523713	523734	4.8	+	.	Target "Motif:(ACA)n" 1 22
2L_1	RepeatMasker	similarity	523979	524011	13.7	+	.	Target "Motif:(A)n" 1 33
2L_1	RepeatMasker	similarity	525093	525119	12.0	+	.	Target "Motif:(AT)n" 1 28
2L_1	RepeatMasker	similarity	527548	527596	13.2	+	.	Target "Motif:(TCCA)n" 1 46
2L_1	RepeatMasker	similarity	529765	529800	9.3	+	.	Target "Motif:(GGACTGG)n" 1 37
2L_1	RepeatMasker	similarity	531627	531669	19.3	+	.	Target "Motif:(TTGAGT)n" 1 44
2L_1	RepeatMasker	similarity	531763	531793	8.0	+	.	Target "Motif:(ATTTG)n" 1 29
2L_1	RepeatMasker	similarity	531885	531926	18.6	+	.	Target "Motif:(TTAAT)n" 1 39
2L_1	RepeatMasker	similarity	532354	532378	4.1	+	.	Target "Motif:(GA)n" 1 25
2L_1	RepeatMasker	similarity	532462	532502	13.4	+	.	Target "Motif:(CCATC)n" 1 41
2L_1	RepeatMasker	similarity	534470	534511	13.0	+	.	Target "Motif:(TG)n" 1 42
2L_1	RepeatMasker	similarity	536175	536203	15.5	+	.	Target "Motif:(TA)n" 1 30
2L_1	RepeatMasker	similarity	541075	541142	18.6	+	.	Target "Motif:(TTGT)n" 1 61
2L_1	RepeatMasker	similarity	541200	541221	0.0	+	.	Target "Motif:(CT)n" 1 22
2L_1	RepeatMasker	similarity	541290	541323	13.0	+	.	Target "Motif:(AC)n" 1 35
2L_1	RepeatMasker	similarity	542484	542507	13.9	+	.	Target "Motif:(GCG)n" 1 24
2L_1	RepeatMasker	similarity	547005	547035	3.3	+	.	Target "Motif:(TGTTGC)n" 1 31
2L_1	RepeatMasker	similarity	547196	547232	5.6	+	.	Target "Motif:(TC)n" 1 37
2L_1	RepeatMasker	similarity	551821	551843	0.0	+	.	Target "Motif:(GT)n" 1 23
2L_1	RepeatMasker	similarity	552319	552367	12.9	+	.	Target "Motif:(CAA)n" 1 50
2L_1	RepeatMasker	similarity	552430	552444	19.6	+	.	Target "Motif:A-rich" 1 48
2L_1	RepeatMasker	similarity	552445	552478	8.9	+	.	Target "Motif:(A)n" 1 34
2L_1	RepeatMasker	similarity	552890	552911	10.0	+	.	Target "Motif:(AT)n" 1 22
2L_1	RepeatMasker	similarity	553771	553805	2.9	+	.	Target "Motif:(TGGT)n" 1 37
2L_1	RepeatMasker	similarity	554161	554190	7.0	+	.	Target "Motif:(TCTGTA)n" 1 33
2L_1	RepeatMasker	similarity	555372	555398	16.9	+	.	Target "Motif:(ATT)n" 1 27
2L_1	RepeatMasker	similarity	557159	557188	0.0	+	.	Target "Motif:(CCATCCT)n" 1 30
2L_1	RepeatMasker	similarity	558016	558041	0.0	+	.	Target "Motif:(TG)n" 1 26
2L_1	RepeatMasker	similarity	558364	558401	12.8	+	.	Target "Motif:(CCGAA)n" 1 36
2L_1	RepeatMasker	similarity	559289	559311	0.0	+	.	Target "Motif:(GAT)n" 1 23
2L_1	RepeatMasker	similarity	560223	560264	13.7	+	.	Target "Motif:(ATTGCT)n" 1 41
2L_1	RepeatMasker	similarity	561813	561845	9.8	+	.	Target "Motif:(TGC)n" 1 33
2L_1	RepeatMasker	similarity	562152	562204	8.0	+	.	Target "Motif:(GTTGCA)n" 1 53
2L_1	RepeatMasker	similarity	562228	562267	5.2	+	.	Target "Motif:(TGTGCT)n" 1 40
2L_1	RepeatMasker	similarity	562395	562447	17.8	+	.	Target "Motif:(GCAACA)n" 1 55
2L_1	RepeatMasker	similarity	564401	564427	4.1	+	.	Target "Motif:(AAGAG)n" 1 26
2L_1	RepeatMasker	similarity	565428	565460	6.5	+	.	Target "Motif:(GCAGCG)n" 1 33
2L_1	RepeatMasker	similarity	573814	573837	9.1	+	.	Target "Motif:(CTT)n" 1 25
2L_1	RepeatMasker	similarity	573838	573848	14.7	+	.	Target "Motif:(TCCTTC)n" 3 34
2L_1	RepeatMasker	similarity	576215	576242	11.7	+	.	Target "Motif:(T)n" 1 28
2L_1	RepeatMasker	similarity	578787	578836	2.1	+	.	Target "Motif:(ACAGAT)n" 1 50
2L_1	RepeatMasker	similarity	579571	579605	6.0	+	.	Target "Motif:(TGG)n" 1 35
2L_1	RepeatMasker	similarity	580106	580141	16.6	+	.	Target "Motif:(CTGGCAT)n" 1 36
2L_1	RepeatMasker	similarity	583551	583601	2.2	+	.	Target "Motif:(GATATAA)n" 1 57
2L_1	RepeatMasker	similarity	584469	584513	17.5	+	.	Target "Motif:(GTCATC)n" 1 48
2L_1	RepeatMasker	similarity	589552	589575	4.8	+	.	Target "Motif:(AAAC)n" 1 23
2L_1	RepeatMasker	similarity	594718	594748	7.8	+	.	Target "Motif:(TTTGA)n" 1 29
2L_1	RepeatMasker	similarity	609311	609345	6.0	+	.	Target "Motif:(CAG)n" 1 35
2L_1	RepeatMasker	similarity	610096	610138	13.9	+	.	Target "Motif:(TCGAA)n" 1 44
2L_1	RepeatMasker	similarity	610917	610965	15.8	+	.	Target "Motif:(GATGTG)n" 1 49
2L_1	RepeatMasker	similarity	611067	611109	7.4	+	.	Target "Motif:(GGATGC)n" 1 43
2L_1	RepeatMasker	similarity	613007	613043	9.2	+	.	Target "Motif:(GGATTCG)n" 1 37
2L_1	RepeatMasker	similarity	614293	614332	13.7	+	.	Target "Motif:(ACATTC)n" 1 43
2L_1	RepeatMasker	similarity	616306	616336	18.2	+	.	Target "Motif:(AGCGGA)n" 1 31
2L_1	RepeatMasker	similarity	619915	619953	2.9	+	.	Target "Motif:(GTGGGTG)n" 1 37
2L_1	RepeatMasker	similarity	620302	620345	10.2	+	.	Target "Motif:(GACAGCA)n" 1 47
2L_1	RepeatMasker	similarity	620748	620780	13.2	+	.	Target "Motif:(TCCAA)n" 1 33
2L_1	RepeatMasker	similarity	624829	624855	12.0	+	.	Target "Motif:(GTG)n" 1 27
2L_1	RepeatMasker	similarity	625259	625294	10.7	+	.	Target "Motif:(ACAGAT)n" 1 33
2L_1	RepeatMasker	similarity	627624	627652	11.6	+	.	Target "Motif:(CT)n" 1 29
2L_1	RepeatMasker	similarity	630485	630521	8.6	+	.	Target "Motif:(AGATTG)n" 1 37
2L_1	RepeatMasker	similarity	630525	630559	15.9	+	.	Target "Motif:(CAG)n" 1 35
2L_1	RepeatMasker	similarity	632038	632074	15.0	+	.	Target "Motif:(ATATCC)n" 1 37
2L_1	RepeatMasker	similarity	632480	632502	9.3	+	.	Target "Motif:(CGAC)n" 1 23
2L_1	RepeatMasker	similarity	632855	632895	11.0	+	.	Target "Motif:(ATAATTAT)n" 1 42
2L_1	RepeatMasker	similarity	633406	633438	17.0	+	.	Target "Motif:A-rich" 1 34
2L_1	RepeatMasker	similarity	635724	635806	19.3	+	.	Target "Motif:Jockey-3_DGri" 3322 3410
2L_1	RepeatMasker	similarity	636156	636194	17.3	+	.	Target "Motif:(GCAACA)n" 1 39
2L_1	RepeatMasker	similarity	636797	636817	5.0	+	.	Target "Motif:(TGC)n" 1 21
2L_1	RepeatMasker	similarity	637373	637414	9.1	+	.	Target "Motif:(GCA)n" 1 39
2L_1	RepeatMasker	similarity	638448	638476	8.4	+	.	Target "Motif:(GCAAT)n" 1 27
2L_1	RepeatMasker	similarity	639061	639088	3.7	+	.	Target "Motif:(TTGC)n" 1 31
2L_1	RepeatMasker	similarity	639202	639242	17.2	+	.	Target "Motif:(GCGAT)n" 1 41
2L_1	RepeatMasker	similarity	642823	642856	6.3	+	.	Target "Motif:(GGATCGC)n" 1 34
2L_1	RepeatMasker	similarity	648367	648398	6.6	+	.	Target "Motif:(GATCCT)n" 1 32
2L_1	RepeatMasker	similarity	649348	649390	10.5	+	.	Target "Motif:(CCATTG)n" 1 42
2L_1	RepeatMasker	similarity	650604	650634	7.4	+	.	Target "Motif:(AG)n" 1 30
2L_1	RepeatMasker	similarity	652329	652351	4.5	+	.	Target "Motif:(T)n" 1 23
2L_1	RepeatMasker	similarity	660563	660606	16.7	+	.	Target "Motif:(CAATTGG)n" 1 42
2L_1	RepeatMasker	similarity	661452	661510	13.9	+	.	Target "Motif:(CAG)n" 1 58
2L_1	RepeatMasker	similarity	664703	664766	17.2	+	.	Target "Motif:Transib-1_DRh" 669 733
2L_1	RepeatMasker	similarity	664706	664778	19.2	-	.	Target "Motif:Helitron-N1_DBi" 511 588
2L_1	RepeatMasker	similarity	664844	664886	11.6	-	.	Target "Motif:Helitron-N1_DBi" 87 129
2L_1	RepeatMasker	similarity	665270	665308	11.2	+	.	Target "Motif:(TA)n" 1 39
2L_1	RepeatMasker	similarity	665391	665437	18.2	+	.	Target "Motif:(TCTGTT)n" 1 46
2L_1	RepeatMasker	similarity	666499	666523	13.2	+	.	Target "Motif:(A)n" 1 25
2L_1	RepeatMasker	similarity	666610	666648	8.2	+	.	Target "Motif:(TGC)n" 1 39
2L_1	RepeatMasker	similarity	668017	668072	18.1	+	.	Target "Motif:G-rich" 1 57
2L_1	RepeatMasker	similarity	669474	669502	3.8	+	.	Target "Motif:(TTG)n" 1 28
2L_1	RepeatMasker	similarity	669558	669582	8.5	+	.	Target "Motif:(CAT)n" 1 25
2L_1	RepeatMasker	similarity	677594	677623	15.8	+	.	Target "Motif:(TGTC)n" 1 29
2L_1	RepeatMasker	similarity	683245	683271	12.6	+	.	Target "Motif:(CCATC)n" 1 27
2L_1	RepeatMasker	similarity	689612	689653	19.1	+	.	Target "Motif:Homo6" 1056 1097
2L_1	RepeatMasker	similarity	689794	689829	18.9	+	.	Target "Motif:(CTCCAA)n" 1 36
2L_1	RepeatMasker	similarity	690113	690148	5.8	+	.	Target "Motif:(AT)n" 1 38
2L_1	RepeatMasker	similarity	694372	694410	15.8	+	.	Target "Motif:(TCGGTT)n" 1 37
2L_1	RepeatMasker	similarity	697749	697773	13.1	+	.	Target "Motif:(TGT)n" 1 25
2L_1	RepeatMasker	similarity	700349	700388	13.7	+	.	Target "Motif:(AGGCTG)n" 1 40
2L_1	RepeatMasker	similarity	701777	701813	12.5	+	.	Target "Motif:(CCCCTGC)n" 1 37
2L_1	RepeatMasker	similarity	702179	702220	13.0	+	.	Target "Motif:(TTGCTG)n" 1 42
2L_1	RepeatMasker	similarity	704127	704162	13.0	+	.	Target "Motif:(TTGCAA)n" 1 35
2L_1	RepeatMasker	similarity	705704	705731	15.9	+	.	Target "Motif:(TGAC)n" 1 28
2L_1	RepeatMasker	similarity	708540	708580	7.9	+	.	Target "Motif:(GGAGAT)n" 1 41
2L_1	RepeatMasker	similarity	714281	714343	14.6	+	.	Target "Motif:(ACAAGCA)n" 1 62
2L_1	RepeatMasker	similarity	714817	714862	18.9	+	.	Target "Motif:(CAACAC)n" 1 44
2L_1	RepeatMasker	similarity	715850	715874	4.1	+	.	Target "Motif:(GCA)n" 1 25
2L_1	RepeatMasker	similarity	715943	716016	18.0	+	.	Target "Motif:(TC)n" 1 75
2L_1	RepeatMasker	similarity	717396	717428	13.2	+	.	Target "Motif:(CCT)n" 1 34
2L_1	RepeatMasker	similarity	717491	717918	0.5	-	.	Target "Motif:ROO_LTR" 1 428
2L_1	RepeatMasker	similarity	717919	725448	0.0	-	.	Target "Motif:ROO_I-int" 727 8256
2L_1	RepeatMasker	similarity	725449	725513	11.8	+	.	Target "Motif:(TGC)n" 1 65
2L_1	RepeatMasker	similarity	725514	726044	1.6	-	.	Target "Motif:ROO_I-int" 1 726
2L_1	RepeatMasker	similarity	726045	726472	0.5	-	.	Target "Motif:ROO_LTR" 1 428
2L_1	RepeatMasker	similarity	729881	729916	12.0	+	.	Target "Motif:(TGCAGGC)n" 1 36
2L_1	RepeatMasker	similarity	730396	730432	11.8	+	.	Target "Motif:(TGGCTT)n" 1 39
2L_1	RepeatMasker	similarity	732272	732304	17.5	+	.	Target "Motif:GA-rich" 1 33
2L_1	RepeatMasker	similarity	732526	732551	0.0	+	.	Target "Motif:(AG)n" 1 27
2L_1	RepeatMasker	similarity	734968	734996	15.3	+	.	Target "Motif:(TTTGA)n" 1 29
2L_1	RepeatMasker	similarity	735377	735400	13.7	+	.	Target "Motif:(T)n" 1 24
2L_1	RepeatMasker	similarity	736101	736192	16.9	+	.	Target "Motif:(GATGTCT)n" 1 93
2L_1	RepeatMasker	similarity	736152	736195	12.9	+	.	Target "Motif:(TGAC)n" 1 46
2L_1	RepeatMasker	similarity	740408	740437	18.9	+	.	Target "Motif:(T)n" 1 30
2L_1	RepeatMasker	similarity	742533	742562	14.7	+	.	Target "Motif:(TTTTAA)n" 1 31
2L_1	RepeatMasker	similarity	743047	743070	4.3	+	.	Target "Motif:(TACTA)n" 1 26
2L_1	RepeatMasker	similarity	744310	744332	0.0	+	.	Target "Motif:(TCTT)n" 1 23
2L_1	RepeatMasker	similarity	747602	747643	9.4	+	.	Target "Motif:(GATG)n" 1 39
2L_1	RepeatMasker	similarity	747989	748028	12.2	+	.	Target "Motif:(GGCTG)n" 1 38
2L_1	RepeatMasker	similarity	749298	749322	8.5	+	.	Target "Motif:(TC)n" 1 26
2L_1	RepeatMasker	similarity	752490	752520	11.9	+	.	Target "Motif:(ATTT)n" 1 29
2L_1	RepeatMasker	similarity	753725	753755	3.3	+	.	Target "Motif:(ATTCGT)n" 1 31
2L_1	RepeatMasker	similarity	754320	754359	14.4	+	.	Target "Motif:(GGACACT)n" 1 40
2L_1	RepeatMasker	similarity	757022	757054	0.0	+	.	Target "Motif:(CCAGCTC)n" 1 33
2L_1	RepeatMasker	similarity	760772	760825	7.8	+	.	Target "Motif:(ATGGGAGGT)n" 1 54
2L_1	RepeatMasker	similarity	765148	765188	19.6	+	.	Target "Motif:(GAATCC)n" 1 41
2L_1	RepeatMasker	similarity	765174	765233	15.8	+	.	Target "Motif:(ATCTGC)n" 1 63
2L_1	RepeatMasker	similarity	768740	768764	0.0	+	.	Target "Motif:(TGTCCA)n" 1 25
2L_1	RepeatMasker	similarity	772434	772473	12.0	+	.	Target "Motif:A-rich" 1 39
2L_1	RepeatMasker	similarity	777755	777795	13.5	+	.	Target "Motif:(CAT)n" 1 41
2L_1	RepeatMasker	similarity	779772	779810	18.3	+	.	Target "Motif:(CCACTC)n" 1 39
2L_1	RepeatMasker	similarity	781616	781637	9.7	+	.	Target "Motif:(T)n" 1 22
2L_1	RepeatMasker	similarity	783052	783081	14.9	+	.	Target "Motif:(TTCACA)n" 1 31
2L_1	RepeatMasker	similarity	783102	783129	16.2	+	.	Target "Motif:(ATAT)n" 1 28
2L_1	RepeatMasker	similarity	786826	786851	4.0	+	.	Target "Motif:(T)n" 1 26
2L_1	RepeatMasker	similarity	792869	792890	0.0	+	.	Target "Motif:(ATAA)n" 1 22
2L_1	RepeatMasker	similarity	793812	793848	18.3	+	.	Target "Motif:(TATCAT)n" 1 38
2L_1	RepeatMasker	similarity	794501	794543	13.5	+	.	Target "Motif:A-rich" 1 41
2L_1	RepeatMasker	similarity	798856	798905	13.6	+	.	Target "Motif:(GAAGGTG)n" 1 50
2L_1	RepeatMasker	similarity	799806	799849	7.2	+	.	Target "Motif:(GCCACCCAG)n" 1 44
2L_1	RepeatMasker	similarity	799917	799942	0.0	+	.	Target "Motif:(CTGAAT)n" 1 26
2L_1	RepeatMasker	similarity	801037	802764	0.1	-	.	Target "Motif:BARI_DM" 1 1728
2L_1	RepeatMasker	similarity	807721	807758	5.6	+	.	Target "Motif:(ATGGCG)n" 1 38
2L_1	RepeatMasker	similarity	811398	811438	13.5	+	.	Target "Motif:(CCT)n" 1 42
2L_1	RepeatMasker	similarity	819406	819430	13.2	+	.	Target "Motif:(TA)n" 1 25
2L_1	RepeatMasker	similarity	820664	820697	17.5	+	.	Target "Motif:(GGCATG)n" 1 33
2L_1	RepeatMasker	similarity	823196	823224	7.8	+	.	Target "Motif:(AGGAA)n" 1 28
2L_1	RepeatMasker	similarity	823679	823699	5.0	+	.	Target "Motif:(CTGT)n" 1 21
2L_1	RepeatMasker	similarity	827084	827122	8.2	+	.	Target "Motif:(TGAC)n" 1 39
2L_1	RepeatMasker	similarity	827129	827159	10.8	+	.	Target "Motif:(GACG)n" 1 31
2L_1	RepeatMasker	similarity	827529	827554	0.0	+	.	Target "Motif:(AATCG)n" 1 26
2L_1	RepeatMasker	similarity	828456	828497	5.0	+	.	Target "Motif:(CATCGC)n" 1 43
2L_1	RepeatMasker	similarity	831079	831098	0.0	+	.	Target "Motif:(TCC)n" 1 20
2L_1	RepeatMasker	similarity	835494	835536	16.2	+	.	Target "Motif:(ATATT)n" 1 45
2L_1	RepeatMasker	similarity	837317	837365	6.7	+	.	Target "Motif:(CATCCG)n" 1 49
2L_1	RepeatMasker	similarity	837485	837510	8.1	+	.	Target "Motif:(AGG)n" 1 26
2L_1	RepeatMasker	similarity	841972	842013	0.0	+	.	Target "Motif:(ATT)n" 1 43
2L_1	RepeatMasker	similarity	856940	856981	8.9	+	.	Target "Motif:(GGATAA)n" 1 39
2L_1	RepeatMasker	similarity	857599	857639	10.5	+	.	Target "Motif:(AACAAAA)n" 1 42
2L_1	RepeatMasker	similarity	859474	859531	16.4	+	.	Target "Motif:(TCA)n" 1 59
2L_1	RepeatMasker	similarity	859767	859823	16.5	+	.	Target "Motif:(CCACGC)n" 1 52
2L_1	RepeatMasker	similarity	860113	860164	15.4	+	.	Target "Motif:Jockey-3_DGri" 3237 3288
2L_1	RepeatMasker	similarity	860165	860207	18.4	+	.	Target "Motif:(AATCAG)n" 1 43
2L_1	RepeatMasker	similarity	860382	860426	17.6	+	.	Target "Motif:(GCAGCG)n" 1 45
2L_1	RepeatMasker	similarity	860940	860989	15.6	+	.	Target "Motif:(TCTGTA)n" 1 50
2L_1	RepeatMasker	similarity	862952	862987	2.8	+	.	Target "Motif:(ATATG)n" 1 37
2L_1	RepeatMasker	similarity	864466	864525	12.7	+	.	Target "Motif:(TATCTG)n" 1 63
2L_1	RepeatMasker	similarity	867129	867197	13.8	-	.	Target "Motif:Jockey-3_DGri" 3409 3452
2L_1	RepeatMasker	similarity	868403	868455	10.4	+	.	Target "Motif:(GCAACA)n" 1 53
2L_1	RepeatMasker	similarity	868564	868600	15.9	+	.	Target "Motif:(GTTGGTT)n" 1 36
2L_1	RepeatMasker	similarity	868986	869004	5.6	+	.	Target "Motif:(AGG)n" 1 19
2L_1	RepeatMasker	similarity	871197	871230	6.3	+	.	Target "Motif:(ATCTCGA)n" 1 34
2L_1	RepeatMasker	similarity	871574	871621	18.9	+	.	Target "Motif:A-rich" 1 50
2L_1	RepeatMasker	similarity	871813	871836	0.0	+	.	Target "Motif:(AT)n" 1 24
2L_1	RepeatMasker	similarity	873237	873268	7.7	+	.	Target "Motif:(ACCAG)n" 1 30
2L_1	RepeatMasker	similarity	878260	878290	6.8	+	.	Target "Motif:(CTGCT)n" 1 31
2L_1	RepeatMasker	similarity	878369	878383	11.8	+	.	Target "Motif:A-rich" 1 44
2L_1	RepeatMasker	similarity	878384	878413	14.9	+	.	Target "Motif:(A)n" 1 30
2L_1	RepeatMasker	similarity	881181	881219	15.8	+	.	Target "Motif:(ACTCAC)n" 1 37
2L_1	RepeatMasker	similarity	881464	881499	6.5	+	.	Target "Motif:(AAACG)n" 1 34
2L_1	RepeatMasker	similarity	886543	886564	4.8	+	.	Target "Motif:(AGG)n" 1 22
2L_1	RepeatMasker	similarity	887564	887599	15.5	+	.	Target "Motif:(TCCATT)n" 1 37
2L_1	RepeatMasker	similarity	888472	888506	6.0	+	.	Target "Motif:(TCCGAC)n" 1 35
2L_1	RepeatMasker	similarity	889518	889547	0.0	+	.	Target "Motif:(AGATCTT)n" 1 31
2L_1	RepeatMasker	similarity	898935	898972	14.5	+	.	Target "Motif:(GA)n" 1 38
2L_1	RepeatMasker	similarity	903301	903329	19.6	+	.	Target "Motif:(TCC)n" 1 29
2L_1	RepeatMasker	similarity	903507	903537	6.8	+	.	Target "Motif:(GTC)n" 1 31
2L_1	RepeatMasker	similarity	907025	907060	12.1	+	.	Target "Motif:(AAC)n" 1 36
2L_1	RepeatMasker	similarity	911443	911477	9.7	+	.	Target "Motif:A-rich" 1 37
2L_1	RepeatMasker	similarity	918012	918042	14.5	+	.	Target "Motif:(AAACAA)n" 1 31
2L_1	RepeatMasker	similarity	918578	918615	5.5	+	.	Target "Motif:(GTGGCCA)n" 1 38
2L_1	RepeatMasker	similarity	918909	918950	2.7	+	.	Target "Motif:(CTGCCA)n" 1 40
2L_1	RepeatMasker	similarity	920529	920588	17.6	+	.	Target "Motif:(ATTGCA)n" 1 65
2L_1	RepeatMasker	similarity	924481	924514	10.1	+	.	Target "Motif:(TCCATG)n" 1 34
2L_1	RepeatMasker	similarity	925308	925345	11.5	+	.	Target "Motif:(AAACAG)n" 1 38
2L_1	RepeatMasker	similarity	925665	925694	3.4	+	.	Target "Motif:(TG)n" 1 30
2L_1	RepeatMasker	similarity	926869	926903	2.9	+	.	Target "Motif:(AGTGGA)n" 1 35
2L_1	RepeatMasker	similarity	927420	927438	5.5	+	.	Target "Motif:(CAT)n" 1 19
2L_1	RepeatMasker	similarity	927862	927899	0.0	+	.	Target "Motif:(TACATAGT)n" 1 36
2L_1	RepeatMasker	similarity	928286	928310	8.5	+	.	Target "Motif:(T)n" 1 25
2L_1	RepeatMasker	similarity	928717	928751	13.8	+	.	Target "Motif:(CATATA)n" 1 35
2L_1	RepeatMasker	similarity	932893	932926	6.1	+	.	Target "Motif:(TTGT)n" 1 35
2L_1	RepeatMasker	similarity	933257	933274	0.0	+	.	Target "Motif:(CA)n" 1 18
2L_1	RepeatMasker	similarity	935054	935078	4.1	+	.	Target "Motif:(GAG)n" 1 25
2L_1	RepeatMasker	similarity	936216	936241	12.7	+	.	Target "Motif:(TGCTG)n" 1 26
2L_1	RepeatMasker	similarity	936806	936841	10.1	+	.	Target "Motif:(CAGATA)n" 1 34
2L_1	RepeatMasker	similarity	937701	937744	11.2	+	.	Target "Motif:(GATGGT)n" 1 43
2L_1	RepeatMasker	similarity	939031	939059	3.8	+	.	Target "Motif:(ATGG)n" 1 28
2L_1	RepeatMasker	similarity	949158	949186	8.4	+	.	Target "Motif:(CCATT)n" 1 27
2L_1	RepeatMasker	similarity	952538	952590	10.9	+	.	Target "Motif:(TAACAG)n" 1 55
2L_1	RepeatMasker	similarity	953595	953655	15.5	+	.	Target "Motif:(GT)n" 1 59
2L_1	RepeatMasker	similarity	955830	955862	9.8	+	.	Target "Motif:(GATTCT)n" 1 33
2L_1	RepeatMasker	similarity	956478	956531	16.7	+	.	Target "Motif:(TGC)n" 1 55
2L_1	RepeatMasker	similarity	956591	956635	7.7	+	.	Target "Motif:(CCAGA)n" 1 43
2L_1	RepeatMasker	similarity	958327	958367	16.4	+	.	Target "Motif:(TTTCCAT)n" 1 43
2L_1	RepeatMasker	similarity	959650	959691	18.9	+	.	Target "Motif:(TG)n" 1 42
2L_1	RepeatMasker	similarity	962965	962994	10.7	+	.	Target "Motif:(GGC)n" 1 30
2L_1	RepeatMasker	similarity	963856	963935	14.3	+	.	Target "Motif:(TTTTGT)n" 1 85
2L_1	RepeatMasker	similarity	968658	968707	6.5	+	.	Target "Motif:(CAG)n" 1 50
2L_1	RepeatMasker	similarity	970503	970536	13.0	+	.	Target "Motif:(CA)n" 1 34
2L_1	RepeatMasker	similarity	970557	970579	9.3	+	.	Target "Motif:(GT)n" 1 23
2L_1	RepeatMasker	similarity	971858	971879	4.8	+	.	Target "Motif:(TG)n" 1 22
2L_1	RepeatMasker	similarity	972463	972499	8.8	+	.	Target "Motif:(CACA)n" 1 38
2L_1	RepeatMasker	similarity	973167	973230	11.9	+	.	Target "Motif:(TATCTG)n" 1 66
2L_1	RepeatMasker	similarity	977356	977413	15.3	+	.	Target "Motif:(CGGACTC)n" 1 58
2L_1	RepeatMasker	similarity	978770	978788	5.6	+	.	Target "Motif:(A)n" 1 19
2L_1	RepeatMasker	similarity	979391	979418	12.6	+	.	Target "Motif:A-rich" 1 27
2L_1	RepeatMasker	similarity	980199	980217	0.0	+	.	Target "Motif:(G)n" 1 19
2L_1	RepeatMasker	similarity	981204	981224	0.0	+	.	Target "Motif:(A)n" 1 21
2L_1	RepeatMasker	similarity	981257	981273	0.0	+	.	Target "Motif:(G)n" 1 17
2L_1	RepeatMasker	similarity	987509	987536	4.0	+	.	Target "Motif:(TA)n" 1 29
2L_1	RepeatMasker	similarity	988194	988260	11.6	+	.	Target "Motif:(AGATAC)n" 1 64
2L_1	RepeatMasker	similarity	988468	988485	0.0	+	.	Target "Motif:(TA)n" 1 18
2L_1	RepeatMasker	similarity	988915	988950	15.4	+	.	Target "Motif:(AGACGG)n" 1 36
2L_1	RepeatMasker	similarity	989395	989427	16.9	+	.	Target "Motif:(GAGGAC)n" 1 34
2L_1	RepeatMasker	similarity	991080	991133	15.5	+	.	Target "Motif:(ACAGCT)n" 1 53
2L_1	RepeatMasker	similarity	991725	991753	3.9	+	.	Target "Motif:(AC)n" 1 28
2L_1	RepeatMasker	similarity	994784	994811	11.7	+	.	Target "Motif:(AACA)n" 1 28
2L_1	RepeatMasker	similarity	999187	999211	4.1	+	.	Target "Motif:(GT)n" 1 25
2L_1	RepeatMasker	similarity	1001305	1001326	4.7	+	.	Target "Motif:(CCG)n" 1 22
2L_1	RepeatMasker	similarity	1003137	1003177	14.0	+	.	Target "Motif:GA-rich" 1 42
2L_1	RepeatMasker	similarity	1004659	1004679	5.0	+	.	Target "Motif:(ATGT)n" 1 21
2L_1	RepeatMasker	similarity	1007462	1007889	0.5	+	.	Target "Motif:ROO_LTR" 1 428
2L_1	RepeatMasker	similarity	1007890	1013975	0.1	+	.	Target "Motif:ROO_I-int" 1 6166
2L_1	RepeatMasker	similarity	1013974	1014610	0.5	+	.	Target "Motif:ROO_I-int" 7608 8256
2L_1	RepeatMasker	similarity	1014611	1015038	0.5	+	.	Target "Motif:ROO_LTR" 1 428
2L_1	RepeatMasker	similarity	1015518	1015537	0.0	+	.	Target "Motif:(TG)n" 1 20
2L_1	RepeatMasker	similarity	1016095	1016132	14.7	+	.	Target "Motif:(GGGACT)n" 1 38
2L_1	RepeatMasker	similarity	1016367	1016400	6.2	+	.	Target "Motif:(AAGCAG)n" 1 34
2L_1	RepeatMasker	similarity	1017312	1017358	18.2	+	.	Target "Motif:(GAAGCC)n" 1 46
2L_1	RepeatMasker	similarity	1018634	1018682	16.7	+	.	Target "Motif:(CCCAAT)n" 1 48
2L_1	RepeatMasker	similarity	1020391	1020431	18.2	+	.	Target "Motif:(GGAGT)n" 1 39
2L_1	RepeatMasker	similarity	1021657	1021689	6.5	+	.	Target "Motif:(CATCCA)n" 1 33
2L_1	RepeatMasker	similarity	1027306	1027733	0.5	-	.	Target "Motif:ROO_LTR" 1 428
2L_1	RepeatMasker	similarity	1027734	1035914	0.1	-	.	Target "Motif:ROO_I-int" 1 8256
2L_1	RepeatMasker	similarity	1035915	1036342	0.5	-	.	Target "Motif:ROO_LTR" 1 428
2L_1	RepeatMasker	similarity	1038176	1038225	18.0	+	.	Target "Motif:(GGCAGT)n" 1 50
2L_1	RepeatMasker	similarity	1038669	1038685	0.0	+	.	Target "Motif:(GA)n" 1 17
2L_1	RepeatMasker	similarity	1038886	1038910	13.1	+	.	Target "Motif:(T)n" 1 25
2L_1	RepeatMasker	similarity	1040578	1040612	16.0	+	.	Target "Motif:(ATAT)n" 1 35
2L_1	RepeatMasker	similarity	1041478	1041530	15.1	+	.	Target "Motif:(TCAGTT)n" 1 52
2L_1	RepeatMasker	similarity	1041929	1041946	0.0	+	.	Target "Motif:(T)n" 1 18
2L_1	RepeatMasker	similarity	1042065	1042088	4.3	+	.	Target "Motif:(TA)n" 1 25
2L_1	RepeatMasker	similarity	1042817	1042840	14.4	+	.	Target "Motif:(T)n" 1 24
2L_1	RepeatMasker	similarity	1042841	1042852	18.9	+	.	Target "Motif:(TTTCTT)n" 1 37
2L_1	RepeatMasker	similarity	1043384	1043425	11.3	+	.	Target "Motif:(AT)n" 1 43
2L_1	RepeatMasker	similarity	1043758	1043795	14.5	+	.	Target "Motif:(TATGTA)n" 1 41
2L_1	RepeatMasker	similarity	1044529	1044588	18.9	+	.	Target "Motif:(CCTTCT)n" 1 60
2L_1	RepeatMasker	similarity	1047468	1047508	11.1	+	.	Target "Motif:(CTG)n" 1 41
2L_1	RepeatMasker	similarity	1053585	1053617	10.4	+	.	Target "Motif:(CA)n" 1 32
2L_1	RepeatMasker	similarity	1055669	1055715	4.4	+	.	Target "Motif:(GGCATCCTGT)n" 1 47
2L_1	RepeatMasker	similarity	1062026	1062053	8.1	+	.	Target "Motif:(GCTCC)n" 1 27
2L_1	RepeatMasker	similarity	1062195	1062232	5.5	+	.	Target "Motif:(CCAGCT)n" 1 38
2L_1	RepeatMasker	similarity	1062551	1062577	12.0	+	.	Target "Motif:(GCA)n" 1 27
2L_1	RepeatMasker	similarity	1062747	1062774	16.2	+	.	Target "Motif:(GCA)n" 1 28
2L_1	RepeatMasker	similarity	1064790	1064824	15.9	+	.	Target "Motif:(TATTA)n" 1 37
2L_1	RepeatMasker	similarity	1068773	1068812	15.5	+	.	Target "Motif:(ACG)n" 1 40
2L_1	RepeatMasker	similarity	1073444	1073476	3.1	+	.	Target "Motif:(TGCCCA)n" 1 35
2L_1	RepeatMasker	similarity	1073570	1073632	16.9	+	.	Target "Motif:G-rich" 1 65
2L_1	RepeatMasker	similarity	1077454	1077493	10.7	+	.	Target "Motif:(TGTGTCC)n" 1 41
2L_1	RepeatMasker	similarity	1077681	1077718	14.5	+	.	Target "Motif:(CAGAAGC)n" 1 38
2L_1	RepeatMasker	similarity	1077786	1077834	17.3	+	.	Target "Motif:(TG)n" 1 48
2L_1	RepeatMasker	similarity	1078767	1078800	6.7	+	.	Target "Motif:(TG)n" 1 33
2L_1	RepeatMasker	similarity	1082037	1082062	8.9	+	.	Target "Motif:(GGGC)n" 1 25
2L_1	RepeatMasker	similarity	1084885	1084909	8.5	+	.	Target "Motif:(TA)n" 1 25
2L_1	RepeatMasker	similarity	1085347	1085390	19.8	+	.	Target "Motif:(CATAC)n" 1 42
2L_1	RepeatMasker	similarity	1087767	1087797	0.0	+	.	Target "Motif:(GT)n" 1 31
2L_1	RepeatMasker	similarity	1087808	1087847	16.8	+	.	Target "Motif:A-rich" 1 42
2L_1	RepeatMasker	similarity	1091546	1091574	11.2	+	.	Target "Motif:(A)n" 1 29
2L_1	RepeatMasker	similarity	1091949	1091994	14.3	+	.	Target "Motif:(GGT)n" 1 46
2L_1	RepeatMasker	similarity	1092819	1092837	5.5	+	.	Target "Motif:(CAT)n" 1 19
2L_1	RepeatMasker	similarity	1092963	1092987	13.2	+	.	Target "Motif:(A)n" 1 25
2L_1	RepeatMasker	similarity	1093513	1093543	14.2	+	.	Target "Motif:A-rich" 1 32
2L_1	RepeatMasker	similarity	1098730	1098759	10.7	+	.	Target "Motif:(ATG)n" 1 30
2L_1	RepeatMasker	similarity	1101833	1101861	7.3	+	.	Target "Motif:(CCAT)n" 1 29
2L_1	RepeatMasker	similarity	1101862	1101916	12.9	+	.	Target "Motif:(TTTGTT)n" 1 55
2L_1	RepeatMasker	similarity	1102041	1102090	18.0	+	.	Target "Motif:(TTCCTC)n" 1 50
2L_1	RepeatMasker	similarity	1103800	1103827	11.7	+	.	Target "Motif:(TATG)n" 1 28
2L_1	RepeatMasker	similarity	1103890	1103920	9.7	+	.	Target "Motif:Galileo_DM" 4837 4867
2L_1	RepeatMasker	similarity	1105108	1105130	9.6	+	.	Target "Motif:(TG)n" 1 23
2L_1	RepeatMasker	similarity	1107822	1107840	5.6	+	.	Target "Motif:(TGT)n" 1 19
2L_1	RepeatMasker	similarity	1107965	1108025	16.7	+	.	Target "Motif:(AC)n" 1 64
2L_1	RepeatMasker	similarity	1113898	1113938	7.8	+	.	Target "Motif:(TATATGTA)n" 1 41
2L_1	RepeatMasker	similarity	1120343	1120361	0.0	+	.	Target "Motif:(GT)n" 1 19
2L_1	RepeatMasker	similarity	1123328	1123364	12.4	+	.	Target "Motif:G-rich" 1 36
2L_1	RepeatMasker	similarity	1123437	1123458	4.7	+	.	Target "Motif:(A)n" 1 22
2L_1	RepeatMasker	similarity	1123572	1123631	13.9	+	.	Target "Motif:(ACAGAT)n" 1 58
2L_1	RepeatMasker	similarity	1124096	1124137	7.5	+	.	Target "Motif:(TGGGTATT)n" 1 42
2L_1	RepeatMasker	similarity	1126013	1126051	12.1	+	.	Target "Motif:(TCCGCTC)n" 1 41
2L_1	RepeatMasker	similarity	1126670	1126719	13.8	+	.	Target "Motif:(ACAAGC)n" 1 51
2L_1	RepeatMasker	similarity	1127834	1127873	14.6	+	.	Target "Motif:(AATCG)n" 1 42
2L_1	RepeatMasker	similarity	1129080	1129111	10.0	+	.	Target "Motif:(CATATT)n" 1 32
2L_1	RepeatMasker	similarity	1132887	1132938	15.7	+	.	Target "Motif:(GCAGAT)n" 1 47
2L_1	RepeatMasker	similarity	1133129	1133180	18.4	+	.	Target "Motif:Jockey-3_DGri" 3274 3322
2L_1	RepeatMasker	similarity	1138627	1138655	7.2	+	.	Target "Motif:(TGT)n" 1 29
2L_1	RepeatMasker	similarity	1146130	1146168	11.7	+	.	Target "Motif:(TTCTGC)n" 1 38
2L_1	RepeatMasker	similarity	1147545	1147571	16.9	+	.	Target "Motif:(TA)n" 1 27
2L_1	RepeatMasker	similarity	1148120	1148144	0.0	+	.	Target "Motif:(AGGT)n" 1 25
2L_1	RepeatMasker	similarity	1148678	1148700	9.3	+	.	Target "Motif:(AATA)n" 1 23
2L_1	RepeatMasker	similarity	1148967	1148998	7.0	+	.	Target "Motif:(TTGAT)n" 1 32
2L_1	RepeatMasker	similarity	1149598	1149648	15.3	+	.	Target "Motif:(GCGAGA)n" 1 47
2L_1	RepeatMasker	similarity	1150106	1150136	3.3	-	.	Target "Motif:Helitron-N1_DBi" 4 33
2L_1	RepeatMasker	similarity	1150209	1150241	11.1	+	.	Target "Motif:(ACCGAT)n" 1 31
2L_1	RepeatMasker	similarity	1153804	1153838	9.2	+	.	Target "Motif:(TGAC)n" 1 39
2L_1	RepeatMasker	similarity	1158780	1158836	19.5	+	.	Target "Motif:(TGC)n" 1 56
2L_1	RepeatMasker	similarity	1163186	1163204	5.5	+	.	Target "Motif:(CTA)n" 1 19
2L_1	RepeatMasker	similarity	1165526	1165598	8.7	+	.	Target "Motif:(CAG)n" 1 73
2L_1	RepeatMasker	similarity	1166131	1166170	7.9	+	.	Target "Motif:(TA)n" 1 44
2L_1	RepeatMasker	similarity	1166607	1166642	6.2	+	.	Target "Motif:(TCGCCA)n" 1 37
2L_1	RepeatMasker	similarity	1167583	1167617	14.8	+	.	Target "Motif:(TGTTCA)n" 1 33
2L_1	RepeatMasker	similarity	1167694	1167717	0.0	+	.	Target "Motif:(TG)n" 1 24
2L_1	RepeatMasker	similarity	1169042	1169090	18.5	+	.	Target "Motif:A-rich" 1 49
2L_1	RepeatMasker	similarity	1169265	1169289	4.5	+	.	Target "Motif:(CAG)n" 1 24
2L_1	RepeatMasker	similarity	1169936	1170363	0.0	-	.	Target "Motif:ROO_LTR" 1 428
2L_1	RepeatMasker	similarity	1170364	1177892	0.0	-	.	Target "Motif:ROO_I-int" 727 8256
2L_1	RepeatMasker	similarity	1177893	1177978	12.9	+	.	Target "Motif:(TGC)n" 1 86
2L_1	RepeatMasker	similarity	1177979	1178613	0.5	-	.	Target "Motif:ROO_I-int" 2 641
2L_1	RepeatMasker	similarity	1178614	1179041	0.0	-	.	Target "Motif:ROO_LTR" 1 428
2L_1	RepeatMasker	similarity	1180061	1180092	17.5	+	.	Target "Motif:(TATGAA)n" 1 32
2L_1	RepeatMasker	similarity	1180164	1180203	16.8	+	.	Target "Motif:(AAGCTA)n" 1 43
2L_1	RepeatMasker	similarity	1180335	1180370	12.2	+	.	Target "Motif:(TA)n" 1 37
2L_1	RepeatMasker	similarity	1182877	1182919	8.6	+	.	Target "Motif:(TTCGT)n" 1 40
2L_1	RepeatMasker	similarity	1184830	1184886	19.6	-	.	Target "Motif:Helitron-1_DEu" 4 59
2L_1	RepeatMasker	similarity	1189246	1189273	12.6	+	.	Target "Motif:(TTAAG)n" 1 27
2L_1	RepeatMasker	similarity	1195532	1195568	14.1	+	.	Target "Motif:(TTCTCC)n" 1 34
2L_1	RepeatMasker	similarity	1197206	1197227	4.8	+	.	Target "Motif:(TACA)n" 1 22
2L_1	RepeatMasker	similarity	1198226	1198267	15.3	+	.	Target "Motif:(ATTTTTT)n" 1 39
2L_1	RepeatMasker	similarity	1201972	1202008	15.0	+	.	Target "Motif:(ATGGCT)n" 1 40
2L_1	RepeatMasker	similarity	1204826	1204857	17.7	+	.	Target "Motif:(AACCCC)n" 1 32
2L_1	RepeatMasker	similarity	1213568	1213640	18.6	+	.	Target "Motif:(ATCGAG)n" 1 73
2L_1	RepeatMasker	similarity	1225818	1225859	7.5	+	.	Target "Motif:(GTG)n" 1 42
2L_1	RepeatMasker	similarity	1225860	1225877	0.0	+	.	Target "Motif:(CTG)n" 1 18
2L_1	RepeatMasker	similarity	1226145	1226203	13.9	+	.	Target "Motif:(TG)n" 1 58
2L_1	RepeatMasker	similarity	1229881	1229913	17.2	+	.	Target "Motif:(TGGAA)n" 1 33
2L_1	RepeatMasker	similarity	1233140	1233181	14.3	-	.	Target "Motif:Galileo_DM" 4736 4777
2L_1	RepeatMasker	similarity	1236360	1236400	18.1	+	.	Target "Motif:A-rich" 1 40
2L_1	RepeatMasker	similarity	1236944	1236969	0.0	+	.	Target "Motif:(CAG)n" 1 26
2L_1	RepeatMasker	similarity	1237558	1237600	18.5	+	.	Target "Motif:GA-rich" 1 43
2L_1	RepeatMasker	similarity	1239090	1239127	18.9	+	.	Target "Motif:(CCA)n" 1 38
2L_1	RepeatMasker	similarity	1241091	1241119	7.2	+	.	Target "Motif:(AATC)n" 1 29
2L_1	RepeatMasker	similarity	1241916	1241981	17.3	+	.	Target "Motif:(AGCTGG)n" 1 66
2L_1	RepeatMasker	similarity	1242151	1242178	12.1	+	.	Target "Motif:(TCAG)n" 1 28
2L_1	RepeatMasker	similarity	1244624	1244662	17.5	+	.	Target "Motif:(AGATTC)n" 1 39
2L_1	RepeatMasker	similarity	1244682	1244704	4.5	+	.	Target "Motif:(CAT)n" 1 23
2L_1	RepeatMasker	similarity	1246018	1246058	5.0	+	.	Target "Motif:(TGTCGAGGA)n" 1 41
2L_1	RepeatMasker	similarity	1248547	1248570	9.1	+	.	Target "Motif:(AT)n" 1 25
2L_1	RepeatMasker	similarity	1249173	1249203	11.2	+	.	Target "Motif:(TG)n" 1 31
2L_1	RepeatMasker	similarity	1249346	1249370	4.2	+	.	Target "Motif:(GTATG)n" 1 27
2L_1	RepeatMasker	similarity	1250040	1250073	16.7	+	.	Target "Motif:(ATCCCA)n" 1 36
2L_1	RepeatMasker	similarity	1251771	1251800	18.9	+	.	Target "Motif:(CCTTT)n" 1 30
2L_1	RepeatMasker	similarity	1252065	1252091	3.8	+	.	Target "Motif:(TG)n" 1 27
2L_1	RepeatMasker	similarity	1253103	1253122	0.0	+	.	Target "Motif:(G)n" 1 20
2L_1	RepeatMasker	similarity	1253645	1253670	4.0	+	.	Target "Motif:(T)n" 1 26
2L_1	RepeatMasker	similarity	1254503	1254535	16.9	+	.	Target "Motif:(T)n" 1 33
2L_1	RepeatMasker	similarity	1254617	1254655	12.4	+	.	Target "Motif:(GCT)n" 1 39
2L_1	RepeatMasker	similarity	1256857	1256886	18.9	+	.	Target "Motif:(TG)n" 1 30
2L_1	RepeatMasker	similarity	1259825	1260223	0.0	+	.	Target "Motif:BLOOD_LTR" 1 399
2L_1	RepeatMasker	similarity	1260224	1266834	0.1	+	.	Target "Motif:BLOOD_I-int" 1 6613
2L_1	RepeatMasker	similarity	1266835	1267233	0.0	+	.	Target "Motif:BLOOD_LTR" 1 399
2L_1	RepeatMasker	similarity	1269269	1269302	16.9	+	.	Target "Motif:(TA)n" 1 34
2L_1	RepeatMasker	similarity	1270836	1270873	3.0	+	.	Target "Motif:(CCAGCT)n" 1 40
2L_1	RepeatMasker	similarity	1282479	1282526	11.8	+	.	Target "Motif:A-rich" 1 48
2L_1	RepeatMasker	similarity	1283673	1283692	0.0	+	.	Target "Motif:(CA)n" 1 21
2L_1	RepeatMasker	similarity	1283789	1283818	10.7	+	.	Target "Motif:(TCC)n" 1 30
2L_1	RepeatMasker	similarity	1286252	1286283	10.4	+	.	Target "Motif:(CCAAGC)n" 1 32
2L_1	RepeatMasker	similarity	1286869	1286937	16.0	+	.	Target "Motif:(TG)n" 1 66
2L_1	RepeatMasker	similarity	1288544	1288565	4.7	+	.	Target "Motif:(GT)n" 1 23
2L_1	RepeatMasker	similarity	1289572	1289603	3.2	+	.	Target "Motif:(CCAAA)n" 1 32
2L_1	RepeatMasker	similarity	1296403	1296440	17.7	+	.	Target "Motif:(TG)n" 1 38
2L_1	RepeatMasker	similarity	1296636	1296675	15.5	+	.	Target "Motif:(CTTC)n" 1 38
2L_1	RepeatMasker	similarity	1297935	1298003	13.0	+	.	Target "Motif:Galileo_DM" 575 640
2L_1	RepeatMasker	similarity	1301198	1301251	11.2	+	.	Target "Motif:(TCCA)n" 1 52
2L_1	RepeatMasker	similarity	1302620	1302647	11.6	+	.	Target "Motif:(AAGAA)n" 1 28
2L_1	RepeatMasker	similarity	1305684	1305726	19.3	+	.	Target "Motif:(GCTTCA)n" 1 42
2L_1	RepeatMasker	similarity	1308059	1308094	12.8	+	.	Target "Motif:(TGCGATG)n" 1 36
2L_1	RepeatMasker	similarity	1308890	1308924	19.6	+	.	Target "Motif:A-rich" 1 35
2L_1	RepeatMasker	similarity	1310354	1310372	0.0	+	.	Target "Motif:(AC)n" 1 19
2L_1	RepeatMasker	similarity	1311544	1311576	3.1	+	.	Target "Motif:(TCCCAT)n" 1 33
2L_1	RepeatMasker	similarity	1314278	1314365	17.6	-	.	Target "Motif:260bp_SAT" 1 89
2L_1	RepeatMasker	similarity	1317865	1317890	0.0	+	.	Target "Motif:(CA)n" 1 26
2L_1	RepeatMasker	similarity	1319199	1319236	17.8	+	.	Target "Motif:(CTCAGGA)n" 1 38
2L_1	RepeatMasker	similarity	1319434	1319463	3.4	+	.	Target "Motif:(CA)n" 1 30
2L_1	RepeatMasker	similarity	1323187	1323212	4.8	+	.	Target "Motif:(AT)n" 1 24
2L_1	RepeatMasker	similarity	1332368	1332384	0.0	+	.	Target "Motif:(GGT)n" 1 17
2L_1	RepeatMasker	similarity	1332588	1332611	0.0	+	.	Target "Motif:(AGC)n" 1 24
2L_1	RepeatMasker	similarity	1334271	1334304	17.6	+	.	Target "Motif:(AATT)n" 1 33
2L_1	RepeatMasker	similarity	1334314	1334343	18.9	+	.	Target "Motif:A-rich" 1 30
2L_1	RepeatMasker	similarity	1336644	1336674	18.4	+	.	Target "Motif:G-rich" 1 31
2L_1	RepeatMasker	similarity	1337301	1337317	0.0	+	.	Target "Motif:(A)n" 1 17
2L_1	RepeatMasker	similarity	1340756	1340789	16.4	+	.	Target "Motif:(TG)n" 1 34
2L_1	RepeatMasker	similarity	1341446	1341927	0.4	-	.	Target "Motif:Gypsy_LTR" 1 482
2L_1	RepeatMasker	similarity	1343565	1343596	17.5	+	.	Target "Motif:(TTTTA)n" 1 33
2L_1	RepeatMasker	similarity	1349736	1349770	7.4	+	.	Target "Motif:(CAATGC)n" 1 32
2L_1	RepeatMasker	similarity	1358253	1358271	0.0	+	.	Target "Motif:(AC)n" 1 19
2L_1	RepeatMasker	similarity	1359164	1359180	0.0	+	.	Target "Motif:(CA)n" 1 17
2L_1	RepeatMasker	similarity	1365662	1365691	10.7	+	.	Target "Motif:(CAATCA)n" 1 32
2L_1	RepeatMasker	similarity	1365789	1365818	10.8	+	.	Target "Motif:(TG)n" 1 30
2L_1	RepeatMasker	similarity	1367525	1367542	0.0	+	.	Target "Motif:(TG)n" 1 18
2L_1	RepeatMasker	similarity	1372788	1372823	2.9	+	.	Target "Motif:(ATG)n" 1 36
2L_1	RepeatMasker	similarity	1376796	1376818	9.3	+	.	Target "Motif:(GT)n" 1 23
2L_1	RepeatMasker	similarity	1380784	1380805	4.8	+	.	Target "Motif:(TC)n" 1 22
2L_1	RepeatMasker	similarity	1381401	1381434	3.0	+	.	Target "Motif:(AT)n" 1 35
2L_1	RepeatMasker	similarity	1381916	1381956	10.5	+	.	Target "Motif:(AG)n" 1 41
2L_1	RepeatMasker	similarity	1383491	1383537	18.3	+	.	Target "Motif:(AT)n" 1 47
2L_1	RepeatMasker	similarity	1383969	1383990	9.7	+	.	Target "Motif:(GA)n" 1 22
2L_1	RepeatMasker	similarity	1383989	1384018	8.1	+	.	Target "Motif:(GAATC)n" 1 28
2L_1	RepeatMasker	similarity	1384983	1385014	13.7	+	.	Target "Motif:(TGCAGG)n" 1 33
2L_1	RepeatMasker	similarity	1385197	1385225	11.3	+	.	Target "Motif:(AAT)n" 1 29
2L_1	RepeatMasker	similarity	1386403	1386422	0.0	+	.	Target "Motif:(AC)n" 1 20
2L_1	RepeatMasker	similarity	1388986	1389022	16.7	+	.	Target "Motif:(TCTGGA)n" 1 36
2L_1	RepeatMasker	similarity	1389449	1389483	13.2	+	.	Target "Motif:G-rich" 1 34
2L_1	RepeatMasker	similarity	1389541	1389580	13.8	+	.	Target "Motif:(TGGGAT)n" 1 40
2L_1	RepeatMasker	similarity	1392736	1392762	12.0	+	.	Target "Motif:(TCC)n" 1 27
2L_1	RepeatMasker	similarity	1405904	1405938	6.0	+	.	Target "Motif:(AATCCC)n" 1 35
2L_1	RepeatMasker	similarity	1406610	1406645	18.9	+	.	Target "Motif:(ATCCCA)n" 1 36
2L_1	RepeatMasker	similarity	1412604	1412635	14.6	+	.	Target "Motif:(ATTAA)n" 1 31
2L_1	RepeatMasker	similarity	1413651	1413684	4.0	+	.	Target "Motif:A-rich" 1 30
2L_1	RepeatMasker	similarity	1415313	1415353	10.5	+	.	Target "Motif:(CAGAA)n" 1 41
2L_1	RepeatMasker	similarity	1417837	1417868	14.4	+	.	Target "Motif:(TTTG)n" 1 32
2L_1	RepeatMasker	similarity	1418451	1418477	12.2	+	.	Target "Motif:(TCC)n" 1 27
2L_1	RepeatMasker	similarity	1419279	1419315	15.8	+	.	Target "Motif:(CA)n" 1 37
2L_1	RepeatMasker	similarity	1421185	1421224	13.7	+	.	Target "Motif:(CTGGGA)n" 1 40
2L_1	RepeatMasker	similarity	1421460	1421489	14.7	+	.	Target "Motif:(GCT)n" 1 30
2L_1	RepeatMasker	similarity	1425846	1425863	0.0	+	.	Target "Motif:(CA)n" 1 18
2L_1	RepeatMasker	similarity	1430784	1430822	11.0	+	.	Target "Motif:(ATGCGG)n" 1 39
2L_1	RepeatMasker	similarity	1433487	1433528	19.3	+	.	Target "Motif:(AACT)n" 1 45
2L_1	RepeatMasker	similarity	1434847	1434886	11.2	+	.	Target "Motif:(ATGCAAA)n" 1 40
2L_1	RepeatMasker	similarity	1439297	1439339	18.5	+	.	Target "Motif:(GCGAGA)n" 1 46
2L_1	RepeatMasker	similarity	1445691	1445716	0.0	+	.	Target "Motif:(TA)n" 1 26
2L_1	RepeatMasker	similarity	1446701	1446732	6.6	+	.	Target "Motif:(CTG)n" 1 32
2L_1	RepeatMasker	similarity	1447540	1447690	19.8	+	.	Target "Motif:Jockey-3_DGri" 3356 3483
2L_1	RepeatMasker	similarity	1448668	1448707	2.8	+	.	Target "Motif:(ATTTGGC)n" 1 39
2L_1	RepeatMasker	similarity	1448848	1448877	15.0	+	.	Target "Motif:(GCA)n" 1 30
2L_1	RepeatMasker	similarity	1449094	1449117	9.1	+	.	Target "Motif:(AGC)n" 1 25
2L_1	RepeatMasker	similarity	1450187	1450222	16.5	+	.	Target "Motif:(TGCAGTT)n" 1 36
2L_1	RepeatMasker	similarity	1451528	1451566	5.4	+	.	Target "Motif:(TG)n" 1 40
2L_1	RepeatMasker	similarity	1451654	1451696	18.4	+	.	Target "Motif:(TGTATC)n" 1 44
2L_1	RepeatMasker	similarity	1452847	1452883	14.9	+	.	Target "Motif:(AGC)n" 1 37
2L_1	RepeatMasker	similarity	1453553	1453597	4.6	+	.	Target "Motif:(GCTGGATG)n" 1 45
2L_1	RepeatMasker	similarity	1455333	1455417	17.7	-	.	Target "Motif:TART_DV" 2745 2813
2L_1	RepeatMasker	similarity	1455624	1455668	17.8	+	.	Target "Motif:(TCGAG)n" 1 45
2L_1	RepeatMasker	similarity	1456066	1456092	12.0	+	.	Target "Motif:(GCA)n" 1 27
2L_1	RepeatMasker	similarity	1456713	1456739	3.9	+	.	Target "Motif:(GCATT)n" 1 28
2L_1	RepeatMasker	similarity	1456947	1456973	3.8	+	.	Target "Motif:(ACTGG)n" 1 30
2L_1	RepeatMasker	similarity	1457778	1457806	15.5	+	.	Target "Motif:A-rich" 1 29
2L_1	RepeatMasker	similarity	1457861	1457895	16.0	+	.	Target "Motif:A-rich" 1 35
2L_1	RepeatMasker	similarity	1458275	1458313	12.3	+	.	Target "Motif:(AATCCG)n" 1 37
2L_1	RepeatMasker	similarity	1461409	1461444	9.4	+	.	Target "Motif:(CGATTCC)n" 1 36
2L_1	RepeatMasker	similarity	1463857	1463892	5.9	+	.	Target "Motif:(CCAACAAT)n" 1 36
2L_1	RepeatMasker	similarity	1471039	1471079	13.6	+	.	Target "Motif:(TGCAAGT)n" 1 41
2L_1	RepeatMasker	similarity	1471184	1471219	3.7	+	.	Target "Motif:(GTT)n" 1 32
2L_1	RepeatMasker	similarity	1471961	1471992	7.1	+	.	Target "Motif:(GAAT)n" 1 32
2L_1	RepeatMasker	similarity	1485561	1485604	13.7	+	.	Target "Motif:(ATGGTG)n" 1 44
2L_1	RepeatMasker	similarity	1488257	1488325	15.2	+	.	Target "Motif:(TAT)n" 1 66
2L_1	RepeatMasker	similarity	1488646	1488668	4.9	+	.	Target "Motif:(GCA)n" 1 22
2L_1	RepeatMasker	similarity	1489037	1489079	7.7	+	.	Target "Motif:(CCATC)n" 1 43
2L_1	RepeatMasker	similarity	1489785	1489823	17.2	+	.	Target "Motif:(AACTGAA)n" 1 40
2L_1	RepeatMasker	similarity	1490064	1490108	15.4	+	.	Target "Motif:(ATCGA)n" 1 44
2L_1	RepeatMasker	similarity	1490177	1490214	17.7	+	.	Target "Motif:(CCGAAT)n" 1 38
2L_1	RepeatMasker	similarity	1491894	1491929	10.8	+	.	Target "Motif:(GCT)n" 1 33
2L_1	RepeatMasker	similarity	1492483	1492522	17.7	+	.	Target "Motif:A-rich" 1 40
2L_1	RepeatMasker	similarity	1495781	1495816	8.9	+	.	Target "Motif:(ATCTCC)n" 1 36
2L_1	RepeatMasker	similarity	1497925	1497961	2.8	+	.	Target "Motif:(TGGTCCAA)n" 1 37
2L_1	RepeatMasker	similarity	1498944	1499000	13.3	+	.	Target "Motif:(GGATG)n" 1 53
2L_1	RepeatMasker	similarity	1499009	1499034	8.9	+	.	Target "Motif:(TGGC)n" 1 25
2L_1	RepeatMasker	similarity	1501375	1501401	17.6	+	.	Target "Motif:(ATGT)n" 1 27
2L_1	RepeatMasker	similarity	1506725	1506777	18.9	+	.	Target "Motif:Jockey-3_DGri" 3219 3271
2L_1	RepeatMasker	similarity	1507565	1507598	6.1	+	.	Target "Motif:(TG)n" 1 34
2L_1	RepeatMasker	similarity	1510716	1510746	18.2	+	.	Target "Motif:(CATTC)n" 1 31
2L_1	RepeatMasker	similarity	1511099	1511124	12.7	+	.	Target "Motif:(GATT)n" 1 26
2L_1	RepeatMasker	similarity	1513680	1513716	12.4	+	.	Target "Motif:(TCCCAGC)n" 1 38
2L_1	RepeatMasker	similarity	1514335	1514379	14.0	+	.	Target "Motif:A-rich" 1 43
2L_1	RepeatMasker	similarity	1516218	1516244	12.2	+	.	Target "Motif:(GTGAG)n" 1 27
2L_1	RepeatMasker	similarity	1520823	1520859	9.7	+	.	Target "Motif:(TCAGAT)n" 1 35
2L_1	RepeatMasker	similarity	1521455	1521501	14.8	+	.	Target "Motif:(GGAGTT)n" 1 49
2L_1	RepeatMasker	similarity	1522152	1522195	18.3	+	.	Target "Motif:(GATTCA)n" 1 44
2L_1	RepeatMasker	similarity	1522440	1522471	13.7	+	.	Target "Motif:(GCAACA)n" 1 32
2L_1	RepeatMasker	similarity	1523648	1523678	18.2	+	.	Target "Motif:A-rich" 1 31
2L_1	RepeatMasker	similarity	1523938	1523974	11.7	+	.	Target "Motif:(ACATAAT)n" 1 37
2L_1	RepeatMasker	similarity	1529616	1529647	14.6	+	.	Target "Motif:(TGGAA)n" 1 31
2L_1	RepeatMasker	similarity	1530410	1530458	15.9	+	.	Target "Motif:(CTTTT)n" 1 51
2L_1	RepeatMasker	similarity	1535055	1535094	19.9	+	.	Target "Motif:A-rich" 1 42
2L_1	RepeatMasker	similarity	1538395	1538461	17.9	-	.	Target "Motif:Jockey-3_DGri" 3361 3427
2L_1	RepeatMasker	similarity	1538671	1538713	7.4	+	.	Target "Motif:(GCT)n" 1 43
2L_1	RepeatMasker	similarity	1538902	1539052	18.0	-	.	Target "Motif:TART_DV" 2757 2901
2L_1	RepeatMasker	similarity	1545691	1545716	8.2	+	.	Target "Motif:(AACC)n" 1 27
2L_1	RepeatMasker	similarity	1552102	1552131	7.5	+	.	Target "Motif:(AAT)n" 1 30
2L_1	RepeatMasker	similarity	1561716	1561766	2.3	+	.	Target "Motif:(TATTA)n" 1 48
2L_1	RepeatMasker	similarity	1566373	1566420	19.4	+	.	Target "Motif:G-rich" 1 50
2L_1	RepeatMasker	similarity	1567643	1567683	11.6	+	.	Target "Motif:A-rich" 1 41
2L_1	RepeatMasker	similarity	1569388	1569417	3.5	+	.	Target "Motif:(TTCCG)n" 1 30
2L_1	RepeatMasker	similarity	1571764	1571780	0.0	+	.	Target "Motif:(CA)n" 1 17
2L_1	RepeatMasker	similarity	1574600	1574643	17.9	+	.	Target "Motif:(TTTTAT)n" 1 41
2L_1	RepeatMasker	similarity	1575952	1575984	4.1	+	.	Target "Motif:(CAA)n" 1 29
2L_1	RepeatMasker	similarity	1578648	1578690	15.5	+	.	Target "Motif:(CACACA)n" 1 43
2L_1	RepeatMasker	similarity	1582769	1582790	4.7	+	.	Target "Motif:(TATT)n" 1 22
2L_1	RepeatMasker	similarity	1583102	1583148	11.6	+	.	Target "Motif:(GAGATG)n" 1 49
2L_1	RepeatMasker	similarity	1584297	1584355	13.9	+	.	Target "Motif:(GAAGACT)n" 1 60
2L_1	RepeatMasker	similarity	1584631	1584663	10.4	+	.	Target "Motif:(AATGA)n" 1 32
2L_1	RepeatMasker	similarity	1585023	1585054	13.7	+	.	Target "Motif:(TG)n" 1 33
2L_1	RepeatMasker	similarity	1585867	1585898	6.5	+	.	Target "Motif:A-rich" 1 36
2L_1	RepeatMasker	similarity	1587685	1587730	17.0	+	.	Target "Motif:(CATT)n" 1 46
2L_1	RepeatMasker	similarity	1593801	1593850	18.1	+	.	Target "Motif:(GAACTGG)n" 1 50
2L_1	RepeatMasker	similarity	1594292	1594330	12.5	+	.	Target "Motif:(TAT)n" 1 37
2L_1	RepeatMasker	similarity	1595211	1595232	4.7	+	.	Target "Motif:(GTT)n" 1 22
2L_1	RepeatMasker	similarity	1596524	1596551	7.5	+	.	Target "Motif:(AAC)n" 1 29
2L_1	RepeatMasker	similarity	1596575	1596612	17.8	+	.	Target "Motif:(GAAT)n" 1 38
2L_1	RepeatMasker	similarity	1598227	1598285	3.5	+	.	Target "Motif:(AT)n" 1 59
2L_1	RepeatMasker	similarity	1599945	1599971	13.2	+	.	Target "Motif:(T)n" 1 27
2L_1	RepeatMasker	similarity	1601787	1601834	19.7	+	.	Target "Motif:A-rich" 1 48
2L_1	RepeatMasker	similarity	1606229	1606260	11.6	+	.	Target "Motif:(CAG)n" 1 30
2L_1	RepeatMasker	similarity	1608224	1608261	9.4	+	.	Target "Motif:(AATGGCA)n" 1 36
2L_1	RepeatMasker	similarity	1610385	1613193	0.1	+	.	Target "Motif:FW_DM" 1884 4692
2L_1	RepeatMasker	similarity	1614902	1614936	15.9	+	.	Target "Motif:(AC)n" 1 36
2L_1	RepeatMasker	similarity	1627685	1627717	14.2	+	.	Target "Motif:A-rich" 1 33
2L_1	RepeatMasker	similarity	1629555	1629602	9.7	+	.	Target "Motif:A-rich" 1 47
2L_1	RepeatMasker	similarity	1629702	1629728	16.6	+	.	Target "Motif:(TTC)n" 1 27
2L_1	RepeatMasker	similarity	1632572	1632605	16.4	+	.	Target "Motif:(TTTTCG)n" 1 35
2L_1	RepeatMasker	similarity	1635889	1635919	14.2	+	.	Target "Motif:(CCTCAT)n" 1 31
2L_1	RepeatMasker	similarity	1642154	1642190	6.7	+	.	Target "Motif:G-rich" 1 34
2L_1	RepeatMasker	similarity	1642235	1642270	18.9	+	.	Target "Motif:(ACA)n" 1 36
2L_1	RepeatMasker	similarity	1642703	1642727	13.2	+	.	Target "Motif:(CTC)n" 1 25
2L_1	RepeatMasker	similarity	1644689	1644722	10.7	+	.	Target "Motif:(CCACAA)n" 1 33
2L_1	RepeatMasker	similarity	1646778	1646825	18.9	+	.	Target "Motif:(AGC)n" 1 49
2L_1	RepeatMasker	similarity	1648158	1648192	15.9	+	.	Target "Motif:(ATCATT)n" 1 36
2L_1	RepeatMasker	similarity	1655492	1655524	17.1	+	.	Target "Motif:(CAGCAA)n" 1 34
2L_1	RepeatMasker	similarity	1656981	1657012	3.7	+	.	Target "Motif:(CCTG)n" 1 30
2L_1	RepeatMasker	similarity	1657898	1657929	17.5	+	.	Target "Motif:(AACGAA)n" 1 32
2L_1	RepeatMasker	similarity	1657949	1658197	0.0	-	.	Target "Motif:LINEJ1_DM" 4760 5007
2L_1	RepeatMasker	similarity	1658198	1658235	15.3	+	.	Target "Motif:A-rich" 1 39
2L_1	RepeatMasker	similarity	1659302	1659337	9.1	+	.	Target "Motif:(TCTTTC)n" 1 37
2L_1	RepeatMasker	similarity	1661778	1661805	11.7	+	.	Target "Motif:(GGTG)n" 1 29
2L_1	RepeatMasker	similarity	1665209	1665253	0.0	+	.	Target "Motif:(GCA)n" 1 45
2L_1	RepeatMasker	similarity	1666075	1666125	15.2	+	.	Target "Motif:(TACAA)n" 1 56
2L_1	RepeatMasker	similarity	1666558	1666579	0.0	+	.	Target "Motif:(AC)n" 1 22
2L_1	RepeatMasker	similarity	1666858	1666886	7.3	+	.	Target "Motif:(TG)n" 1 29
2L_1	RepeatMasker	similarity	1667835	1667859	13.2	+	.	Target "Motif:(ACAT)n" 1 25
2L_1	RepeatMasker	similarity	1668943	1668970	11.6	+	.	Target "Motif:(A)n" 1 28
2L_1	RepeatMasker	similarity	1669172	1669241	18.8	+	.	Target "Motif:(TG)n" 1 70
2L_1	RepeatMasker	similarity	1674431	1674492	10.6	+	.	Target "Motif:(ATGTAT)n" 1 62
2L_1	RepeatMasker	similarity	1675365	1675382	0.0	+	.	Target "Motif:(CA)n" 1 18
2L_1	RepeatMasker	similarity	1676219	1676237	0.0	+	.	Target "Motif:(AC)n" 1 19
2L_1	RepeatMasker	similarity	1678644	1678680	15.0	+	.	Target "Motif:(CAGAAGA)n" 1 37
2L_1	RepeatMasker	similarity	1680485	1680502	0.0	+	.	Target "Motif:(AT)n" 1 18
2L_1	RepeatMasker	similarity	1680872	1680904	11.2	+	.	Target "Motif:(GATTG)n" 1 31
2L_1	RepeatMasker	similarity	1683277	1683310	3.2	+	.	Target "Motif:(TTGCTT)n" 1 33
2L_1	RepeatMasker	similarity	1685987	1686021	9.1	+	.	Target "Motif:(CAT)n" 1 35
2L_1	RepeatMasker	similarity	1686605	1686635	11.2	+	.	Target "Motif:G-rich" 1 31
2L_1	RepeatMasker	similarity	1686642	1686677	2.8	+	.	Target "Motif:(GTTTGCTA)n" 1 37
2L_1	RepeatMasker	similarity	1687281	1687297	0.0	+	.	Target "Motif:(T)n" 1 17
2L_1	RepeatMasker	similarity	1688530	1688579	13.1	+	.	Target "Motif:(AGAG)n" 1 50
2L_1	RepeatMasker	similarity	1688584	1688623	15.3	+	.	Target "Motif:A-rich" 1 38
2L_1	RepeatMasker	similarity	1689062	1689118	11.8	+	.	Target "Motif:(TA)n" 1 63
2L_1	RepeatMasker	similarity	1689661	1689683	0.0	+	.	Target "Motif:(AG)n" 1 23
2L_1	RepeatMasker	similarity	1690511	1690537	12.0	+	.	Target "Motif:(AG)n" 1 27
2L_1	RepeatMasker	similarity	1690807	1690844	17.8	+	.	Target "Motif:(CT)n" 1 38
2L_1	RepeatMasker	similarity	1690995	1691027	3.5	+	.	Target "Motif:(GCATTC)n" 1 32
2L_1	RepeatMasker	similarity	1691635	1691683	18.2	+	.	Target "Motif:(CAA)n" 1 47
2L_1	RepeatMasker	similarity	1691784	1691817	6.1	+	.	Target "Motif:(TG)n" 1 34
2L_1	RepeatMasker	similarity	1692993	1693033	5.1	+	.	Target "Motif:(ACAGCAACA)n" 1 42
2L_1	RepeatMasker	similarity	1693373	1693408	16.3	+	.	Target "Motif:A-rich" 1 36
2L_1	RepeatMasker	similarity	1693854	1693893	19.9	+	.	Target "Motif:(AC)n" 1 40
2L_1	RepeatMasker	similarity	1694099	1694142	15.1	+	.	Target "Motif:(CCGCTC)n" 1 48
2L_1	RepeatMasker	similarity	1694665	1694693	12.1	+	.	Target "Motif:(TCT)n" 1 28
2L_1	RepeatMasker	similarity	1695828	1695875	18.8	+	.	Target "Motif:(GCCAATT)n" 1 46
2L_1	RepeatMasker	similarity	1697974	1698003	14.7	+	.	Target "Motif:(AGAG)n" 1 30
2L_1	RepeatMasker	similarity	1699056	1699075	5.3	+	.	Target "Motif:(A)n" 1 20
2L_1	RepeatMasker	similarity	1700844	1700863	5.3	+	.	Target "Motif:(AT)n" 1 20
2L_1	RepeatMasker	similarity	1701187	1701227	7.7	+	.	Target "Motif:(ATGTGT)n" 1 43
2L_1	RepeatMasker	similarity	1702896	1702979	14.0	+	.	Target "Motif:GA-rich" 1 83
2L_1	RepeatMasker	similarity	1703135	1703199	13.6	+	.	Target "Motif:(GAT)n" 1 65
2L_1	RepeatMasker	similarity	1703413	1703467	8.6	+	.	Target "Motif:(TGTGTGG)n" 1 54
2L_1	RepeatMasker	similarity	1704620	1704657	8.6	+	.	Target "Motif:(AT)n" 1 39
2L_1	RepeatMasker	similarity	1705165	1705191	16.6	+	.	Target "Motif:(AC)n" 1 27
2L_1	RepeatMasker	similarity	1705234	1705264	18.4	+	.	Target "Motif:A-rich" 1 31
2L_1	RepeatMasker	similarity	1705292	1705340	19.6	+	.	Target "Motif:A-rich" 1 50
2L_1	RepeatMasker	similarity	1706606	1706632	8.5	+	.	Target "Motif:(TTA)n" 1 26
2L_1	RepeatMasker	similarity	1708731	1708754	9.1	+	.	Target "Motif:(ACAT)n" 1 24
2L_1	RepeatMasker	similarity	1711736	1711765	10.8	+	.	Target "Motif:(AC)n" 1 30
2L_1	RepeatMasker	similarity	1712681	1712702	0.0	+	.	Target "Motif:(T)n" 1 22
2L_1	RepeatMasker	similarity	1712942	1712971	19.1	+	.	Target "Motif:(T)n" 1 30
2L_1	RepeatMasker	similarity	1713090	1713110	4.9	+	.	Target "Motif:(GCA)n" 1 21
2L_1	RepeatMasker	similarity	1714465	1714495	18.2	+	.	Target "Motif:(T)n" 1 31
2L_1	RepeatMasker	similarity	1716612	1716655	9.7	+	.	Target "Motif:A-rich" 1 49
2L_1	RepeatMasker	similarity	1718679	1719077	0.2	+	.	Target "Motif:BLOOD_LTR" 1 399
2L_1	RepeatMasker	similarity	1719078	1725687	0.0	+	.	Target "Motif:BLOOD_I-int" 1 6613
2L_1	RepeatMasker	similarity	1725688	1726086	0.2	+	.	Target "Motif:BLOOD_LTR" 1 399
2L_1	RepeatMasker	similarity	1730079	1730106	7.6	+	.	Target "Motif:(CAG)n" 1 28
2L_1	RepeatMasker	similarity	1730701	1730764	9.1	+	.	Target "Motif:(CATC)n" 1 56
2L_1	RepeatMasker	similarity	1730968	1730994	3.8	+	.	Target "Motif:(TG)n" 1 27
2L_1	RepeatMasker	similarity	1731096	1731152	12.7	+	.	Target "Motif:(TATG)n" 1 59
2L_1	RepeatMasker	similarity	1732088	1732115	7.6	+	.	Target "Motif:(TGATT)n" 1 29
2L_1	RepeatMasker	similarity	1732538	1732558	0.0	+	.	Target "Motif:(GT)n" 1 21
2L_1	RepeatMasker	similarity	1733285	1733303	5.6	+	.	Target "Motif:(AT)n" 1 19
2L_1	RepeatMasker	similarity	1733430	1733462	3.1	+	.	Target "Motif:(AGACCA)n" 1 34
2L_1	RepeatMasker	similarity	1736047	1736087	17.5	+	.	Target "Motif:(AGC)n" 1 41
2L_1	RepeatMasker	similarity	1736902	1736945	16.7	+	.	Target "Motif:(AAGCAC)n" 1 44
2L_1	RepeatMasker	similarity	1736941	1736971	6.8	+	.	Target "Motif:(AACCA)n" 1 31
2L_1	RepeatMasker	similarity	1738265	1738286	9.7	+	.	Target "Motif:(A)n" 1 22
2L_1	RepeatMasker	similarity	1739273	1739319	19.4	+	.	Target "Motif:(GTCA)n" 1 48
2L_1	RepeatMasker	similarity	1741402	1741438	7.2	+	.	Target "Motif:(TCCCCA)n" 1 33
2L_1	RepeatMasker	similarity	1743166	1743208	12.9	+	.	Target "Motif:(AGGATTG)n" 1 44
2L_1	RepeatMasker	similarity	1743312	1743351	13.7	+	.	Target "Motif:(CA)n" 1 41
2L_1	RepeatMasker	similarity	1751058	1751324	0.4	-	.	Target "Motif:MDG3_LTR" 1 267
2L_1	RepeatMasker	similarity	1751429	1751450	9.8	+	.	Target "Motif:(GGA)n" 1 22
2L_1	RepeatMasker	similarity	1756020	1756054	16.0	+	.	Target "Motif:(TAAC)n" 1 35
2L_1	RepeatMasker	similarity	1756178	1756201	8.9	+	.	Target "Motif:(TA)n" 1 24
2L_1	RepeatMasker	similarity	1756516	1756545	19.1	+	.	Target "Motif:(T)n" 1 30
2L_1	RepeatMasker	similarity	1760797	1760821	9.5	+	.	Target "Motif:(CA)n" 1 24
2L_1	RepeatMasker	similarity	1761182	1761204	4.5	+	.	Target "Motif:(TA)n" 1 23
2L_1	RepeatMasker	similarity	1761831	1761859	15.3	+	.	Target "Motif:(TATAT)n" 1 30
2L_1	RepeatMasker	similarity	1769653	1769706	16.5	+	.	Target "Motif:(TGCTCG)n" 1 60
2L_1	RepeatMasker	similarity	1773042	1773079	9.3	+	.	Target "Motif:(TCTGGGA)n" 1 36
2L_1	RepeatMasker	similarity	1773964	1773988	8.7	+	.	Target "Motif:(ATTC)n" 1 25
2L_1	RepeatMasker	similarity	1777030	1777048	5.5	+	.	Target "Motif:(GA)n" 1 19
2L_1	RepeatMasker	similarity	1788339	1788367	11.2	+	.	Target "Motif:(CGCAT)n" 1 30
2L_1	RepeatMasker	similarity	1788785	1788814	7.0	+	.	Target "Motif:(TA)n" 1 30
2L_1	RepeatMasker	similarity	1793949	1794022	16.8	+	.	Target "Motif:G-rich" 1 75
2L_1	RepeatMasker	similarity	1796631	1796662	6.6	+	.	Target "Motif:(TGGT)n" 1 32
2L_1	RepeatMasker	similarity	1797774	1797806	13.4	+	.	Target "Motif:(CCATTG)n" 1 34
2L_1	RepeatMasker	similarity	1798974	1799014	5.1	+	.	Target "Motif:(CGGACTA)n" 1 41
2L_1	RepeatMasker	similarity	1799433	1799451	5.5	+	.	Target "Motif:(C)n" 1 19
2L_1	RepeatMasker	similarity	1802783	1802817	13.3	+	.	Target "Motif:(CTCCAT)n" 1 35
2L_1	RepeatMasker	similarity	1808187	1808231	18.3	+	.	Target "Motif:(GGATGT)n" 1 45
2L_1	RepeatMasker	similarity	1810074	1810113	14.4	+	.	Target "Motif:(CAT)n" 1 40
2L_1	RepeatMasker	similarity	1818387	1818423	18.3	+	.	Target "Motif:G-rich" 1 39
2L_1	RepeatMasker	similarity	1819237	1819269	14.3	+	.	Target "Motif:(ATTTT)n" 1 33
2L_1	RepeatMasker	similarity	1837679	1837711	14.1	+	.	Target "Motif:(AATAA)n" 1 33
2L_1	RepeatMasker	similarity	1837896	1837929	18.0	+	.	Target "Motif:A-rich" 1 33
2L_1	RepeatMasker	similarity	1839877	1839926	17.8	+	.	Target "Motif:(CACTTCC)n" 1 49
2L_1	RepeatMasker	similarity	1840920	1841186	0.4	-	.	Target "Motif:MDG3_LTR" 1 267
2L_1	RepeatMasker	similarity	1841187	1846173	0.2	-	.	Target "Motif:MDG3_I-int" 1 4986
2L_1	RepeatMasker	similarity	1846173	1846439	0.4	-	.	Target "Motif:MDG3_LTR" 1 267
2L_1	RepeatMasker	similarity	1852328	1852367	14.4	+	.	Target "Motif:(GAT)n" 1 40
2L_1	RepeatMasker	similarity	1854211	1854246	18.9	+	.	Target "Motif:(TCCACA)n" 1 37
2L_1	RepeatMasker	similarity	1856215	1856264	14.3	+	.	Target "Motif:(AACA)n" 1 50
2L_1	RepeatMasker	similarity	1859816	1859847	10.8	+	.	Target "Motif:(TATAT)n" 1 31
2L_1	RepeatMasker	similarity	1863237	1863267	10.5	+	.	Target "Motif:(CATCCA)n" 1 31
2L_1	RepeatMasker	similarity	1867959	1867990	18.1	+	.	Target "Motif:(ACA)n" 1 32
2L_1	RepeatMasker	similarity	1878533	1878556	13.7	+	.	Target "Motif:(GT)n" 1 24
2L_1	RepeatMasker	similarity	1878960	1878979	5.2	+	.	Target "Motif:(TG)n" 1 20
2L_1	RepeatMasker	similarity	1879136	1879170	17.0	+	.	Target "Motif:(TTTTCA)n" 1 35
2L_1	RepeatMasker	similarity	1880107	1880128	4.8	+	.	Target "Motif:(T)n" 1 22
2L_1	RepeatMasker	similarity	1881729	1881763	12.4	+	.	Target "Motif:(CGTCC)n" 1 35
2L_1	RepeatMasker	similarity	1884462	1884485	8.9	+	.	Target "Motif:(T)n" 1 24
2L_1	RepeatMasker	similarity	1886645	1886673	15.3	+	.	Target "Motif:(T)n" 1 29
2L_1	RepeatMasker	similarity	1888470	1888515	15.2	+	.	Target "Motif:TART_DV" 6189 6234
2L_1	RepeatMasker	similarity	1890693	1890731	15.0	+	.	Target "Motif:(CTGGATT)n" 1 38
2L_1	RepeatMasker	similarity	1892955	1893011	17.8	+	.	Target "Motif:(CATTTC)n" 1 55
2L_1	RepeatMasker	similarity	1893687	1893717	6.8	+	.	Target "Motif:(TG)n" 1 31
2L_1	RepeatMasker	similarity	1894502	1894533	17.5	+	.	Target "Motif:G-rich" 1 33
2L_1	RepeatMasker	similarity	1895452	1895495	11.7	+	.	Target "Motif:(TCCCTCA)n" 1 41
2L_1	RepeatMasker	similarity	1898071	1898099	7.3	+	.	Target "Motif:(AATGT)n" 1 32
2L_1	RepeatMasker	similarity	1898312	1898352	19.6	+	.	Target "Motif:(TACACA)n" 1 43
2L_1	RepeatMasker	similarity	1904507	1904544	15.7	+	.	Target "Motif:(CA)n" 1 38
2L_1	RepeatMasker	similarity	1908271	1908352	16.4	+	.	Target "Motif:(ACACGG)n" 1 82
2L_1	RepeatMasker	similarity	1909403	1909438	0.0	+	.	Target "Motif:(CTATCC)n" 1 36
2L_1	RepeatMasker	similarity	1911534	1911584	10.9	+	.	Target "Motif:(CCAAGGA)n" 1 51
2L_1	RepeatMasker	similarity	1916956	1916989	9.7	+	.	Target "Motif:(TG)n" 1 34
2L_1	RepeatMasker	similarity	1918827	1918869	18.5	+	.	Target "Motif:(AC)n" 1 43
2L_1	RepeatMasker	similarity	1920049	1920086	15.8	+	.	Target "Motif:(TA)n" 1 37
2L_1	RepeatMasker	similarity	1920365	1920425	9.0	+	.	Target "Motif:(CAGATACA)n" 1 61
2L_1	RepeatMasker	similarity	1920470	1920500	14.5	+	.	Target "Motif:(TGA)n" 1 31
2L_1	RepeatMasker	similarity	1923881	1923911	6.8	+	.	Target "Motif:(TATAG)n" 1 34
2L_1	RepeatMasker	similarity	1923912	1923948	18.4	+	.	Target "Motif:(AT)n" 6 74
2L_1	RepeatMasker	similarity	1924585	1924650	19.3	+	.	Target "Motif:A-rich" 1 66
2L_1	RepeatMasker	similarity	1924914	1924937	13.9	+	.	Target "Motif:(A)n" 1 24
2L_1	RepeatMasker	similarity	1926117	1926139	9.3	+	.	Target "Motif:(AG)n" 1 23
2L_1	RepeatMasker	similarity	1927362	1927381	5.2	+	.	Target "Motif:(GCA)n" 1 20
2L_1	RepeatMasker	similarity	1928757	1928781	13.2	+	.	Target "Motif:(T)n" 1 25
2L_1	RepeatMasker	similarity	1929889	1929910	0.0	+	.	Target "Motif:(GT)n" 1 22
2L_1	RepeatMasker	similarity	1930047	1930093	6.8	+	.	Target "Motif:(GAATGC)n" 1 47
2L_1	RepeatMasker	similarity	1932236	1932264	7.3	+	.	Target "Motif:(AT)n" 1 30
2L_1	RepeatMasker	similarity	1938964	1938992	0.0	+	.	Target "Motif:(ATCTGA)n" 1 29
2L_1	RepeatMasker	similarity	1939724	1939751	15.9	+	.	Target "Motif:(AT)n" 1 28
2L_1	RepeatMasker	similarity	1939992	1940023	7.0	+	.	Target "Motif:(TA)n" 1 32
2L_1	RepeatMasker	similarity	1941202	1941239	18.4	+	.	Target "Motif:(CAA)n" 1 38
2L_1	RepeatMasker	similarity	1947461	1947495	9.8	+	.	Target "Motif:(CTTTG)n" 1 35
2L_1	RepeatMasker	similarity	1949326	1949359	13.6	+	.	Target "Motif:(CAGTCG)n" 1 34
2L_1	RepeatMasker	similarity	1954967	1954988	9.7	+	.	Target "Motif:(A)n" 1 22
2L_1	RepeatMasker	similarity	1956513	1956537	13.7	+	.	Target "Motif:(GGCT)n" 1 25
2L_1	RepeatMasker	similarity	1957183	1957208	8.1	+	.	Target "Motif:(TTTC)n" 1 27
2L_1	RepeatMasker	similarity	1959329	1959346	0.0	+	.	Target "Motif:(A)n" 1 18
2L_1	RepeatMasker	similarity	1966269	1966291	9.3	+	.	Target "Motif:(A)n" 1 23
2L_1	RepeatMasker	similarity	1968767	1968804	17.7	+	.	Target "Motif:(TTTATG)n" 1 40
2L_1	RepeatMasker	similarity	1973575	1973608	9.5	+	.	Target "Motif:(A)n" 1 34
2L_1	RepeatMasker	similarity	1975006	1975031	8.3	+	.	Target "Motif:(CAG)n" 1 26
2L_1	RepeatMasker	similarity	1983958	1983987	0.0	+	.	Target "Motif:(CATC)n" 1 33
2L_1	RepeatMasker	similarity	1986453	1986476	8.8	+	.	Target "Motif:(ATC)n" 1 24
2L_1	RepeatMasker	similarity	1990829	1990853	0.0	+	.	Target "Motif:(GATG)n" 1 25
2L_1	RepeatMasker	similarity	1996843	1996874	7.5	+	.	Target "Motif:(ATAG)n" 1 30
2L_1	RepeatMasker	similarity	1998881	1998935	16.6	+	.	Target "Motif:(CAAGGAG)n" 1 59
2L_1	RepeatMasker	similarity	2000161	2000193	9.8	+	.	Target "Motif:(AAC)n" 1 34
2L_1	RepeatMasker	similarity	2001970	2002011	13.7	+	.	Target "Motif:(CCATT)n" 1 42
2L_1	RepeatMasker	similarity	2004240	2004296	13.9	+	.	Target "Motif:(GGATGCT)n" 1 59
2L_1	RepeatMasker	similarity	2007126	2007166	17.2	+	.	Target "Motif:(CCCTCT)n" 1 42
2L_1	RepeatMasker	similarity	2007358	2007381	8.8	+	.	Target "Motif:(GA)n" 1 25
2L_1	RepeatMasker	similarity	2011484	2011529	2.2	+	.	Target "Motif:(TG)n" 1 46
2L_1	RepeatMasker	similarity	2013330	2013346	0.0	+	.	Target "Motif:(GTG)n" 1 17
2L_1	RepeatMasker	similarity	2014804	2014881	19.2	-	.	Target "Motif:Jockey-3_DGri" 3221 3307
2L_1	RepeatMasker	similarity	2015466	2015502	15.8	+	.	Target "Motif:(ATTTTT)n" 1 37
2L_1	RepeatMasker	similarity	2024944	2024976	18.1	+	.	Target "Motif:(TTTTA)n" 1 32
2L_1	RepeatMasker	similarity	2025439	2025471	6.3	+	.	Target "Motif:(TTCGCA)n" 1 33
2L_1	RepeatMasker	similarity	2025642	2025678	13.1	+	.	Target "Motif:(TTTCCA)n" 1 36
2L_1	RepeatMasker	similarity	2025685	2025712	7.6	+	.	Target "Motif:(AC)n" 1 28
2L_1	RepeatMasker	similarity	2026446	2026477	17.7	+	.	Target "Motif:(GGATTG)n" 1 32
2L_1	RepeatMasker	similarity	2026912	2026962	15.7	+	.	Target "Motif:A-rich" 1 53
2L_1	RepeatMasker	similarity	2037309	2037343	15.9	+	.	Target "Motif:GA-rich" 1 36
2L_1	RepeatMasker	similarity	2040080	2040101	4.8	+	.	Target "Motif:(CA)n" 1 23
2L_1	RepeatMasker	similarity	2048903	2048935	18.1	+	.	Target "Motif:A-rich" 1 32
2L_1	RepeatMasker	similarity	2051531	2051562	18.1	+	.	Target "Motif:(ATG)n" 1 32
2L_1	RepeatMasker	similarity	2053228	2053249	9.8	+	.	Target "Motif:(TATT)n" 1 22
2L_1	RepeatMasker	similarity	2055387	2055416	0.0	+	.	Target "Motif:(GCAGT)n" 1 30
2L_1	RepeatMasker	similarity	2055745	2055770	4.0	+	.	Target "Motif:(TG)n" 1 26
2L_1	RepeatMasker	similarity	2070533	2070560	15.9	+	.	Target "Motif:(GTG)n" 1 28
2L_1	RepeatMasker	similarity	2073939	2073970	13.7	+	.	Target "Motif:(CA)n" 1 32
2L_1	RepeatMasker	similarity	2080042	2080084	15.5	+	.	Target "Motif:(TA)n" 1 46
2L_1	RepeatMasker	similarity	2083961	2084008	12.3	+	.	Target "Motif:(CGTGTG)n" 1 49
2L_1	RepeatMasker	similarity	2086292	2086339	19.8	+	.	Target "Motif:(CCTGCT)n" 1 47
2L_1	RepeatMasker	similarity	2086483	2086522	17.7	+	.	Target "Motif:(GCTCCGG)n" 1 40
2L_1	RepeatMasker	similarity	2086642	2086671	15.0	+	.	Target "Motif:(CCTG)n" 1 30
2L_1	RepeatMasker	similarity	2086748	2086767	0.0	+	.	Target "Motif:(GT)n" 1 20
2L_1	RepeatMasker	similarity	2087900	2087932	11.1	+	.	Target "Motif:A-rich" 1 31
2L_1	RepeatMasker	similarity	2093348	2093405	14.2	+	.	Target "Motif:(CCACAT)n" 1 58
2L_1	RepeatMasker	similarity	2094559	2094585	7.9	+	.	Target "Motif:(TTCGA)n" 1 27
2L_1	RepeatMasker	similarity	2096536	2096581	9.4	+	.	Target "Motif:(CAGTCA)n" 1 46
2L_1	RepeatMasker	similarity	2098322	2098342	4.9	+	.	Target "Motif:(GT)n" 1 21
2L_1	RepeatMasker	similarity	2099039	2099063	8.5	+	.	Target "Motif:(GGGA)n" 1 25
2L_1	RepeatMasker	similarity	2099133	2099170	8.3	+	.	Target "Motif:(TTTCA)n" 1 43
2L_1	RepeatMasker	similarity	2101056	2101107	4.0	+	.	Target "Motif:(CAGGAGCAG)n" 1 52
2L_1	RepeatMasker	similarity	2101120	2101140	5.0	+	.	Target "Motif:(TTTA)n" 1 21
2L_1	RepeatMasker	similarity	2102044	2102065	0.0	+	.	Target "Motif:(AT)n" 1 22
2L_1	RepeatMasker	similarity	2103739	2103768	18.9	+	.	Target "Motif:A-rich" 1 30
2L_1	RepeatMasker	similarity	2105329	2105355	12.0	+	.	Target "Motif:(AGCC)n" 1 27
2L_1	RepeatMasker	similarity	2106204	2106240	11.7	+	.	Target "Motif:(GAGTCCT)n" 1 38
2L_1	RepeatMasker	similarity	2108443	2108494	17.9	+	.	Target "Motif:GA-rich" 1 55
2L_1	RepeatMasker	similarity	2109145	2109197	0.0	+	.	Target "Motif:(CACGTCCTGC)n" 1 53
2L_1	RepeatMasker	similarity	2111219	2111251	13.2	+	.	Target "Motif:(AC)n" 1 33
2L_1	RepeatMasker	similarity	2113029	2113046	0.0	+	.	Target "Motif:(CT)n" 1 18
2L_1	RepeatMasker	similarity	2122184	2122214	6.9	+	.	Target "Motif:(TG)n" 1 32
2L_1	RepeatMasker	similarity	2123389	2123417	7.2	+	.	Target "Motif:(AATAT)n" 1 29
2L_1	RepeatMasker	similarity	2123647	2123676	7.5	+	.	Target "Motif:(TG)n" 1 29
2L_1	RepeatMasker	similarity	2125760	2125804	9.9	+	.	Target "Motif:(CATTTTC)n" 1 44
2L_1	RepeatMasker	similarity	2126397	2126421	4.2	+	.	Target "Motif:(AC)n" 1 25
2L_1	RepeatMasker	similarity	2127993	2128026	3.0	+	.	Target "Motif:(GGGGATT)n" 1 36
2L_1	RepeatMasker	similarity	2129300	2129327	8.2	+	.	Target "Motif:(AAT)n" 1 27
2L_1	RepeatMasker	similarity	2129328	2129334	17.5	+	.	Target "Motif:(TTATAA)n" 5 37
2L_1	RepeatMasker	similarity	2130285	2130347	12.2	+	.	Target "Motif:(TGC)n" 1 63
2L_1	RepeatMasker	similarity	2130646	2130708	14.1	+	.	Target "Motif:(TGC)n" 1 63
2L_1	RepeatMasker	similarity	2136099	2136138	8.0	+	.	Target "Motif:(ATCTGTT)n" 1 40
2L_1	RepeatMasker	similarity	2137621	2137656	3.4	+	.	Target "Motif:(ATA)n" 1 34
2L_1	RepeatMasker	similarity	2138834	2139238	0.5	-	.	Target "Motif:NOMAD_LTR" 114 518
2L_1	RepeatMasker	similarity	2139239	2140102	0.0	-	.	Target "Motif:NOMAD_I-int" 5709 6572
2L_1	RepeatMasker	similarity	2140103	2140207	1.9	+	.	Target "Motif:(T)n" 1 105
2L_1	RepeatMasker	similarity	2140208	2145879	0.0	-	.	Target "Motif:NOMAD_I-int" 1 5708
2L_1	RepeatMasker	similarity	2145880	2146397	0.0	-	.	Target "Motif:NOMAD_LTR" 1 518
2L_1	RepeatMasker	similarity	2146562	2146607	13.3	+	.	Target "Motif:TART_DV" 7283 7327
2L_1	RepeatMasker	similarity	2147488	2147543	13.7	+	.	Target "Motif:G-rich" 1 57
2L_1	RepeatMasker	similarity	2147772	2147799	15.9	+	.	Target "Motif:(TTTTG)n" 1 28
2L_1	RepeatMasker	similarity	2147979	2148012	13.4	+	.	Target "Motif:(AC)n" 1 34
2L_1	RepeatMasker	similarity	2149691	2149710	0.0	+	.	Target "Motif:(AT)n" 1 20
2L_1	RepeatMasker	similarity	2150109	2150131	4.5	+	.	Target "Motif:(TTA)n" 1 23
2L_1	RepeatMasker	similarity	2150710	2150764	18.8	+	.	Target "Motif:A-rich" 1 60
2L_1	RepeatMasker	similarity	2154409	2154442	6.1	+	.	Target "Motif:(ACAA)n" 1 36
2L_1	RepeatMasker	similarity	2157530	2157579	12.2	+	.	Target "Motif:(CGCACA)n" 1 50
2L_1	RepeatMasker	similarity	2159209	2159237	16.1	+	.	Target "Motif:(AT)n" 1 29
2L_1	RepeatMasker	similarity	2159665	2159695	11.9	+	.	Target "Motif:A-rich" 1 29
2L_1	RepeatMasker	similarity	2166947	2166980	3.2	+	.	Target "Motif:(ATTTAAG)n" 1 33
2L_1	RepeatMasker	similarity	2171557	2171590	14.9	+	.	Target "Motif:(CCG)n" 1 32
2L_1	RepeatMasker	similarity	2171914	2171958	7.0	+	.	Target "Motif:(TA)n" 1 49
2L_1	RepeatMasker	similarity	2183447	2183492	11.6	+	.	Target "Motif:(GGT)n" 1 42
2L_1	RepeatMasker	similarity	2184174	2184212	17.3	+	.	Target "Motif:(TGTTTA)n" 1 41
2L_1	RepeatMasker	similarity	2184661	2184698	8.9	+	.	Target "Motif:(GTGTCT)n" 1 41
2L_1	RepeatMasker	similarity	2186080	2186180	19.5	+	.	Target "Motif:(TGC)n" 1 101
2L_1	RepeatMasker	similarity	2187857	2187889	9.8	+	.	Target "Motif:(CCGAT)n" 1 33
2L_1	RepeatMasker	similarity	2188194	2188255	19.6	+	.	Target "Motif:(CAGAGG)n" 1 60
2L_1	RepeatMasker	similarity	2188269	2188291	9.6	+	.	Target "Motif:(TCC)n" 1 23
2L_1	RepeatMasker	similarity	2188304	2188342	16.9	+	.	Target "Motif:(CAGCGG)n" 1 37
2L_1	RepeatMasker	similarity	2189584	2189620	18.4	+	.	Target "Motif:(ATCTCGC)n" 1 38
2L_1	RepeatMasker	similarity	2189762	2189789	16.2	+	.	Target "Motif:(TGA)n" 1 28
2L_1	RepeatMasker	similarity	2189915	2189950	15.4	+	.	Target "Motif:(CA)n" 1 38
2L_1	RepeatMasker	similarity	2190137	2190171	13.2	+	.	Target "Motif:A-rich" 1 34
2L_1	RepeatMasker	similarity	2194364	2194385	4.7	+	.	Target "Motif:(TCA)n" 1 22
2L_1	RepeatMasker	similarity	2195772	2195818	17.0	+	.	Target "Motif:(CTGAA)n" 1 48
2L_1	RepeatMasker	similarity	2196101	2196122	9.7	+	.	Target "Motif:(CAT)n" 1 22
2L_1	RepeatMasker	similarity	2196788	2196829	14.3	-	.	Target "Motif:Galileo_DM" 4745 4786
2L_1	RepeatMasker	similarity	2197358	2197409	14.9	+	.	Target "Motif:(CCCAT)n" 1 52
2L_1	RepeatMasker	similarity	2200280	2200327	17.9	+	.	Target "Motif:(TCTCCC)n" 1 46
2L_1	RepeatMasker	similarity	2202322	2202361	0.0	+	.	Target "Motif:(CA)n" 1 40
2L_1	RepeatMasker	similarity	2204928	2204976	12.5	+	.	Target "Motif:(GCACAC)n" 1 48
2L_1	RepeatMasker	similarity	2205038	2205078	18.2	+	.	Target "Motif:(CTTTTC)n" 1 39
2L_1	RepeatMasker	similarity	2205426	2205459	10.1	+	.	Target "Motif:GA-rich" 1 35
2L_1	RepeatMasker	similarity	2206573	2206614	16.8	+	.	Target "Motif:(GTCG)n" 1 41
2L_1	RepeatMasker	similarity	2207314	2207343	3.4	+	.	Target "Motif:(TCTTAGT)n" 1 30
2L_1	RepeatMasker	similarity	2209411	2209428	0.0	+	.	Target "Motif:(TCA)n" 1 18
2L_1	RepeatMasker	similarity	2210786	2210810	13.1	+	.	Target "Motif:(CTC)n" 1 25
2L_1	RepeatMasker	similarity	2213836	2213873	17.7	+	.	Target "Motif:(GTCCTC)n" 1 39
2L_1	RepeatMasker	similarity	2214399	2214439	8.3	+	.	Target "Motif:G-rich" 1 43
2L_1	RepeatMasker	similarity	2216684	2216718	10.0	+	.	Target "Motif:(ATCGA)n" 1 36
2L_1	RepeatMasker	similarity	2223686	2223727	13.6	+	.	Target "Motif:(GAGC)n" 1 43
2L_1	RepeatMasker	similarity	2226634	2226703	11.0	+	.	Target "Motif:(GTTGCCA)n" 1 67
2L_1	RepeatMasker	similarity	2228753	2228787	19.5	+	.	Target "Motif:GA-rich" 1 36
2L_1	RepeatMasker	similarity	2254428	2254452	4.5	+	.	Target "Motif:(AT)n" 1 25
2L_1	RepeatMasker	similarity	2256787	2256835	18.6	+	.	Target "Motif:(CA)n" 1 50
2L_1	RepeatMasker	similarity	2262541	2262559	5.5	+	.	Target "Motif:(T)n" 1 19
2L_1	RepeatMasker	similarity	2268840	2268864	0.0	+	.	Target "Motif:(GA)n" 1 25
2L_1	RepeatMasker	similarity	2271512	2271531	5.3	+	.	Target "Motif:(TCA)n" 1 20
2L_1	RepeatMasker	similarity	2280486	2280512	0.0	+	.	Target "Motif:(ATAA)n" 1 29
2L_1	RepeatMasker	similarity	2286510	2286552	9.9	+	.	Target "Motif:(AAATGGA)n" 1 44
2L_1	RepeatMasker	similarity	2293976	2294071	18.8	+	.	Target "Motif:TART_DV" 11389 11489
2L_1	RepeatMasker	similarity	2294218	2294259	17.7	+	.	Target "Motif:(TG)n" 1 41
2L_1	RepeatMasker	similarity	2297731	2297769	6.3	+	.	Target "Motif:(AAT)n" 1 38
2L_1	RepeatMasker	similarity	2297770	2297785	12.1	+	.	Target "Motif:A-rich" 2 57
2L_1	RepeatMasker	similarity	2298517	2298568	16.8	+	.	Target "Motif:(TCCTGC)n" 1 51
2L_1	RepeatMasker	similarity	2299684	2299715	14.0	+	.	Target "Motif:(AT)n" 1 32
2L_1	RepeatMasker	similarity	2300095	2300132	17.7	+	.	Target "Motif:(TCGATT)n" 1 39
2L_1	RepeatMasker	similarity	2300459	2300486	0.0	+	.	Target "Motif:(AC)n" 1 27
2L_1	RepeatMasker	similarity	2302564	2302620	17.8	+	.	Target "Motif:(CA)n" 1 58
2L_1	RepeatMasker	similarity	2306032	2306050	5.5	+	.	Target "Motif:(CA)n" 1 19
2L_1	RepeatMasker	similarity	2307195	2307230	12.2	+	.	Target "Motif:(TGG)n" 1 36
2L_1	RepeatMasker	similarity	2308764	2308792	11.2	+	.	Target "Motif:(ACTTC)n" 1 29
2L_1	RepeatMasker	similarity	2315012	2315040	12.5	+	.	Target "Motif:(TATA)n" 1 28
2L_1	RepeatMasker	similarity	2319955	2319996	15.9	+	.	Target "Motif:(TGTC)n" 1 42
2L_1	RepeatMasker	similarity	2320327	2320365	14.1	+	.	Target "Motif:A-rich" 1 41
2L_1	RepeatMasker	similarity	2320723	2320998	0.0	-	.	Target "Motif:Copia_LTR" 1 276
2L_1	RepeatMasker	similarity	2320999	2325593	0.1	-	.	Target "Motif:Copia_I-int" 1 4593
2L_1	RepeatMasker	similarity	2325594	2325869	0.0	-	.	Target "Motif:Copia_LTR" 1 276
2L_1	RepeatMasker	similarity	2326425	2326468	5.4	+	.	Target "Motif:(TATAT)n" 1 43
2L_1	RepeatMasker	similarity	2331926	2331962	16.9	+	.	Target "Motif:GA-rich" 1 35
2L_1	RepeatMasker	similarity	2333896	2333940	18.7	+	.	Target "Motif:(GAGACT)n" 1 45
2L_1	RepeatMasker	similarity	2334019	2334081	18.5	+	.	Target "Motif:(GTCCTC)n" 1 63
2L_1	RepeatMasker	similarity	2341092	2341132	19.6	+	.	Target "Motif:(CACTCTC)n" 1 43
2L_1	RepeatMasker	similarity	2342524	2342550	12.2	+	.	Target "Motif:(TG)n" 1 27
2L_1	RepeatMasker	similarity	2343346	2343369	13.7	+	.	Target "Motif:(C)n" 1 24
2L_1	RepeatMasker	similarity	2346641	2346668	0.0	+	.	Target "Motif:(GT)n" 1 28
2L_1	RepeatMasker	similarity	2350661	2350689	15.3	+	.	Target "Motif:(CAG)n" 1 29
2L_1	RepeatMasker	similarity	2352104	2352138	9.7	+	.	Target "Motif:(GAACCA)n" 1 36
2L_1	RepeatMasker	similarity	2353354	2353398	15.2	+	.	Target "Motif:A-rich" 1 45
2L_1	RepeatMasker	similarity	2355511	2355556	12.9	+	.	Target "Motif:(TG)n" 1 45
2L_1	RepeatMasker	similarity	2356690	2356714	4.2	+	.	Target "Motif:(A)n" 1 25
2L_1	RepeatMasker	similarity	2357746	2357777	17.9	+	.	Target "Motif:A-rich" 1 32
2L_1	RepeatMasker	similarity	2362892	2362922	7.4	+	.	Target "Motif:(ATGT)n" 1 31
2L_1	RepeatMasker	similarity	2365300	2365327	16.1	+	.	Target "Motif:(ATTAA)n" 1 28
2L_1	RepeatMasker	similarity	2367032	2367061	19.6	+	.	Target "Motif:(CAT)n" 1 30
2L_1	RepeatMasker	similarity	2370217	2370240	8.9	+	.	Target "Motif:(AC)n" 1 24
2L_1	RepeatMasker	similarity	2371723	2371757	12.4	+	.	Target "Motif:(T)n" 1 35
2L_1	RepeatMasker	similarity	2375258	2375280	4.5	+	.	Target "Motif:(AAT)n" 1 24
2L_1	RepeatMasker	similarity	2376910	2376945	12.9	+	.	Target "Motif:(TAATATT)n" 1 36
2L_1	RepeatMasker	similarity	2382845	2382876	13.9	+	.	Target "Motif:(CAGATT)n" 1 32
2L_1	RepeatMasker	similarity	2386287	2386329	17.1	+	.	Target "Motif:(ATCCGG)n" 1 41
2L_1	RepeatMasker	similarity	2386406	2386427	0.0	+	.	Target "Motif:(TGTT)n" 1 21
2L_1	RepeatMasker	similarity	2390317	2390355	15.7	+	.	Target "Motif:(ATATTAA)n" 1 38
2L_1	RepeatMasker	similarity	2390774	2390796	4.5	+	.	Target "Motif:(AC)n" 1 24
2L_1	RepeatMasker	similarity	2392185	2392225	13.3	+	.	Target "Motif:(CACGCA)n" 1 45
2L_1	RepeatMasker	similarity	2395677	2395700	0.0	+	.	Target "Motif:(T)n" 1 24
2L_1	RepeatMasker	similarity	2396844	2396883	16.2	+	.	Target "Motif:(AATTATT)n" 1 37
2L_1	RepeatMasker	similarity	2403226	2403251	8.1	+	.	Target "Motif:(ATGT)n" 1 26
2L_1	RepeatMasker	similarity	2403382	2403417	9.4	+	.	Target "Motif:(ATAA)n" 1 36
2L_1	RepeatMasker	similarity	2404474	2404497	8.9	+	.	Target "Motif:(CGT)n" 1 25
2L_1	RepeatMasker	similarity	2405360	2405558	19.7	+	.	Target "Motif:Jockey-3_DGri" 3261 3436
2L_1	RepeatMasker	similarity	2416159	2416288	19.5	+	.	Target "Motif:360bp_SAT" 222 351
2L_1	RepeatMasker	similarity	2416229	2416296	12.1	+	.	Target "Motif:DNA4-1_DK" 136 202
2L_1	RepeatMasker	similarity	2418598	2418628	7.8	+	.	Target "Motif:(ATATC)n" 1 30
2L_1	RepeatMasker	similarity	2421765	2421788	13.7	+	.	Target "Motif:(TGC)n" 1 24
2L_1	RepeatMasker	similarity	2427422	2427442	4.9	+	.	Target "Motif:(TCG)n" 1 21
2L_1	RepeatMasker	similarity	2428779	2428836	17.9	+	.	Target "Motif:(AGGAGC)n" 1 57
2L_1	RepeatMasker	similarity	2429758	2429789	13.7	+	.	Target "Motif:(CCGTTT)n" 1 32
2L_1	RepeatMasker	similarity	2430276	2430306	10.4	+	.	Target "Motif:A-rich" 1 33
2L_1	RepeatMasker	similarity	2437865	2437895	7.3	+	.	Target "Motif:(ATATTA)n" 1 32
2L_1	RepeatMasker	similarity	2450444	2450514	19.1	+	.	Target "Motif:(TCACCA)n" 1 68
2L_1	RepeatMasker	similarity	2452523	2452550	12.6	+	.	Target "Motif:(GCA)n" 1 27
2L_1	RepeatMasker	similarity	2452628	2452668	9.8	-	.	Target "Motif:Jockey-6_DK" 499 539
2L_1	RepeatMasker	similarity	2452773	2452794	9.7	+	.	Target "Motif:(CTG)n" 1 22
2L_1	RepeatMasker	similarity	2454482	2454595	19.6	+	.	Target "Motif:(CTGAAGA)n" 1 117
2L_1	RepeatMasker	similarity	2454681	2454711	10.5	+	.	Target "Motif:(CA)n" 1 31
2L_1	RepeatMasker	similarity	2454836	2454907	3.1	+	.	Target "Motif:(TGTTGC)n" 1 73
2L_1	RepeatMasker	similarity	2454957	2454982	9.1	+	.	Target "Motif:(TGCC)n" 1 25
2L_1	RepeatMasker	similarity	2455477	2455510	0.0	+	.	Target "Motif:(AATCG)n" 1 32
2L_1	RepeatMasker	similarity	2455819	2455852	9.5	+	.	Target "Motif:(ACATAT)n" 1 37
2L_1	RepeatMasker	similarity	2456431	2456463	13.2	+	.	Target "Motif:(TTGCT)n" 1 33
2L_1	RepeatMasker	similarity	2456745	2456810	16.1	+	.	Target "Motif:(AGC)n" 1 67
2L_1	RepeatMasker	similarity	2456946	2456952	14.0	+	.	Target "Motif:(TCCATC)n" 1 17
2L_1	RepeatMasker	similarity	2456953	2456982	8.1	+	.	Target "Motif:(CCATC)n" 1 28
2L_1	RepeatMasker	similarity	2456983	2456992	14.0	+	.	Target "Motif:(TCCATC)n" 18 49
2L_1	RepeatMasker	similarity	2458388	2458418	19.5	+	.	Target "Motif:(ACACAT)n" 1 31
2L_1	RepeatMasker	similarity	2459752	2459785	13.0	+	.	Target "Motif:(TA)n" 1 35
2L_1	RepeatMasker	similarity	2463450	2463511	3.4	+	.	Target "Motif:(TGGATT)n" 1 63
2L_1	RepeatMasker	similarity	2463925	2463965	14.1	+	.	Target "Motif:(CTATTAG)n" 1 40
2L_1	RepeatMasker	similarity	2464930	2464963	16.4	+	.	Target "Motif:(CTGCAA)n" 1 34
2L_1	RepeatMasker	similarity	2465931	2465974	2.3	+	.	Target "Motif:(TCTTGG)n" 1 44
2L_1	RepeatMasker	similarity	2467070	2467106	16.8	+	.	Target "Motif:(ATTT)n" 1 35
2L_1	RepeatMasker	similarity	2467234	2467271	15.3	+	.	Target "Motif:(GGTTG)n" 1 37
2L_1	RepeatMasker	similarity	2469023	2469055	3.1	+	.	Target "Motif:(CGAAAAC)n" 1 34
2L_1	RepeatMasker	similarity	2469244	2469306	17.0	+	.	Target "Motif:(TGTATC)n" 1 61
2L_1	RepeatMasker	similarity	2469681	2469719	17.2	+	.	Target "Motif:(AATTTA)n" 1 41
2L_1	RepeatMasker	similarity	2469952	2469986	6.0	+	.	Target "Motif:(GCAACATT)n" 1 35
2L_1	RepeatMasker	similarity	2470186	2470235	8.5	+	.	Target "Motif:(AGCTGG)n" 1 50
2L_1	RepeatMasker	similarity	2470728	2470777	10.7	+	.	Target "Motif:(CAGCCAGT)n" 1 55
2L_1	RepeatMasker	similarity	2470835	2470871	13.3	+	.	Target "Motif:(GGGATG)n" 1 37
2L_1	RepeatMasker	similarity	2471374	2471395	9.7	+	.	Target "Motif:(CAG)n" 1 22
2L_1	RepeatMasker	similarity	2471995	2472014	5.3	+	.	Target "Motif:(CTT)n" 1 20
2L_1	RepeatMasker	similarity	2473747	2473795	16.7	+	.	Target "Motif:A-rich" 1 50
2L_1	RepeatMasker	similarity	2474008	2474042	12.4	+	.	Target "Motif:(GGATTC)n" 1 35
2L_1	RepeatMasker	similarity	2474344	2474365	4.7	+	.	Target "Motif:(TG)n" 1 23
2L_1	RepeatMasker	similarity	2475268	2475320	11.4	+	.	Target "Motif:(ACAG)n" 1 54
2L_1	RepeatMasker	similarity	2476601	2476625	13.2	+	.	Target "Motif:(AC)n" 1 25
2L_1	RepeatMasker	similarity	2478396	2478441	15.8	+	.	Target "Motif:(CCAGAC)n" 1 46
2L_1	RepeatMasker	similarity	2478854	2478900	6.8	+	.	Target "Motif:(TACCAT)n" 1 47
2L_1	RepeatMasker	similarity	2479703	2479729	16.6	+	.	Target "Motif:A-rich" 1 27
2L_1	RepeatMasker	similarity	2480316	2480355	15.4	+	.	Target "Motif:(ACTGAG)n" 1 38
2L_1	RepeatMasker	similarity	2481205	2481231	7.8	+	.	Target "Motif:(TCTGG)n" 1 27
2L_1	RepeatMasker	similarity	2481830	2481871	10.2	+	.	Target "Motif:(ATCAGG)n" 1 45
2L_1	RepeatMasker	similarity	2487645	2487662	0.0	+	.	Target "Motif:(CA)n" 1 18
2L_1	RepeatMasker	similarity	2491145	2491164	0.0	+	.	Target "Motif:(AAG)n" 1 20
2L_1	RepeatMasker	similarity	2491301	2491336	8.9	+	.	Target "Motif:(GTGGAC)n" 1 36
2L_1	RepeatMasker	similarity	2493520	2493553	3.0	+	.	Target "Motif:(GCATCCA)n" 1 35
2L_1	RepeatMasker	similarity	2494134	2494170	11.7	+	.	Target "Motif:(CCACT)n" 1 38
2L_1	RepeatMasker	similarity	2494467	2494515	12.6	+	.	Target "Motif:(ATTTAA)n" 1 46
2L_1	RepeatMasker	similarity	2495568	2495604	8.6	+	.	Target "Motif:(GACTCG)n" 1 38
2L_1	RepeatMasker	similarity	2497069	2497155	18.7	+	.	Target "Motif:(GGATCT)n" 1 94
2L_1	RepeatMasker	similarity	2498849	2498882	11.1	+	.	Target "Motif:(TTG)n" 1 33
2L_1	RepeatMasker	similarity	2503201	2503220	0.0	+	.	Target "Motif:(ATT)n" 1 20
2L_1	RepeatMasker	similarity	2505351	2505389	8.2	+	.	Target "Motif:(TCGTCA)n" 1 39
2L_1	RepeatMasker	similarity	2508764	2508787	13.9	+	.	Target "Motif:(GAC)n" 1 24
2L_1	RepeatMasker	similarity	2509299	2509315	0.0	+	.	Target "Motif:(T)n" 1 17
2L_1	RepeatMasker	similarity	2510421	2510456	12.8	+	.	Target "Motif:(TGCTCC)n" 1 36
2L_1	RepeatMasker	similarity	2510503	2510531	11.2	+	.	Target "Motif:(CA)n" 1 30
2L_1	RepeatMasker	similarity	2510652	2510701	13.7	+	.	Target "Motif:GA-rich" 1 50
2L_1	RepeatMasker	similarity	2511394	2511446	17.0	-	.	Target "Motif:Jockey-3_DGri" 3210 3262
2L_1	RepeatMasker	similarity	2511674	2511699	12.5	+	.	Target "Motif:(T)n" 1 26
2L_1	RepeatMasker	similarity	2514028	2514057	8.3	+	.	Target "Motif:(TTTGT)n" 1 28
2L_1	RepeatMasker	similarity	2514292	2514332	16.4	+	.	Target "Motif:(CTC)n" 1 42
2L_1	RepeatMasker	similarity	2515606	2515627	9.8	+	.	Target "Motif:(TTTA)n" 1 22
2L_1	RepeatMasker	similarity	2515783	2515814	17.5	+	.	Target "Motif:(ATC)n" 1 33
2L_1	RepeatMasker	similarity	2516301	2516335	19.5	+	.	Target "Motif:(GCCT)n" 1 35
2L_1	RepeatMasker	similarity	2523638	2523661	13.9	+	.	Target "Motif:(GCA)n" 1 24
2L_1	RepeatMasker	similarity	2525057	2525088	13.9	+	.	Target "Motif:(ATAACA)n" 1 34
2L_1	RepeatMasker	similarity	2526021	2526048	11.7	+	.	Target "Motif:(AGG)n" 1 28
2L_1	RepeatMasker	similarity	2534102	2534123	9.8	+	.	Target "Motif:(TG)n" 1 22
2L_1	RepeatMasker	similarity	2536200	2536236	14.9	+	.	Target "Motif:(TAGTTG)n" 1 37
2L_1	RepeatMasker	similarity	2537087	2537117	10.4	+	.	Target "Motif:(CA)n" 1 31
2L_1	RepeatMasker	similarity	2541437	2541483	19.3	+	.	Target "Motif:(TATT)n" 1 45
2L_1	RepeatMasker	similarity	2546924	2546984	12.5	+	.	Target "Motif:(TCCACA)n" 1 63
2L_1	RepeatMasker	similarity	2548583	2548623	13.3	+	.	Target "Motif:(ACGCCCA)n" 1 41
2L_1	RepeatMasker	similarity	2551018	2551058	16.4	+	.	Target "Motif:(CA)n" 1 41
2L_1	RepeatMasker	similarity	2553362	2553404	15.7	+	.	Target "Motif:(GAT)n" 1 43
2L_1	RepeatMasker	similarity	2553564	2553594	10.4	+	.	Target "Motif:(CA)n" 1 31
2L_1	RepeatMasker	similarity	2554250	2554274	4.1	+	.	Target "Motif:(AC)n" 1 25
2L_1	RepeatMasker	similarity	2556083	2556123	19.6	+	.	Target "Motif:(TA)n" 1 43
2L_1	RepeatMasker	similarity	2556203	2556232	14.9	+	.	Target "Motif:(TG)n" 1 31
2L_1	RepeatMasker	similarity	2556777	2556821	12.0	+	.	Target "Motif:(GCA)n" 1 45
2L_1	RepeatMasker	similarity	2556932	2557018	19.2	+	.	Target "Motif:(CAG)n" 1 87
2L_1	RepeatMasker	similarity	2557086	2557105	0.0	+	.	Target "Motif:(GT)n" 1 20
2L_1	RepeatMasker	similarity	2557728	2557762	12.6	+	.	Target "Motif:(AC)n" 1 35
2L_1	RepeatMasker	similarity	2561063	2561104	19.3	+	.	Target "Motif:(ATAC)n" 1 44
2L_1	RepeatMasker	similarity	2566947	2566980	6.5	+	.	Target "Motif:(CTGTAG)n" 1 35
2L_1	RepeatMasker	similarity	2569070	2569123	15.5	+	.	Target "Motif:G-rich" 1 52
2L_1	RepeatMasker	similarity	2569456	2569478	0.0	+	.	Target "Motif:(AC)n" 1 23
2L_1	RepeatMasker	similarity	2575957	2575976	5.2	+	.	Target "Motif:(A)n" 1 20
2L_1	RepeatMasker	similarity	2582035	2582056	4.7	+	.	Target "Motif:(GT)n" 1 22
2L_1	RepeatMasker	similarity	2582509	2582578	16.0	+	.	Target "Motif:(CAGCAAC)n" 1 74
2L_1	RepeatMasker	similarity	2588627	2588671	15.4	+	.	Target "Motif:A-rich" 1 48
2L_1	RepeatMasker	similarity	2590031	2590087	1.8	+	.	Target "Motif:(AT)n" 1 64
2L_1	RepeatMasker	similarity	2592221	2592634	0.5	+	.	Target "Motif:DM297_LTR" 1 414
2L_1	RepeatMasker	similarity	2592623	2595656	0.7	+	.	Target "Motif:DM297_I-int" 1 3021
2L_1	RepeatMasker	similarity	2595639	2597817	0.9	+	.	Target "Motif:DM297_I-int" 3989 6167
2L_1	RepeatMasker	similarity	2597818	2598231	0.5	+	.	Target "Motif:DM297_LTR" 1 414
2L_1	RepeatMasker	similarity	2613880	2613911	6.7	+	.	Target "Motif:(TGA)n" 1 32
2L_1	RepeatMasker	similarity	2614215	2614245	18.5	+	.	Target "Motif:(TCCTCC)n" 1 31
2L_1	RepeatMasker	similarity	2616628	2616645	0.0	+	.	Target "Motif:(CA)n" 1 18
2L_1	RepeatMasker	similarity	2616734	2616764	7.2	+	.	Target "Motif:(TATATT)n" 1 31
2L_1	RepeatMasker	similarity	2618258	2618289	14.7	+	.	Target "Motif:(AGCCA)n" 1 31
2L_1	RepeatMasker	similarity	2620353	2620385	3.3	+	.	Target "Motif:(CCTTTC)n" 1 32
2L_1	RepeatMasker	similarity	2624542	2624580	9.1	+	.	Target "Motif:(GGATGT)n" 1 37
2L_1	RepeatMasker	similarity	2629274	2629311	15.5	+	.	Target "Motif:(AT)n" 1 37
2L_1	RepeatMasker	similarity	2631906	2631932	12.0	+	.	Target "Motif:(TGGT)n" 1 27
2L_1	RepeatMasker	similarity	2632651	2632687	18.4	+	.	Target "Motif:A-rich" 1 37
2L_1	RepeatMasker	similarity	2632771	2632799	11.3	+	.	Target "Motif:(GGA)n" 1 29
2L_1	RepeatMasker	similarity	2632858	2632895	14.6	+	.	Target "Motif:(TA)n" 1 39
2L_1	RepeatMasker	similarity	2633013	2633042	3.5	+	.	Target "Motif:(TACACC)n" 1 30
2L_1	RepeatMasker	similarity	2637704	2637748	17.0	+	.	Target "Motif:(TTTCC)n" 1 43
2L_1	RepeatMasker	similarity	2640918	2640955	14.7	+	.	Target "Motif:(CCAGAAC)n" 1 38
2L_1	RepeatMasker	similarity	2641972	2642028	16.7	+	.	Target "Motif:(CTCTATG)n" 1 55
2L_1	RepeatMasker	similarity	2642344	2642387	19.9	+	.	Target "Motif:(TG)n" 1 43
2L_1	RepeatMasker	similarity	2642649	2642681	7.3	+	.	Target "Motif:(AAAATA)n" 1 31
2L_1	RepeatMasker	similarity	2643417	2643452	15.4	+	.	Target "Motif:(AATGGAG)n" 1 36
2L_1	RepeatMasker	similarity	2643546	2643577	3.2	+	.	Target "Motif:(ACGAAGG)n" 1 32
2L_1	RepeatMasker	similarity	2644827	2644863	16.9	+	.	Target "Motif:(GTGG)n" 1 35
2L_1	RepeatMasker	similarity	2646299	2646336	2.8	+	.	Target "Motif:(CA)n" 1 37
2L_1	RepeatMasker	similarity	2646863	2646899	5.7	+	.	Target "Motif:(AATCCAAC)n" 1 37
2L_1	RepeatMasker	similarity	2646921	2646974	17.6	+	.	Target "Motif:(TTGGT)n" 1 53
2L_1	RepeatMasker	similarity	2648340	2648377	12.8	+	.	Target "Motif:(TTTC)n" 1 37
2L_1	RepeatMasker	similarity	2649808	2649861	17.4	+	.	Target "Motif:(ACTTGGT)n" 1 54
2L_1	RepeatMasker	similarity	2650097	2650137	17.4	+	.	Target "Motif:(ATGCGA)n" 1 41
2L_1	RepeatMasker	similarity	2650746	2650794	17.3	+	.	Target "Motif:(GGCCGG)n" 1 48
2L_1	RepeatMasker	similarity	2650977	2651016	19.9	+	.	Target "Motif:(CAACAG)n" 1 40
2L_1	RepeatMasker	similarity	2652184	2652232	4.2	+	.	Target "Motif:(TGGATG)n" 1 51
2L_1	RepeatMasker	similarity	2655791	2655848	5.8	+	.	Target "Motif:(TCCGTAG)n" 1 58
2L_1	RepeatMasker	similarity	2656951	2656978	15.9	+	.	Target "Motif:(GT)n" 1 28
2L_1	RepeatMasker	similarity	2658583	2658620	8.3	+	.	Target "Motif:(CACATC)n" 1 38
2L_1	RepeatMasker	similarity	2666091	2666131	16.6	+	.	Target "Motif:(AGGACGC)n" 1 43
2L_1	RepeatMasker	similarity	2667204	2667234	14.5	+	.	Target "Motif:(T)n" 1 31
2L_1	RepeatMasker	similarity	2671718	2671736	5.5	+	.	Target "Motif:(AG)n" 1 19
2L_1	RepeatMasker	similarity	2672793	2672823	14.2	+	.	Target "Motif:(CGCACC)n" 1 31
2L_1	RepeatMasker	similarity	2674993	2675026	13.0	+	.	Target "Motif:(TTTTA)n" 1 36
2L_1	RepeatMasker	similarity	2684365	2684387	4.9	+	.	Target "Motif:(TGA)n" 1 22
2L_1	RepeatMasker	similarity	2684787	2684817	10.4	+	.	Target "Motif:(TGGC)n" 1 31
2L_1	RepeatMasker	similarity	2686502	2686527	12.7	+	.	Target "Motif:(A)n" 1 26
2L_1	RepeatMasker	similarity	2686910	2686932	9.3	+	.	Target "Motif:(TG)n" 1 23
2L_1	RepeatMasker	similarity	2687657	2687689	3.1	+	.	Target "Motif:(CCCATTT)n" 1 36
2L_1	RepeatMasker	similarity	2687690	2687696	17.7	+	.	Target "Motif:(CCCATT)n" 1 39
2L_1	RepeatMasker	similarity	2687885	2689655	0.1	+	.	Target "Motif:I_DM" 3604 5374
2L_1	RepeatMasker	similarity	2690016	2690069	18.9	+	.	Target "Motif:(TCCTAT)n" 1 55
2L_1	RepeatMasker	similarity	2690387	2690403	0.0	+	.	Target "Motif:(T)n" 1 17
2L_1	RepeatMasker	similarity	2699098	2699134	18.6	+	.	Target "Motif:(GGATGC)n" 1 37
2L_1	RepeatMasker	similarity	2701631	2701651	5.0	+	.	Target "Motif:(ATGT)n" 1 21
2L_1	RepeatMasker	similarity	2703051	2703099	16.6	+	.	Target "Motif:(CCACCCA)n" 1 48
2L_1	RepeatMasker	similarity	2703263	2703288	8.2	+	.	Target "Motif:(A)n" 1 26
2L_1	RepeatMasker	similarity	2707012	2707053	18.9	+	.	Target "Motif:(ATTTAC)n" 1 45
2L_1	RepeatMasker	similarity	2707054	2707078	0.0	+	.	Target "Motif:(TA)n" 1 25
2L_1	RepeatMasker	similarity	2707266	2707289	8.9	+	.	Target "Motif:(A)n" 1 24
2L_1	RepeatMasker	similarity	2708004	2708034	11.1	+	.	Target "Motif:(AACGC)n" 1 30
2L_1	RepeatMasker	similarity	2708299	2708340	15.9	+	.	Target "Motif:A-rich" 1 42
2L_1	RepeatMasker	similarity	2709639	2709667	0.0	+	.	Target "Motif:(ATAC)n" 1 30
2L_1	RepeatMasker	similarity	2711251	2711280	14.9	+	.	Target "Motif:(A)n" 1 30
2L_1	RepeatMasker	similarity	2711340	2711367	3.7	+	.	Target "Motif:(GTGGA)n" 1 29
2L_1	RepeatMasker	similarity	2712075	2712131	17.8	+	.	Target "Motif:(TCCACA)n" 1 57
2L_1	RepeatMasker	similarity	2712902	2712927	0.0	+	.	Target "Motif:(TTTGC)n" 1 26
2L_1	RepeatMasker	similarity	2714133	2714171	15.0	+	.	Target "Motif:(CA)n" 1 38
2L_1	RepeatMasker	similarity	2714950	2714985	12.1	+	.	Target "Motif:(TTTC)n" 1 38
2L_1	RepeatMasker	similarity	2715779	2715811	6.3	+	.	Target "Motif:(GT)n" 1 33
2L_1	RepeatMasker	similarity	2717091	2717129	14.1	+	.	Target "Motif:(CCCA)n" 1 41
2L_1	RepeatMasker	similarity	2717302	2717331	10.8	+	.	Target "Motif:(ACAT)n" 1 32
2L_1	RepeatMasker	similarity	2717808	2717832	4.1	+	.	Target "Motif:(AC)n" 1 25
2L_1	RepeatMasker	similarity	2720609	2720630	4.7	+	.	Target "Motif:(TG)n" 1 22
2L_1	RepeatMasker	similarity	2724059	2724082	14.4	+	.	Target "Motif:(CGGA)n" 1 24
2L_1	RepeatMasker	similarity	2724649	2724714	19.2	+	.	Target "Motif:G-rich" 1 60
2L_1	RepeatMasker	similarity	2724726	2724776	4.0	+	.	Target "Motif:(GCT)n" 1 52
2L_1	RepeatMasker	similarity	2728066	2728107	11.3	+	.	Target "Motif:A-rich" 1 41
2L_1	RepeatMasker	similarity	2730123	2730156	13.0	+	.	Target "Motif:(CTGAAT)n" 1 34
2L_1	RepeatMasker	similarity	2730826	2730849	13.9	+	.	Target "Motif:(ATG)n" 1 24
2L_1	RepeatMasker	similarity	2730887	2730913	8.0	+	.	Target "Motif:(CACTC)n" 1 27
2L_1	RepeatMasker	similarity	2734189	2734227	18.6	+	.	Target "Motif:(TGT)n" 1 38
2L_1	RepeatMasker	similarity	2734357	2734404	10.8	+	.	Target "Motif:(CCATCT)n" 1 44
2L_1	RepeatMasker	similarity	2734653	2734658	17.3	+	.	Target "Motif:(ATAAT)n" 1 17
2L_1	RepeatMasker	similarity	2734659	2734690	7.0	+	.	Target "Motif:(TAT)n" 1 33
2L_1	RepeatMasker	similarity	2734691	2734698	17.3	+	.	Target "Motif:(ATAAT)n" 18 48
2L_1	RepeatMasker	similarity	2735175	2735191	0.0	+	.	Target "Motif:(CA)n" 1 17
2L_1	RepeatMasker	similarity	2736158	2736205	8.8	+	.	Target "Motif:(GTGTGCT)n" 1 51
2L_1	RepeatMasker	similarity	2740039	2740072	6.2	+	.	Target "Motif:(GAATCC)n" 1 34
2L_1	RepeatMasker	similarity	2742872	2742909	12.7	+	.	Target "Motif:(AGCTTC)n" 1 36
2L_1	RepeatMasker	similarity	2743006	2743039	6.3	+	.	Target "Motif:G-rich" 1 38
2L_1	RepeatMasker	similarity	2743610	2743638	0.0	+	.	Target "Motif:(TAGTATC)n" 1 29
2L_1	RepeatMasker	similarity	2743828	2743858	14.4	+	.	Target "Motif:(TATT)n" 1 32
2L_1	RepeatMasker	similarity	2746769	2746793	0.0	+	.	Target "Motif:(CA)n" 1 25
2L_1	RepeatMasker	similarity	2746900	2746921	4.7	+	.	Target "Motif:(CA)n" 1 22
2L_1	RepeatMasker	similarity	2747934	2747968	6.3	+	.	Target "Motif:(TTTTGC)n" 1 36
2L_1	RepeatMasker	similarity	2748120	2748154	9.2	+	.	Target "Motif:A-rich" 1 38
2L_1	RepeatMasker	similarity	2748600	2748642	4.9	+	.	Target "Motif:(ATTTCCC)n" 1 43
2L_1	RepeatMasker	similarity	2750254	2750295	4.9	+	.	Target "Motif:(ATG)n" 1 42
2L_1	RepeatMasker	similarity	2753635	2753662	7.6	+	.	Target "Motif:(A)n" 1 28
2L_1	RepeatMasker	similarity	2754114	2754150	15.9	+	.	Target "Motif:(ATATAG)n" 1 37
2L_1	RepeatMasker	similarity	2755010	2755031	10.0	+	.	Target "Motif:(AC)n" 1 22
2L_1	RepeatMasker	similarity	2756817	2756843	7.8	+	.	Target "Motif:(AT)n" 1 28
2L_1	RepeatMasker	similarity	2757915	2757959	2.4	+	.	Target "Motif:(GTGATG)n" 1 45
2L_1	RepeatMasker	similarity	2760348	2760420	13.5	+	.	Target "Motif:(TTGTTA)n" 1 75
2L_1	RepeatMasker	similarity	2762031	2762063	13.4	+	.	Target "Motif:(TAT)n" 1 34
2L_1	RepeatMasker	similarity	2762370	2762405	15.4	+	.	Target "Motif:(GGCAGA)n" 1 37
2L_1	RepeatMasker	similarity	2763067	2763088	0.0	+	.	Target "Motif:(A)n" 1 22
2L_1	RepeatMasker	similarity	2766131	2766147	0.0	+	.	Target "Motif:(G)n" 1 17
2L_1	RepeatMasker	similarity	2775754	2775814	14.6	+	.	Target "Motif:(ATA)n" 1 59
2L_1	RepeatMasker	similarity	2776103	2776170	15.8	+	.	Target "Motif:(ACCCACC)n" 1 65
2L_1	RepeatMasker	similarity	2778996	2779021	4.0	+	.	Target "Motif:(CTGTT)n" 1 26
2L_1	RepeatMasker	similarity	2781098	2781119	4.7	+	.	Target "Motif:(TC)n" 1 22
2L_1	RepeatMasker	similarity	2782874	2782896	4.5	+	.	Target "Motif:(GAT)n" 1 23
2L_1	RepeatMasker	similarity	2783410	2783440	11.1	+	.	Target "Motif:(AC)n" 1 30
2L_1	RepeatMasker	similarity	2789742	2789769	12.5	+	.	Target "Motif:(TTATA)n" 1 27
2L_1	RepeatMasker	similarity	2799180	2799205	4.0	+	.	Target "Motif:(GT)n" 1 26
2L_1	RepeatMasker	similarity	2799283	2799696	0.5	+	.	Target "Motif:DM297_LTR" 1 414
2L_1	RepeatMasker	similarity	2799685	2803599	0.6	+	.	Target "Motif:DM297_I-int" 1 3900
2L_1	RepeatMasker	similarity	2803593	2803954	2.2	+	.	Target "Motif:DM297_I-int" 4198 4559
2L_1	RepeatMasker	similarity	2803952	2805391	0.7	+	.	Target "Motif:DM297_I-int" 4728 6167
2L_1	RepeatMasker	similarity	2805392	2805805	0.5	+	.	Target "Motif:DM297_LTR" 1 414
2L_1	RepeatMasker	similarity	2805806	2805823	0.0	+	.	Target "Motif:(AT)n" 1 18
2L_1	RepeatMasker	similarity	2806323	2806356	6.2	+	.	Target "Motif:(CTCCT)n" 1 36
2L_1	RepeatMasker	similarity	2806407	2806448	19.0	+	.	Target "Motif:(TATG)n" 1 42
2L_1	RepeatMasker	similarity	2806838	2806873	18.9	+	.	Target "Motif:(ATTTTT)n" 1 37
2L_1	RepeatMasker	similarity	2807058	2807104	6.8	+	.	Target "Motif:(TG)n" 1 50
2L_1	RepeatMasker	similarity	2807437	2807482	17.0	+	.	Target "Motif:(TG)n" 1 47
2L_1	RepeatMasker	similarity	2807782	2807814	10.3	+	.	Target "Motif:(TTATCA)n" 1 32
2L_1	RepeatMasker	similarity	2807903	2807939	12.4	+	.	Target "Motif:(TTCGAT)n" 1 37
2L_1	RepeatMasker	similarity	2808565	2808605	19.4	+	.	Target "Motif:(TTTGGTT)n" 1 43
2L_1	RepeatMasker	similarity	2808641	2808677	7.2	+	.	Target "Motif:(TA)n" 1 39
2L_1	RepeatMasker	similarity	2811216	2811247	3.4	+	.	Target "Motif:(GCTTAT)n" 1 34
2L_1	RepeatMasker	similarity	2811884	2811926	14.1	+	.	Target "Motif:(AT)n" 1 41
2L_1	RepeatMasker	similarity	2812054	2812129	6.2	+	.	Target "Motif:(AGT)n" 1 75
2L_1	RepeatMasker	similarity	2815294	2815334	8.6	+	.	Target "Motif:(AGACAG)n" 1 39
2L_1	RepeatMasker	similarity	2816055	2816106	12.1	+	.	Target "Motif:(ATTTTG)n" 1 46
2L_1	RepeatMasker	similarity	2816107	2816135	0.0	+	.	Target "Motif:(T)n" 1 29
2L_1	RepeatMasker	similarity	2820228	2820266	18.3	+	.	Target "Motif:(AATA)n" 1 39
2L_1	RepeatMasker	similarity	2820829	2820852	13.7	+	.	Target "Motif:(CCAC)n" 1 24
2L_1	RepeatMasker	similarity	2820853	2820878	8.3	+	.	Target "Motif:(AT)n" 1 26
2L_1	RepeatMasker	similarity	2823069	2823085	0.0	+	.	Target "Motif:(T)n" 1 17
2L_1	RepeatMasker	similarity	2824210	2824252	13.4	+	.	Target "Motif:(CT)n" 1 42
2L_1	RepeatMasker	similarity	2825563	2825626	16.1	+	.	Target "Motif:GA-rich" 1 64
2L_1	RepeatMasker	similarity	2825694	2825717	4.3	+	.	Target "Motif:(TG)n" 1 25
2L_1	RepeatMasker	similarity	2825762	2825801	16.8	+	.	Target "Motif:GA-rich" 1 40
2L_1	RepeatMasker	similarity	2829031	2829061	14.9	+	.	Target "Motif:(CGT)n" 1 31
2L_1	RepeatMasker	similarity	2829363	2829413	8.3	+	.	Target "Motif:(TGGA)n" 1 51
2L_1	RepeatMasker	similarity	2831623	2831654	10.8	+	.	Target "Motif:(CT)n" 1 31
2L_1	RepeatMasker	similarity	2831783	2831831	8.8	+	.	Target "Motif:(CCATAC)n" 1 49
2L_1	RepeatMasker	similarity	2833319	2833378	14.2	+	.	Target "Motif:(AGTC)n" 1 53
2L_1	RepeatMasker	similarity	2833442	2833496	15.1	+	.	Target "Motif:(TCCGA)n" 1 54
2L_1	RepeatMasker	similarity	2834436	2834475	13.8	+	.	Target "Motif:(TCGAT)n" 1 40
2L_1	RepeatMasker	similarity	2834781	2834817	18.4	+	.	Target "Motif:(CGATA)n" 1 38
2L_1	RepeatMasker	similarity	2834832	2834856	0.0	+	.	Target "Motif:(TTCGG)n" 1 25
2L_1	RepeatMasker	similarity	2838755	2838784	14.7	+	.	Target "Motif:(AATAT)n" 1 31
2L_1	RepeatMasker	similarity	2849458	2849482	4.2	+	.	Target "Motif:(TGAG)n" 1 26
2L_1	RepeatMasker	similarity	2849696	2849721	8.1	+	.	Target "Motif:(A)n" 1 26
2L_1	RepeatMasker	similarity	2855288	2855316	0.0	+	.	Target "Motif:(TATG)n" 1 29
2L_1	RepeatMasker	similarity	2855604	2855634	18.4	+	.	Target "Motif:(AT)n" 1 31
2L_1	RepeatMasker	similarity	2856173	2856195	4.5	+	.	Target "Motif:(TGGA)n" 1 23
2L_1	RepeatMasker	similarity	2856415	2856461	11.5	+	.	Target "Motif:(ACAC)n" 1 49
2L_1	RepeatMasker	similarity	2856759	2856809	19.4	+	.	Target "Motif:(CACCA)n" 1 49
2L_1	RepeatMasker	similarity	2859299	2859330	17.6	+	.	Target "Motif:(CAGCAA)n" 1 33
2L_1	RepeatMasker	similarity	2859569	2859599	14.2	+	.	Target "Motif:(AAT)n" 1 31
2L_1	RepeatMasker	similarity	2863395	2863427	14.2	+	.	Target "Motif:(TTAA)n" 1 33
2L_1	RepeatMasker	similarity	2865537	2865576	6.1	+	.	Target "Motif:(GCA)n" 1 37
2L_1	RepeatMasker	similarity	2865967	2866007	19.5	+	.	Target "Motif:(TCCGGT)n" 1 41
2L_1	RepeatMasker	similarity	2868316	2868354	14.9	+	.	Target "Motif:(TTTATA)n" 1 39
2L_1	RepeatMasker	similarity	2872540	2872582	12.7	+	.	Target "Motif:(AT)n" 1 47
2L_1	RepeatMasker	similarity	2874101	2874161	19.9	+	.	Target "Motif:(TA)n" 1 56
2L_1	RepeatMasker	similarity	2875675	2875701	16.8	+	.	Target "Motif:(TTAA)n" 1 27
2L_1	RepeatMasker	similarity	2875842	2875906	15.5	+	.	Target "Motif:(TA)n" 1 65
2L_1	RepeatMasker	similarity	2878152	2878202	12.9	+	.	Target "Motif:(AT)n" 1 53
2L_1	RepeatMasker	similarity	2880031	2880050	5.3	+	.	Target "Motif:(CAG)n" 1 20
2L_1	RepeatMasker	similarity	2880908	2880944	18.4	+	.	Target "Motif:(TTTTCT)n" 1 38
2L_1	RepeatMasker	similarity	2883994	2884025	17.5	+	.	Target "Motif:(AACGGA)n" 1 33
2L_1	RepeatMasker	similarity	2884843	2884877	19.9	+	.	Target "Motif:(CA)n" 1 36
2L_1	RepeatMasker	similarity	2885317	2885334	0.0	+	.	Target "Motif:(A)n" 1 18
2L_1	RepeatMasker	similarity	2888163	2888187	4.1	+	.	Target "Motif:(A)n" 1 25
2L_1	RepeatMasker	similarity	2889335	2889362	15.9	+	.	Target "Motif:A-rich" 1 28
2L_1	RepeatMasker	similarity	2894345	2894366	9.7	+	.	Target "Motif:(TTAC)n" 1 22
2L_1	RepeatMasker	similarity	2898993	2899021	11.3	+	.	Target "Motif:(T)n" 1 29
2L_1	RepeatMasker	similarity	2901221	2901292	16.3	+	.	Target "Motif:(CTATAA)n" 1 75
2L_1	RepeatMasker	similarity	2901795	2901825	14.2	+	.	Target "Motif:(CGGAAT)n" 1 31
2L_1	RepeatMasker	similarity	2907713	2907762	6.3	+	.	Target "Motif:(GT)n" 1 55
2L_1	RepeatMasker	similarity	2912815	2912897	13.8	+	.	Target "Motif:(TGCGTG)n" 1 78
2L_1	RepeatMasker	similarity	2912933	2912964	14.7	+	.	Target "Motif:(ACA)n" 1 31
2L_1	RepeatMasker	similarity	2913566	2913601	15.4	+	.	Target "Motif:(TGTG)n" 1 36
2L_1	RepeatMasker	similarity	2915175	2915232	13.3	+	.	Target "Motif:A-rich" 1 63
2L_1	RepeatMasker	similarity	2915360	2915413	15.4	+	.	Target "Motif:(AATACA)n" 1 54
2L_1	RepeatMasker	similarity	2915754	2915777	13.7	+	.	Target "Motif:(AAC)n" 1 24
2L_1	RepeatMasker	similarity	2916524	2916600	19.6	+	.	Target "Motif:(ATAC)n" 1 78
2L_1	RepeatMasker	similarity	2916726	2916755	11.6	+	.	Target "Motif:(AT)n" 1 30
2L_1	RepeatMasker	similarity	2917474	2917494	4.9	+	.	Target "Motif:(GCA)n" 1 21
2L_1	RepeatMasker	similarity	2919322	2919345	4.7	+	.	Target "Motif:(CTC)n" 1 23
2L_1	RepeatMasker	similarity	2919686	2919723	14.5	+	.	Target "Motif:(AT)n" 1 39
2L_1	RepeatMasker	similarity	2920757	2920796	16.8	+	.	Target "Motif:(AACCA)n" 1 41
2L_1	RepeatMasker	similarity	2921062	2921084	9.3	+	.	Target "Motif:(TACA)n" 1 23
2L_1	RepeatMasker	similarity	2921087	2921107	4.9	+	.	Target "Motif:(GT)n" 1 21
2L_1	RepeatMasker	similarity	2923428	2923453	4.3	+	.	Target "Motif:(CA)n" 1 26
2L_1	RepeatMasker	similarity	2924920	2924950	6.8	+	.	Target "Motif:(TTCCAT)n" 1 31
2L_1	RepeatMasker	similarity	2925112	2925136	4.2	+	.	Target "Motif:(GTCA)n" 1 25
2L_1	RepeatMasker	similarity	2925507	2925533	0.0	+	.	Target "Motif:(AC)n" 1 27
2L_1	RepeatMasker	similarity	2926923	2926946	8.9	+	.	Target "Motif:(AG)n" 1 24
2L_1	RepeatMasker	similarity	2930217	2930251	3.3	+	.	Target "Motif:(GTTCCC)n" 1 33
2L_1	RepeatMasker	similarity	2930338	2930375	18.8	+	.	Target "Motif:(GTC)n" 1 37
2L_1	RepeatMasker	similarity	2930450	2930456	18.9	+	.	Target "Motif:(TTTCGT)n" 1 43
2L_1	RepeatMasker	similarity	2930457	2930492	3.2	+	.	Target "Motif:(TTCG)n" 1 38
2L_1	RepeatMasker	similarity	2932184	2932203	5.2	+	.	Target "Motif:(T)n" 1 20
2L_1	RepeatMasker	similarity	2934760	2934788	12.5	+	.	Target "Motif:(GCAGA)n" 1 28
2L_1	RepeatMasker	similarity	2935673	2935701	3.5	+	.	Target "Motif:(TGT)n" 1 29
2L_1	RepeatMasker	similarity	2936401	2936435	16.3	+	.	Target "Motif:(AGAC)n" 1 37
2L_1	RepeatMasker	similarity	2937145	2937179	15.9	+	.	Target "Motif:A-rich" 1 35
2L_1	RepeatMasker	similarity	2937682	2937746	3.2	+	.	Target "Motif:(AGCAACA)n" 1 69
2L_1	RepeatMasker	similarity	2938701	2938733	17.5	+	.	Target "Motif:(TA)n" 1 33
2L_1	RepeatMasker	similarity	2939966	2939987	9.7	+	.	Target "Motif:(AGAC)n" 1 22
2L_1	RepeatMasker	similarity	2940762	2940783	4.7	+	.	Target "Motif:(GAC)n" 1 22
2L_1	RepeatMasker	similarity	2940933	2940963	6.8	+	.	Target "Motif:(GGATT)n" 1 32
2L_1	RepeatMasker	similarity	2941738	2941790	8.0	+	.	Target "Motif:(GCA)n" 1 53
2L_1	RepeatMasker	similarity	2941952	2941981	3.4	+	.	Target "Motif:(CCACCAG)n" 1 30
2L_1	RepeatMasker	similarity	2942170	2942222	19.2	+	.	Target "Motif:Galileo_DM" 4727 4780
2L_1	RepeatMasker	similarity	2942513	2942555	7.3	+	.	Target "Motif:(CCAT)n" 1 43
2L_1	RepeatMasker	similarity	2943601	2943641	13.6	+	.	Target "Motif:(AAT)n" 1 41
2L_1	RepeatMasker	similarity	2943642	2943652	15.7	+	.	Target "Motif:(CAATAA)n" 2 52
2L_1	RepeatMasker	similarity	2944056	2944095	17.7	+	.	Target "Motif:(TA)n" 1 39
2L_1	RepeatMasker	similarity	2944744	2944777	17.6	+	.	Target "Motif:(TA)n" 1 33
2L_1	RepeatMasker	similarity	2944822	2944860	14.9	+	.	Target "Motif:A-rich" 1 39
2L_1	RepeatMasker	similarity	2945024	2945082	17.8	+	.	Target "Motif:(CAT)n" 1 58
2L_1	RepeatMasker	similarity	2946741	2946772	10.0	+	.	Target "Motif:(AGTTC)n" 1 32
2L_1	RepeatMasker	similarity	2947490	2947514	13.1	+	.	Target "Motif:(T)n" 1 25
2L_1	RepeatMasker	similarity	2948155	2948182	0.0	+	.	Target "Motif:(ATT)n" 1 27
2L_1	RepeatMasker	similarity	2949490	2949522	6.9	+	.	Target "Motif:(ACAATT)n" 1 34
2L_1	RepeatMasker	similarity	2951236	2951296	17.7	+	.	Target "Motif:(TTATTT)n" 1 59
2L_1	RepeatMasker	similarity	2952708	2952731	4.3	+	.	Target "Motif:(AC)n" 1 24
2L_1	RepeatMasker	similarity	2952758	2952777	5.3	+	.	Target "Motif:(CAG)n" 1 20
2L_1	RepeatMasker	similarity	2952946	2952975	3.4	+	.	Target "Motif:(TCGAA)n" 1 30
2L_1	RepeatMasker	similarity	2954627	2954660	9.4	+	.	Target "Motif:(TGGGAA)n" 1 34
2L_1	RepeatMasker	similarity	2956492	2956531	13.8	+	.	Target "Motif:(TTGCTG)n" 1 40
2L_1	RepeatMasker	similarity	2956620	2956640	5.0	+	.	Target "Motif:(GCA)n" 1 21
2L_1	RepeatMasker	similarity	2956681	2956739	19.9	+	.	Target "Motif:(AACCGA)n" 1 57
2L_1	RepeatMasker	similarity	2959990	2962111	0.0	-	.	Target "Motif:POGO" 1 2121
2L_1	RepeatMasker	similarity	2962557	2962598	10.2	+	.	Target "Motif:(AAGAG)n" 1 42
2L_1	RepeatMasker	similarity	2962728	2962751	4.7	+	.	Target "Motif:(AAAT)n" 1 23
2L_1	RepeatMasker	similarity	2962833	2962866	17.5	+	.	Target "Motif:(TTTGT)n" 1 33
2L_1	RepeatMasker	similarity	2963161	2963192	14.7	+	.	Target "Motif:(ACTTTT)n" 1 31
2L_1	RepeatMasker	similarity	2964467	2964503	8.7	+	.	Target "Motif:(GGATTC)n" 1 37
2L_1	RepeatMasker	similarity	2964821	2964843	4.5	+	.	Target "Motif:(ACC)n" 1 23
2L_1	RepeatMasker	similarity	2967949	2967973	4.1	+	.	Target "Motif:(CA)n" 1 25
2L_1	RepeatMasker	similarity	2968053	2968074	4.7	+	.	Target "Motif:(CTA)n" 1 23
2L_1	RepeatMasker	similarity	2971689	2971716	7.6	+	.	Target "Motif:(AC)n" 1 28
2L_1	RepeatMasker	similarity	2972164	2972207	16.1	+	.	Target "Motif:(TGTC)n" 1 45
2L_1	RepeatMasker	similarity	2972256	2972407	14.0	+	.	Target "Motif:Jockey-6_DK" 490 598
2L_1	RepeatMasker	similarity	2974905	2975029	15.6	+	.	Target "Motif:Jockey-6_DK" 400 489
2L_1	RepeatMasker	similarity	2975444	2975477	16.4	+	.	Target "Motif:GA-rich" 1 34
2L_1	RepeatMasker	similarity	2978892	2978934	15.7	+	.	Target "Motif:(CGGAGG)n" 1 43
2L_1	RepeatMasker	similarity	2979316	2979351	12.9	+	.	Target "Motif:(CCCCACC)n" 1 36
2L_1	RepeatMasker	similarity	2979352	2979358	16.4	+	.	Target "Motif:(C)n" 2 44
2L_1	RepeatMasker	similarity	2979667	2979702	16.6	+	.	Target "Motif:(AT)n" 1 35
2L_1	RepeatMasker	similarity	2980523	2980585	18.0	+	.	Target "Motif:(TA)n" 1 64
2L_1	RepeatMasker	similarity	2980670	2980709	8.0	+	.	Target "Motif:(ACA)n" 1 40
2L_1	RepeatMasker	similarity	2980766	2980806	8.6	+	.	Target "Motif:(AAACA)n" 1 39
2L_1	RepeatMasker	similarity	2984649	2984677	19.7	+	.	Target "Motif:(CT)n" 1 29
2L_1	RepeatMasker	similarity	2984790	2984815	12.7	+	.	Target "Motif:(TCTC)n" 1 26
2L_1	RepeatMasker	similarity	2984913	2984941	11.1	+	.	Target "Motif:(GT)n" 1 29
2L_1	RepeatMasker	similarity	2987891	2987907	0.0	+	.	Target "Motif:(CAG)n" 1 17
2L_1	RepeatMasker	similarity	2990428	2990451	13.7	+	.	Target "Motif:(TCG)n" 1 24
2L_1	RepeatMasker	similarity	2990523	2990550	11.7	+	.	Target "Motif:(GCA)n" 1 28
2L_1	RepeatMasker	similarity	2993099	2993158	16.3	+	.	Target "Motif:(AT)n" 1 61
2L_1	RepeatMasker	similarity	2993549	2993580	10.0	+	.	Target "Motif:(AAACG)n" 1 33
2L_1	RepeatMasker	similarity	2993810	2993844	9.8	+	.	Target "Motif:(CA)n" 1 35
2L_1	RepeatMasker	similarity	2994843	2994883	14.8	+	.	Target "Motif:A-rich" 1 40
2L_1	RepeatMasker	similarity	3001995	3002041	14.6	+	.	Target "Motif:(TCA)n" 1 47
2L_1	RepeatMasker	similarity	3004047	3004079	17.2	+	.	Target "Motif:(AGCAGG)n" 1 33
2L_1	RepeatMasker	similarity	3006075	3006127	12.4	+	.	Target "Motif:(AT)n" 1 56
2L_1	RepeatMasker	similarity	3012205	3012223	5.6	+	.	Target "Motif:(TCC)n" 1 19
2L_1	RepeatMasker	similarity	3014429	3014478	15.0	+	.	Target "Motif:A-rich" 1 49
2L_1	RepeatMasker	similarity	3020080	3020109	18.9	+	.	Target "Motif:(GT)n" 1 30
2L_1	RepeatMasker	similarity	3023851	3023891	17.2	+	.	Target "Motif:(AC)n" 1 40
2L_1	RepeatMasker	similarity	3027783	3027822	20.0	+	.	Target "Motif:(AATACT)n" 1 42
2L_1	RepeatMasker	similarity	3028496	3028533	18.1	+	.	Target "Motif:(AGCCA)n" 1 40
2L_1	RepeatMasker	similarity	3029855	3029900	13.0	+	.	Target "Motif:G-rich" 1 47
2L_1	RepeatMasker	similarity	3030675	3030733	11.9	+	.	Target "Motif:(TCCAAC)n" 1 57
2L_1	RepeatMasker	similarity	3030798	3030858	19.2	+	.	Target "Motif:(AGACAGA)n" 1 62
2L_1	RepeatMasker	similarity	3031020	3031089	15.2	+	.	Target "Motif:Helitron-1_DEu" 1 66
2L_1	RepeatMasker	similarity	3031094	3031154	8.2	+	.	Target "Motif:DNAREP1_DM" 533 593
2L_1	RepeatMasker	similarity	3031121	3031170	10.7	+	.	Target "Motif:Hoyak2" 1 47
2L_1	RepeatMasker	similarity	3031314	3031345	14.0	+	.	Target "Motif:(ACCA)n" 1 32
2L_1	RepeatMasker	similarity	3034257	3034287	18.8	+	.	Target "Motif:(ATATTT)n" 1 31
2L_1	RepeatMasker	similarity	3034959	3034986	7.7	+	.	Target "Motif:(TTCA)n" 1 28
2L_1	RepeatMasker	similarity	3035950	3035996	13.2	+	.	Target "Motif:(CCAT)n" 1 44
2L_1	RepeatMasker	similarity	3038159	3038177	5.5	+	.	Target "Motif:(T)n" 1 19
2L_1	RepeatMasker	similarity	3038418	3038457	16.7	+	.	Target "Motif:(CTTTTTC)n" 1 41
2L_1	RepeatMasker	similarity	3039746	3039788	10.1	+	.	Target "Motif:(GGATGT)n" 1 43
2L_1	RepeatMasker	similarity	3040151	3040210	18.3	+	.	Target "Motif:(CAACAG)n" 1 59
2L_1	RepeatMasker	similarity	3040813	3040848	16.8	+	.	Target "Motif:(CAA)n" 1 35
2L_1	RepeatMasker	similarity	3041680	3041748	10.9	+	.	Target "Motif:(CGCCCA)n" 1 68
2L_1	RepeatMasker	similarity	3041794	3041834	7.8	+	.	Target "Motif:(CAG)n" 1 41
2L_1	RepeatMasker	similarity	3047263	3047292	10.8	+	.	Target "Motif:(GCA)n" 1 30
2L_1	RepeatMasker	similarity	3054739	3054774	18.9	+	.	Target "Motif:(TCATCG)n" 1 36
2L_1	RepeatMasker	similarity	3055239	3055298	11.2	+	.	Target "Motif:(CTTCTG)n" 1 69
2L_1	RepeatMasker	similarity	3072797	3072920	19.2	-	.	Target "Motif:359bp_SAT" 235 355
2L_1	RepeatMasker	similarity	3085264	3085291	7.5	+	.	Target "Motif:(GTGT)n" 1 28
2L_1	RepeatMasker	similarity	3095390	3095434	17.8	+	.	Target "Motif:A-rich" 1 44
2L_1	RepeatMasker	similarity	3099724	3099999	0.0	+	.	Target "Motif:Copia_LTR" 1 276
2L_1	RepeatMasker	similarity	3100000	3104484	0.5	+	.	Target "Motif:Copia_I-int" 1 4593
2L_1	RepeatMasker	similarity	3104485	3104760	0.0	+	.	Target "Motif:Copia_LTR" 1 276
2L_1	RepeatMasker	similarity	3106062	3106083	9.8	+	.	Target "Motif:(CAG)n" 1 22
2L_1	RepeatMasker	similarity	3107480	3107510	10.4	+	.	Target "Motif:(ATATAT)n" 1 33
2L_1	RepeatMasker	similarity	3108097	3108121	13.2	+	.	Target "Motif:(A)n" 1 25
2L_1	RepeatMasker	similarity	3108348	3108369	9.8	+	.	Target "Motif:(AT)n" 1 22
2L_1	RepeatMasker	similarity	3108428	3108452	4.1	+	.	Target "Motif:(CAGC)n" 1 25
2L_1	RepeatMasker	similarity	3109745	3109765	4.9	+	.	Target "Motif:(T)n" 1 21
2L_1	RepeatMasker	similarity	3110007	3110053	17.0	+	.	Target "Motif:(TCCACCA)n" 1 49
2L_1	RepeatMasker	similarity	3110470	3110495	13.1	+	.	Target "Motif:(ACA)n" 1 26
2L_1	RepeatMasker	similarity	3115095	3115118	8.8	+	.	Target "Motif:(TCA)n" 1 24
2L_1	RepeatMasker	similarity	3115980	3116010	11.1	+	.	Target "Motif:(CTT)n" 1 30
2L_1	RepeatMasker	similarity	3117203	3117247	7.3	+	.	Target "Motif:(TCCAAC)n" 1 46
2L_1	RepeatMasker	similarity	3129803	3129838	12.8	+	.	Target "Motif:(AATAT)n" 1 36
2L_1	RepeatMasker	similarity	3135180	3135241	18.8	+	.	Target "Motif:(ATATCAT)n" 1 67
2L_1	RepeatMasker	similarity	3138365	3138398	13.9	+	.	Target "Motif:(AT)n" 1 33
2L_1	RepeatMasker	similarity	3139171	3139201	18.2	+	.	Target "Motif:(T)n" 1 31
2L_1	RepeatMasker	similarity	3139395	3139420	13.1	+	.	Target "Motif:(AT)n" 1 26
2L_1	RepeatMasker	similarity	3139421	3139430	19.7	+	.	Target "Motif:(ATACAT)n" 1 36
2L_1	RepeatMasker	similarity	3154192	3154234	12.8	+	.	Target "Motif:(GGT)n" 1 43
2L_1	RepeatMasker	similarity	3160873	3160897	9.2	+	.	Target "Motif:(TGTA)n" 1 24
2L_1	RepeatMasker	similarity	3161913	3161943	14.2	+	.	Target "Motif:(TTTGAT)n" 1 32
2L_1	RepeatMasker	similarity	3162899	3162937	14.1	+	.	Target "Motif:(CCTTCAC)n" 1 43
2L_1	RepeatMasker	similarity	3164665	3164691	16.6	+	.	Target "Motif:A-rich" 1 27
2L_1	RepeatMasker	similarity	3165355	3165399	19.4	+	.	Target "Motif:(ATATATT)n" 1 43
2L_1	RepeatMasker	similarity	3172459	3172496	18.8	+	.	Target "Motif:(AACT)n" 1 38
2L_1	RepeatMasker	similarity	3178741	3178782	11.3	+	.	Target "Motif:(ACA)n" 1 42
2L_1	RepeatMasker	similarity	3179006	3179030	8.5	+	.	Target "Motif:(CA)n" 1 25
2L_1	RepeatMasker	similarity	3179342	3179384	0.0	+	.	Target "Motif:(TGAC)n" 1 43
2L_1	RepeatMasker	similarity	3181615	3181640	8.1	+	.	Target "Motif:(GCA)n" 1 27
2L_1	RepeatMasker	similarity	3183981	3184008	0.0	+	.	Target "Motif:(ACCA)n" 1 28
2L_1	RepeatMasker	similarity	3185829	3185869	10.6	+	.	Target "Motif:(CAA)n" 1 42
2L_1	RepeatMasker	similarity	3197912	3197946	2.9	-	.	Target "Motif:PROTOP_B" 505 539
2L_1	RepeatMasker	similarity	3202109	3202134	8.1	+	.	Target "Motif:(A)n" 1 26
2L_1	RepeatMasker	similarity	3203413	3203469	16.8	+	.	Target "Motif:(CGGTT)n" 1 55
2L_1	RepeatMasker	similarity	3204623	3204647	13.7	+	.	Target "Motif:(ATG)n" 1 25
2L_1	RepeatMasker	similarity	3205459	3205502	2.7	+	.	Target "Motif:(AAAAT)n" 1 42
2L_1	RepeatMasker	similarity	3206442	3206460	0.0	+	.	Target "Motif:(GT)n" 1 19
2L_1	RepeatMasker	similarity	3207499	3207528	10.7	+	.	Target "Motif:(A)n" 1 30
2L_1	RepeatMasker	similarity	3210117	3210153	8.7	+	.	Target "Motif:(ATGCAAA)n" 1 39
2L_1	RepeatMasker	similarity	3212167	3212204	17.7	+	.	Target "Motif:(T)n" 1 38
2L_1	RepeatMasker	similarity	3214797	3214832	15.4	+	.	Target "Motif:(AATTTA)n" 1 38
2L_1	RepeatMasker	similarity	3219275	3219303	15.3	+	.	Target "Motif:(GGT)n" 1 29
2L_1	RepeatMasker	similarity	3225728	3225749	10.0	+	.	Target "Motif:(TG)n" 1 22
2L_1	RepeatMasker	similarity	3228586	3228625	17.6	+	.	Target "Motif:G-rich" 1 41
2L_1	RepeatMasker	similarity	3228784	3228825	7.7	+	.	Target "Motif:(GCTGCTCCT)n" 1 42
2L_1	RepeatMasker	similarity	3228908	3228928	5.0	+	.	Target "Motif:(AC)n" 1 21
2L_1	RepeatMasker	similarity	3229327	3229683	1.7	-	.	Target "Motif:MDG1_LTR" 87 442
2L_1	RepeatMasker	similarity	3229684	3229753	7.7	+	.	Target "Motif:(TTA)n" 1 70
2L_1	RepeatMasker	similarity	3229770	3235128	0.7	-	.	Target "Motif:MDG1_I-int" 1115 6596
2L_1	RepeatMasker	similarity	3235129	3235154	0.0	+	.	Target "Motif:(T)n" 1 26
2L_1	RepeatMasker	similarity	3235155	3236259	0.8	-	.	Target "Motif:MDG1_I-int" 2 1114
2L_1	RepeatMasker	similarity	3236260	3236616	1.7	-	.	Target "Motif:MDG1_LTR" 87 442
2L_1	RepeatMasker	similarity	3236617	3236686	7.7	+	.	Target "Motif:(TTA)n" 1 70
2L_1	RepeatMasker	similarity	3237082	3237104	4.5	+	.	Target "Motif:(AACA)n" 1 23
2L_1	RepeatMasker	similarity	3242977	3243004	0.0	+	.	Target "Motif:(CT)n" 1 28
2L_1	RepeatMasker	similarity	3245763	3245797	16.0	+	.	Target "Motif:(CCTTT)n" 1 35
2L_1	RepeatMasker	similarity	3246289	3246341	16.1	+	.	Target "Motif:(TTTTTTC)n" 1 52
2L_1	RepeatMasker	similarity	3250514	3250554	11.6	+	.	Target "Motif:(CATTGG)n" 1 40
2L_1	RepeatMasker	similarity	3253089	3253117	7.3	+	.	Target "Motif:(ATAG)n" 1 31
2L_1	RepeatMasker	similarity	3254615	3254653	15.7	+	.	Target "Motif:(TATCCTT)n" 1 38
2L_1	RepeatMasker	similarity	3257642	3257688	17.7	+	.	Target "Motif:(GGCAT)n" 1 49
2L_1	RepeatMasker	similarity	3264823	3264842	5.3	+	.	Target "Motif:(TG)n" 1 20
2L_1	RepeatMasker	similarity	3269586	3269629	12.3	+	.	Target "Motif:(GGGAAGG)n" 1 44
2L_1	RepeatMasker	similarity	3272476	3272508	9.8	+	.	Target "Motif:(CTGCAG)n" 1 33
2L_1	RepeatMasker	similarity	3274822	3274869	13.9	+	.	Target "Motif:(TATA)n" 1 48
2L_1	RepeatMasker	similarity	3277962	3278000	14.4	+	.	Target "Motif:(TA)n" 1 40
2L_1	RepeatMasker	similarity	3278086	3278489	10.8	+	.	Target "Motif:Gypsy6_LTR" 1 402
2L_1	RepeatMasker	similarity	3278494	3285188	0.6	+	.	Target "Motif:Gypsy1-I_DM" 1 6727
2L_1	RepeatMasker	similarity	3285190	3285595	10.8	+	.	Target "Motif:Gypsy6_LTR" 1 404
2L_1	RepeatMasker	similarity	3285754	3285807	12.5	+	.	Target "Motif:(ACTTCC)n" 1 54
2L_1	RepeatMasker	similarity	3288096	3288140	18.4	+	.	Target "Motif:A-rich" 1 47
2L_1	RepeatMasker	similarity	3293561	3293583	4.5	+	.	Target "Motif:(AT)n" 1 24
2L_1	RepeatMasker	similarity	3295597	3295619	4.5	+	.	Target "Motif:(A)n" 1 23
2L_1	RepeatMasker	similarity	3296739	3296826	15.9	+	.	Target "Motif:HOBO" 1862 1949
2L_1	RepeatMasker	similarity	3298170	3298207	15.3	+	.	Target "Motif:(TATA)n" 1 38
2L_1	RepeatMasker	similarity	3299549	3299582	7.0	+	.	Target "Motif:(ATT)n" 1 33
2L_1	RepeatMasker	similarity	3300774	3300806	0.0	+	.	Target "Motif:(G)n" 1 33
2L_1	RepeatMasker	similarity	3303188	3303227	16.4	+	.	Target "Motif:(CATGAT)n" 1 37
2L_1	RepeatMasker	similarity	3303554	3303574	4.9	+	.	Target "Motif:(ATG)n" 1 21
2L_1	RepeatMasker	similarity	3307987	3308018	17.5	+	.	Target "Motif:(CAGGAC)n" 1 32
2L_1	RepeatMasker	similarity	3310539	3310579	2.6	+	.	Target "Motif:(TGTGTGG)n" 1 40
2L_1	RepeatMasker	similarity	3317317	3317343	16.8	+	.	Target "Motif:(TG)n" 1 27
2L_1	RepeatMasker	similarity	3329545	3329569	9.2	+	.	Target "Motif:(CA)n" 1 24
2L_1	RepeatMasker	similarity	3332112	3332144	14.2	+	.	Target "Motif:(TA)n" 1 32
2L_1	RepeatMasker	similarity	3332891	3332919	8.4	+	.	Target "Motif:(TATG)n" 1 27
2L_1	RepeatMasker	similarity	3333909	3333942	9.5	+	.	Target "Motif:(A)n" 1 34
2L_1	RepeatMasker	similarity	3361824	3361853	3.5	+	.	Target "Motif:(CT)n" 1 30
2L_1	RepeatMasker	similarity	3362165	3362206	10.3	+	.	Target "Motif:(ATAGAT)n" 1 44
2L_1	RepeatMasker	similarity	3363406	3363447	18.9	+	.	Target "Motif:(TGCTGG)n" 1 43
2L_1	RepeatMasker	similarity	3365714	3365768	18.0	+	.	Target "Motif:(CA)n" 1 54
2L_1	RepeatMasker	similarity	3367842	3367891	14.6	+	.	Target "Motif:(ACA)n" 1 52
2L_1	RepeatMasker	similarity	3368011	3368060	15.6	+	.	Target "Motif:(GT)n" 1 50
2L_1	RepeatMasker	similarity	3368829	3368855	16.5	+	.	Target "Motif:(T)n" 1 27
2L_1	RepeatMasker	similarity	3372381	3372414	3.0	+	.	Target "Motif:(AAAC)n" 1 34
2L_1	RepeatMasker	similarity	3372427	3372469	12.8	+	.	Target "Motif:G-rich" 1 44
2L_1	RepeatMasker	similarity	3373043	3373081	2.6	+	.	Target "Motif:(ACTG)n" 1 39
2L_1	RepeatMasker	similarity	3378057	3378092	5.9	+	.	Target "Motif:(TG)n" 1 36
2L_1	RepeatMasker	similarity	3378833	3378849	0.0	+	.	Target "Motif:(T)n" 1 17
2L_1	RepeatMasker	similarity	3378931	3378956	4.0	+	.	Target "Motif:(ACAAA)n" 1 28
2L_1	RepeatMasker	similarity	3379254	3379292	17.5	+	.	Target "Motif:(TGC)n" 1 39
2L_1	RepeatMasker	similarity	3379771	3379856	9.1	+	.	Target "Motif:(TGC)n" 1 86
2L_1	RepeatMasker	similarity	3383004	3383051	17.0	+	.	Target "Motif:(TTTGTT)n" 1 48
2L_1	RepeatMasker	similarity	3383404	3383438	16.0	+	.	Target "Motif:(AT)n" 1 37
2L_1	RepeatMasker	similarity	3389458	3389515	18.8	+	.	Target "Motif:(TTG)n" 1 56
2L_1	RepeatMasker	similarity	3392559	3392592	6.3	+	.	Target "Motif:(T)n" 1 34
2L_1	RepeatMasker	similarity	3405838	3405890	19.6	+	.	Target "Motif:(TCGGTT)n" 1 55
2L_1	RepeatMasker	similarity	3409088	3409107	5.3	+	.	Target "Motif:(T)n" 1 20
2L_1	RepeatMasker	similarity	3411895	3411926	13.9	+	.	Target "Motif:(GCTTGC)n" 1 34
2L_1	RepeatMasker	similarity	3415205	3415390	0.0	+	.	Target "Motif:POGON1" 1 186
2L_1	RepeatMasker	similarity	3417476	3417514	15.8	+	.	Target "Motif:(GAAGGAC)n" 1 37
2L_1	RepeatMasker	similarity	3419895	3419928	6.2	+	.	Target "Motif:(GTTGCGA)n" 1 36
2L_1	RepeatMasker	similarity	3425550	3425596	16.2	+	.	Target "Motif:(TTTTCCA)n" 1 47
2L_1	RepeatMasker	similarity	3428050	3428070	5.0	+	.	Target "Motif:(CA)n" 1 21
2L_1	RepeatMasker	similarity	3431920	3431944	0.0	+	.	Target "Motif:(AT)n" 1 25
2L_1	RepeatMasker	similarity	3436240	3436274	16.9	+	.	Target "Motif:(CGCATA)n" 1 34
2L_1	RepeatMasker	similarity	3440667	3440703	5.9	+	.	Target "Motif:(ATATTGT)n" 1 40
2L_1	RepeatMasker	similarity	3440909	3440953	18.3	+	.	Target "Motif:GA-rich" 1 46
2L_1	RepeatMasker	similarity	3441550	3441570	0.0	+	.	Target "Motif:(A)n" 1 21
2L_1	RepeatMasker	similarity	3446609	3446642	6.5	+	.	Target "Motif:(TTA)n" 1 36
2L_1	RepeatMasker	similarity	3447054	3447075	9.8	+	.	Target "Motif:(AT)n" 1 22
2L_1	RepeatMasker	similarity	3448292	3448320	7.2	+	.	Target "Motif:(ATAT)n" 1 29
2L_1	RepeatMasker	similarity	3450314	3450337	8.9	+	.	Target "Motif:(T)n" 1 24
2L_1	RepeatMasker	similarity	3450812	3450838	12.6	+	.	Target "Motif:(CA)n" 1 28
2L_1	RepeatMasker	similarity	3451482	3451504	4.5	+	.	Target "Motif:(TG)n" 1 23
2L_1	RepeatMasker	similarity	3452409	3452446	0.0	+	.	Target "Motif:(TAAGTA)n" 1 34
2L_1	RepeatMasker	similarity	3453370	3453413	7.2	+	.	Target "Motif:(CTGTTTTT)n" 1 49
2L_1	RepeatMasker	similarity	3455042	3455064	4.5	+	.	Target "Motif:(A)n" 1 23
2L_1	RepeatMasker	similarity	3456999	3457040	18.9	+	.	Target "Motif:(GCA)n" 1 42
2L_1	RepeatMasker	similarity	3457431	3457458	8.3	+	.	Target "Motif:(AACT)n" 1 28
2L_1	RepeatMasker	similarity	3457779	3457830	16.0	-	.	Target "Motif:Heta-1_D" 468 517
2L_1	RepeatMasker	similarity	3462748	3462774	12.0	+	.	Target "Motif:(A)n" 1 27
2L_1	RepeatMasker	similarity	3466603	3466632	0.0	+	.	Target "Motif:(CA)n" 1 30
2L_1	RepeatMasker	similarity	3467280	3467301	0.0	+	.	Target "Motif:(GTCG)n" 1 22
2L_1	RepeatMasker	similarity	3470713	3470746	15.5	+	.	Target "Motif:(ATAT)n" 1 34
2L_1	RepeatMasker	similarity	3475164	3475187	4.3	+	.	Target "Motif:(G)n" 1 24
2L_1	RepeatMasker	similarity	3478565	3478591	16.5	+	.	Target "Motif:(TA)n" 1 27
2L_1	RepeatMasker	similarity	3489277	3489667	7.5	-	.	Target "Motif:DNAREP1_DM" 1 594
2L_1	RepeatMasker	similarity	3492488	3492504	0.0	+	.	Target "Motif:(A)n" 1 17
2L_1	RepeatMasker	similarity	3504904	3504943	11.3	+	.	Target "Motif:GA-rich" 1 41
2L_1	RepeatMasker	similarity	3509684	3509716	17.5	+	.	Target "Motif:(TGC)n" 1 33
2L_1	RepeatMasker	similarity	3512465	3512503	17.2	+	.	Target "Motif:(GTTGCTA)n" 1 40
2L_1	RepeatMasker	similarity	3513341	3513379	17.6	+	.	Target "Motif:(CAACAG)n" 1 41
2L_1	RepeatMasker	similarity	3513831	3513887	14.0	+	.	Target "Motif:A-rich" 1 54
2L_1	RepeatMasker	similarity	3514449	3514486	10.7	+	.	Target "Motif:(TTCGA)n" 1 34
2L_1	RepeatMasker	similarity	3516254	3516296	15.4	+	.	Target "Motif:(TCAATT)n" 1 44
2L_1	RepeatMasker	similarity	3516887	3516931	17.4	+	.	Target "Motif:(AATTTAT)n" 1 42
2L_1	RepeatMasker	similarity	3518403	3518429	7.8	+	.	Target "Motif:(GCT)n" 1 28
2L_1	RepeatMasker	similarity	3521035	3521072	12.0	+	.	Target "Motif:(ATCGG)n" 1 38
2L_1	RepeatMasker	similarity	3523639	3523681	18.7	+	.	Target "Motif:A-rich" 1 42
2L_1	RepeatMasker	similarity	3525074	3525116	15.5	+	.	Target "Motif:(GAGTCG)n" 1 43
2L_1	RepeatMasker	similarity	3525785	3525853	7.7	+	.	Target "Motif:(TGGATG)n" 1 72
2L_1	RepeatMasker	similarity	3528120	3528166	17.5	+	.	Target "Motif:(TAATA)n" 1 48
2L_1	RepeatMasker	similarity	3528720	3528749	14.9	+	.	Target "Motif:(ATAAT)n" 1 31
2L_1	RepeatMasker	similarity	3534156	3534193	5.5	+	.	Target "Motif:(ACTTT)n" 1 41
2L_1	RepeatMasker	similarity	3546068	3546092	8.5	+	.	Target "Motif:(T)n" 1 25
2L_1	RepeatMasker	similarity	3551196	3551219	13.9	+	.	Target "Motif:(GAAA)n" 1 24
2L_1	RepeatMasker	similarity	3555316	3555361	19.8	+	.	Target "Motif:A-rich" 1 49
2L_1	RepeatMasker	similarity	3559585	3559621	18.6	+	.	Target "Motif:(ACACAC)n" 1 37
2L_1	RepeatMasker	similarity	3560954	3560985	10.4	+	.	Target "Motif:(TGT)n" 1 32
2L_1	RepeatMasker	similarity	3563078	3563101	8.9	+	.	Target "Motif:(A)n" 1 24
2L_1	RepeatMasker	similarity	3563159	3563202	16.6	+	.	Target "Motif:A-rich" 1 43
2L_1	RepeatMasker	similarity	3566140	3566168	15.3	+	.	Target "Motif:(AC)n" 1 29
2L_1	RepeatMasker	similarity	3566358	3566389	13.7	+	.	Target "Motif:(CAGTAA)n" 1 32
2L_1	RepeatMasker	similarity	3569414	3569452	17.5	+	.	Target "Motif:(CAAGTC)n" 1 39
2L_1	RepeatMasker	similarity	3570073	3570115	10.0	+	.	Target "Motif:(CCATTC)n" 1 43
2L_1	RepeatMasker	similarity	3570132	3570166	15.9	+	.	Target "Motif:(TCCCAG)n" 1 35
2L_1	RepeatMasker	similarity	3571504	3571547	15.3	+	.	Target "Motif:(ATAT)n" 1 44
2L_1	RepeatMasker	similarity	3573325	3573349	13.1	+	.	Target "Motif:(AT)n" 1 25
2L_1	RepeatMasker	similarity	3574287	3574338	14.0	+	.	Target "Motif:(GCA)n" 1 54
2L_1	RepeatMasker	similarity	3574456	3574497	20.0	+	.	Target "Motif:(AAT)n" 1 42
2L_1	RepeatMasker	similarity	3574588	3574639	13.1	+	.	Target "Motif:(ATA)n" 1 52
2L_1	RepeatMasker	similarity	3577455	3577481	8.0	+	.	Target "Motif:(ATAC)n" 1 28
2L_1	RepeatMasker	similarity	3578213	3578251	14.1	+	.	Target "Motif:(TGGAGT)n" 1 39
2L_1	RepeatMasker	similarity	3589912	3589948	6.7	+	.	Target "Motif:(GCTTT)n" 1 36
2L_1	RepeatMasker	similarity	3590066	3590091	8.3	+	.	Target "Motif:(AGCT)n" 1 26
2L_1	RepeatMasker	similarity	3593125	3593154	14.9	+	.	Target "Motif:G-rich" 1 31
2L_1	RepeatMasker	similarity	3594306	3594327	10.0	+	.	Target "Motif:(A)n" 1 22
2L_1	RepeatMasker	similarity	3594550	3594613	19.4	+	.	Target "Motif:(TTTGG)n" 1 58
2L_1	RepeatMasker	similarity	3596337	3596358	4.8	+	.	Target "Motif:(CAA)n" 1 23
2L_1	RepeatMasker	similarity	3598629	3598656	7.6	+	.	Target "Motif:(GATAT)n" 1 29
2L_1	RepeatMasker	similarity	3599416	3599477	16.2	+	.	Target "Motif:(GGTAT)n" 1 62
2L_1	RepeatMasker	similarity	3599641	3599662	9.8	+	.	Target "Motif:(A)n" 1 22
2L_1	RepeatMasker	similarity	3600369	3600413	17.6	+	.	Target "Motif:(GGAGTAC)n" 1 46
2L_1	RepeatMasker	similarity	3601678	3601729	19.6	+	.	Target "Motif:A-rich" 1 50
2L_1	RepeatMasker	similarity	3606117	3606190	8.2	-	.	Target "Motif:TART_DV" 2760 2857
2L_1	RepeatMasker	similarity	3606673	3606711	11.7	+	.	Target "Motif:(GCTGCA)n" 1 38
2L_1	RepeatMasker	similarity	3607196	3607227	14.4	+	.	Target "Motif:(TA)n" 1 33
2L_1	RepeatMasker	similarity	3609686	3609718	13.3	+	.	Target "Motif:(AGTCGA)n" 1 34
2L_1	RepeatMasker	similarity	3609717	3609762	14.3	+	.	Target "Motif:(TCTCCA)n" 1 46
2L_1	RepeatMasker	similarity	3610296	3610332	16.8	+	.	Target "Motif:(ATTTTG)n" 1 35
2L_1	RepeatMasker	similarity	3612173	3612203	10.4	+	.	Target "Motif:(ACCCAA)n" 1 32
2L_1	RepeatMasker	similarity	3613158	3613197	10.8	+	.	Target "Motif:(CGAGTC)n" 1 40
2L_1	RepeatMasker	similarity	3613327	3613364	9.3	+	.	Target "Motif:(CCAAAA)n" 1 36
2L_1	RepeatMasker	similarity	3613806	3613887	17.8	+	.	Target "Motif:(GTCTTGA)n" 1 81
2L_1	RepeatMasker	similarity	3614399	3614430	13.7	+	.	Target "Motif:(TCAGA)n" 1 32
2L_1	RepeatMasker	similarity	3614949	3615010	5.4	+	.	Target "Motif:(CAGCAA)n" 1 52
2L_1	RepeatMasker	similarity	3615950	3615984	9.2	+	.	Target "Motif:(TTCGAG)n" 1 39
2L_1	RepeatMasker	similarity	3616140	3616166	16.5	+	.	Target "Motif:A-rich" 1 27
2L_1	RepeatMasker	similarity	3617612	3617633	9.8	+	.	Target "Motif:(A)n" 1 22
2L_1	RepeatMasker	similarity	3618287	3618316	15.0	+	.	Target "Motif:(CAG)n" 1 30
2L_1	RepeatMasker	similarity	3618952	3619010	17.1	+	.	Target "Motif:(GGATTGG)n" 1 59
2L_1	RepeatMasker	similarity	3620268	3620321	19.7	+	.	Target "Motif:A-rich" 1 50
2L_1	RepeatMasker	similarity	3622234	3622267	3.4	+	.	Target "Motif:(AT)n" 1 32
2L_1	RepeatMasker	similarity	3623054	3623076	9.3	+	.	Target "Motif:(TGA)n" 1 23
2L_1	RepeatMasker	similarity	3623082	3623112	14.5	+	.	Target "Motif:(GCTGCC)n" 1 31
2L_1	RepeatMasker	similarity	3624854	3624893	13.7	+	.	Target "Motif:(CAA)n" 1 42
2L_1	RepeatMasker	similarity	3625465	3625485	0.0	+	.	Target "Motif:(AGA)n" 1 21
2L_1	RepeatMasker	similarity	3625808	3625824	0.0	+	.	Target "Motif:(G)n" 1 17
2L_1	RepeatMasker	similarity	3626767	3626799	9.7	+	.	Target "Motif:(AATGGG)n" 1 33
2L_1	RepeatMasker	similarity	3629806	3629843	8.9	+	.	Target "Motif:(AAATGG)n" 1 37
2L_1	RepeatMasker	similarity	3631199	3631217	0.0	+	.	Target "Motif:(TG)n" 1 19
2L_1	RepeatMasker	similarity	3633659	3633738	8.2	+	.	Target "Motif:(TGC)n" 1 80
2L_1	RepeatMasker	similarity	3635566	3635588	4.5	+	.	Target "Motif:(AAAT)n" 1 23
2L_1	RepeatMasker	similarity	3641174	3641209	5.8	+	.	Target "Motif:(GGGAACT)n" 1 36
2L_1	RepeatMasker	similarity	3642778	3642819	16.1	+	.	Target "Motif:(AATCG)n" 1 42
2L_1	RepeatMasker	similarity	3642862	3642901	14.0	+	.	Target "Motif:(TCGACAT)n" 1 40
2L_1	RepeatMasker	similarity	3643505	3643541	5.6	+	.	Target "Motif:(GAAATGCT)n" 1 37
2L_1	RepeatMasker	similarity	3644805	3644866	18.1	+	.	Target "Motif:(CCCAAG)n" 1 59
2L_1	RepeatMasker	similarity	3653664	3653685	9.8	+	.	Target "Motif:(CTG)n" 1 22
2L_1	RepeatMasker	similarity	3654255	3654285	7.3	+	.	Target "Motif:(GTTTCT)n" 1 31
2L_1	RepeatMasker	similarity	3656330	3656353	13.9	+	.	Target "Motif:(T)n" 1 24
2L_1	RepeatMasker	similarity	3658031	3658058	11.6	+	.	Target "Motif:(AAC)n" 1 28
2L_1	RepeatMasker	similarity	3658876	3658899	8.8	+	.	Target "Motif:(TG)n" 1 24
2L_1	RepeatMasker	similarity	3663567	3663593	8.5	+	.	Target "Motif:(AT)n" 1 26
2L_1	RepeatMasker	similarity	3666367	3666396	19.6	+	.	Target "Motif:(TTG)n" 1 30
2L_1	RepeatMasker	similarity	3666848	3666882	15.9	+	.	Target "Motif:(GCTGGT)n" 1 36
2L_1	RepeatMasker	similarity	3667589	3667614	8.2	+	.	Target "Motif:(T)n" 1 26
2L_1	RepeatMasker	similarity	3668236	3668274	17.2	+	.	Target "Motif:(AT)n" 1 42
2L_1	RepeatMasker	similarity	3668678	3668709	10.0	+	.	Target "Motif:(GGGT)n" 1 32
2L_1	RepeatMasker	similarity	3668922	3668939	0.0	+	.	Target "Motif:(ATC)n" 1 18
2L_1	RepeatMasker	similarity	3670033	3670051	0.0	+	.	Target "Motif:(AG)n" 1 19
2L_1	RepeatMasker	similarity	3670526	3670559	7.0	+	.	Target "Motif:(TTCAAT)n" 1 33
2L_1	RepeatMasker	similarity	3672300	3672322	4.5	+	.	Target "Motif:(CA)n" 1 24
2L_1	RepeatMasker	similarity	3672558	3672567	19.8	+	.	Target "Motif:(CTTTTTTA)n" 1 33
2L_1	RepeatMasker	similarity	3672568	3672616	16.7	+	.	Target "Motif:(TTAT)n" 1 50
2L_1	RepeatMasker	similarity	3672617	3672624	19.8	+	.	Target "Motif:(CTTTTTTA)n" 34 68
2L_1	RepeatMasker	similarity	3676402	3676677	0.0	+	.	Target "Motif:Copia_LTR" 1 276
2L_1	RepeatMasker	similarity	3676678	3681270	0.1	+	.	Target "Motif:Copia_I-int" 1 4593
2L_1	RepeatMasker	similarity	3681271	3681546	0.0	+	.	Target "Motif:Copia_LTR" 1 276
2L_1	RepeatMasker	similarity	3681741	3681777	13.1	+	.	Target "Motif:(ATAA)n" 1 36
2L_1	RepeatMasker	similarity	3682222	3682240	5.5	+	.	Target "Motif:(GA)n" 1 19
2L_1	RepeatMasker	similarity	3684966	3684985	0.0	+	.	Target "Motif:(TGTT)n" 1 21
2L_1	RepeatMasker	similarity	3687668	3687705	10.7	+	.	Target "Motif:A-rich" 1 34
2L_1	RepeatMasker	similarity	3692234	3692267	12.8	+	.	Target "Motif:(ACCTCC)n" 1 36
2L_1	RepeatMasker	similarity	3697569	3697601	13.5	+	.	Target "Motif:(CTCTG)n" 1 33
2L_1	RepeatMasker	similarity	3699404	3699432	19.6	+	.	Target "Motif:(AATTG)n" 1 29
2L_1	RepeatMasker	similarity	3703977	3704014	18.1	+	.	Target "Motif:(TTTCGAC)n" 1 39
2L_1	RepeatMasker	similarity	3706968	3706993	13.1	+	.	Target "Motif:(ATAT)n" 1 26
2L_1	RepeatMasker	similarity	3709711	3709737	4.1	+	.	Target "Motif:(CA)n" 1 26
2L_1	RepeatMasker	similarity	3710741	3710771	14.2	+	.	Target "Motif:(CACTCC)n" 1 31
2L_1	RepeatMasker	similarity	3714508	3714529	4.8	+	.	Target "Motif:(AC)n" 1 22
2L_1	RepeatMasker	similarity	3716699	3716739	11.6	+	.	Target "Motif:(TGTTTGC)n" 1 40
2L_1	RepeatMasker	similarity	3716923	3716949	16.9	+	.	Target "Motif:(GGC)n" 1 27
2L_1	RepeatMasker	similarity	3722448	3722656	8.6	+	.	Target "Motif:DMRP1" 3 277
2L_1	RepeatMasker	similarity	3725481	3725512	6.5	+	.	Target "Motif:(TTA)n" 1 32
2L_1	RepeatMasker	similarity	3726412	3726453	9.4	+	.	Target "Motif:(AATA)n" 1 39
2L_1	RepeatMasker	similarity	3727570	3727595	12.7	+	.	Target "Motif:(ATTT)n" 1 26
2L_1	RepeatMasker	similarity	3735480	3735506	12.2	+	.	Target "Motif:(CAT)n" 1 28
2L_1	RepeatMasker	similarity	3736338	3736372	13.3	+	.	Target "Motif:(AT)n" 1 36
2L_1	RepeatMasker	similarity	3747780	3747825	13.5	+	.	Target "Motif:(TTTAA)n" 1 45
2L_1	RepeatMasker	similarity	3751373	3751399	12.2	+	.	Target "Motif:(TTTAA)n" 1 27
2L_1	RepeatMasker	similarity	3751504	3751555	18.8	+	.	Target "Motif:(CAA)n" 1 50
2L_1	RepeatMasker	similarity	3751829	3751857	11.2	+	.	Target "Motif:(CTGCTA)n" 1 31
2L_1	RepeatMasker	similarity	3752952	3752981	14.7	+	.	Target "Motif:(A)n" 1 30
2L_1	RepeatMasker	similarity	3755251	3755270	5.3	+	.	Target "Motif:(AT)n" 1 20
2L_1	RepeatMasker	similarity	3759338	3759361	4.3	+	.	Target "Motif:(GCAG)n" 1 26
2L_1	RepeatMasker	similarity	3759513	3759536	13.9	+	.	Target "Motif:(CCAG)n" 1 24
2L_1	RepeatMasker	similarity	3764046	3764078	3.1	+	.	Target "Motif:(GTT)n" 1 33
2L_1	RepeatMasker	similarity	3765452	3765509	15.4	+	.	Target "Motif:(TA)n" 1 60
2L_1	RepeatMasker	similarity	3766723	3766762	14.4	+	.	Target "Motif:(CCATGCC)n" 1 40
2L_1	RepeatMasker	similarity	3772091	3772142	13.0	+	.	Target "Motif:A-rich" 1 47
2L_1	RepeatMasker	similarity	3773296	3773341	19.7	+	.	Target "Motif:(ACCAGC)n" 1 43
2L_1	RepeatMasker	similarity	3776213	3776231	0.0	+	.	Target "Motif:(A)n" 1 19
2L_1	RepeatMasker	similarity	3776951	3777003	15.1	+	.	Target "Motif:Jockey-3_DGri" 3219 3271
2L_1	RepeatMasker	similarity	3777188	3777239	17.3	+	.	Target "Motif:Jockey-3_DGri" 3279 3330
2L_1	RepeatMasker	similarity	3780254	3780283	18.9	+	.	Target "Motif:A-rich" 1 30
2L_1	RepeatMasker	similarity	3783479	3783509	6.9	+	.	Target "Motif:(TGGCGA)n" 1 32
2L_1	RepeatMasker	similarity	3784349	3784369	0.0	+	.	Target "Motif:(AT)n" 1 21
2L_1	RepeatMasker	similarity	3784378	3784401	4.3	+	.	Target "Motif:(TG)n" 1 24
2L_1	RepeatMasker	similarity	3784413	3784446	17.5	+	.	Target "Motif:(CTTTT)n" 1 33
2L_1	RepeatMasker	similarity	3786662	3786693	14.6	+	.	Target "Motif:(ACC)n" 1 31
2L_1	RepeatMasker	similarity	3792686	3792711	12.7	+	.	Target "Motif:(GA)n" 1 26
2L_1	RepeatMasker	similarity	3795075	3795119	12.6	+	.	Target "Motif:(AT)n" 1 45
2L_1	RepeatMasker	similarity	3795837	3795875	11.2	+	.	Target "Motif:(AT)n" 1 41
2L_1	RepeatMasker	similarity	3796594	3796638	11.0	+	.	Target "Motif:(TATT)n" 1 43
2L_1	RepeatMasker	similarity	3798420	3798440	4.9	+	.	Target "Motif:(GT)n" 1 21
2L_1	RepeatMasker	similarity	3798764	3798791	12.6	+	.	Target "Motif:(GCT)n" 1 27
2L_1	RepeatMasker	similarity	3799463	3799489	16.9	+	.	Target "Motif:GA-rich" 1 27
2L_1	RepeatMasker	similarity	3800141	3800167	4.1	+	.	Target "Motif:(TTTCT)n" 1 27
2L_1	RepeatMasker	similarity	3802006	3802035	14.7	+	.	Target "Motif:(A)n" 1 30
2L_1	RepeatMasker	similarity	3802369	3802394	0.0	+	.	Target "Motif:(ATACCC)n" 1 26
2L_1	RepeatMasker	similarity	3802969	3802990	9.8	+	.	Target "Motif:(GT)n" 1 22
2L_1	RepeatMasker	similarity	3805350	3805368	0.0	+	.	Target "Motif:(TG)n" 1 19
2L_1	RepeatMasker	similarity	3805537	3805566	10.8	+	.	Target "Motif:(ATA)n" 1 32
2L_1	RepeatMasker	similarity	3806384	3806416	14.4	+	.	Target "Motif:(GGC)n" 1 32
2L_1	RepeatMasker	similarity	3812809	3812843	11.1	+	.	Target "Motif:(TATTT)n" 1 32
2L_1	RepeatMasker	similarity	3813178	3813215	18.8	+	.	Target "Motif:A-rich" 1 38
2L_1	RepeatMasker	similarity	3814508	3814541	16.4	+	.	Target "Motif:(T)n" 1 34
2L_1	RepeatMasker	similarity	3816284	3816326	12.6	+	.	Target "Motif:(TC)n" 1 43
2L_1	RepeatMasker	similarity	3829256	3829291	13.6	+	.	Target "Motif:A-rich" 1 35
2L_1	RepeatMasker	similarity	3833477	3833519	13.3	+	.	Target "Motif:(ATTA)n" 1 43
2L_1	RepeatMasker	similarity	3834639	3834666	11.7	+	.	Target "Motif:(ATC)n" 1 28
2L_1	RepeatMasker	similarity	3835449	3835471	9.3	+	.	Target "Motif:(A)n" 1 23
2L_1	RepeatMasker	similarity	3840184	3840222	17.2	+	.	Target "Motif:(CATTTT)n" 1 41
2L_1	RepeatMasker	similarity	3842113	3842130	0.0	+	.	Target "Motif:(A)n" 1 18
2L_1	RepeatMasker	similarity	3842942	3842980	18.5	+	.	Target "Motif:(CAA)n" 1 38
2L_1	RepeatMasker	similarity	3844655	3844679	0.0	+	.	Target "Motif:(CAG)n" 1 25
2L_1	RepeatMasker	similarity	3844819	3844867	9.4	+	.	Target "Motif:(ATTCCC)n" 1 47
2L_1	RepeatMasker	similarity	3847663	3847699	8.7	+	.	Target "Motif:A-rich" 1 40
2L_1	RepeatMasker	similarity	3850628	3850656	7.4	+	.	Target "Motif:(CCAT)n" 1 29
2L_1	RepeatMasker	similarity	3853108	3853129	4.8	+	.	Target "Motif:(CGC)n" 1 22
2L_1	RepeatMasker	similarity	3855528	3855561	16.9	+	.	Target "Motif:(CATATC)n" 1 36
2L_1	RepeatMasker	similarity	3855838	3855884	17.4	+	.	Target "Motif:(ATAGCGA)n" 1 47
2L_1	RepeatMasker	similarity	3861563	3861597	12.4	+	.	Target "Motif:(TATAA)n" 1 38
2L_1	RepeatMasker	similarity	3862225	3862256	13.7	+	.	Target "Motif:(GATTTC)n" 1 34
2L_1	RepeatMasker	similarity	3863801	3863858	17.2	+	.	Target "Motif:(CTCACCA)n" 1 59
2L_1	RepeatMasker	similarity	3865700	3865711	18.2	+	.	Target "Motif:A-rich" 1 24
2L_1	RepeatMasker	similarity	3865712	3865749	15.3	+	.	Target "Motif:(AATTAA)n" 1 38
2L_1	RepeatMasker	similarity	3865750	3865762	18.2	+	.	Target "Motif:A-rich" 25 56
2L_1	RepeatMasker	similarity	3866436	3866475	20.0	+	.	Target "Motif:G-rich" 1 40
2L_1	RepeatMasker	similarity	3866750	3866771	0.0	+	.	Target "Motif:(AT)n" 1 22
2L_1	RepeatMasker	similarity	3869934	3869970	9.1	+	.	Target "Motif:(CCTC)n" 1 36
2L_1	RepeatMasker	similarity	3871054	3871086	17.1	+	.	Target "Motif:(CTGAAT)n" 1 33
2L_1	RepeatMasker	similarity	3871690	3871716	3.8	+	.	Target "Motif:(ACATA)n" 1 29
2L_1	RepeatMasker	similarity	3872967	3872988	9.8	+	.	Target "Motif:(T)n" 1 22
2L_1	RepeatMasker	similarity	3873398	3873446	13.9	+	.	Target "Motif:A-rich" 1 45
2L_1	RepeatMasker	similarity	3876446	3876481	15.4	+	.	Target "Motif:(AT)n" 1 38
2L_1	RepeatMasker	similarity	3878339	3878363	13.2	+	.	Target "Motif:(GTCG)n" 1 25
2L_1	RepeatMasker	similarity	3880370	3880400	3.3	+	.	Target "Motif:(CATTAC)n" 1 34
2L_1	RepeatMasker	similarity	3880791	3880847	14.5	+	.	Target "Motif:(ATTTATA)n" 1 59
2L_1	RepeatMasker	similarity	3882654	3882688	15.9	+	.	Target "Motif:(CGAACGA)n" 1 36
2L_1	RepeatMasker	similarity	3882975	3883175	12.1	+	.	Target "Motif:DMRP1" 51 335
2L_1	RepeatMasker	similarity	3883210	3883234	4.2	+	.	Target "Motif:(GAT)n" 1 26
2L_1	RepeatMasker	similarity	3887276	3887292	0.0	+	.	Target "Motif:(CA)n" 1 17
2L_1	RepeatMasker	similarity	3889647	3889687	18.2	+	.	Target "Motif:(TTTTTC)n" 1 39
2L_1	RepeatMasker	similarity	3891301	3891343	14.0	+	.	Target "Motif:(GCA)n" 1 43
2L_1	RepeatMasker	similarity	3894052	3894086	15.9	+	.	Target "Motif:(TTATTTA)n" 1 36
2L_1	RepeatMasker	similarity	3898518	3898669	17.0	-	.	Target "Motif:Helitron-1_DEu" 30 172
2L_1	RepeatMasker	similarity	3903691	3903730	17.7	+	.	Target "Motif:(AT)n" 1 39
2L_1	RepeatMasker	similarity	3904252	3904286	2.9	+	.	Target "Motif:(TAAATGG)n" 1 35
2L_1	RepeatMasker	similarity	3909158	3909188	14.4	+	.	Target "Motif:(GAT)n" 1 31
2L_1	RepeatMasker	similarity	3909189	3909203	13.8	+	.	Target "Motif:(TGAGGA)n" 5 49
2L_1	RepeatMasker	similarity	3911085	3911113	11.2	+	.	Target "Motif:(AATG)n" 1 29
2L_1	RepeatMasker	similarity	3911961	3911994	12.8	+	.	Target "Motif:(A)n" 1 34
2L_1	RepeatMasker	similarity	3912924	3912945	10.0	+	.	Target "Motif:(T)n" 1 22
2L_1	RepeatMasker	similarity	3914208	3914231	8.8	+	.	Target "Motif:(ATG)n" 1 24
2L_1	RepeatMasker	similarity	3914402	3914434	18.1	+	.	Target "Motif:(AGAGAT)n" 1 32
2L_1	RepeatMasker	similarity	3914692	3914729	15.3	+	.	Target "Motif:A-rich" 1 39
2L_1	RepeatMasker	similarity	3914823	3914855	6.4	+	.	Target "Motif:(A)n" 1 33
2L_1	RepeatMasker	similarity	3918692	3918710	5.6	+	.	Target "Motif:(A)n" 1 19
2L_1	RepeatMasker	similarity	3922100	3922131	6.7	+	.	Target "Motif:(AT)n" 1 32
2L_1	RepeatMasker	similarity	3926349	3926376	0.0	+	.	Target "Motif:(CA)n" 1 28
2L_1	RepeatMasker	similarity	3928931	3928973	15.4	+	.	Target "Motif:(AT)n" 1 47
2L_1	RepeatMasker	similarity	3936245	3936287	13.3	+	.	Target "Motif:(GT)n" 1 43
2L_1	RepeatMasker	similarity	3937089	3937115	0.0	+	.	Target "Motif:(GT)n" 1 27
2L_1	RepeatMasker	similarity	3938713	3938742	16.2	+	.	Target "Motif:(CCATG)n" 1 29
2L_1	RepeatMasker	similarity	3941690	3941719	14.7	+	.	Target "Motif:(TG)n" 1 30
2L_1	RepeatMasker	similarity	3943839	3943862	13.9	+	.	Target "Motif:(CCT)n" 1 24
2L_1	RepeatMasker	similarity	3947516	3947542	16.9	+	.	Target "Motif:(TTG)n" 1 27
2L_1	RepeatMasker	similarity	3948097	3948131	2.9	+	.	Target "Motif:(TG)n" 1 35
2L_1	RepeatMasker	similarity	3951603	3951629	8.0	+	.	Target "Motif:(TCCTT)n" 1 29
2L_1	RepeatMasker	similarity	3951774	3951804	3.3	+	.	Target "Motif:(TGGTAC)n" 1 32
2L_1	RepeatMasker	similarity	3952198	3952227	7.0	+	.	Target "Motif:(CA)n" 1 30
2L_1	RepeatMasker	similarity	3956752	3956786	16.9	+	.	Target "Motif:(ATTT)n" 1 34
2L_1	RepeatMasker	similarity	3958024	3958042	5.5	+	.	Target "Motif:(A)n" 1 19
2L_1	RepeatMasker	similarity	3964635	3964659	4.1	+	.	Target "Motif:(CA)n" 1 25
2L_1	RepeatMasker	similarity	3964797	3964828	13.9	+	.	Target "Motif:A-rich" 1 33
2L_1	RepeatMasker	similarity	3967071	3967091	0.0	+	.	Target "Motif:(G)n" 1 21
2L_1	RepeatMasker	similarity	3967811	3967848	12.0	+	.	Target "Motif:(GATTCT)n" 1 37
2L_1	RepeatMasker	similarity	3969743	3969774	10.1	+	.	Target "Motif:(GGGCTT)n" 1 32
2L_1	RepeatMasker	similarity	3970858	3970899	18.9	+	.	Target "Motif:(AT)n" 1 42
2L_1	RepeatMasker	similarity	3972927	3973000	11.7	+	.	Target "Motif:(CAGCCAT)n" 1 74
2L_1	RepeatMasker	similarity	3973764	3973799	8.8	+	.	Target "Motif:(A)n" 1 36
2L_1	RepeatMasker	similarity	3977430	3977454	0.0	+	.	Target "Motif:(GT)n" 1 25
2L_1	RepeatMasker	similarity	3979661	3979697	5.7	+	.	Target "Motif:(AT)n" 1 37
2L_1	RepeatMasker	similarity	3980010	3980043	17.5	+	.	Target "Motif:(ATTT)n" 1 33
2L_1	RepeatMasker	similarity	3980045	3980083	11.0	+	.	Target "Motif:(AAAACT)n" 1 40
2L_1	RepeatMasker	similarity	3981506	3981529	4.8	+	.	Target "Motif:(TG)n" 1 23
2L_1	RepeatMasker	similarity	3984476	3984502	16.6	+	.	Target "Motif:(T)n" 1 27
2L_1	RepeatMasker	similarity	3985170	3985188	0.0	+	.	Target "Motif:(T)n" 1 19
2L_1	RepeatMasker	similarity	3989923	3989957	16.9	+	.	Target "Motif:(ATATAC)n" 1 35
2L_1	RepeatMasker	similarity	3990588	3990630	19.7	+	.	Target "Motif:(ATTGAA)n" 1 43
2L_1	RepeatMasker	similarity	3998171	3998191	0.0	+	.	Target "Motif:(AAT)n" 1 20
2L_1	RepeatMasker	similarity	3999000	3999027	15.9	+	.	Target "Motif:A-rich" 1 28
2L_1	RepeatMasker	similarity	4001373	4001401	7.4	+	.	Target "Motif:(T)n" 1 29
2L_1	RepeatMasker	similarity	4001740	4001786	18.4	+	.	Target "Motif:(TGTTGTG)n" 1 47
2L_1	RepeatMasker	similarity	4002956	4002986	10.4	+	.	Target "Motif:(AAATA)n" 1 32
2L_1	RepeatMasker	similarity	4004648	4004690	18.5	+	.	Target "Motif:(ACAC)n" 1 45
2L_1	RepeatMasker	similarity	4005037	4005075	17.5	+	.	Target "Motif:(TGTGTA)n" 1 39
2L_1	RepeatMasker	similarity	4006015	4006054	17.7	+	.	Target "Motif:(TGAACAC)n" 1 40
2L_1	RepeatMasker	similarity	4007965	4007987	9.6	+	.	Target "Motif:(A)n" 1 23
2L_1	RepeatMasker	similarity	4008059	4008102	15.1	+	.	Target "Motif:(GCT)n" 1 45
2L_1	RepeatMasker	similarity	4009250	4009289	16.7	+	.	Target "Motif:(TTCGCTT)n" 1 43
2L_1	RepeatMasker	similarity	4010576	4010596	0.0	+	.	Target "Motif:(C)n" 1 21
2L_1	RepeatMasker	similarity	4010895	4010920	8.3	+	.	Target "Motif:(T)n" 1 26
2L_1	RepeatMasker	similarity	4012001	4012021	5.0	+	.	Target "Motif:(GTTT)n" 1 21
2L_1	RepeatMasker	similarity	4012098	4012124	0.0	+	.	Target "Motif:(CA)n" 1 27
2L_1	RepeatMasker	similarity	4013719	4013759	13.3	+	.	Target "Motif:(TCCAAT)n" 1 44
2L_1	RepeatMasker	similarity	4015833	4015864	17.5	+	.	Target "Motif:A-rich" 1 33
2L_1	RepeatMasker	similarity	4016800	4016836	11.7	+	.	Target "Motif:(CCACAT)n" 1 41
2L_1	RepeatMasker	similarity	4017882	4017912	14.5	+	.	Target "Motif:(TATTT)n" 1 31
2L_1	RepeatMasker	similarity	4019565	4019587	9.3	+	.	Target "Motif:(A)n" 1 23
2L_1	RepeatMasker	similarity	4020136	4020172	9.6	+	.	Target "Motif:(TAATATA)n" 1 37
2L_1	RepeatMasker	similarity	4020772	4020831	10.0	+	.	Target "Motif:DNAREP1_DM" 535 594
2L_1	RepeatMasker	similarity	4020776	4020838	12.7	-	.	Target "Motif:Transib-1_DRh" 666 728
2L_1	RepeatMasker	similarity	4025799	4025830	6.7	+	.	Target "Motif:(CA)n" 1 32
2L_1	RepeatMasker	similarity	4031725	4031752	12.6	+	.	Target "Motif:(CCG)n" 1 27
2L_1	RepeatMasker	similarity	4032703	4032726	14.4	+	.	Target "Motif:(TCA)n" 1 24
2L_1	RepeatMasker	similarity	4033128	4033152	4.5	+	.	Target "Motif:(ATAA)n" 1 25
2L_1	RepeatMasker	similarity	4033185	4033216	3.4	+	.	Target "Motif:(TATAC)n" 1 33
2L_1	RepeatMasker	similarity	4034191	4034226	14.2	+	.	Target "Motif:A-rich" 1 35
2L_1	RepeatMasker	similarity	4039563	4039594	11.5	+	.	Target "Motif:A-rich" 1 30
2L_1	RepeatMasker	similarity	4040871	4040901	18.2	+	.	Target "Motif:(CCCCCT)n" 1 31
2L_1	RepeatMasker	similarity	4041708	4041747	16.2	+	.	Target "Motif:(GGTG)n" 1 37
2L_1	RepeatMasker	similarity	4044924	4044975	17.7	+	.	Target "Motif:G-rich" 1 52
2L_1	RepeatMasker	similarity	4045144	4045172	11.3	+	.	Target "Motif:(TA)n" 1 30
2L_1	RepeatMasker	similarity	4045968	4045986	5.6	+	.	Target "Motif:(T)n" 1 19
2L_1	RepeatMasker	similarity	4046423	4046450	4.0	+	.	Target "Motif:(TAT)n" 1 28
2L_1	RepeatMasker	similarity	4046935	4047006	18.3	+	.	Target "Motif:(GTGT)n" 1 70
2L_1	RepeatMasker	similarity	4050935	4050971	14.2	+	.	Target "Motif:A-rich" 1 34
2L_1	RepeatMasker	similarity	4054094	4054119	0.0	+	.	Target "Motif:(T)n" 1 26
2L_1	RepeatMasker	similarity	4054926	4054965	3.5	+	.	Target "Motif:(TC)n" 1 37
2L_1	RepeatMasker	similarity	4055070	4055156	14.6	+	.	Target "Motif:(TGAAGAC)n" 1 86
2L_1	RepeatMasker	similarity	4055582	4055607	8.8	+	.	Target "Motif:(TC)n" 1 25
2L_1	RepeatMasker	similarity	4057082	4057214	13.5	+	.	Target "Motif:Helitron-N1_DBi" 1 133
2L_1	RepeatMasker	similarity	4057238	4057317	10.0	+	.	Target "Motif:DNAREP1_DM" 515 594
2L_1	RepeatMasker	similarity	4061418	4061440	4.5	+	.	Target "Motif:(T)n" 1 23
2L_1	RepeatMasker	similarity	4061462	4061490	11.2	+	.	Target "Motif:(CA)n" 1 29
2L_1	RepeatMasker	similarity	4062979	4063024	19.9	+	.	Target "Motif:(TTATTT)n" 1 48
2L_1	RepeatMasker	similarity	4063985	4064042	13.6	+	.	Target "Motif:(TGTATC)n" 1 61
2L_1	RepeatMasker	similarity	4064417	4064455	17.3	+	.	Target "Motif:A-rich" 1 42
2L_1	RepeatMasker	similarity	4065534	4065573	14.6	+	.	Target "Motif:(ACGAA)n" 1 39
2L_1	RepeatMasker	similarity	4068636	4068659	13.9	+	.	Target "Motif:(TA)n" 1 24
2L_1	RepeatMasker	similarity	4069752	4069784	18.1	+	.	Target "Motif:(ATTGTT)n" 1 32
[truncated: 121,217 more rows]
