# Supplementary material for: Turnover of retroelements and satellite DNA drives centromere reorganization over short evolutionary timescales in Drosophila
Source: PLoS Biol. 2024 Nov 21;22(11):e3002911. doi: 10.1371/journal.pbio.3002911 (PMC11620609; doi:10.1371/journal.pbio.3002911)
Supplement: S7 File — (FASTA) [file pbio.3002911.s030.fasta]

>MARINA#DNA/TcMar-Mariner
gataagtccccggtctgacacatagatggcgtcgctagtattaaatgcatattatttttatatagtaccaaccttcaaatgattcgtgtcaaaatttgacgtctgtaagtcaattagtttgtgagatagagcgtcttttgtgaagcaacttttgttattgtgaaaaaaatggaaaaaaaggaatttcgtgttttgataaaatactgttttctgaagggaaaaaatacagtggaagcaaaaacttggcttgataatgagtttccggactctgccccagggaaatcaacaataattgattggtatgcaaaattcaagcgtggtgaaatgagcacggaggacggtgaacgcagtggacgcccgaaagaggtggttaccgacgaaaacatcaaaaaaatccacaaaatgattttgaatgaccgtaaaatgaagttgatcgagatagcagaggccttaaagatatcaaaggaacgtgttggtcatatcattcatcaatatttggatatgcggaagctctgtgcaaaatgggtgccgcgcgagctcacatttgaccaaaaacaacaacgtgttgatgattctgagcggtgtttgcagctgttaaatcgtaataaacccgagtttttgcgtcgatatgtgacaatggatgaaacatggctccatcactacactcctgagtccaatcgacagtcggctgagtggacagcgaccggtgaaccggctccgaagcgtggaaagactcaaaagtccgctggcaaagtaatggcctctgttttttgggatgcgcatggaataatttttatcgattatcttgagaagggaaaaaccatcaacagtgactattatatggcgttattggagcgtttgaaggtcgaaatcgcggcaaaacggccccatatgaagaagaaaaaagtgttgttccaccaagacaacgcaccgtgccacaagtcattgagaacgatggcaaaaattcatgaattgggcttcgaattgcttccccacccaccgtattctccagatctggcccccagcgactttttcttgttctcagacctcaaaaggatgctcgcagggaaaaaatttggctgcaatgaagaggtgatcgccgaaactgaggcctattttgaggcaaaaccgaaggagtactaccaaaatggtatcaaaaaattggaaggtcgttataatcgttgtatcgctcttgaagggaactatgttgaataataaaaacgaattttgacaaaaaaatgtgtttttctttgttagaccggggact
>NOF_FB#DNA/MULE-NOF
tatattctattgcccaccatataaacacgtgccactttcctagttttaggatctgcctacataacacgtgcagacgcacaggtgtttctgggtttatatagaccaaaaattggttccgattgccaatcttgtaatttacagtttaccaggtaattacataattttcaaacctcactttatgatagggtccaattttttacctgtgacaaagtgttaaattttttaagaatgggtttttcatggcaggtcagaatcctctataaaatctaaaacacttgtcggtatttgaaaatcgctctcctccttgattctcatattaggtgtaaaagataaatccggaactcataattaaaatattttttatgtgaaaaagttgtgcgcgattttaactacgcttacccagtgctggaaaagttaaagttgttttgtttttcaaagaaagtgaaagttgctaagcacgaacttaagaaatctgagtgattgtgttaaatttatttgaatccttgtgaattttgttgacagtctttttaaagacttgcaaaattttcatattattcggttcttgcttttatttttatacaacgcgtttttcctttaggcatacctttatacatttacagtgtaaacaacagtgtaaaacgtgtaaatcagtgcaaaatagttttttttatttactccataaaaaataagtgttactgtcaggatgccggccaaaccgcaagtcgatggtcacaccttagtggatgcattttgctgcgcgaatatttttacggagactggagctcttaagccaagaagcgataaagtttggatggatataagcaaccaattgaaaggagcgatcagcgcgaagacgcttaatttctacgccagaatcaataggaataacatgataactgtggttaaagaacgatgtggaattcaacagctggatactagtgccaatttaactttaaatagcacatttcctgatgatgacccggagttccagatcaccgaagcttcaaaaaatggaccattgcctattttgtactttaacctggagttggacctggaattgtggagatcaattgcccccaaaaaggatcaaaaaactgaaaaactgcaacctaactggacggatactatggcaaagttgatatacaaaaaagttcctcttccgtgtgcatttaattttagaaaagctaaactttccgacaaagtggataatatttggctacgaattgaaggctattgcaatgactgcagctcaattttaaagggacattgccttgtgaaacccgatgaacaatgcggcataatgatatctgtttcagtaccggacacacgaggtatacctcataataaaaaacgacggtgcactggatcgagacgacttgaaattgggaacgagttgattttaaaaaaagctgcattgtggaggaaggaagccaccgacaacatgaatgatgacgacccagaaccgagttacataccaaatttaccaacccttcggaaacttcgtgaagaggcaactaacagacacctaggaattaccaaggatcgggatccagtttcatcattataccttaaaaagtatgagggtgaattggctggatgcattcttgacattggattggatgaatttttctgcatatactgcacaggaacccaagtaaaaacatatgcatcaaggataaaaactattagaaagatttctattgacgcaactggaagcgtggtgttacccatccaaaaaccaaacggtgactctagttatgtttttctgtaccaaattgtaatggagggtgacgacagtatatttccagtttttcagatgctgtcggctaaacatgacacagccagcatacagttttggttaagcagatttatatcaaagtcggggcattttccactggaggttgtatctgatttttccttggcattgctaaatggaataagcttaagctttaatgagtgtaggattgcgacgtatataaaaaaatgtttccacagccttttgatggaggaacggacggatctgccaccctgctatattcgacttgacatcgcccacctaattaaaatgatatgccggaagaacgtcttcaaaagtaaattaccgaacctcaaggatttttatactagatgtattggtcttgcaacaacgtgtgagacaaaggacagttttgcggaattaattaaatcagtactgattgtcgcactgagccaatcctcaggggaagatgaaaaaggagacattctttcaagttacaggaatgaaaagtatctgctcgccagaatagctacatttactgccccggatcacaaggagaccattgaggacaactgcataccagaggaccaggaggaaattgacgaggatgttacggactttatctctaatattaaaatcgctgccgaagaagaagcgttaaattgcaattcggtcaactgtcggccaaatccgtatttcctacctgagctaatgccaccattaattaagttgtgcaaatattttgttttatggacaaacgtgatgaaggaaaagttctgttccaaatatgatgtcggctcttcggctcttgtggaagcctatttcaaggatttaaaaaacacggacatgagcatattccaccgaccagtgagagcggataaattcgtggtgcaacatatccgatgcatcgaagctgtttgcaagctggaacgagccgcgatgaaacgcaagaccgttaaaactcccagctttataaaagaaaacgctcctaagaaaatgtgcagtaaggaaaccaagggatttctggaggaaatacttgaagaaagcgaagtggaataccttttacaagaagaaaactggaaggtgaagaataaaacaataaagcccacggaaggaaatgatgctgaagacaacgacactgatgatgaaaacaaggaaatggatttaagtgaacagcccaaagaaaaaccaaggggaaaatatctcaaaaaatgccccaatgtggagttattatacaatcgaccacatcgaaggaaacaggacgaaattttgcataatggtggatcaatgggacccgtctggattggcaaacaattattgcaattcaaaaatacttgtccgtttgactctctagtggaaatattgtcgaccgcatacatagacaatttttattacaaaagcctattggatgatttctacactgacaacttgacgatagaattggtgaaaaagtatgccgtcgagggagtttcgtccagtctctactgcgacagaggtctggtcctaaaaagtttttttgatgaaaaacaccagattataaaatgcgacgcaaatattgggtcttttattgaaaaagcgctgaatggagtacccagtgcgtcaagtcatcggacccatataaaaaacaaccatgattgcaggaaccaaaaatatatccaccatcggctggaggttatagatgtcgaaaaagttggccacctcgacgtccaggaggtagtgatcccctttattgatgagttttttgcaagaactgatggagaatgtaaaatatgcggtggacaacagatccttgaaaggcagccaggaccgcatgtcatacttgatatagaatttgcaatggatgcttttcatcaaattcatcataacggtttaccaggaacgaccactttacttcaagtgccggaggaaattttaatacaggaaaagaaatatattttaagtggtgccatcgaatatgttcctgcgatgggaggggaaattggacattacattgcatattgccgcagagtcattggatcttgggaagtgcacaacgatatgtgcaggcaatggaaaaagttctcagctctaaataccaaaatgacactccacattttgatatacacccggaaaaattaatgtttatttttaagccttgtttaaaagtgtaaaaaatatttgttgttaaaaattacaatcttaagtcctttgcaaacgttgnnnnnnnnnnnnnnnnnnnnnnnnnnnnnncaaaacttaaccctttttcacttttatacctaatataaagaggtccgtaaagtatcaaggaggagagcgattttcaaataccgacaagtgttttagattttatagaggattctgacctgccatgaaaaacccattcttaaaaaatttaacactttgtcacaggtaaaaaattggaccctatcataaagtgaggtttgaaaattatgtaattacctggtaaactgtaaattacaagattggcaatcggaaccaatttttggtctatataaacccagaaacacctgtgcgtctgcacgtgttatgtaggcagatcctaaaactaggaaagtggcacgtgtttatatggtgggcaatagaattta
>PROTOP#DNA/P
caaagacactagaataacaagatgcgtaacgccatacgattttttggcacacgattttttcgccgtggctctagaggtggctccaggctctctcgaatttttgttcgagagcgagagagcgaagagcgctacagcgaacagctcttttctacgcatacagtgatagcagacaactgtatgtgtgcacacgtatgctcatgcattgtaaatttgacaaaatatgcccttcaccttagaagttcttagactttaaatctatattatttttgatcaattggcaccatgcgaaaaattcttgttttgcattgccttaacgttattattatttgaaaatagattagaaatagccaaatctatgtacatattatcacaaaataaatttcaaaaatgactttatattagaatatttgtcattagagtattcagcttgcggcgtgtgaaaaattaataaggcaatgattgttgagtgcttgtgtccgcacttcgtgcctcaagatatgaccaaagcaaagacactagaataattctagtgtctttgatatgacttttgcaataaacagttttcatatttttatttattttataaatttttattttctacttcgtattatttttatgaaatatttatttctcaatgtaatgtcttctttttgtaaaatttatgttttaaattacagtagttataataatttatattttacttcctttaattatttagtatatttattaagtcatttgacttaatatgatttatgtatgtaaatgatccatttttattatttaaaatgcacattagattcagttgtttttcagtttgttttttttttttgttatattccaattcgatatttttaaaaagcgcgccatttcgggtgggaagaaaagcgcgccaatttttttgtttttccttttaatttctcttagcccgtttgcttaaagttggctatacgcagagctcctcgattttttgatattttcgctatataatcgaatttatattcaactaaagtcgttttgttgcaaaagtaaagtacggaaatataagcgcaaatagtaattgcgataaatagtgaatagtgaatagtgtttacgtattttcgtaatttgacgcgctaatacaacgtgctgctgcttttcgacaaaggtttgagttgaaatttataaattgtaagtgaaaaaaaaaaaacattttaatggcccatttgaataaccttatggatatggccaagaaaaaaagaagatacataagtgggaacaagtgcagcttatcccactgtcggaaatctaggcgcgatttccccgctcttaaattgtttagatttcctgaaagggatccaacaatgctaataagatgggcggaaaaatgccaatttacagaagattttgtggcgagcacttcatcactgtttttatgccaagatcatttctccccagatgatattggggttaaatatttgaagaaaggggcaattccagatcgcaatcttataaaatataaaagttgcaataatgccgatattaatttaaatgctgtaggatcgcctccacgaaaaagacaccgctcacagtcccctgttgaagtttgtcggcagtgccataaaaacgcgaaaacattaaaagtgtttcaaaaaaaatatttcgcttttaaaaaattgtcagatgagagacaaattagaattaaaatgctgaggaaagaaaactcaaatctaaaaagaaaattagttaggttggaatctaagaccgaaaaaaacatatattctgaaatagataaaattaatttaacgggaaatgaaaaaatattggcgaaaatgcttcttaaggaaaaaaagggcacaaatacaagatggaatgattgcgaaaaattgtttgctcagagcatatattacaggtccacttcgacatatacgttcttaagagactcgctgaaattaaattttccaagtccatcatctttgcaaaagtggaacagcataaaaaagttacagccaggagacaacgaatgtttgtactcagcccttaaagaagctataaaagaaatgaatgcatctgataaagagtgcatattggcttgtgatgaagtagcaataaaaaaaaacctaacttacaatgtgtcagttgatattatagatggaatagagcatttacttgatcgctctaataaaatcggaagccatatttgcgtatttgttgttcggggtattttaaaaaaatggaaatttatattaaactatttcgtggccgaaacgaatataaaaggcgattgcttaaaaagtcttatttataaaaacattattattgctgaaacaattgggttcaaagtaaggggtgttgtgtacgatcaaggaggtaacaatagaaaatgtacctcactacttgaagtcaccaatgagaaaccttactttaccttaaataataaaaaatattatatgttttatgacattccgcatcttttcaagtctgtaaggaataattttctaaaagctaattttgaaacccctgacggactagttgactttgatgtcattcgagaggtttacgaattagatcatggatcagtaacgagaatgactaaattaacaaggagtcacgttaatccaactagatttgagctaatgcgcgtatgtttggcaactcaaacacttagccacactgttgcagcggcaattaagacttgtaaccaaaacaagcaattacatcgaaatagttccgaagttgcagcttctacggctgcatttgtccaaaaagttaatgattactttgattgcctgaatagcagagtattaactgacaaaaaccccatgaaatgcgcgctccaagttaacaatggagtttggaataaactaaaggaaatgcaggaatacctaaagagcgttaaatatcacgggaataaaatatattgtgttgatggcttgatccaaactactgaagctatatttggactcgtcgaagatctctttaaggatcacacagaccactttttctttttaactagtagagttaaccaggatccccttgaaaatatatttgcgtgcgttcgagcaaaaggtggtaactgcagaaatccttcagttaacgaatttaatataataattgccaagctcatatctctacacatttttaaattttcacaaaagtcgaattgcgaatcagatgatgatgttatgttgccaatagagttcgattcgataatatatcagcctttcattgaaaaaaaagaaatacagcaacaagaatactctgtatcattttccaaaattgtgcaagacaatgagaggtactttgaccaaaatatagataactttttgtgcaatgatgtacccattgaattaacttccagtagatattttgttggatatattgctaagggatccagttgcgataaatgcagatcggtaattttaaaagaaaccgagcatttaacagctccatcagagctttttatacatgagaaaaactactcaatagaatcggacttcgggaaattaaaggcaccatctgatttattttttaatatttgcaaaatacacattaaagctttcgaaaatatttttaaaaataataaaaaacaaatgtgtataaaaaaatttattgttgagcaatgcattaagtgcacaaatgaaagtagtgccttctcattatggttttatgaaaataatgaatgttatgcacatagaacagatcttttaaacaaacttataaaagttttgctttttaagcattgtaagtggactgtgatagctgatagacaaaaaaagcaagctaagctcagcattctatctcataaataaaaaaaatgagcgatatttaaataactgacgactgaaaaatcgagcaatatataataaaaaacaatagttagaaaaataacttaattggggaacatggaaatgttttaatgttaaacattaaaatatttcaagtcgactcgaaggtcatatacgtaaatataggaccccattacaattgtaatggcctccccgtggtgttccctgggtaccgattattacacatattacacataattaattatcaacataaatataaatatgtaaacggtagctaattcgagcggcgattttaacaaacgaatttaaaaagctttaaaattaaaaaattttaaaattaaaattaaaattttaaaattataataatcagggcgcgaatttttaaaaattattttatttcatcatattgctacgaaattggcaaaaaactaccctaatatgtacaatgtaaattcatttcttcgatcagaattgatttcggcccgaaaatcgtcttctagcacaacacgcacacatatacgcgttctcgtctcttgtttttactcacacaagcaagcaaattctatttttagatttcttacgttctcagcgtgagcgagcggaaagagagcaattttggccgtcaccaaaaaagtggctgcatagtgccaaaccaatgtatggccgttacgcatcttgttattctagtgtctttg
>PROTOP_A#DNA/P
caaagacactagaataacaagatgcgtaacgccatacgattttttggcacacgattttttggccgtggctctagaggtggctccaggctctctcgaatttttgttagagagcgagagagcgaagagcgctacagcgaacagctcttttctacgcataaagtgatagcagacaactgtatgtgtgcacacgtatgctcatgcattgtaaatttgacaaaatatgcccttcaccttagaagttcttagactttaaatctatattatttttgatcaattggcaccatgcgaaaaattcttgttttgcattgccttaacgttattattatttgaaaatagattagaaatagccaaatctatgtacatattatcacaaaaataaatttcaaaaatgactttatataagaatatttgtcattagagtattcatcttgcggcgtgtgaaaaattaataaggcaatgattgttgagtgcttgtgtccgcacttcgtgcctcaagatatgaacaaagcaaagacactagaataattctagtgtctttgatattacttttgcaataaacagttatcatatttaattatttagtatatttattaaatcatttgacttaatatgatgtaacattaacattaaaagtgtttcaaaaaaaatatttcgcttttaaaaaattgtcagatgagagacaaattagaattaaacataaatataaatgtgtaaacggtagctaattcgagcggcgattttaacaaacaaatttaaaaagctttaaaattataatagtcagggcgcgaatttttaaaaatttttttattttatcatattgctaggaaattggcaaaaactaccctaatatgtaccatgtaaattcgtttcttcgatcagaattgatttcggcccgaaaatcgtcttctagcacaacacgcacacttatacgcgttctcgtctcttgtttttactcacacaagcaagcaaattatatttttagatttcttacgctctcagcgggagtgagcggaaagagagcaattttggccgtcaccaaaaaagtggctgcatagtgccaaaccaatgtatggccgttacgcatcttgttattctagtgtctttg
>LOOPER1_DM#DNA/PiggyBac
ttaaccctttcgcgcccaacgttgcttgtgagcaatttctatgttttcagagctaactgtaagcgtgccttttgtttttatctgctcattctttatgataacggtgcttttatgtgtctactctaaatatgaaaagcaaaaaacgcatttggagattatttgcagaaaatatttgcaataaacagcacgcgcatcacaataattattgtttcgatattcggtggaacttttggaattagtaatttacttttataatactttaaaaagaacctaaagtataaacaaataattatttagcaaagagttaacaagacagtgatatagtcaaacttagttaatagtgaacaataagtaagtaaataattttctaagttgcttgtgagcaaccttgggcattcgtggtaataattttcaccgaaagtgaaaggtttgtctaacgaagaaattgaacgggctttaaacttcgattgggatatttctactgacgaagaatgtggtgatgagatggaagacatttctacggtactggagaagaatttagaaggaattcttgaaaggggagaaagtatcgagattgaccttctggaaaatacagtgattgaaggatgtgaacctgactcttgcgttgttgttgacagttgcttggagaaaattgatccaaagacgctaaagtggagaacaaggccgtttgtagctccagagagtatttgggaagatgacaaaacttttgatgtcggggagataaagacgccagtggagttcttctacacactttttgatactcagctaattcatttaatggcaaggcaaactgatatatatagtttgcaggagcacggtattgaacttaaatgtactgatgaggaaatcaaacgctacattggcattttattgtactttggtgttttaaaactaccgcaattcagaatggcatggtcaaaggatttaaagattaccgcaataactgattcaatgccgcgtgggagatttaaaaaaataaaacaatgcttacatttcaacgacaacgccaaacaattaaaaaaaggggattgcaactatgataaactctacaagatccgccctttgctcagaattctcaaagaaaattttggaaaaactaacgcaggaagagcatcaaagtgtcgatgagcaaataattgcattcaaaggtacgtttttaattttcttttaaatttgctttatttttattaattgcttttgttgcaggtcgatccacgcttatacaatccaaacctcataaatggggtcttaaaattgtttacgcgggctggaatatctggattagtttatgattttacgctatatgttggagaaggcacttctccttcttatggcttgggaatatcatcttatgttgtcttatatttggcagaaagtcttcccaaagacaaaaattttaaactgtattttgataattggtttacgtctgtaatccttctgatttcgttgaaggaaataggaatctttgcaacaggtactgtacgtatgataaagttgaacattgggtagtttttggagaaagaggacgttgcagactgtgcaaaactgcaacaccgatgaccaaatgccttacatgcaaagtccatctgtgctgcaataacaataaaaactgtttttttgtcataccacacttaaattgtcattataaagaaaaatatttcatattctgtgatttataaaaaaaaaacaatgcttacacatcactactgcccgacgttgctcacaagaaaactttcgctaccgcccaaactaatgggcgtggcatactaaaattttgctaaatttttctaaaaataaatgtaaaaacattaatgataaaacaaaatttcacgggtaaaaagttgggcgcgaaagggttaa
>BARI1#DNA/TcMar-Tc1
aagcttaagtctaagggactggaggatatgtcactatatatacagaggtggtcaaaagtatttacacaacgtgctttttttttcaattgtcaactttgatcgcttatgctgctgcttttgtactcagaaacgaacttaacggtatttgtcgtgcttctacatctatacagaagcagagcaacgaaagaagtggaaaataactgttctagggctaaaatagaagcattgaactgatgcttgtctgttgtcagaagtcatttacacacaatttttacacgtcaaaattatttacacagtgcaaattgaagttagtctttgatttgcattgttatgtgaagttctagttgatttaatttgtaaaatggcaaaaacaaaggagctatcagttgagcatcgagccgagattgtcactaaatttaaggctggtacttctgcatctaaattagctaagttgtacaaaatatcagctaaaactgtgtacaatttagttaaaaaaaggacacactggcaaatttggaaaataaaaagagtactggccgaaaacttgcattgaacccaagagactgcagacacattagaggagttgtactaattaatcccaccataagtaccgttaaaattgctgcagcttcgaaaaatttaattggaaaacatattattagcgatagtacacgttgcagaatgaaggaagttgacatcaacacctatgttgttcgtgcagtagttgatattaccccaagaaacaaggaaaaacgtctcgcatttgccttggagtataaggagaagcctctcgagttctggtttgatgttttatggactgatgaagttgcgtttcagtttcagggatcatttagcaagcaatttatgcatctcccaaaacaactaaagggtaatgccgtccagccaatcaatcggtttggtggtggcacggttatgttcaggggctgtttaagctactatggatttggagacatggtaccgatagagggtacactaaatcaaacaggatacctccatatcttaaatgagcacgcattaacctcaggaaatagactgttctccacgaatgactggatcttgcagcaggacaatgttccatgccacaagggccgagtaccaaccaagttcttgaaagacataaatcaggccgcacaaagccccgatctgaacattatcgaaaatgtctgggcttatgttaagagtcagaagacatttgaaagagatgcccagcgcgatgaaactatagcctaaattacagaaatttggtccaaacttggtccggtcaataccagcaaagctccaagcagtcattgatgccaaaggcggagtaactagatattagttggcttaacataataccatattaaaataatataaaatatttcgtttaaattcaataaaaaacgcaaaatcaattaaaatagctgtgtgtaaataattttgacgtgtaaaaattgtgtgtaaatacttctgacaacagacaagcatcagttcaatgcttctatttttagcccatgaacagttattttttccacttcttctttcttttgcttctgtatagatgtagaagcacgacaaataccgttatgttcgtttctgagtacaaaagcggcagcaataagcgatcaaagttgacaattgaaaaaaaaacacgttgtgtaaataattttgaccacctctgtataaatatatctttaagtatatttataaggaatatatttaattataataatataattatatagtatac
>BARI_DM#DNA/TcMar-Tc1
acagtcatggtcaaaattattttcacaaagtgcatttttgtgcatgggtcacaaacagttgcttgtgcagcaagtggggggaggtgaaatgcaaaaaaacttttgcttttgcaaattcaaacctatgcagagtcagatgaaagaagaattgaaaaaataactgttcctatgcgcaaggaagaggcaaatgaagagatctttatcagttgtcagaagtatttgcacacggtttcgtcgcatcacaattattttcacaacgcaatttcttcttcagtgattggtttagagtgacaagtgccggtttgtttgcttaaatacatttaaattattgaataaaaattagatttaatcattttcctattacagttattaaataaaatgcccaaaacaaaagagttaacagttgaggcccgggctggtattgttgctaggtttaaagccggtacacctgcggccaaaatagctgaaatatatcaaatttcgcgtagaactgtctactacttaataaaaaagtttgatacagttggcacattaaaaaataaaaaaagatcaggccgaaaacctgtgctggaccaaaggcaatgcaggcaaatacttggagttgtggcgaagaatcctagtgccagtccggtaaaaattgccttagaatcaaaaaatacaattggcaaacaagttagtagttctacaattcgtcgcaggctaaaagaagctgattttaagacatacgttgttcgcaaaacgattgagatcacaccaaccaacaaaacaaaacgtcttcgatttgcgttggaatatgttaagaagcctcttgacttttggtttaatattttatggactgatgagtctgcatttcagtaccaggggtcatacagcaagcattttatgcatttgaaaaataatcaaaagcatttggcagcccagccaaccaatagatttggtgggggcacagtcatgttttggggatgtctttcctattatggattcggagacttggtaccgatagaaggaactttaaatcagaacggataccttcttatcttaaacaaccatgcttttacgtctggaaatagactttttccaactactgaatggattcttcagcaggacaatgctccatgccataagggtaggataccaacaaaatttttaaacgaccttaatctggcggttcttccgtggcccccccaaagcccagaccttaatatcattgaaaacgtttgggcttttattaaaaaccaacgaactattgataaaaatagaaaacgagagggagccatcattgaaatagcggagatttggtccaaattgacattagaatttgcacaaactttggtaaggtcaataccaaaaagacttcaagcagttattgatgccaaaggtggtgttacaaaatattagtattgtatttatataaaataaagaaattcttatgttgaaattagatgttaagctgaaatttactaaattaagttgagtgaaaatacttttgaagcgcaataaacatgtgaaaatactattgacaacttgcatgcatattttcttttgctttaagctttgtactatgaaccgttatctttcgtatttcttttcgactaccttctgcatagatcaagctaagcgataagaactatttcaggcaaatcggacaacaacaagaagaaatataacaaaaagaagttgaagtttgcaaatattgtgcgttgtgaaaatacttttgaccacctctgt
>FB4_DM#DNA/TcMar-Tc1
agctcaaagaagctggggtcggaaaaatcgaatttttgaaatttgaaagctggaatcgtttgcccattttttgcccatgtttgcccaccaattagttttttttgcccacgtccagtttttgagatatggattttcgaaaaagttcgaaaatgttcgaaaatcaaaaatttcgcttttttcaaatttttttttttttaaatcgcaataacatcgtttgcccacgtttgcccaccctttagaattttgaaaaaatttatactttagaaaatataaggcttttaagtttacctcggtctaatcagagagtaaatcgtttgcccatctcttaaaaccaaatattatcaacaaaaaacgtttgcccaaccattattattagtttttatcgtttgcccaccctttaaaaaacctttaacaaaatttttttttcgattgcccacacttgaaatacaaccaatttcgttagcccacctcttcaaaataaatatttccaataaaaaacgttttcccaccatttaaaaataaataatttcgattgcccatccttcaaaattcattttaacgtttgcccaccctttaaaatttgtttttttcgtttgcccactcttaaaactaaataatttcgattgcccaccttttaaaactaaataatttcgtttgcccatcctttaaaattcatttttaacgtttgcccaccctttaaaaataaattatttcgtttgcccaccctttaaaatttgtttttttcgtttgcccactcttaaaactaaataatttcgattgcccaccttttaaaactaaataatttcgtttgcccatcctttaaaattcattttaacgtttgcccaccctttaaaaataaattatttcgtttgcccaccctttaaaagtttttttttttcgtttgcccactcttaaaactaaataatttcgattgcccaccttttaaaactaaataatttcgtttgcccatcctttaaaattcatttttaacgtttgcccaccctttaaaatttgttttgtaagatgtggcgccaattcagatattttaggatcggcggatagaagcacttacttatatgatgatgatgaacatacatagacataatatgtacagctgtgttcagaaaaatagcagtgcgaaggaaactaagtaatacaaaggtatttttccatgtcccttttcggaatcgactttttattcctcttatttttgttaaatggaatgtgtagatagggaaaaaaagaaaatccggtcagtttttcttgttatcctttttttatttacattcttgagcaaaatcacaatttttaggctgttcataagaatagcagtgtctggttctgaccaacgtaaagtcccgaaatgatcaatattttctaaaaagtgagtttggttaagttaattcgtatatttaaaaggacaataaattaaaaaaattaaaaaaattttattttagtgggtagaggacagcactactcccaggggaaaagaatgttaattcttaagcttagaaaggaaggaaaaacatataaggacattcaaaaaacccttaaatgttctgccaaaatggtatccaatgccattaaatataaatggaagcccgaaaaccgtggtaccaaacataaaaccacagatatagaggatcgacgcattgtttcttacagcaaagtctatcgttttgcatcctttagggacataaagtctgagctgaacttgggaatcagcgacgttactattcgtagacgactactgaatcaaaatttcagtgcgaggagtccacgaaaggttcccctacctagcccaaggcatattaaggcaaggttaagcttagctaaaacctacctaaactggccagtctccaaatggcgtaatatcctttggactgatgggtcaaaaatcatgctatttggtggaactggttcactacagtatatctgacgacctccaaacacggagtatcacccaaaacacccagtgaagactttcaatcacggtggacctaaaatcatggtatgggcttgttttttttataatggtatgagtcatgctatggattatgatttatggtattatagaccaaaacgcatatgtaaatatacttagtgatgtcttattgtcatattctgaataaaatatacccttaaaatggacattccaacaggataatgatcagaaacgcagatgtaaatcggctaagaataggttcacccaaaatagaatagatgcaatgccgtggcaagcaccaccttcccatttaaacccgattgaaaacctgtatggggacattaaacagtttgtgtcgaagaagtccccgacgtctaagactcagatttggcaagttgtgcaggatacatgggcaaaaattcctcccaaaccttgctaggacttggtggacttcatgccgcgtgggtgtaaggctgtgctggctaacaaaggctatccagccaagtattaggcccgaattaacatattaaaaagaaaaactaagttcgttctaggtcaagttaaattttgttactattttttcatagcactgctattttattgaacaccagaatttctgcctatttattgttttaatctatattttcgaaactattgaagaaataaaagtgaaacatttgttaaattgtttgaaatgaaatacctaatgatattattaaaaaaaaattcccattaaaactgtaaatcataggaattttttatcttaaactctgaagtccaaagcactgctattattctgaacacagctgtacataacgaaataatttatttttaaagggtgggcaaacgttaaaaatgaattttaaaggatgggcaatcgaaattatttagttttaagagtgggcaaacgaaaaaaacaaattttaaagggtgggcaaacgaaatactttatttttaaagggtgggcaaacgttaaaaatgaattttaaaggatgggcaaacgaaattatttagttttaaaaggtgggcaatcgaaattatttagttttaagagtgggcaaacgaaaaaaacaaattttaaagggtgggcaaacgaaataatttatttttaaagggtgggcaaacgttaaaaatgaattttaaaggatgggcaaacgaaattatttagttttaaaaggtgggcaatcgaaattatttagttttaagagtgggcaaacgaaaaaaacaaattttaaagggtgggcaaacgaaatactttatttttaaagggtgggcaaacgttaaaaatgaattttaaaggatgggcaaacgaaattatttagttttaaaaggtgggcaatcgaaattatttagttttaagagtgggcaaacgaaaaaaaaaaacttttaaagggtgggcaaacgaaataatttatttttaaagggtgggcaaacgttaaaatgaattttaaaggatgggcaaacgaaattatttagttttaaaaggtgggcaatcgaaattatttagttttaagagtaggcaaacgaaaaaaacaaattttaaagggtgggcaaacgaaataatttatttttaaagggtgggcaaacgttaaaaatgaattttaaaggatgggcaaacgaaattatttagttttaaatggtgggcaaacgtttttttttggaaatttttattttaaagaggtgggctaacgaaattgggtgtattttaaatgtgggcaatcgaaaaaaaatttttgttaaaggttttttaaagggtgggcaaacgataaaaactaataataatggttgggcgttttttgttgataatatttggttttaagagatgggcaaacgatttactctctgattagaccgaggtaaacttaaaagccttatattttctaaagtataaattttttcaaaattctaaagggtgggcaaacgtgggcaaacgatgttattgcgatttaaaaaaaaaaaattttgaaaaaagcgaaatttttgattttcgaaaattttcgaactttttcgaaaattcatatctcagaaactggacgtgggcaaaaaaaactaattggtgggcaaacatgggcaaaaaatgggcatacgattccagctttcaaatttcaaaaattcgatttttccgaccccagcttctttgagct
>MINOS#DNA/TcMar-Tc1
cgcttaacttaatacgagccccaaccactattaattcgaacagcatgttttttttgcagtgcgcaatgtttaacacactatattatcaatactactaaagataacacataccaatgcatttcgtctcaaagagaattttattctcttcacgacgaaaaaaaaagttttgctctatttccaacaacaacaaaaatatgagtaatttattcaaacggtttgcttaagagataagaaaaaagtgaccactattaattcgaacgcggcgtaagcttaccttaatctcaagaagagcaaaacaaaagcaactaatgtaacggaatcattatctagttatgatctgcaaataatgtcacaatacagcatgcaaaaaaattttagattgctgcagatcagtagaagtttagcaacgatggttcgtggtaaacctatttctaaagaaatcagagtattgattagggattattttaaatctggaaagacacttacggagataagcaagcaattaaatttgcctaagtcgtctgtgcatggggtgatacaaattttcaaaaaaaatgggaatattgaaaataacattgcgaatagaggccgaacatcagcaataacaccccgcgacaaaagacaactggccaaaattgttaaggctgatcgtcgccaatctttgagaaatttggcttctaagtggtcgcagcaattggcaaaactgtcaagcgagagtggacgcgacaaattaaaaagtattggatatggtttttataaagtatgttttgttattacctgtgcatcgtacccaataacttactcgtaatcttactcgtaggccaaggaaaaacccttgcttacgcttcgtcaaaaaaagaagcgtttgcaatgggctcgggaaaggatgtcttggactcaaaggcaataggataccatcatattcagcgatgaagctaaatttgatgttagtgtcggcgatacgagaaaacgcgtcatccgtaagaggtcagaaacataccataaagactgccttaaaagaacaacaaagtttcctgcgagcactatggtatggggatgtatgtctgccaaaggattaggaaaacttcatttcattgaagggacagttaatgctgaaaaatatattaatattttacaagatagtttgttgccatcaataccaaaactatcagattgcggtgaattcacttttcagcaggacggagcatcatcgcacacagccaagcgaaccaaaaattggctgcaatataatcaaatggaggttttagattggccatcaaatagtccagatctaagcccaattgaaaatatttggtggctaatgaaaaaccagcttcgaaatgagccacaaaggaatatttctgacttgaaaatcaagttgcaagagatgtgggactcaatttctcaagagcattgcaaaaatttgttaagctcaatgccaaaacgagttaaatgcgtaatgcaggccaagggcgacgttacacaattctaatattaattaaattattgttttaagtatgatagtaaatcacattacgccgcgttcgaattaatagtggtcacttttttcttatctcttaagcaaaccgtttgaataaattactcatatttttgttgttgttggaaatagagcaaaactttttttttcgtcgtgaagagaataaaattctctttgagacgaaatgcattggtatgtgttatctttagtagtattgataatatagtgtgttaaacattgcgcactgcaaaaaaaacatgctgttcgaattaatagt
>Mariner-1_DSim#DNA/TcMar-Tc1
cagctgcggttaaaataatagcactactgcaggtggaaagttgatttcctaaaaaaaggtattgaatgtttattttttttaaagtctgattgcatgaataataagtaccatatgttgtctctctaagcaagaaattttgactctctcaatgtaacggttctttttgtttttgggcactttctgcaaaagggcgctaaatgaggcggtaacaaaaatagcactgaccacgtttttgctgaataaaattaataggagtgattgctttgggttttttttcgacatattttgaaaaaaggagttgcattaaaggttttaattgaatttttttcaaaagaagaccaaaaattctctagttatgggtcggggaaagcattttaccgtcgaaataaggaatttgattaaaaacatgatctgtgaaggtaaaacctacgctaaaatgagacggttttttttgtttttcaaacaatatgatccgcaacgcactgctgtttgtcgaaaataacgaaaaacgtggaagaaagccctctatgtccaatgtggagatcaagcgcttggttcggcaaagcaagaaggagccttttaagccggtgacggaactgaagaaggagcttcagatagctgcaaacgtggaaaaagttcgcaaacacttaagacaaaacaaccataatgtgtgcagtcccagaaaagtcccgcttttgactgtgaagcatgtggcaaagcgaatcgaatatgccaagatacgcaaggactggcctgtggagaagtggcgccacattttgtggtcagatgagagcaaaattgggttttttggttggaaaggctctcggtcttatgttcggcgtccaccacgaactgaaaataatcctcgcttcacctttaagacggtaatgcactggggatcaaacatcatggtatgggcgtgcttttcatactatggagtagatccgattcatatgattcaaggcatcatggatcagcacatttacacagatatcctggaaaatgtgatggcgctatatgccgaggatgaaatgccgtttttttggacatttcaacaggataacgacccaaaacacacgaggaagaaggctcgaaagtggtttgagcagaaatcgatccgagtaatgatcagtcacccgacttgaatccaatcgaaaaactttgtgcggacgtgaaaaaaaggtttctgaagccaagcccaaccataacgagaaactttggattcatgggggatcgaggatcaaggattcatggagcaaaattcctcaaaaacggtaccaggacttggtggactccatgccaagaggatgcgcagctgtcattgcctacaatggtcacgcaaccaaatattaagattctttaaacatagttcttaagatataatccatttgttgaactcttattttatttttttagttagttttagcaaaatacgagaaacagtgctatttttgttaccgcctaaatttggaggtttttctttgttttaccaattatttttaaaatatccattagatctgttaccaattttattatttcaattgaaaatcattgtagtatttaagattagtggaaaaaattttgaaaaaatktcagaaaatagagaaacgatggggcaaacacgaaatgtgcttttggtgctattattgttaccgcaactg
>Mariner2_DM#DNA/TcMar-Tc1
cagggtgcggcagcataacttccttttttaaaatgcgcgccattcagttagttgatgtcatagcggagcgctagtggtcccgttcaagaggggctactgcaaagttttgtcccgacacggttcagtcgccatcatgcgttggaatagtgaggagcgtgcctttgccgttgaggcctacttttcaagcggatgttcggttattaaaacacagcgtgcatttcggaatcgctttaatttagccccgttggctcccgtcccagaccgcaaatcaattgttacatgggtcactacattcaggcaaactgcaagtgcgacaaaacgaagaactggagtccctcgacccgttagatcacctgagaacattgaagcagtgagagcgtcaatattgcgatctccacggcgttctgcgcgcaaacacgcatctgcccttggacttgaggatttgggggacacttggttccaacaagacggtgcaacagcacacacttcaagagcatcgatggctgttttgagggaacactttccagagcgccttatctcaattagaggcgatttggaatggccggcacgctctcccgatctgtccccttgtgatttttttctatggggttttttgaaatcccgtgtttatgtgaaccgtccaagaaccctacaagatttgaaaaccaacatccaagaagaaattgccaacataacacctgctatgctaacaagagtcacgacaaacgccagaaatcggtttacgcaatgtatggagaatgggggacgtcacctatcagatttcatcttcaaaaaaatataaataaaaactttagacatgtacctacattataaaaataaataaatattttccgatgcctacaatagttttcattgagttctgaaaaaaggaaattatgctgccgcaccctg
>Mariner_DMA#DNA/TcMar-Mariner
ccaggtgtacaagtagggaatgtcggttcgaacatatagatgtctcgcaaacgtaaatatttaccgattgtcataaaactttgaccttgtgaagtgtcaaccttgactgtcgaaccaccatagtttggcgcaaattgagcgtcataattgttttctctcagtgcagtcaacatgtcgagtttcgtgccgaataaagagcaaacgcggacagtattaattttctgttttcatttgaagaaaacagctgcggaatcgcaccgaatgcttgttgaagcctttggcgaacaagtaccaactgtgaaaaagtgtgaacggtggtttcaacgcttcaaaagtggtgattttgacgtcgacgacaaagagcacggaaaaccgccaaaaaggtacgaagacgccgaactgcaagcattattggatgaagacgatgctcaaacgcaaaaacaactcgcagagcagttggaagtaagtcaacaagcagtttccaatcgcttgcgagagatgggaaagattcagaaggtcggtagatgggtgccacatgagttgaacgagaggcagatggagaggcgcaaaaacacatgcgaaattttgctttcacgatacaaaaggaagtcgtttttgcatcgtatcgttactggcgatgaaaaatggatcttttttgttagtcctaaacgtaaaaagtcatacgttgatcctggacaaccggccacatcgactgctcgaccgaatcgctttggcaagaagacgatgctctgtgtttggtgggatcagagcggtgtcatttactatgagctcttgaaacgcggcgaaacggtgaatacggcacgctaccaacaacaattgatcaatttgaaccgtgcgcttcagagaaaacgaccggaatatcaaaaaagacaacacagggtcatttttctccatgacaacgctccatcacatacggcaagagcggttcgcgacacgttggaaacactcaattgggaagtgcttccgcatgcggcttactcaccagacctggccccatccgattaccacctattcgcttcgatgggacacgcactcgctgagcagcgcttcgattcttacgaaagtgtgaaaaaatggctcgatgaatggttcgccgcaaaagacgatgagttctactggcgtggaatccacaaattgcccgagagatgggaaaaatgtgtagctagcgacggcaaatacttagaataaatgattttttctttttccacaaaatttaacgtgtttttgattaaaaaaaaaacgacatttcatacttgtacacctga
>S2_DM#DNA/TcMar-Tc1
cagtttgtcaagaaattgtttgcacaatgaaaataaattgtattttctgcctttcaatgcaaaattaagggctttttgtttaccttatggattttttttaatttacatttatttgtttatatgttttttatcaatatgtaaaaaaataataacaaaactattaacaatgaacgagaaaaacaactaaatccaagtttgcacagatttgacactgtcaagaaattgtttgcacacttttcttttgttttctattttgctcctattccgaggaatttcgataatcaaacggtacataatcgtcatttacgctttatgcgttgtgtgggtggccgatttatatgcatttggttgtgaaatttgccaaagtgatcattgttccagttagttttgtgaaatttagaaatgcctggcaaaagattgagttttgaagtagttcaactgattttttataatcaccatttgggaaaatctgtcaaggaattgtcagaaatgttttctgcatcgcggagaacaatttataacgttattaatcgcgcaaaaaacgagggcagattggattcaaaatgtggagcaggacgtaaaaataaaatttccaaccgttcagaccgacttattatgcgaaaaatttatgaaaatccgcaaatatccttaagaactgttgctaaggagcttaaggaggagtgcgatctggatgtgtcacacgaaacagtgcgccaagccatactccggcataagtaccactcacgggtagcaagaaagaaaccgatgctgtcggcaattaacatcgaaaaacggcttactttcgctatcaaaatgcaacatcagccagaagattactggaataacgtaattttctgcgacgaaaccaagatgatgttgtattacaacgatggacccaacagagtgtggcgtaaggcgctaactgcgctggagaaccgcaacatcataccgacagtcaaatttggcaaactgtcggttatgatttggggatgcatatctagtcgaggagttggagatttggcattcatagagaacacaatgaatgcagaacaatttttaaacattttgaaatgcaatctgacatccagcgccaaaaaattcggtttttataagaacaatagacctgattttaaattttaccaggacaatgaccccaagcataaggcgcttaatgtgcggaactggctcgtttacgactgcggcaaggtcatcgatacgcatcctcagaatccagatctgaaccctatagaaaatttgtgggttcatttgaagaaaaaagtggcaaaaaggtcaccaaacaaccgagcagcactgaaagctgctatactagaagagtggcataagatcccacaacaatatgatcttgaaaagttattttttcaatgaaaaaaacgtctacaatatgttattaatgctaagggtatgcatacaaagtattagaattacctcaagttattataatttgttataaactataagtctaagatagcttaagtactttgtgcaaacaatttcttgacagtgtcaaatctgtgcaaacttggatttagttgtttttctcgttcattgttaatagttttgttattatttttttacatattgataaaaaaacatatgaataaatagatattaataaaaaaaattcatgaattttaataaaaggcctttatatttttgcattgaaagtcaaaaatacaatttattttcattgtgcaaacaatttcttgacaaactg
>S_DM#DNA/TcMar-Tc1
cagtttgtcaagaaactgtttacacaccgcaaaataagtagaatttttgactttaaaggccaaaattaagggttttttgcttaattaaacgcaatttttttatgaaatataattaaacaatatttattttacttataaattaaaaaacaaattcaatatatcaaatatacaagaaaataaacaacaaatttcttgtttacacacttttgagagtgccaagaaactctttacacagttttgggttcctactttgttttgctctttttcttagaaacaatctcatttttccgttatttttgtcttatgcattcctttttacaacgcttctattgcaattttttcactttgcttgtgaaattttgttgatctaacgtgcttaaagcgaattattaaatttaatgaaatgcctggaaagagattggcttttgaagtgacccagctaatatactataaccaccagttgggaaaatctattcctgaattagtagaaatattttccgtatcccgtaaaaccgtctataatattttaaatcgtnnnnaaaaagagggcaggcttgaacctaagagtggtggtgggtgtaaaacgaaaattaacaagcgagtagaccgccttattatgcgaaaagcgattgcgaacccccgaatctcggtcagatcacttgctcaggatatcagggaagaatgtcacctaactgtatcacacgaaactgtgcgccaagtcatcctacgccataggtactcttcaagagttgcaagaaaaaagcctttgctatcagagatcaatattgaaaagcgtcattcattcgctgtgagcatgatggatcatgcggaagagtactgggatgacgtcatattttgtgacgaaacaaaaatgatgctcttttataacgatgggccaagcagagtatggcgcaaaccgttgagtgcgctagaaacacaaaatataattccaacaatcaaatttggaaaattgtcagtgatgatttggggctgtatttccagccatggagtgggcaaactagcctttattgaaagcactatgaatgccgtgcaatatctagatattttaaaaacaaatttgaaggccagtgcagaaaaatttggtttgtttagcaacaacaagccaaattttaagttttatcaggacaatgatcccaaacataaagagtacaatgtacgcaactggctactctataactgtggcaaggtgatcgatacgccccctcagagtcctgatctaaaccccattgaaaatttgtgggcctacttaaagaagaaggttgcaaaaaggggccccaaaactcgacaacaactcatggctgcgataatcgaagagtgggaaaagatcccgcttgaatatgacctaaaaaaactcatacattccatgaaaaaaaggcttcaacttgtagccaaagccaatgggggtcatactaaatactaaaacttttcaaatattatcaaaataattaaaaaatttaggattaaacttaggtttagtgttttgtgtaaagagtttcttgacactctcaaaagtgtgtaaacttgaaatttgttgtttattttcttgtatatttgatatattgaatttgttttttaatttataagtaaaataaatattgtttaattatatttcataaaaaaattgcgtttaattaagcgaaaaacccttaattttgacctttaaagtcaaaaattctacttattttacggtgtgtaaacagtttcttgacaaactg
>TC1-2_DM#DNA/TcMar-Tc1
cactagtgggcataagtatttagacaccattagcttgcaactgccgggctatgcttttcatagtacagtcaaataaataagtaaactattgatgataaaacaaagagtgcaattacagttacacgcgagaggtatgttttgccgtttaccttttcaattatccttctgctgataagaaagctagacagacaacgatttgggcggtggcaaaagtatttagacatcacatttaattagttcgcattgatctgttgttcgaagaatatcaaatttttgacttttttagatcatttgaacatttgttcttgataacgtgttactacctacttttatttcattcataaatttgttaaacatggggaaaacaaaggaactgagcgaatttataaaaaatgaaataataattaagtataattctggtatttcggtacaaaatatcattgatttatacaaaattccacgggcaacggtgtattaccaaataaataaatataaaaaaacacacacaaccaaaaacgttgcgcgtagtggccgaccacgtaaaacaactcaaaaggacgatggttatattttacggaagtttaagcagaatgttctacaaactccccgatcggttgccaaagaactaaaagaaggagcagaaatcgatatcagtgaaagaacggttcgcagacgtcttaaggaagccgattttggaacatatgttagcagagttataccactaataactccacgaaataagttaaagcgcctcgactttgccaaaaaatatgttggtcagcctgcatcattctggaacaatgttttgtggagcgatgaaagctcttttgagtttcactgctcaaaaaaaattttttttgttagattaccgaaacaatatcggaaaaaagtggcaccagtatgtcagagaataaatcattcaggagggtctgttatgttttggggatgcgtagccttcactggcttgggagatttggttcctgttgatggaaccatgaatcaaagaaaatatttagatgtccttaataatcatgcattcccctctggtgataaattgattggagagtccttcatactccagcaggataatgctccctgtcataaggccaaactgattacgcagtttctgaaagatgtttgcgtaaacacattggattggccacctcaaagtccagacctcaacataatagaaaacctctggtcatatttaaaaagaaaaaggagtgcaaacttatctagaagtcgcgaagaaacgattttggaaattcaaaccttatggaaggatatttcaatagattatatccacagcttggtacagtctgtaccaaaacgtctgcaaaaggtgatagacgctaagggagggtatattttttattaatttgtcataattttttagttgacttttttttttcaatttataacatttaaataatttgtccaaatacttatgccactgctaatttgtaaaaaagtaatttttgttaaatcaacaatgaagttatccatatgtttatgttacctaatttaactacgatagtctacctatttactaaaattattaaacaattttgctttaagtaaacaatgagttacaaacaaatatattgaatatatttcttgtccaaatacttatgcccactagtg
>M4DM#DNA/CMC-Transib
cactatggggcatttggcctgttttttttacaaaaattaatacctcctaaactattggagatatttggatgaatttttttttatgcgttacacatgcctccaggaatattttggaaaagtgggcgtgccccaactccgccccatttttttttttttttttttttttttttaataatatatttttaaagtttatttttaatttcaataatgtataattcataaccgtcttcctcttcacaatcagtagagtctgaagaatttttatcaggttcaaattcgcaagctaacatttcaatgacttctggtggaagagatagtcgcttatgttttcgcctctttaaatttattgatgatattatgggatccgaagtatccattgctctgtaaaagacatctgcgaagctactaatagtttttgccgtggctggcttcaacaaaagaattttaagtatggctgcaagatcccgcaggcagcacttccgtgcagcttgaaccaaaagacgttcgttgtgtttctgcgcccttacgagttcatctgcttgctgtcttgggccactcaaattttttaaataatatgacgttttcgggagtccaactaatttcctttcctatttatttttctcctttaccttcaggactaggtgttcttctaaccaatttgaaaaaaattttaaaaattcatatatttttcgattgcattttctccaatttcgtaaaagattgactgaaatcattcgttattattattattagttaatcgtttattaaagtctagcttgctatcagaaaaatgcccactgataaaagtgcaaatagaattttccttttgacgaacacccttttgcgtgcgccacacttccagcagggcagcattggaaatcgagatattgctccctaaaaaatgaaatttctcaaaaaaccgcaaaaaacgcacatagagactacctgatatgagttaggaattgaacacactacaacatggatataaacacttactgaacaaatttgaacaaattgttgtagctctattcaaagttgaaaattttttcaaacaactacatcttgacaccacttgttaaatgtacaaattgttagaaataggcgcacacaataaacaatatattaataacaacacataataagaacctaaagattgattatccatttcaaattatactctccttcttcttctttttaaattttaacactttgaaagttaagctaaattttgtgcgcaaagcagccacgtggtatatgctcgcaacagccgactttaacagctgttattataacagtgcattgttaaattaacttatgcgggctatatcataacagtttaacgtatttccaatgtattaatactaaaatacttcaaatttgcatacttgtgaaaaacacattattgtaaaaaaaacaggccaaatgccccatagtg
>TRANSIB1#DNA/CMC-Transib
cacactggttttttatgtgtttttttttggcagaaagtcaaaaaaaaatattttaacggaataaaaaaatgtatggtttctttatatttaggatagtcttattagataaaaagtcgatttttacttttttacgcaaaactggcttatcgtcgacctctcaaagacagctgattgtcgataacatgcgtaagacaaaaattgatggcaaatcattttgcaacatttgtggtttatatttcctcagagaattaaaaaagtttaaagtgttgtcatggaaaacagtagcacaggtatgtagatttgtagttcactaacatttttgtgtatgttatatgtttttgtgtagttgtatcgtgttttgtttatgtgccttttttacagtcaacttaacaaatgtagctgtgtttcgtggaatataacttttgtatggcaaaccacttcaaaaaaattttaacggcaagttattaactaacatgtgtataatattatacaactagtttcatatgctcctttttgttcctttttgaaaaaattacgtttttgtagatgaatacttgtttgggcatgcagagctgctagacatttggagcaacaatagtcgctctgaggatgcagttaggcagcatatatttaaaaaaattggtcagaataatttaaatgaatgttctatttcattggtaaataaaaaagttaagtccttctttgattacataaggaaacatttgccaggttgcaatagatcgttggacaggttgaagaaaaaacacttcaaatggctggcatctagtattagtataatcgctgattgcaaaactccaaaactagtttatgaaaaggctaatgaccgacttaaacgaaaattagcttcggaccttttcggacctgaaaataatacttctgtaccattactcttgcatgctgcttcagtttcgtctaaaaaaggaaatgaaaaggacatggcagttgtattaaaagcagctggtaacagcgataatatcaataatataaaaagaaaaatgttctcttctgagcccacacaaatgtccgtcgacaatgcattagcctttttatttgaaaacggatttacaaaaagccaatacatcaatttaaaacggaatacaaaagtacacggctttgatatttacccatcatatcctgatgttcttaatgctaaactaaagcttagaccaaatggcatcgagtattttgagaataaggcgcaagttaagttacaacaactcttaaaccacacaacttcgcggattcttgaaatgcagtatgaaactttcaaagcaaataccaactcgatagaatgccaattaatatttagctatggatatgatggatcaactggtcagagtatttataagcaacgttatgaggaaatcggtgctgtatatgatggatcgctgtttgttactacaattgtgccattaaaattagtagacaatgaacaaaaaataatttggatcaacagatcgccacaatctatacggttttgtcgtcctttaaaaattgaatttattaaggaaactcgagagcttatattagcagaaaaagaaaacttggatacccagactcgtaatctgcacatatatttgcataaaataaacaacattaatatatttgtaaaatatgtcggtcaaatgacactaatagacggtaaagtcttaaacatattaacaggatgtaactcttgccaatgttgcccgatttgcgcagcaaagccaacgcatttaatgaatgtgaatgattttaattcagatatttttgatgctaaatctcaaactcttcagtttggaataagccctttacatgcgtggattcgcttctttgaatttgttttaaaacttgcatacagagctgatcttaaaacttggcatgtaaaggactttgataaacctaaattagtggaacgaaagcattttatacaaaaacaaattatggagaaaatgggtctcaatgtggacaagccgttaccgaatggaagcggaaattcaaatgatggcaatacagccaaaagggcattttctaatacagccttactgtcgtcaatattaaatattgattacgacattctttatagcttttatattattttaataacgatttcctcagaatacgaaattgactcagaaaaatttaaaacattttgtaaaaatgtttttttggcctatcagaacaaatatccttggtatcctatgtcacctactgttcacaaggtgttagttcatgggcatcaaattatagataattgtttggtgcctgttggctgtcttggtgagcatgcgtccgaatcgaggaacaaattatataagagcgatcggagaagacatgcaagaaaatgcagtcgcctagatactatgaccgatatttttaacagagctctagatacgtctgatcctttgttgtctagtatttatctaaaagaaagacaaaggaaaaataaaaacaaaaatatgccgcaagaggtcatttctctacttaaatcaccatgcgttggaagcgatcatgatgatcatggtgattgccaggacatcgacgagagcgaggaggacgatgaaagagaacttcaacagaaagatcatgaacttgatgtaatagcctcagacaaagagtttttttaaattaataaataataagttgaatttttttgtaagtataatagcataacaatgacgtatgataaatttattttttaatttcaggacaaaatgatttggaccataatttacatcttaatatgattttattttattttattttctatatataatatcaataaaatatttaattaaatacagatacaaaaatattttttctttggtaaggtaaatatttttatggcatatcggccagatcgtttatatggcagctatatgaaagttgaccaaatcacttgaaattttgtgaatcatcttgggggaagtaaagagtaacacaaaccaaatttggtgaagataggtcatcatttcgaatttctgccaaaaaaaaacacataaaaaaccactgtg
>TRANSIB2#DNA/CMC-Transib
cactatggtccagaattcgttttttttggcataaagtctaaatttttatgtcaatatatcgtcctttagcaattattttctaatagaaaattgatcatataaataaaaaccaaaaacaaaattgaccgaaagcttcactaaatcgttttatgagcttttaaaggtgaagtgttaaacagctgattgagagaatgcaattcccgccaaattatttgcttacttttgcacgtggtacgatcgttaatacgcatccataaattatagtaaaatatggaaaataaatgccaaggtatgttgtttttaacgtatgtagttaatatatgtgtagttgtactgtttttgtgttgtgtaacatccaatttatgtgtattttaacagaaaattctaacgtgtcccctgtgtttcgtggagtataactaattttctgacaatttctgacaaaagttaaaaacgtcagtttgtacctttaactattgtctttgacggtaaagtaatatcttttgcccatttttgctcgttttcttaaaatttgattttatataggcaagttcgagttcagacatagcgacctcctggacatttggaggcgtaacaatcggcaaataagttatgtttcagattacgtttattccgcaatcaacaacaataatctggaatcgaaaaagacagaagagattgacaaaaaaatagtacattttgaattattcattaaaagaaaactgcccgagtgtaacagacaactagaccgatttatttccaaacataccaagtggatggcgtctaagataacaattcttgttagtgattttgaaaactccaagacaccacagcaaatgggacgccgaaacttatcttaccaaaatgcaggagaaagattaaaaaggaaactggcatccaatctggcaagtgaaagtgatcacgacacaagtcttttgattcatgcagcaactgtttctgctagaaaagaatgcaagagggacgttgcctttgttcttaaagaaactttaaaaacaccagaatttccaagcgaatcgaggatgcaaattcaatggcaaaaaccaactcctctttcaccagatgaagctctagcttatctcctggaaaacacgctgacaaaacagcaatatataagcaccaggcttttaaataaaagccataacagcgacatatatccgccctataatgaagtgatcgaagcaaaattacagtgccgaccagagggtatagaagtaatggaaaacactgctcaagtgctattacaaaatctcttggatcatacagcgcaaagattaattaagttgcaatctgatgttttcaagcaatttccagatatctttaaaatcaaattaatttgcagctacggatttgatgggacaactggtcatagtgcttacaagcagaaatttgaaactgaagcacttggcacaccaatttctgatcaatctttatttgtaacttctgtcatacccatacaaattatagattcgtttaatcggcatatctggataaacagagcaccgcagtccattcgattttgcaggcctctaaaaattgagttgataaaggaaactgctgtccacataatgatggaaaaaaatcagttagataatcaaattaataatcttacgccattcacttataaatgtgatgaaactcgtgacatagaagttacctatgaaatgcacatgacacttatagatggaaaagtcctaaacgtattaacagacactaaatctactcaatgttgtccgatctgtggagtcagcccaacacaaatgttgaaaattacaaattttagttcagaaacctttgcaccaaaagtaaaagctttacaattcggggtaagtccactacatgcttggatccggttttttgaatttgttttaaacgtatcatacagagccgagataaaaaagtggcatataaaaggagaggacaaggttaaaataagtattcgaaaaaaatatatccaggaggaaatgtggagagaaatgggccttcgagtaagcatgccgaagcagaatggcagcggcaatagcaatgatggtaatacggcaagaagagctttcgcaagtaccaaattctcgtcgataaccagcttcaacgaaaatcttttggaaaagtttcacattattttaatagcaatatcgtccaactattttataaattccgacaaatttcgttctttttgcgatataacttttcaattatatatccgaacatatcaatggtatggatatcaaatcaataattcggcgttgtttccacttggatgcctaggcgaaaatgcgagtgaagcccggaataaactttacaaaagggaccgactatcacatgcaaggaaaaatagtcggatcaatacgatgagtgatattttccacagagcgattgattcctcggacccactattatcaacaatatgtttaaaagaaagagagagaaaaaataggaaaaaaccacttccgaaggcagtaataagtcttttggaaatacagtctagttttaaacctgatccatcagacaaaatattggattcacattctgattctgattcgagttcagattcggaaatttataatgtagaactagaagaagaagagggcgattatttttaaaacaacaatatacacacttttatttaaaaaaaaaaaaaaacaatgaaatttcgttgactcctgagtcataccagtagttaatatgggaggcaagagagggcgtggtcgcacagacttcaaattttgtgtgcaaactatttgtggtttaacaacaaaatgtacaaagtttcaagtctgtagctcaatttttagactttatgccaaaaaaatcgaattctggaccacagtg
>TRANSIB3#DNA/CMC-Transib
cacactgggccagattcccttttttttggcataaagtcaaaaaattttgtaaattgtattttgaatttaactatatattatgaaagagcatacattagggacaccaaaacgatatttaaaaacatttaagttgcaacactgcattttttatgcgatatcaaattcatatgtttgatcagctgtttgttcaagcaaaattggcgcgaaacttttactcaactttgtgattctgttaaaaatacaccacgtgtccaaatattttcaaataaaatggaatataaaggtcaaggtatgcttaatatagatataacttactgatttagaattatgtgttccatgttgtaattgttgttgtctttgtttacgtcttagtttaggcaaaatctaaccaaagtgttcgtctattgtggagtgagaaatgatttgtgccaacttgtgccaaaaactaataactgatgtgtttactcaaaactgtaattaaattgatgttagtaacgccttttgcctaaatttgcctatgctctttatattttgccttttaagacaagtttgagattagccgatcggttctgctggatgaatggatcaaaggagatcgaaatgacaaagccttagttgactgggttgttggcgaatttaaattaaatgatattactattgacgagaaagctaaaatcgctaagcaaatcagaagctttcacctatatataatgaaaaatctggctaaatgtaaccgtacaattgaagcattaaaaaaaaaacattccagttggctttcatccacgatgatggttgtcgtggaccaaaacaacaaccaagtcgcttcagactgtctaatgggacgacctcgactctcttacagtgatgcaggatcacggctcaaaagaaaaatagcaacggatctggctaatattgaagaaaataatacaagtcttcttgtccatgcagcatcaatttcagccaaaaaggaaaaaatgggcgatactgcttttgtattaaagcaaaccatttcaacttcaactgcatccactgaaattagaaagaaattgatattctcagagccagtaccgctcacaccaattcaggctcttgcatttttgattgacagctctctatccaaagcaaaatacaacgacatgagagctttgaacaaaacacaatttagcaacatttatccatcgtataataaagtcagagaagctaaattagcgtgtagacctgcgggagttcatgtgacagagacctttgcccaagtatctttccaaaatttgctgaatcatacggccagtcgaattattcttatgcaagaggaggtttttaggtggcatgaaaacataacaggtgtcaagctgatggcaagctatggatttgacggtactaccaggcagattatgtacaagcagagattcctagaagatgaatcccatttcaaagactctattttcgttaatagccacattccaataaaattaacagatgattttgagacacctttatggataaatagaagcacccaatcagtaagattttgcagacccctaaagattgaattcgctaaagaaaccaaggaacttattttggaggaaaagtcgaatttggagtcacaaataaaaaataacgtcacagactttacttacaatttttcaatcgacagaaaaatagttacattttcccttcatctcacattaattgacggagaggggtttgaatataatagctggaaagaaatcttgccaggtgtgtcctatctgtggagacagtccaatggattttataaaaaccaccgaaatatcaaatatcaaggctaaaattgaaaatcgaaattatttcatcagtcctctgcacgcatggatcagatttttcgagtttgtactcaaaatctcatacaaacttaatttggaaaaggggcaaaagagggataaagaagaaagagacatgataacatcccgtaaacaagagttacaacaattattttttactcagatgggattacatgtcgatgagccaaaacgaaaccgaagtggaaatacgaatgacggaaacaccgcaaaaagagcatttaaaaggacaaggcaactttcatcaatacaaggattaaagtatgatattttgcacaggttttatattattttggttgctatgtcttgtgaatttcgtatatatatttctaaattaaaacaatgtatatggatcactataaatggtatccgatgtcagcaacttttcgcaaagttttgattcacggtccgcagataatagcatcgtcgcttttatctatcggctgctggagagaacgcatctgaagcacgtaataaattctacaagcgtgatagacggtcatattcgagacaaatttctcgtgttaacaatttaacggacgtatttcaccgatccatggattcatcggatcctttactttcaagcctaaatataaacaaaagatcgtctcaaaataaaaaaatcgctttgccgaaagaagtcatcaatcttttagatgcaccaaatgtagaacatattaataatgaacattttttgggaagcgatgatagcgactcggattcggatcacgatgatccattttctatgcatttggacgtagaaaattttgattaatataatagtataattatatgtatattaaatagatacataagaaaaattcagcttaaatttattatattaattaataaaaagaaataatcatgccaaatctactccttaactttatatcctaatatgggcggtatgggtgggcgtggtccgatttacttgaaatttcacgtacgtattttaaatgtcaaatgcaccaattctacaaaaatgcagctctctagctttattatttgactttatgccaaaaaaaagggaatctggcccagtgtg
>TRANSIB4#DNA/CMC-Transib
cactatgggtaaaaagccggaaattttggtattaatgtaattttttttgtgattgatattttaatgctgctttcattttttgattcctaagtaacaagatagcataaaaataattttaaaacatttttacgagttatcgtttatttttggcgcgctttcaaagtcagctgattcagaggtgctttgaattgtgaaaattggcggaaaaagttgaacaaattgcagcgcaaacattgtcttcatagcaaactttgagtttatttttaattatggaaaaaacaagtcagagtatgtaaattattcgtgaatacacgttttccgataattgtgtgtggttgttgttgaattgtccaatgtattgcttgtgagtattttcaattgtttactaacaaacgttctagtgttctgtggaatattacttttgtatggcacaacgaatcaccaaagttaaagttgtatgtttttaacaaatatatgtggaatcaaatggtattaatgttttttgcccctttttgcccttttttgcgaaacattttatgttgtaggtgtgtatgagtttagtcatgcagttctgctggatgtttggagcaacaacaaacgcgatgcagacgctgttaacagttatattttggaaaatatagaagagaactttgagactaaagagcaaaagattacaatttcaaagaaagtgaaccaatttattgcttatgcgaacaagcacttaaggaaatgcaatcgaatgttggaccgattcaaacgaaatcatttattgtggcttgcgtctaaaattgttgtcgttattcataagccagaaatgacactatgcaaacctggccgaaaacagttaacatatgaagatgcagggcctcaacctaaaaaaaaaattagcaaattagctggctgcagaacaagggcattcaacaccacttctcgtacatgctgcttcaatttccgcaaaaaaaacgaagcaggcagaaacggcctttgtattaaaaaaaaaagcataagcagtgaaaacatacatgatataaaaaagaaaattgagacaaatcatcctattaaaataagtgctgataatgctttagctctcttaattgaaaatggatttacaaagcagcaatatactaatataaaagcgctcaataagcagcaaggatgcgatattttccctccttattcaaaagtagcagaagcaaaattgaaatgcaggccttccgaacataaaatttctgaaaaaaggccaggagtatcgtngcaagatttgctagatcatacagctggccacatacttttaatacaagagnaagttttttgtgttcatccagacccaacgaattgtacatttattgtgagctatggcttcgatggatctacggaccaaagcacgtacaaacaacgctttctatcaaacgaatgtatcgccctagatcaattccttttcgtcactacaattataccgttgaaactaatagatgaaatcaacaatcgagttatttggatacattcatctccacaatcggtgagatttgtcggcctttgaaaattgagtttataaaggaaagtgctgcccttatattgaaggaaaaacaaattttggatgcggctataaaaaaccttagaccatattcctacacttccaaaaaccaaataatagcatatactgcagaccagcgttcgttctcgaacagcaagatattttcgtccgttttgaatttggactacaaaatcatttacaatttttatataattttgatttcaatttcttgtgagcacacgattgatgcggaaaaatttaaatctctatacctctattcttgtcaccaaccatccacaaaatattggtacatggatatcaaattataaaccaatttattgttcctgttggtgtccttggagaaaacgcgtcagaagcgcgcaacaaactttacaagagcgatagaaaatctcacgccaggaaatgtagccgactagcaaacattacagatgttttcaacagagcagtggattcatctgatcctttgctttcaagtctttgtttaagagatcgaagtaagtttggaaaaaagaaactcctcccaaaagaagtaatcgatattcttcaaaatccggatgcagaactttataaatcaagttatcattctaataataaagaagaagaagtggaagtggaagacgaattcaattgccttaatatatttttagaggaggaagttgaagaatgacaatcaacttaataaaatataaaaaaatttattgacttttatctcataataatggtttttgcatcttgtgtcctcacttcgctcccacgccagtcccccagggaagacacctccggatccaccggttgaaccacagacatattaacacccacacctccttcgccacccatccatctccctttaaaaccgctttcatttgtatataaatacatttttcactttattttcaaggattgtttttgtgggcggagatgaaggcgtggtcagatcaaaaaataaacaaaatccgaaattctatttaaatcctaattataaatataaaaaaaatcaagtcgctatctttaaaattgtaattaataccaaaatttccggctttttacccatagtg
>Transib-N1_DM#DNA/CMC-Transib
cactatgggaaatttgaccactttttctggccaaaattaataactccagaacggagaaagatattaagataattttttttgcattgggttayactagcacatatcttttatgacattatgactttgacttawgtctttatcacaaaaatattttagtaagncracttayatttttccggtattaaggggataacacgatttttttttagtantttgacagtcacaaacacataatacaagccacactgaatacaaytcattttgcagaataaaaaaaaacgctttggtttaaaagatattaaaatatttgtatggagggaaaaacttrtcgttgcagacctktttttgtgcgtgcaacagctgatttctttgttgtggcgccatctatatttatttctggtatgcagaactaaacattggtcaattatgaatgcatgcatttaatattatcttaatcgaccgactttcataaaataggttttggccaaaaaaagggggtaaatttcccatagtg
>HOBO#DNA/hAT-hobo
cagagaactgcaagggtggcacttttttaccactcgactcacaccctacaattttgtgtgcgggtgctactcgccacgcacatcgcgggtacttacaaacacacagtataaatctgaacatgcagacaagacaccccgttgtgtgcgcacccgaatcaatacggtgttttgcgtcgcgggtgccgctcacacagtgcctaaaaagggatgagtgagaaaaacacttgtgggtataccgttaaacacatgggtgtttccaaaaatactcgggtgtttccaaaaatactcgagtggtctcgtaggtagtcgagtcaaatggcgccatacataatgattgttgagttcttgtgtctttggtccagtgtctcggctgttaattgccccttttttgttttttacgatgcaattactagcttgttaggattcagtattatttggaagccaaaggaaaaggtcacaataatggcagaagcggctgatttcgttaaaaataaaattaacaatggaacatactcagttgccaataaacataaagggaaaagtgttatttggagcattttatgtgacattttaaaggaagatgaaactgttctggacggatggctgttctgcaggcaatgccagaaagtgctcaaatttttacacaaaaacacctccaatttatcccgccataaatgttgtctaacattaagacgaccaacggaattaaaaattgtttcggaaaacgacaagaaagtagctattgaaaaatgcacccaatgggttgtccaagattgtcggccgttttctgcagtaaccggagccggatttaaaaatttggtgaagtttttcctacaaatcggcgctatctatggggaacaggtagacgtcgatgacttactacctgatccaacaacattaagtcggaaggccaaatcggatgcagaagagaagaggagtctaatctcgtccgagataaaaaaagctgtggatagcggaagagcaagtgcgaccgtcgacatgtggactgaccagtatgtccaaagaaactttttgggcatcactttccattacgaaaaagaatttaaactttgtgacatgattttgggactaaaatcgatgaattttcaaaaatcgactgccgaaaacattttaatgaaaattaaaggtttattttcggaattcaatgttgagaacattgataatgttaagtttgtgactgacaggggagcaaatataaaaaaggctttagagggcaatacccgtttaaattgtagcagtcacctgttgtcaaatgttttagaaaaatcgtttaacgaggccaatgaactcaaaaaaattgtgaaatcatgcaaaaaaatcgtgaagtactgcaaaaaatcaaatttgcagcatactctagaaaccactttgaaaagcgcctgtccgactagatggaactccaactacaaaatgatgaagtccattctggataactggcgtagtgtggataaaatattaggtgaagctgatatccatgtagattttaataaatcatctttaaaagttgtggtagatattctaggagactttgaacgaatatttaagaagttgcaaacatctagctcaccatctatatgcttcgtattgccatccatctctaaaattttagaattatgcgagccgaatattttagacctttctgcagcagcattgcttaaggaaagaattttggaaaatattcgtaagatttggatggcaaatctaagcatatggcataaggcggcattttttttatatccacccgcagcacatcttcaggaagaagatattcttgaaataaaggtgttttgcatttcacaaattcaagtcccaatttcatacacattaagcttagaatctacagaaactccaagaactccagaaactccagaaactccagaaactccagaaactccagaaactccagaaactccagaaactccagaaactccagaaactccagaaagtctagaaagtccaaacttatttccaaaaaaaaacaaaacaatatcttctgaaaacgaattcttcttcccaaagccagtaactgagtctaattccaacttcaatgaatctccattagatgaaattgaacgatatattagacaaagagttccattgtctcaaaattttgaagtaattgagtggtggaaaaataacgcaaacttataccctcagttgtcaaagttagcattaaaacttttatcaataccagccagtagcgcagagctgaaagagtgttttccctagcaggtaatataataacagaaaagcgaaatagattatgcccaaaatctgtagatagcctcctttttttgcattcctattacaaaaacctaaacaactcgcaatagatattccttcttataagtatattttatattattaattcttattatttgcttaatttttgtataagtgttaagtattaagtataagtattaattaataatatataagattgttatttgttaagacattagatgcaaaatcctaaaaatgtgaaagtaatgaagttccttatatttaatagatactttttaagcccactatgtttttattatttagattgagacattaaaaaacgtaaaaatcaacaaatgccgtctttaattgcaattactttatgtgtttgaaatgggaggcacccattgagtccatcaaagagcaaagacatgagcacaaaaattttcttgggtattcccttttacccttcatttcttatacccgtcacgcttccacccatacaaattttaggcgtacaaaaaatgagaactgcagcccgcatacaaaaaatgacctgcggccgatcgttgactgtgcgtccactcacccatacggctcttgcgcagcaggcctcgggtggtttttttactcgtaacaaaaacacaacgtcggtaaaacactcgagtattttgtgttgccgcaagtagggtgtcaaaaaaaacggggtgcctagagtaccgagtgtttatcgggtggacgtagagtgcgagtggcgggctgcagttctctg
>DMCR1A#Non-LTR_retrotransposon/CR1
ttggctttcaaagcgaacggtcgtttttttttgcgccccgatttttattttgtgtttgccaaaccagccgtggtttttaataatcttctttaattatcatatattttaaacataattattaaagatccgttcgcttcgcgagtgattctttgtgatttgtgcagtagtttaaacaaatatacaaagtattttgcatttttcgtctttgtgttttgtttactctcccttttgtgcgttgttcgcagtgctgtttggtgttgttttttgcatgcacataaactgcacttttcgctctcactctctcgctctttcgctctcccacacaaaatctaaatttctcagcgtgcagactgctctcgtgcggttcttttaacagctcgcttgaaagttttgatcttgtgttttcgtgcacagtggtctgattttagataaacatggaaaccgtaaatgttgtctgcttttataaaaattgttgccaggttataaaacctgagcagccaaaaatgacttgttggctatgtgatagaatggtgcatactaagtgcgctggttttaatggccgtacaagtgatgacctagcaaagggtaaaaatctaaattactgttgtgatgcttgccttgtggttgcgaacgagatgaaatcgtttatgcgccaaactaaaggtggcttgaaagaactgatcaacagttttggcgtagctagagatagttttcgtcgagccgatgatcttctttccgcgcttaattcacagtttaatggccttaagctattagatgaatctccaaagcgcaaaaaagccgctggtggtaggctgcctaaggccccgcaaccacgggcaaatgatcaacaggactccacaactgatcagctgtcaatcgcagcaaatccgcatatgttgctaagatcggcagctaaaaaagattcggagcaatccgatcaatccgctgtggagggagcccaccctgtgattgctaaagattccgaattgtctgcactggtttctcaaccagtgattccacctgtctcgattagtttaccaccacaagggaacattgagtccggactaccggcacaagttggcacttcagaaatacaatctgcagggccaaaacccctcgcggtggttccactaaagaaacaaattttcgtttctcggctttcccctgatcaaacatcgtctgatgtattgtcttatatacaagacaaaacaaaagccgataatataaaagtggaaaaatttaacttctcttacgctagggacatatcatctttcaagataactgtcccaaacgagcttttttcgaccatatgttcgggtgatttttggccggatagtatggtggtaaaagagttcgaagctaagatcaaaaataggaaaaaggggcccgtgggaattaaacttccctcacgtggccagaccactgcaccatccgcctcttcatcttcttcctcttcaaaaaactaacaacgaatcttactatctcctatcaaaatgttagaggcttgcgtagcaaattaaccaaattgtattgtgatagtctttcatttgcatcccatataatagtgttcacagagacttggttaaagccggagatacttaactccgaagtcttcccaggtatgtacactatatataggtatgaccgtccctccagacggggaggtggagtcttaattgcggttagatctaccctcgcgtcggaggagttacttttggacgaatcccgtaactcggaattcttatgcgtaaagctgtctttttccgacagatcagtttatattacgtgctcgtatattccgccatcttctgaattcccagaatatcagaatcatctgtccgctatccagtccatcttgaataaactgtctgacagggaccaattggtagttctaggtgattttaatatacctggcacaatgtggtccccagaaaaacaatcgaatatccttctccctttagcacaacatgactttattgacggcttgctcgacttatcgttgtcgcaagttaattatattccaaactctcttggtcgactgttggatctatgttttgtaacaagtcctgaaagtgtgtttctgtccagggtagcacctcttactcaacctgaagatccatatcatcctactttcgaggtggcaatcgacataggtacggtattaaaagtaaattcagagaagtcaacaaagcgaattccctgttttcgcaaggcaaattttcggaggctaaacaattttatagctggctttaattggtccgatctttactcctgcaacataatggcggatgcgattaatatgttttataccgcaattaaatcattttttgactcttgtgttccgatgtactatccgtcaatctctaaacctccttggtttaataaagagttgacacacctaagaaatgtaaagtccagactctatataaaatttaaaaataccggttctcagtccatcctttgtaaatatttaagcgctcggttaaactttaccgtgcttaatgctcagtgctacaagaattatttaaaccgttgtaagttccagtttgcacaggatccgaaacagttttataatttcgttagcactaagcgaaaaacaagttcttacccttcctcgctattttttgaaaacactacggtaacatcggatcaggcaatagccgatctattcgccaagttttttcaaacaacatattcaactttacctcattccgaacagccatactcttatgcggtatctaagtcgaatctaatattttgccccactataaacgaaagctcactgcttaacgatcttcagcgtgttaaaccggtctattcgccaggtcccgatggaatccctggctgtgtgctcagattctgtgcggaagccttgtgcaagcctctactgaaactgtttaccttatctctggaatcttcacaattccctcatatatggaaggagtcctttgtgattcctcttcataaaaaaggtagcaaactggatgcaagcaattacagaggaatctctaaattgtcggctatcccaaaactttttgaaaatgttatcactcctcatttgcagcacctttgtagatcaatcatatcaccgtgtcaacacggttttatgaaacgcagatcaacaaccactaacctcttggagctaacttctttcgtaatacagggtttcaaaaataatcttcaaacagatgtcatctacactgattttagtaaagcatttgactctgttaatcattaccttctaataagaaaacttgatcttttaggtttccctgttgatcttctaaattggatttcaagctatctgaatggcaggacacaacaagtcctctttaaaaattctttatcttgtattctccgagtcacatccggtgtcccacaagggagccatcttggtccgcttctttttaccttattcattaacgacctccccttaataataaaacattcgcgtgtacttatgtacgcagacgatgttaaattatgcctccagcacaaggacacttcgtgccatttggacttacaatccgatctagaccgatttcaaatatggtgccgtgataacgtattagacttaaatggctccaagtgtaaagttatgaccttttgtcgtgccaacccaatacgcacgacttacactctaagtgggtgctctttggacagaataacacgagttgatgatcttggtgttcttctggaccctaaactaaaattttctgaccatatttcgtctattgtcaataaggccaggggtgtgcttggttttataaaaaggtggtctaaggaatttgatgatccttacttgactaaaaccttatttatttcgttagtccgtccgattctcgagtacggatcacctgtttggagtccacaatacgcagtccactcggaccgcattgaatcggtccaaaaaaacttcttactttttgccttgcggcgcctaaattgggatgcaaaccgtatattacctccttattccagtagactacttttaattaatttaccgtccctagctaaccgtagaactatgcttggaacagtctttatttgtaagcttattcgtggggatgttgagagtcccgacttgattagtcggcttaacttctcggttccaagtagattcactagaaactatataccccttatcttaaatcattgtagatctaactatgagttgcatgacccttacagagttttatgttctgactataatagactttatcctattatctgtaatcttgactctctgccgctcttaaagcaatcgattttaacttttttattacataattagatcctactaacactaatatttaatatagttattttacattatattcatttcctcgttcctgttctcttttttatatcgcgtctatatcttctcgcgaatcgagccgtacgatacacggcagcgcccctcggtcggttgggcgggaggtgtggccgtgggacccgtgcgaaaaaaaa
>CIRCE#LTR/Gypsy
gtagcacagaaaattttgatgattttttggatgcaatgctttccattgcagattcccttagtgaaccaatgcaggacatagagattactgtagaagatcgtcataatctcaaaccggagatcaagcacgaattactgcacatagacaccccaaacttagcaatattgcgtaaggaatgtcatcgtcacgaagatttctttcgaagcacccggacaaagccaatccaacgttcgaacacaagcaagcgttttgttaacgcaatcctgcatgaagatgattccgaagatcagtctgaggaagaacaggatgtcgaggacgagatttgtgtcgttaggacttctgagaaaattaagtgctggaactgcgatgaatcaggtcacggttaccagaattgccttaagacacgccgtattatttgttatggttgcggaacaccggaggtctataaacccaactgcgcaaaatgtaaatcgacatcggaaaactctcagcagggcattcgttagcctcgaatatacaaactgaaccaaattctgtggcaaatgatgttcattccattctgccctcaactcaacctgacgtaacattatcccaaacttttaatccatatcatttgcaagtgctggagtatgaaaatcgtaaattgcaaatatttagggaaaattcacttcataatcgaaaacaccgatcatcacggcgaattcgtaagttttggattcgtaaacgatcattcaaccgttttacgatttcatcaattgttcaaaataagaacgatattcgacctttcacacacattgacatatttggtcaatcgcatttagctctcgtagacagtggcgccaacaaaagtgttataggtggtgagctagcacaacaattaatatcaagcaagccatttaataaatttaaatcggttgtgcgaactgctgatggccaaacgcaaaatgttgcaggcactatacaaattcccaaaacccaaagaagattctactcgcgtacgattgtctgattcacaaaaatcaaaatttcagaaagtaatagactttttcccatcgttcgggaacgagggcttaggattgacaaactaatgcgaaaccaatcaaacaacgattttatccactttcgcctgctaaagaaaaacttttgtgtatagaaatcgatcgtacgattaagatggatgtaattaaagaggcaccttcatcgccttggtcatctccagttaccttgcatatcaaaccaggcaaggtgcgattttgtctcaatgcaagaaaattaaatgcagtcactgcagactgctaagtcgtcaaatttgacctcaaagatgtttagatcaagaattccgtgccaagactgctttcaccgttccaaataggcccctttatcagttcaaaagaatccttttggattgtcaatccacaaaccatgtgccgtttgatgcacctcgttataccctatcaattaaaatcgcatgtattagtctacctcgaagatttgctggttttgtcaaacaatttcgaagaccatcttttgcatttgtccgaagtagcgtaaagctggattgacaattaatgtccagaaaagtcagttctgcctgaaaacagtagactatctcggttacctggtgggcgaaggcacactacaagtaaatccgaacaaaatcgctgctgtgggagactttccggttccaaagacctaaaaacaactaagacgatttcttggtatgactggttggtaccagcgattaatatctaattactccacagtcattttcaatcttacagagttgttacgtggcaaatccttcagttggaacgatgttgcttaagaagcttttgataatatcaaagacaagttatgctctgctccttgtctcattcaccccggtgaattccggttgtgaacgtccgatagcattcatgtctaagaataaagcccaacgtaactatacagttacagaactcgaatgcatggctgtagttctggcaattaagaagttcagaatgtacatcgacggtcatagcttcaaagtagtcaccgaccactcaagtcttcgatggctaatgaaccaatcagatttaagcgggagattggcaagatgggctatcaaacttcagggttattccttcgaaatcgagcattgcaagggaacagaaaatgtggttgcggacgctttgtctcgatcggttcgaggatgttgacgatattgccgcagtagacccttgaagtccatcccgaattgattatcttcagtgcattcatcggaaaagtattctgctctcagagataaattagtgtctcaaaaattacctgattttcaagtcagtgatgactatatttatcatcgggcaacattccccaattgtactgacgtttcaccagacgattgctggaaattgcttgtacctgagtcgttgcgtcatagcgtaatgagttcggctcatgatcaaccaacatctgcacattgtggaatggctaaatgcttagagcgtattagacggcgtttttactggccaaacatggttatcaacgttcgtgattacattcgaaattgcgagacgtgtcagaccactaaatatctcaatcgctctaaaaaaccaccaatggcagcacaagtgcaaagcgatacaatttttcaaagactttatcttgtttttttcggcccatttcccagatcgaaatccggcaacattggtatacttattattctggataacttttccaaatttacctttttaaagttcaacactaaagtgatcatcagtatattgcgggatgaaatatttgcatgcttcggtgtacccgaaacagtcgtgagtgacaacggaactcaatttaaaagccgtgatttctctgactttctttcgaaatatggcgtccttcatatatttactggtgcatatgctccacaatccaacggagctgagagagttaaccgttctataaacgctgctttaagagcttacattcgctctgaccatcgcgaattggacgtgttcctcagtagcatcaactgttctcttcgtaactcgattcaccaatctattggtatatcgccttatcaggttgttttcggtaaacacatgatatcccatggtaatgactacaaactgttgcgcaaacttaatttactcacagaaggtgacgtaaaattatccagaactgacgaatttcaaagaattcgctccaacattgccagacatttgaataaggcttatgagacaaaccaaaagtcttacaatctccgagcacgaccccgatcttcgatcttctgaggtcaagaagttgttaaaagaaatttcgttctaagtaatgcagcgaataattttaacgcgaaactcgctcctgtcggtgttaaggccggagtcaaagaaaggattggtcaatcaatatatctcttagaggacatgaacggcaaggaaattggtagatttcatgccaaggacatttggtaattgcttttgactcctttttaagtttttattgttagtcacagcgactaaaaatcaaatctgtggttgtgggagtcgagccaaatggcaaccttatatcgtaccgcacttatttggtaacgaaccattttagccaaattcaaatcctggcaaaattgaatattgccctataaaaataccacaaaattcccgagtaggattatagcaagctacggtcacatatgatttgcattcttccgttctcttttcgtgaaggcgtgatcgagtgcagtttaactttatgcaaaatccatgattaaaaatccacgagcatcgtgtggtttggataatagtttttcaaggcaaatactgccaagtgatagtttcctttaactgcgtcgctgccggtcccacatttggagatagaagtcttagtggctgcgtcgccaaggcggtctgtattgtttttcgccaaacttttgaccacgcgtgaaacttactgtggcttcatcgatcgcagaaagatttacaactgcttgcatcaggagcacccaccgcgtgcagcgaaagctgggcttgtcctcttctgctgccgacagatcgcaggtcaacccccccagagttggcgttcttttttttctactcttcatcgccgcacgcaggaagcagatcgccgtgcatccattttatgcacaagtcaacttggtgtcttcttcatccgtgcgcattccaagaatatttgtgcacaacacgagccccaggctgctggccttgtcgctgcgtatgctgcgaacatgaagcagccgcaacacgaatgatcgtgtccagtcttaagtatctttagaatagtttttcatatttgtgttaattttacctaaaaatatttacttataaatttctacgattctaatttagcttaacttgtgggagatctgacaagtatatatatgtgattttcccgatttatattaatacctacagcaaatcatcaacagtcatcaggcctgctgacatcgatggaaagtgcgtgagtacgcacaaaaataataaaaacacacaagcatatatataaaaagtcagatactcctaaatagtgtgcttaaaataccttgccttaattaatcacatatctagctctcttaatttaaagaagtttaaagtttaaacatacattaatcatacataattctaacgtaaagtaagccaaacaaagaaaagcattaatgtaaacttaaataccagtatttgcattccttcttgattatttttcctttattttatcgttgataagcaaaattactcaataagagattgccttaacgtaaataacgtaatttttagtttaaggattaggtttggaaaatgtatcggaatattatctttatcttcaattatatggggtccaaaatgaactaatctgacgtcttgttgggcactaaagggtatttaaagcagtggttgtattagggtggagtccgaatggatttcacagttagggtgggtatagaataaggccaataacatctgggcctcatcttcaataggtacacttggaggaaatgttatgcttttatgtttttattctatcagttctgtaataatcggacattattgttaaaaaaaagaacattctaatttgagtaattggttcttaggaattatagttctgatttaaagtcggttctataccagtatttcacaattcaaaaattacctccttatcatttagggtcgagattttttctagctggatagattcggctagttactcttctaagtggtaggagttcataaataaataaatgacatttattttacaactctgtatgcacaccccgttagcttttcgtacctattgaattatacaacctactgctttgctactcagggtaagacccgcacttaacttttatctttttgtcgcttagcgttgatcgttggatcttagcgcgtacttattatcttttttcgcttatctttgatcgttggatcttaccgcgatgcgaagtaatgaaaatttagttgacttagatacggatgcgtcggtgacatgcaccatctgcaacgggccagtacgtaatctggatttggttgaaacccgttgtaaacattcttttcacaatcattgccttgacaattaccttaagaaccatgacaaatgccccatatgtagccagccatgttctcaatccgagttaggatctcacttgcctttgtcaactaaatctcaaggtaacaggatgatgacccgttcaggttctcggaatacagccaaacaacatgagaagtctgatccaaattcccaacaggaaatttgtagcggggatagttcagattccagagttgtgacagaagaccgtgttcagcaaatagtccaaagttcaatgcaggcctttcaagcaagcatgctacaatcagtgacagaacaaatcactatggcgttcactcaattgaataaatccacatttgtaaataatggacagagtgagctgcagcaagacatacaaaataatttcggtcgagacgctcccgaaataagctcagaaagaaataacaattcacatgttaggacttcaccagactttcgtagcgatcgaagagatctttctttggatagacctgataggatttccaatattatgtcaaattggcgtattaaattcagcggttcagccaacgacatagccattgaggattttatttaccgcgtaaattgtctcacttcgcaaagcctgaacggaaacttcgaacttctttcccatttcgctaatttactgtttgcaggaccggccttagcattttattggcgtgttcacaggtcggtggataacatgaattggaacgtgttatgcagtcgtttaaaggaaagatatcaagatcagagatctgatcgtgaaattaaaattgctatgcgtcgccgcaaagagg
>IVK_DM#Non-LTR_retrotransposon/I
cagtcaccgactatctctcttcgagtgcggacgtctgtgtctttccaattgtgtgcgctttgcttatcgcgtaattaccatcgcccagcttatcgccgttacattgatctttatcatcttatcttcttgatcttcttatcaacgcgtacgtgcaaatccaaaaacattcaatatccataaatttattaaccatggcccccgggccactcaatttgggggataatcgctttgccagtctcagcgttagccccaaagctaagaaaaaaagaccctttcaaaaattacaagttgatttcccagacctccctgaaacgcagtgcaaaaatccgagatatttagtggtctcatcaaaaaactctccgaaaaccatatccgactacaactgctttgctgtccatagagcccttaagtatatcagcaaagacattacatccatctctaatcttcgcgatggtaaccttctcttgctggttaactccagggaagtaagtgacaaatttatcaaagtgacctctttacctggcttatgcgatatcgagtgcaagctccacaacactcttaactttgtcaaaggcaccatttacgctccctgtcttattaacattccagaaaacgaaattgttgaggaactaaaatctcaaaatgtacacagcgtatttaaattcaccaaaatgatcgacggcacccccaaaccatttggaaaaattctcgtaacgtttgaccgtttcactcttcccagtaaactaacggtttcctggcacacagttaaggtgtcagaatatatacccaacccgatgagatgtaagtcttgtcaattattgggccacacatcaaagcactgcaaaaacccacccgcctgtgtatcatgcaatctcgctccccaccttcccgtgccatgcactcgcattttctgtgcaaactgcaccggcgaacacccagcctcctcacccgaatgcccacaataccaaacacaaaaacaactgctccacatcaaaacaagcaaaaaatgcagtttccatgaagctcgcactatactaaaacaacaacaaaacacaacaaataaccccacgcttacctactcgaccgtcgcaaaccaaagcacagcatccgtgatgcttgtcaaaaaatcccgaaaccctaacacgattacaaacaccgacttgcccaccagctcgacaaaagtaccagctccgctctcaccaacgtatcccacttctcggacgaactctttgaatctcgaagagaatcttacttcctccccaagcacctctgccaaaactgatttctcttacttaagcccaacaagtaaactgaaaacatgtatggaacgatctcgctcccttagggcggaagcaaatgctctattaggacaaacctacaacgacgacaacaatacattaatgacctcaagatccaactcaaacgaatcaattgcttcacaaacctcaaacctacaaacaaaaatcaacacaacagactcagatgacactatggacgatcccgactcctagtcctgatcctctcacccttaccttcatatacacacaccacaaattaataacagtccaacaaaaaacaataaataaaaaaaaaaaaatttttaatcatgacaattactatattacaatggaacatccacggcatttttaataattacaacgaactgacactactcataaaagaccatgcacccgatattgtatttttgcaggaaaccaaccttccatgtaattctacaaattttatttgccccaaagaatatagtggttacttccacaatttttcttataacacctcagccaaacaaggcattggtgttcttattaaaaggaatgtcccacatacataccgtaacattaactccagcatactctgctccgcactgcagcttaaatttgaacaggtcattaatattgttaatgcgtacatcccaccaagtcaaatcttttcatcctctgacatatcagaaattctacaaaatcttaacggatccacaatactcctgggtgatcttaactcatggagtcctttatggggttcgcctcgcacaaatacaaggggtaaaaaaattgaaagcgtaattcttgaaaacagcctaattgttcttaacgacggttccccgactcacctttcaactcacaacacgttcactcacatcgatatctcactgatatctccacagatagcccatatgtgcagctggtctatatcagataatctccatggaagtgaccactttcccataaccatccacataaacacacctacccgtcccgataacactttacccctgcctaaatacaagacagaccaagcgaactggaaacgctttaacgaaagttgcgaaaaatcagcagcatattggacggtcggttgcctaaatcagcaagtcgcacaaatgacgaaagtcatacgagcagctgcaaactgtagcattccccaaacgaaaagagtgatccacaaagccaaagtgccatggtggaacgctaaccttcaacagcttagggaccaaaagcaacgcttgttctcgtcctacaaagccaatacgaatgatacaaaccttatccgatacaaaaaagcaaacgcgcttttcaaaaaagctgtactttcggccaagcgtaactcccttgaaaaatttacttccaaaatctccccagtatcctccacaaaaaaggtctggtcagatataaaacgcctagccggcatccctcccactccgttcaaatatatcaaatccaactcgggtactctaactggatcatttgatatcgccgaagagtttgccttatcttggtctaaatactcttctgaccaaaatttttcagcagaatatatacgagtaaaaaatcggtatcttttagagccctatgccatcgactcactttccccatcggctacatccttagattccaatttcacattgctcgaaatagaaaattcagtagcaaaagcaaaagggaaaagccctggggctgacagagtatcataccctatgctcaaaaacctatctccccacctaaaaacaaaacttttagacatttttaatcaaatattaaccactggaaaatacccacatacatggagatcggctatcattatccctatatcaaaacctaacaaacccccttccgatattaacagctaccgtccaatctctctgttatcctgtctgggaaaaacactagaaaaaataatagcacaaagacttacctggttcattaaacgccacaacctaatttcccataatcaagttgcctttaaaagaaatcatagcacgatggacgcgttattgcgtatccaacacttcgcgtcgaacgctctttcgaccaaaaatcacgtctctatcttggcgacggattttgaaagagccttcgatcgcgtggggattcacgccgtactttgcagactcgagcgctggggcattggtccaaggctttataaccttattaaagccttcatgaccaatcggtccttcagggttcgaataaacaatgtcacatcgaactcccacattttacacaatggaatcccgcagggttcgccactttcggtggttttatttatgatagctattgaagatataaatgacattgtaactcggcataaagatatttacatctcactatacgcagacgacgcaataatctttacaaaaataaaaaatattaacacagtcagagaaaaattcttagaaatattgcaagaaattaactcgtggggagcaacctctggggcctctcttgccattgaaaaatgccaaactttacatatctgtcggaaacaacgttgcaacctttccgacattgtctttaacagccgcacaataaaagatgtaaactttttaaaaatcttggggataaccttcgactccaaactactttttaaacagcactgtcagactctaagaaaacaactggaaactagatttaacattattaaatttctatcatctaaatattcttacatacatattaagactctcatagatattacgcgcgcattaatgctatctaaaattgactacggactgccaatcttcggttggtgtgctaaatcacacttaaaaaagctacaagccccatatcacggagcggtccgtcgcgccattcacgcatttcccacatctccagtagcgtgcacattggcagaatcgggtctcccgagtatccaatcacgcgtagaagaaactacattgatgcttatcccgaagctgtacaccacgtccaactgcctgctaaccaaagacttcggagccatatttaaacaaaagcggaaattcaagtgcatatccaccctaagacgttgcgccaactacatcaagctacttgaccttcccctgcctaagcccaggaggcccttcaaatcgccagcactttggggttccaaacagcctaacataaaccttcaaatatacaatgctgccaaaaaggatacaggtcgcctagaataccaaaaacgttttatgagcgcacaagaagatcttggtgtgaaaaactggatctacaccgatggttctaaagtcaccggcgcaactacttttgcggttgttgactctaaccgtaaaataattgcaggaggtaggcttccgtcctacaactccatatttacagccgaagctttcgccattctcaaagcatgccaattcgcttccaaaaacgctggaaaatctgttatctgcacagacagcctctcctctctttccgctatacgcaactggaaccataatgaccccacaacacaagaagttaggcacattctaagttctcacccaaaaaaaatcaccttactctgggttcccagtcatcaaggtattcatgggaatgaacttgctgacaaagccgcccaagagatgaggcttacaccatcaatcctgttcactccgtttaactccaaggacctaaaaagtcgaatcaagttatacctcaaagaaaagaaactctccgaatgggcactcttcatgcacaggtaccagtctatcaatccgaattgcatcatgttcaagccaccaacgaacgtacataaacgggaatgcgcgacctttatccgtctacgcatcgggcacacccaatccacacatcaacacttactgatgagatcggcgcgaccaacatgccaactatgcggggacgagctcaccgttgaccatattctcaacgcctgcagtcaattgcactcaattagatctcacttatttggtacacatagtctctcgaattgtttaagtatcccatcctgtgaaaatatctcaaaaatttacaaatttgtccaaaaagctaagtttattatataaagcaattaacccataagtctcgagtcgaaggcccccgtagctagtactcattaaatttaattaggtttagtattgtatactatatttaattttgttaaataaaataaataaa
>I_DM#Non-LTR_retrotransposon/I
cattaccacttcaacctccgaagagataagtcgtgcctctcagtctaaagcctcgcttcgcgtaagcccaaaactcttatcagcaaaatcttgataaacaaatatcaaccacaaagagaaaataaaaaacttaacaacaaaaacaacaataccgctaatccgggctcaagcccttaaccaacaatcatgacagacccaccaaacatttacaaaatcacttcaaaaacataccaatcccaattaggcgaacctaaatttataattattaaaagaaatgacaacaactctttcgaaagaacttcaccattcatcataaaaaaatcggtggactttgcctgtggaggagaagttgagggatgcaaacgtacaagagacggcaacctgctaataaaaaccaaaaatgaattacaagccagaaaactcctaaaactaacaaaaattgcagatgaggatgtaacagcaagtgaacataaaacattaaacttctctaagggagttatttactgtaacgaccttagacacatcgacgaagacacaattctacaagaactaaaaccacaaaaagtatctgaagttaaaaaaataatgaaacggcaaaaccccaactctaactccgacaccaacaacatcacattagttgaaactggactcataattataacctttgaatcgcataagctccccgagatagtacgaatcgggtacgaaacagtccgagtacgagactatatcccactcccacttcgatgcaaaaaatgcctccgcttcggtcatccaacacccatatgcaaaagtgtagaaacttgcatcaattgctctgaaacaaaacacacaaacgacggagaaaaatgcacaaacgaaaaaaactgcttaaattgccgaaataacccagaacttgaccatcaacacagcccaattgaccgcaaatgccctacgttcataaaaaaccaggaattaacagcaattaaaaccacacaaaaagttgaccataaaacggcccaacacatatatttcgaacgtcacggcttccaaacgaaaaacacctacgccaaaacacttacaaacggcacaacccagaggacaacaaacactccatcacctaatattcacacaaacacaacccaatcacaacaacaaaatccgcaccacacacccaaatcagcagcacaaaacacttcagctaagacaccaacaactgaaccagccaaaacaaccttactatccaaccaaccacaccaacaccaccaccaccacagctacgacaaactagaagacatggataccgactacacacctaccagaaaaccatctacgacatactcatcacaactcacagaagacctaaaaataaaaatcttccctaaagataagtccaataacctatccataaaccttaaagcatcaaaactaaaggccaaagcccacaaaaacaagcacactaacaacagcgacagcgaatccatatagaactctacacaaaaccctaaccgttaacactacctttaagtaagttataagctttaattttctcacaaatgtccctaactataatccaatggaatctaaaaggatatctaaacaactacagccatctccttattctaatcaaaaaatactccccccacataatttccctccaagaaacccatatacaatacactaataacattccaaccccaataaactacaaactattaacaaatattgccaccaacagatttgggggcgtacgactactagtgcataagtcaatacaacacactgtcctcaacataacaatcgatatagaagcaatagccataaatatagaatctaaacttaaattaaacatattttccacatacatttctccgaccaaaaacataactaaccagacactccataacacatttaacatacaacaaacaccctctctaattacgggagattttaatggatggcacccatcctggggctccccaacaacaaataaacgaggaaaaataactcatagattcattgacaacatgcaccttatcctgttaaacgacaaatctcccacacacttttcaacacacaatacatacacacacatagacctcacactctgctctccaatcctagccccccacgccaagtggaaaatactaaacgatcttcacggtagcgaccatttccctattatcacaacactattcccaacaaccaatccacaaaaattctacagacccttttttaaactcaaagaagccaactgggaacagttcaacgctcttacccaccaaaccaacaagaaataccccacctcccacaacgtaaacaaagaagccgctctaatcaatagaatcatcctttatagcgcaaacctctccatcccacaaacctcacctaacacacatccatacagggttccatggtggaataaacacctcgaccaattacgtaaagaaaaacaacttgcctggaaaaaattaaaccgcacaattactgttgacaacattctagactatagacgcaaaaacgcaatatttagatacgaactaaaaaagaggaaaaaagaagcttccagctctttcacctcaaccatccatcccactactccctcatccaaaatatgggccaatataagacgcttctgcggacttaacccagcaaaacaaattcatgccatcacaaacccagtaaataacgagactacattggctagcaacgaaattgctaacatattcgcacaacatttctctgacctctccggcgactggaacttctcagaggagttccggaacaataaatatagaaataacatacatctctacaccccctctccaatagcccaaaccatagaagagaacataacgtatctagaacttagctcagcactacaaacattaaaaggatgtgctccaggactaaatagaatctcgtatcaaatgatcaaaaatagctcccacacaacaaaaaaccgaataacgaaactatttaatgaaatattcaatagccacatacctcaagcctacaaaacaagcctaatcatcccaatccttaagccaaacaccgacaaaacgaaaacttcctcataccgacccatctccctcaactgctgtatagcaaagatacttgataaaataattgcgaaaagactctggtggctagtgacatataacaacctaattaacgacaaacaattcgggttcaaaaaaggcaaatcgacttcggactgtctactctatgtagactatctcataacgaagtcaaaaatgcacacctccctcgtcactcttgatttttcaagagccttcgatcgagtaggtgtgcactccataatccagcaattgcaggaatggaaaacgggtcccaaaataataaaatacattaaaaacttcatgagcaacagaaaaataactgtccgcgtcggtccgcatacatcaagcccgttacccctattcaacggaatcccccaaggttcacccatatccgtaatacttttcctcatagcattcaacaaattatccaacatcatatccctacataaagaaattaaattcaacgcatatgccgacgacttcttccttataataaatttcaacaaaaacacaaatacaaatttcaacttagacaatctattcgacgatatagaaaattggtgctcctactcaggggcatcgctttccctatccaaatgtcaacacctccacatatgcagaaaacgtcactgcacatgcaagataagctgcaacaacttccaaattcctagcgttacgtccttaaaaattctaggaataaccttaaacaacaaatacaaatggaacacacacataaacctacttctacccaaactacacaacaagctaaatataataaaatgcctatctagtcttaaatttaactgcaacacgcatacactacttaatgtcgcaaaagcaacaattatagccaaactagagtatggtttgtttctgtacggccatgctcccaaaagcattttaaacaaaataaaaacaccgtttaactccgctatccgtctagctctcggcgcatatcgctctaccccaataaataacttactttacgaatcgaatactccccccttagaaatgaaacgagaccttcaaatagccaaactatcccaaaacctaatcctctccaaaaacacaccaatacataagttcttaaagcctaaaaaagctaataagaaaaaaacatcaacaatagaccgaacaatcaaacttagcctagaacttaatctaccctacaaaccaataaaactccataaaaacaaaccaccatggaccctccccaatctaatagacacgtcacttagaatccataagaaagaacaaacatctccagaccaatacagaaaattatacgaacacacaaagaataacctcaaaacacacaatttcatattcactgacggttcaaaaattaattacacaatatcattcgccattacaacggagacagacgtcttgaaatacggcatactgcccccatattcatccgtcctcacctccgaaacaatcgccatcctagaagcaatagaacttactaaaaaccgaagaggcaaatttattatctgctccgactccctatcagcagtagattcaattcaaaacacaaataataacagcttttacccaagcagaatacgatcgctaataacgcaacacgcacctaaaattaaaataatgtggattcctggccattcaggaataaaaggaaatgaattagccgatcaagctgcaaaatcagcaagcagtatgccacttatcctcaccccaaacataaataccacagatataaaaaaacaccttaaagccgaccttgcgacaaaacagaaagaacacataataaactgcagtccatggtaccaatctattaacacgaacacctcacacccatgcgattaccttaaacaatcccacccaaattggaccagactcgaccaaataaaaataatacgacttcgactaggacacacaaacataacccaccaacactacctaaatcccaattcaataccaacttgcccgttttgccaaggtgatatttctttaaaccacatatttaactcatgcccatccctcctacaaaccaagcaagatatatttaacaacaccaaccctctagaccttcttagcaaacccaatccagataacatacaaaaactcatacttttcctcaaaaaaactaaattataccacaaaatctaaaaacaaaacaggcatttgtacataacaagccagcaattagttaccaaattagatattaactaaattaagatataataacattgtaaataaatatagctgtaagccccgtagctaatgctatactatctaagttagtctagttttgtaaactattctatctatcataataataataataa
>BS#Non-LTR_retrotransposon/Jockey
ctgaagtcgcaaatctgcattcatagagatcggttgtgtcgcgcgtatgcaaaagtgattattttgctttattattgcaatttcttgggtgcttaaaatagcactcaccagtacattcgggcgctgcttcgtgcggtgtcggcatttggcaacaacaaaaagcgttaatcgaagtgcggtgtagctacgatacctgcccttcgggcttattcccctcaccccgcgcaaagccgctgaagggggcaataaaatctatgcttatcagcaaaactgatccgtatttgatctgttttgtggtcagttaagcaagctattttgtaaatattaagaattattattaagacaatggatgagaacaattctgatgacacccagcttttaaataagcagagtaaccatagaacaatgttctcaatagctggcaaattacctcacgagattagaaacgagtgccgatcagcaattcaacgctttacaagcagcgtaactcaaagcagtagcgtcaccacaacaacggtgacatttactagtgccaataacagcaccatatatacaatggcaaatgccgcaataagcagcccgtgccttggaacaagatccactcaccaggaaagttccacattgataaactccggaatcgtagaagataatctcagcgatgctgccagaaggttattaaatgaccaaaatcagagagcgggtaaaaggaaaaatggaaagcccttgtcccccatctccaacccgaaaagagggagtagcagccaagttttacactcgccccctacgactagcctgaagataagcactaataataggtttgccattctggacacggatatttctactaacgaagaaagcgtggaaggcatgatgatagagggtgctgatattgacagtgcccatatggatgattctcaactcgatggttccaatactggtcgaaacttgcaggaaacacacaatacagccaatcaacttaatgatcacaaaaaaccaccacaaattgttgtaaatatcagaaacttgaatgatctgtttgagcttataaaagaaaagacaagcttagataacgttgtcgttaaagctaatcaaggggaaacggttagaatatttccaaaagacagcgacacttacaggaaaatagtgagccatatggatgacattggtattcagtttcacacttaccaaatgctgacagataagccacacagaattgtagtaagggacttacatcacagtacatcaaacaaagacataaccgccgatctgaaatgtttaggctacgaagtgctccacattcacaaccctagttctaggactaataaggacgaaaaactaaacatctttttcattaatataaagccctgtgcaaaaattaatgaaatttaccatgtcaagaccctttgccgacagaaaatacggattgaaaggatgagaaagtcttctgaaattgcgcaatgtcgtcgttgtcaggagtacggccatacagctaaatactgccgcagacacccaaattgtgccagatgtggcgaaaatcaccaaaccatgcaatgcacccgaccgatagacgcactgcccacatgttaccattgctctgaaaatcatacggctagcttcaaaggttgcctaaagtatcaggagcttcttcgcagatctatggggcctgcaagaaatggaaacaggttaaataagaacacccatcatcactctcctagagaccggcaagagcttcctgccttgcagcccaattaccgcaagaacaacacccaatcaacagtacagcagttatcgacacaaccacagcttaattttgcccaaagccaaccatctataggcactggtggaaacagagcagtatcatatgctacaatagtaaaaggatacccaaaaatagcgccctccaaggacggaccagcccagcgtctacgcttaaacaacccacaaacgaaacaaatctgcagcaacaccagatcgaatacacagcagaataactcatctgatgtgcaagtattcttacaacagcaacaacaacagtttctggaatggcaacagcagatccaacaacaacaacaccaacagtttcttatgtggttgcaacagcagcagcaagaacaactacagtataaaagccaaaccaatcaacgactggaaaagcttgaaaaaatggttcttgaactagcgaatatgttaaaagaatgggctgggagtgaacttaacccccagctttttaacaacgtctcagcctccctatgaatccactaaagattcttatttggaatgctaacggcatttcaagaaaagccaaagatgttgagctgttcgcgcacaacaaaaaggtagacatccttcttgtgactgaactaagactcaaaagaggggaaactgtaaagatatatggatatgcgtactatcagccatataggccatcccttaataataatagtgttggccggagtagcggtgttcgtgaggacaactcttcgccactttccacaaagggtcattgagacacgccacatacaattgtcatcagtaaaagtagccacaggactgggggacctgcagtttagcgctatttactgctccccaagtactagaatcgaggaaagacattttactgacataatacgcgcctgcggccaaaggtacttggtaggtggcgactggaatgcccgccactggctttggggcgacacttgcaattcacctcgcgggcgggaactagcagaagccttgtccgtgactggagctaagatcctcgcaactggctctccgacaaggtatccgtatgtgcccagccatacgccctcatgcatagatttcgcagtgtatcatggtataccagaccacctagcaactataacacaaagctgggacttggattctgatcacttgcctcttatcattagcattgagacagacagtactcatgtcaatccaagtcccaggctagtcaccaaacacactgacctccttgcctttagccgacaattggagagccttatttcgctgaacaccacgcttaattctggtgaggaaattgaaatggctgttgacaacctaactgaaagcattcatagggccgcggctgtctctacttctcccgtccctcggataggcaccacatatgggatagtcttgacaagagaggctagagagcttctgacacagaaaagaagactccgaaggcgagcaatccgatctcaagacccctgggaccgacttttatggaaccgtgctgcaaagcaactacgaaacgtcctcagagaacttcgaagcaacttttttgagcagaaactagctagtatggactacacagtggatgctggatactcgctatggaaatgcaccaagtcccttaaaagacagccgtttagacaggttcctataaggtgtccgggaggcgaacttgctaaaaatgaagaggagcaggctaattgttttgcaaatcatctggagacaaggttcacccacttccaattcgctacaacggagcagtatcaagagacgcttgatagcctagagacacctctgcaaatgtcactacccattaagcccatcagggttgaggaaattgtcgaagctatcaaatctctcccgttaaagaagtctcctggcatcgacaacgtttgcaatgccacactaaaagcactacctgttcgaacaattctctacttggcgctgatatacaatgccatactcagggtgcagtttttcccaaagcagtggaaaatggcagcaatcctaatgatacataagcctggtaaacctgaagagagccctgaatcgtaccgacccataagtcttttatcttcgctatccaagctatgggaacgactgattgccaacagattaaatgacatcatgaccgagcgtcgtatcctgccggatcatcagtttggctttcgtcagggacacagtactgtggagcaggtacacagactgacaaaacatatccttcaggcctttgatgataaggaatactgcaatgctgtgttcattgacatgcaacaggcattcgatagggtctggcatgacggccttatcagcaaagttaaaaagttattcccagcaccatactatggagtcctaaaatcatacttggaagatcggagattcatggtcagggtcagaaactcctactcgattccccgcgttatgagagctggagttccgcagggcagcgtactgggaccgttgctctactcagtatttactgcagatctgccctgcccaaacgcctatcatatggcagatcccaggaaggcccttcttgctacgtacgctgacgatattgccctgctgtacagctctaattgttgcaacgaggcagcaaggggtctccaagagtacctcaccactctggctgcatggtgcaaaagatggaatttaaaggtcaatccgcaaaagaccatcaatccctgcttcaccttgaagaccttaagtcccgtcaccgcacccatagagctggaaggtgtaatcctagatcaaccttcacaggctaagtacctcgggattacccttgataaacggttgactttcggcccgcacctgaaagctacgactcggagatgttatcaaaggatgcaacaacttcgatggctgttaaacagaaaaagcaccatgacactgagagccaaaagagcagtctacgtccactgcgtagccccgatctggctgtacggaatacagatctggggtatcgcagcaaaatccaactacaaccgcattcaggtattgcaaaatcgtgccatgcgtgcaattacagactgcccatactatgtacgtggcactacccttcaccgtgatctgaatcttcatacagtggaagagcagatctccaagcacaccagcagatatagtgatagactaagacgacaccacagtatacttgctagacgcttactccctgctaggcctctaaggagattaaaaaggaagggtttcgccaaaacacttggacaaccctaaagaccccctcgaaatatgagacatagttgtaagtcctcacatgattagtgagaggtttggttttatcttttatatgttaattgcgctgttatgttactgttattgcattgtattgattcatcgcttctaaataaataaatataaaaaaaaaaaaa
>BS2#Non-LTR_retrotransposon/Jockey
aatgttaaataaaggttcgtgtctaacaatacgcacctgacaaagtggattaagtgaaattagttttcgcggtaataaacttatggacaagaccagaatactggcacacatagcaaatagtgaccccccaagtcactaacagtgaaataatagtgaaacgaaaacattttcattcaaaaatacaaagttaagtttctcgaactggggctccgctgcccagctgccacgcgatcgcacaaacagctgtttgcgagcttaaagctttctatcccagggttcaagttttggctagaaccctggtgatttggtgcacacttcaatatgaacactttaaatgaaaccgctgcggctgatgaatcgttggatactgcgtttctctcgagcccccaatgtgctgccccgcagcgctttcaaaaaataaagcgaaagtctcgtgcttctccggagactgaaaggaaaaaacccaaatcaaccatcggcaaacaaggggaaaacccttcggctacagaacctagatatggcggcaattcaaaccgatttggtttacttgcgcatctcacagctgacaaacaagtaggcaatgaaattggcgatctgtatgaccagcccagtaccagtcatcaagctgcaattgctgccgctaagcgggatgcagcctccgctggtaccactagctcagccaaaagagcgcagtccaaaccacctcctatagtaatggagggagtggacgacgtatacctgatgatgcagagcatcgaaaatatagtggacctagaaaagattgaggctagggcgtcaatgagcggtgtcctaaggctttacgcggctgacgctaatacatttcgcaccatagtgaactggctcgagatcgaagagtatgagttccactgctaccagcttaaagaggacaggccttacagggtatgcgtgaaaggcctgcaccacagtacgctacatcaccaaatcaaggatgagctggaaaagatcgggcacaaggttctcgatattcacacaccgcttaggcgaaacgaaccgggtacctcaaaagcgtcgccagtcaatatgttcttcctaaatattgctgctgcggcaaacaataaggagatcctggcggtaaaggcactatgccatatgagagtagttattgagcctctccgcaagcgtaacgctattgtccagtgccatcgttgtcagcagattggccacacagccaaatactgccgtaaggcccacatttgtgtgaaatgtgccggcgaacacccagccaaggactgtaccaggccacgcatcgagctgtgcacttgctacaactgtggcggccagcatcctgcaaactataaaggttgcagcaagctacaagcgttcctgcagcgatccagacccagaagtggagtggctggaagaacagaagtaagcgatcgaccaactccacggggcttagctggaggtaaggagatcccctcttctcgaggcggaatatcttatgcagatgtggctagagggtccattcaccacaagcaaccaatgagcctgacgcaccagcaacagaagcaaaagcaacagccctatgatggaagccccagtcgtcaaaggagccgcagccggacaagggcgtctaggggtacactccagcgctcgacggatgctagcagcagcattgaagccatcctgcagacgcttaatgagaacattaattctttgcgctcgattcaagagaagcaaatggaattaatgatgatgatgatgaagcaacagcaacaacagtcacatcagcaggggcagattatcaatctgctcactgctctccaagcgcgtcaagcgccataatgatgccgctgcgcatcctagtgtggaacgccgacggcgtatccacgaagttgcctgaagtagagtgcttcgtgcgacgtcacgaaatcgatgtattactgctcagcgagacacactgcaagggggcagagacgcctaagctattcggatttgtagcctacactgccaatgatccgagtggtggcaacgccaaaggcggagcagctatcttaatcaaaaatagccttgcccactttccgctaacaccaatagccactgccaaggtgcaacttgcgccggcggttattgaaacggcacttggtcctataagctttggagcggtctactgcccaccgagatttgcatggactacggacgagtttaaggacattttggaagagttccagacgaagttcattgttgcaggcgattggaacgcgtcccactggctctggggtgcgggaaggagcaaccaaagaggcattgcattagcgaatctcgtcctaaattcggaggtggactcgctagcaacaggaggaccaacaagatacccgtacggctgtagaggctcaccagggtacatcgattttgcactgacaaagggtgtgctgggcatccacgctaacataagtgcggttgttgagcttagctccgaccacctgcctctggtaattacgctggatgcgggggcaatatcctaccctaagatggagcggcttatcactaggcgtactaacctggaggtattccaatcgcaactggagtccacactgcccctcaacactgccataaactctggacaggacgttgatgatgctatcgaactgctcaccaacaatatcaagtcagcagctagattggcaactcgcagcatatctcggcagcccgcggcagatcgaatcccaatacccagggagatcctgctgcttatagctgagaagaggcgcttacgcactaggtggatgaggtctcggcacccgtcggacaaaacggaatggaaccgagctctgagtaggctccgatgcgcgttggtgctgcacaaagccgcatggttcgacgaaaggcttgccaataccggagtcgaaagcgaagcgacgcattcgctgtggaaggccacgcgcgcaatcaaaaggcgttgcacgaggaaggcgcctctagtcgatagcaacgggacatggtgtcggaccgacttgggacaagcggaggtattcgctgcgcacctcgccgagcgatttcaaccattcaagcttgccagcctgcaacaggttgaagaaactcaggaccagctgaaccaagcgcttcaaatggatatgccaatcacgccgtttgaaccctgcgaggtagccgaagtcattgtgcgccagagtaacaacaaagcacctggacatgacgtcatctgcaacgccacattgaaggccctgcccagacaagcgatcctctacataacgttggttttcaacgctattgtgaggttgcaatacttcccttatcagtggaagctcgggataatctccatgatccacaaacctggcaagccggaaagggagcccgcctcctaccggccgatcagtctcctcccttcaatttcgaaggtgtttgagagactgattgctgtccggattgtaagcattatggaagcccaggggattacccctgagcaccagttcggtttccgtgctggccactgtactgtcgagcagctccatcgagtcgtcgagcaaattctgactgcctacgacagtaaggaatattgtaacagcctcttcttggacattcgagaagcgtttgatcgagtgtggcacattggactccaactgaaaatcaagcagacgctgcctgccccatattttgggttgctgaaatcgtacctggaaggaaggaggttcgctgtgcgctttcattcagcaatttccaccgagcacaacgtggcagctggtgttccacaaggtagtgtcctcggccccctgctctactgcctgtatagccacgacatgccgcagccagatgtaagcctttacgggaaatctatgttggccacatttgccgatgacgtgtgcgtcacctacaggtcccgatgcgagcacgacgcagccgatggtatccaggactttgcataccggttctcggaatgggcaagacgatggaatattggcatcaatagcagtaaatccaacaacgtctgcttcactttaaagcggagaacgccaccgcccgtctacatcgaggaagtccccgtaccacagccgaacgcagcaaagtaccttggagtgcttctggatcgcagactcacattttccaagcatgtgaccgacatcagaacgcgcctacgtgctaaggtggcgaagcactactggctactttcttcgcgcagtaaattgtcgctatccaacaagctgacaatttacaaacagatcctagcaccaaactggaagtatgggtgccaaatctggggcttagcctgcgacagccacatcaaaaggatccaggctattcaaaataaggtagcaagactcatcaccggctgcgagtggtttgttcgaaacaccaccctgcacagagacctgaaactcgcaacggtatttgacgaaataaacaagcactcgagcagataccatgacaggctggagcgccacagaaatcggctggccagcgctttaaacagatctcgcccaccaaggaggctcaatagaaggcaaccgagggatctcattacccgatctcctttgacaagggtccgcagaagctgacgcttatcttaaatcctatttgttatatgtgattgttatgtaattgtagttaaattactgtaaatttgaaaaagctaactatagttagccggcgagcccaaatgggctgaattaatagataagaaggacacaaaggggcttcaagacttccccgtatgccttaataaa
>BS3_DM#Non-LTR_retrotransposon/Jockey
tatcaaaaggcgatgtgcgcggaaagcgccattggccgataacagtggkgcatggtgccggacttttatagagcaagccgaagtgtttgctgttcacctcgcggagcgattccagcctttgaacctcgccagtccccaggatgttgacgcgactcacgaccagctgtcccaagcgctccaaatggacttgccgatgcaaccgatcactcccagcgagattgctgacgtcatcgccaaacaaaaccccaaaaaagctccagggcatgatactacctgcaactccaccctaaggacactaccgagatgtgcgatcctctacattacgttgttattcaacgctatggtgaggctgcaatacttccctccacagtggaagctcggtattatctccatgattcacaaacctggaaagcctgaaaagaaccctgggtcctaccggccaatcagtctcctcccttcgatctcgaaggtgtttgagagactgattgctgcccggatggtcaggattatggaagcgaagggtatcctgcccgagcatcagtttggttttcgtgctggacactgtacggtagaacaactacaccgagtggtcgagcaaatcctatcggctttcgaaaacaaggagtactgcaatgcacttttcctggatgtacgtgaggcgttcgatcgggtgtggcactccggtatcctgctcaaaattaagaatacgctgcctgcaccatacttcggcctcctgaggtcgtatctcgaaaagagaagatttgcggtacgattccactcggctctgtcaaatgagcataatgtggcagccggagtaccacagggaagtgtacttggtccgctgctttactgcctgtacagctacgacatgccacggccagacgttagcctacccgggacgtcaatgttggccacatttgctgatgacgtgtgtgtcacctacaggtcctgctgcgaacacgatgctgctgacgacatccaggacttcgcatcaacatttgcggaatgggcaaaacgttggaacattggcatcaatggtgacaaatcagcgaatgtgtgctacacgctgaaaaggaaaacaccaccggctgtgctcatcgatggcacccctgtcccccagtccaattcagccaaatatcttggtgtaatcttggatcggagactaaacttctcgaagcaagtgagtgcgatgagagtgcgtatacgtgcagcagcgtcaaagcacttctggctaattaattcgcgaagtaaattgtcactctccaacaaggtgacaatttacaagcaaattatagcgccaatatggaggtatggttgtcagatttggggcttggcttgcgacagccaaattcgtcgcattcaggctgcccaaaacaaaatcgccaggatgattaccggctgcgaatggtacgtaaggaacacaaccctgcacaaagacctcaagctagccactgtctttgaggcaataaacatgcactccagccggtaccacgacaggctagagcgccacagaaatcgcctagccaaggcactgtccagagctcgcccaccaagaaggctccacaggagacagccgaaggacctcatcatacggtcccccttgacgagagccaggagatgatgatgatctcataattgttatattgttaattgttatatttgtattattgttttgttacagctaacttttgttagccggcgcgcctgaaagggctgaattaatagcgaccaaggtgacaaaggggttttcagctaccccgtatgccttaataaagtataaaaaaaaaaaa
>BS4_DM#Non-LTR_retrotransposon/Jockey
tcatatctggatggacggaagcttatggtcaggtacacggatacctactccgctccctgccaaatgttagctggagttccgcagggcagcgtccttggcccgctgctctattctttatatactgctgacctacctagacctacctacgagaatgcgcaatacccctctaaggctatcattgcgacttacgccgatgatattgcggttctttacagatccaaatgccgtattgaagctgcaaatgggttgcaaggataccttcaaactttatcggcgtggagtagaaggtggaacatgaaggtcaatcctttaaaaacattcaatccatgtttcacacttaaaaggcttgctacaccagcaatacaatttgaaggtgtgacattggaacagccatctcaagcgaaatacctcggcataaccttagataagcgccttacttttgggccacacataaaaacaataaccaaacgatgtggccaaagaatgcagcacctaagatggctgataaataaaaggagcacaatgtcgctaagagccaaaagagcagtatacgtggattgtatagccccaactgacttaaaagactgggattcagcaagacgattcgttaatcgtccagccctcccaaaacctgctagtaatcctcgtgagaggtttggttcattaagatttgtttttatatgtgttgttaagatgctaatcagaatgcatggtttcaacgcttaataaaataatatattaaaaaaaaaaaaaa
>DOC#Non-LTR_retrotransposon/Jockey
gacattcggcattccacagtcttcgggtggagacgtgtttctttcaagctacgaatagcaagttctaaaaactacaacagtatagtgaaagttaaacacaaagtgtaaagtgcagtttgcacaactaacaattattgactatagtaattatttactaaaataaataattattccatattgttctggtaattgttatatgtggacttagaacaatgaatcaaaacgacatacgttctcagcgacaatgtgaacaagacgagcgccggctctctttacaacgcaacaatgcatacttttctttcgtctcaccgcaaatcggtgatcgagcaccctcaccttcaactaactcgaaacttttgccctcagcgaacgacagaccgcgttcttgctctccctctctgcctgcttcggctcacaagtcgtggagcgaagagaccgcctctcctaccccgctcctctcgcagcgccaaacgaccgtcccgggtaactgtaacactgcaataacgagtgcagtgacctcactggcaactgccacaacatcaacttcgtcagcggcccaactaattatcgctgtgccagctgtaaataattcagcagcactgaccgtttgcaacaacaataatgcacgtaaagaagaatcaaaacaaaagcagaagtcgatttcgactgtgcagactggcatggatcgctacatccaaatcaagagaaagctcagccctcaaaacaataaggcaggtaatcaacccaaaatcaatcgaaccaacaacggcaatgaaaactctgcagtaaataattcaaaccgatatgctatcttggctgattctgcgaccgaacaacccaacgaaaaaacggtaggggaaccaaaaaagaccaggcctccaccaattttcatacgagaacaaagtacaaatgcacttgtaaataaactcgttgctttgattggtgacagcaagttccacattatcccacttaaaaaaggaaatattcatgaaataaaactacagatccaaacagaagcagaccaccgtatagtgactaaatacctaaatgatgctggtaaaaactactacacataccaattaaaaagttgcaaagggctacaggtagtacttaagggcattgaagcaacagtgacaccagctgagataattgaggctctgaaggccaaaaacttttctgcaaagacagctattaatattttaaacaaagacaaagttccgcagccactattcaaaatagaactcgaaccagagctccaggcactaaagaaaaacgaagtgcacccaatatacaatttacagtacttgctacatcggaggatcaccgtggaggagccgcacaaacgtatcaatccagttcaatgtactaattgccaagaatacggccacaccaaggcatactgcacccttaagtccgtatgtgttgtctgtagcgaacctcatactaccgcaaactgccccaaaaacaaggacgataagtctgtgaagaaatgcagtaactgcggggaaaaacatactgcaaactacagaggctgtgtggtgtacaaagaattgaagagccgcctaaacaaacgtattgccacagcacatacatacaacaaagtcaatttctactctccgcaaccgatttttcaaccacccctaactgtcccaagcactactccaacaatttctttcgctagcgccctaaaatccggactagaagtgcccgccccaccgacaagaactgctcattccgaacatacaccgacaaacatccaacaaacacaacaaagtggcatcgaagctatgatgctatccctacagcaaagcatgaaagacttcatgacgttcatgcaaaatactttgcaagagctcatgaaaaaccaaaatatcctgattcaacttcttgtatcttcaaaatccccataatggcttccctacggatatctctgtggaacgcaaatggcgtttcacggcatacacaagagctcacacagttcatttacgaaaaaaacatcgacgtaatgctactatcagaaacgcacctcacaaataaaaacaattttcatataccaggatacttgttctatggtacaaatcatccagatggtaaagctcatggaggcactggaatactcatcagaaatcgcataaaacaccaccacttaaacaattttgacaaaaactacttacaatctacgtccatagccttacaactcaacaatggttcaacgactctagccgcagtctactgcccaccgcgctttccaatctctgaggatcaattcatggaattctttaacacactaggtgacaggttcatcgcagcgggtgactataacgccaagcacacccattggggatctcgacttgtgtcgccaaagggtaagcaattgtacaatgcgcttacgaagccagaaaacaagctagactatgtatccccgggtaagcctacatactggccagcagacccaagaaaaatcccagacctgatcgattttgcaattactaaacatgtcccccgcaacatggtcaccgccgaagcactagcagatttatcatcagatcactcacctgtttttctaaatatgctaactcgcccccacatcgtcgacccaccgtatagactcacaaattttagaacaaactggccaaggtatcaaaagtatgtctgttcacacatagaactaacgacggcattatctacaaaggaggatatagacaagtcaacggaaactcttgaaaacattttagtttcggctgcaaaggcttcaaccccgccagtgacgtatgcaaaaccaaactacatcaaaactaatcgcgaaatcgagcggctggtattagataaacgacgcctacgaagggattggcagtctaatagatcaccaattactaagcacatgcttaagatagccacacgcaggcttaccaatgctctcaaacaagaggaaaaaaacagccaacgttcatatatcgagcaactctctcccaccagcactaagtaccctctttggagagctcacagaaacctaaagactccaatagcgccaattatgccactccgaagtccctctggcacctggtttcgaagtgatgaagaaagagccagtgctttcgctgaccatttacaaaatgtattccgaccaaatccctctaccaacacatttattctccctcctttaatagcagccaatctagatcctcaagaaccctttgaattccgaccatgtgaactagcaaaggttatcaaagagcaactgaacccaagaaaatcgcctggctacgacctaataactccaagaatgctcattgaactcccaaagtgtgctattcttcacatctgcctgttgttcaacgcaatcgccaagcttggatacttccctcaaaaatggaaaaagtcgaccatagtaatgattccaaagccaggaaaagataaaacgcagccatcatcatatagaccgataagcttactaacatgtctttcaaagctgtttgaaaaaatgctactccttcggattagccctcatcttagaataaacaacacacttccaacacatcaatttggctttagagaaaaacatggaaccatcgaacaggtcaaccgaatcacgtcagaaattcgtactgcttttgaacatcgagaatactgcacagccatttttctagacgtcgcgcaggcatttgacagagtgtggctcgatggacttttgtttaaaataatcaagctgttgccccaaaacacacataagctactgaagtcatacctatataacagagtgtttgcaataagatgcgatacaagcacttcacgcgattgcgcaatcgaagctggagtgccgcaaggcagtgtactgggtccaatcttatacaccctgtatacggcggatttccccatagactacaatctaacaacctccacgttcgctgatgataccgcgatactcagtcgctcgaaatgcccaataaaagccacggcactcctatcccgacacttaacatctgtagaacgatggcttgccgactggagaatttcaataaatgttcaaaaatgcaagcaggttacctttaccttaaacaaacaaacatgcccaccactggtcttgaataacatatgcattccacaagccgacgaggtaacatatctgggagttcatctggacaggcggctcacttggcgcaaacatatagaagccaaatcgaaacatcttaaacttaaagcaaggaacctccactggctcataaatgctcgctctccacttagtctggagttcaaagctcttctatacaactccgtcttaaaacctatctggacttatggctccgagctgtggggcaacgcatccagaagtaacatagacattattcagcgagcacagtcaagaattctgagaattatcactggagcgccgtggtaccttcgaaacgaaaacatacacagagacctaaaaatcaaattagtaatcgaagtaatagctgagaaaaaaacgaagtataacgaaaagctgaccacccatacaaatcccctcgcaagaaaactaatccgagtatgcagtcaaagccggctgcaccgcaacgacctcccagcccagcaataaacttattagggcattaatgaaaaaaaaaaactatcactaagtgaaagttaattaagttagattaagatttgaacacttattgttagtctcttaacacaaagggaagattcaataaataataaaaattaaaaaaaaaaaaaaaaaaaaaa
>DOC2_DM#Non-LTR_retrotransposon/Jockey
aacgctcggtcgctgacgtgtgaagacgtgttttcatcgagctccgtataaaatcggttgtttttagtgaagtgaatggttattaatataatacaaacaaataaatcgaaagcgaaagagacgctctgtgcgatgcaccatcgctcgaatacctattctgtgtagtatataagtatactaagtrtataaatagtataagcaagtagttttacaccttcaaaagaaaaagaaaaaaaaaaaaaaggaaaaagaaaaaaaaaaaggaraaataaaaaaagacactatgatccggaacgacactcgcgttcagcgacaacgcgagcaagacgatcgccggctctcattgcaacgaaacaacgcgtacttctcttacgtctccgccacttctgcagacagcgagcggtcaatcacccataacccgacaagtttaccattgccaacaactcaagaaagagcgcgttcttgctctccctcactactgtcacaaaacccccaatttccaaacacttgcgaaatttctttacgcttacctacggtgactagtactgtgacaacaacaaccactgcaactgcaatcacaacaacaactggaacggtatcgtcagctcgctcaattatgtcgacgcaagcatttgctcctactaagccagcgatcaaaacaaaaacacaatttaacggttctgctgcgctatcagcaagccaaaacgtaaacaagaacgccgggtccaccatacagactggaatggatcgctacataacaataaaaagaaaacttagccctcaaaattacaaaagccaacaaacagaaaacaaatcaaatattacaccgcgacaatgctaacatgctcactaacaaaacgccagaaaacaccaatagatttgagattttgaccggcaaagtcacctaagaaggtcaagcctcctccaatatacattcgcgaaaaaagctcaagtgcattagtgaacaaaatagccacacttataggagaaaactcattttacgtaatacccttaagaaaagggaacataaatgaaacaaaggttcaaactgaaaccgaggataaccatcgtataccaaccaaattcttggatgaagcaggaaaaaacttttatacatactaactaaaaagcgcaaggggcctacaggttgttctcaaagggattgaggcaactgtttcgaccactgaaatcgtagaagcgctcaaggaaaagaactttagtgcaaaaatggtcatgaacatattaaacaaaaataaggaaccacaaccaatgttcaaaatcgagttggagccagagcgccagacactgaaaaaaaaatgaagttcatccaatctacaagttacagctcctactgcattcggcgtatcacagtggaagagccacacaagcgcaatcgcccagtgcagtgcactaactgccaagaatatggccacactaaggcgtactgtacgctgaaatctattttgcgtagtctgtagtgaagctcatagcacagcgaactgccataagaacaaggaagacatctctgttaaaatgtgcagcaactgcggtgaaagtcacacagcgaactggcgtggctgtgtagtatacaaggaactaaagaaccgccttaacaaacgcggagaatcaatacgcgctcagaccacccacatcgctcacactccgccacaatcgggcccgtcctacactgcacccccccccccccccmctacacatcgtaccagtcctagcgtctccttcgctagtgccttaaaatcgggaattaaatctgtgaatccgctaacacaaaagtcgacttctactcgggaagaacagaaaataactaccttgaacgaacaaacgcagcatatatcaactggcattgaaacgatgatgatctcactccagcaaaccctaaaagagtttatgacattcatgcaaaccacaatgcaagagcttatgcgaaaccaaaacatgctgatacagcttcttctgtcatccaaatcaatataatgtctccacttcaaatatctatgtggaacgcgaatggcgtttcacgggcataaaaacgaacttgcccagttcttattcgaaaaaaatattgacgtcatgctcctctccgagacacatctaacagacaagcacaacttccatatcccaggatacttattctacgccacaaaccatccggacggcaaagcccatgggggcactggtatacttatcagaagtcgcatcaaacaccacctttataacagaactgaaatggactacctgcaatccacttccataagcatgcaatccagcagcggccccgtcactctggccgcagtctactgcccacctcgttttgtagtttctgaggaccaattctcggaatttttcaactcactcggtgagcgattcatagcggccggtgactacaatgccaagcatacgcacttggggatcacgtcttttgaccccaaagggcaaacaactttacaacgcgctcattaagccgcgaaacaagctcgatcatgtgactccgggtaggcctacatactggccagcagatccaaataagctaccggatctcattgacttcgcaataacaagaaagattccaagaaataatattacggccgagtcacttgcagaactatcatctgatcactctccagttctacttactctctggcaccgaccacatataactgagcggccctacaggctgacaggcaacaggaccaactggrcaaggtacgcgaaatatgtttgtactcacatggaaccaactcaaacagtattcaccgacgaggatgttgatcgcctggtcaaatcgatagaggaaacacttgttgctgcagccaaggcctctacacctccagacacacacaaaatgacaaatcatagcaagacaaatcgtgaaatcgaacagctagtacttgaaaaacgaagactaagaagagaatggcagaatcatagatccccaacggctaaagaacatctaaaaatagcaacacgtaaactaaccagggcacttaagcttgaggaagccaacgcccagcatctatatatcaaacaactatcgcccaccagcaaaaggaaccctttgtggaaagcacacaaaagcatacagccaccggcagaaacagtcgttccactgcgaggtccctctggaagctggatacgcagcgacgaagatagagctaatgcgttcgccgatcaccttcagaaagtattccaaccaaatcctgctagcaactcatttgtcctccctgtagtaactaaaagcttgccccctataaatccagtaacattcagccaaagtgagatagcatctatcataaaagatcttaagcccaaaaaatcacctggacatgacttggtgacaccaaaaatgatcatagaactcccaccgtgtgcggttctgaccttatgccatctcttcaacgctattacgaaacttggatactatccccaaaggtggaaaaaggcggttatagtaatgattcccaagccaggcaaagacaaaacgcaaccctcatcctacagaccaatcagtctcctaacgtgtctctcgaaactgtttgaaaaggcatttttaaaacaactaactccctacttaaaaaggcgaaatacaataccatcgcatcagtttggctttcgcaaaaatcacggaacgatcgaacaggtcaatcgcatcacaaacgaaattcgtaccgcttttgagcaccgggaatactgttcagctatattcttagatgttgcacaagcatttgaccgagtctggctggaaggactaatgtacaagataacaaaactgcttccccagaacacgcacaaagtgttcgaatcttatctcttcaaaagagtgttctcaaccaggtgtaacagttcgacttcacacgaccgcgttatcaatgctggagtcccccaaggtagtgtactgggccccgttctttacaccctattcacagcagacatgcctacaaactatcagctcacaacctctacgtttgctgacgataccgcaatacttagccgatctagatgcccagcaaaggcaacagagcaacttgcctgccatcttaaaatagtggaaagatggtttgcggactggcgcattaagataaacgagaccaaaagcagacatgtaaccttcacactgaacagacaaacctgcccaccctgtaccctgaacaatacatttatcccacaagcagacgtagtaacatatctcggcgttcacctagatagacgcctcacctggcggcgacatatagaatctaagaggactcatatgaagcttaaagcagccaatcttcgctggtttattaattacaactctccccttagtctggaatacaaagtactcctctacaataccgtgctgaaacccctctggacatacggctgtgaactatggggaaacgcttcaaaaaccaacattgaaatcatacagcgagctcagtccacgattctgcgaactatcactggggcaccatggtacctacgcagcgaaagcatccatagagacctccacataaatcttgtcaatgaggaaattcagatgaaaaaaagtaaacatcaagcaaagctcgccgcacacgaaaatcctctcgcgaagtcgcttacgcgagtctacagtcagagccgactgaagcgcaaagattctccagcccagcaaagaaatcctagggccgtctctaactaatacaattacttcatattgtaattaatataagttatataataagatttgaataattattgttagtctcacaaaaagagaagatccaataaataacgcaataagttaaaaaaaaaaa
>DOC3_DM#Non-LTR_retrotransposon/Jockey
tggcatttcaagtgaacagacgtgttttcatcgagctccgtataaaatcacttgattttagtgaagtaaatagttaataacataaaataaataaataaatcgaaagcgaaagagacgctattggcaatgttaaattgctatactacaaaattttctgtgtgtggaataataaagtaaaactaaaaaacaaatagacaacgaacgaatcgatcgttctaaaatgagccaacgcgaattgcgcgctcagcggcaaaaagagcaagacgagcgccgactctcttcgcagcggaacaatgcatacttcaccgtcgtgtctgacgcccgcgagtgccaaatcatccacccggtcaatgacctagcacctgcagaatgcaaacgatcgcggtcttgctcaccaatgcttatgactgcacgaaatgaacccgaacgcactgagagcgtctctctcaagctctccccattccaaacggtgtcaagttctttagctaccagtacagcaatcacgatatctactgcaactgcacctttagcaacaacaactgcaacaacaactgcaacagcatcaacatcaactctatgctcaataccgacagcggtgtacaattccgctgtaccaacaacaacgaaagcaagagcactcacaccgactcttgaaagcggaagcggacaagaaccaaaacaaaacaaaaaactttgtcaaacagggctggatcgctacatccaaataaagcgaaagcgaagcccacaacacaagcaggctggtaatcagccgaaaataaatcgcgccaacgcctccaatgactcaagttcaaataggtttgcactattggatgactgcgaagtgcaggagcaggagcagaagaagataaagccgccaccaatatatatacgtgagaaaacctcaagtgcgctggttaacaaactagctgcaattatcggagaaaacaagttccatgttatacctcttactaagggcaacatacaagaaacgaaagtgcagactcaggatgagtctagccaccgatcagtgaccaagtacctggacgaagctgggaagagttactatacctaccagctgaaaagtgccaaaggattgcaggttgtcattaaaggaatagagtcatcagtgacctcatccgaaattatcgcggcactaaaggagaagaacttcaacgccaaaacggtgatcaacattctcaacaggaacaaagagccgcagccactctttaaagtcgaactggagccatcgagtcagaaaaacaacaaaaatgaagtacatcctatatataagctacagtatttactgcaccgaaggataaccgtagaagagccacacaagcgcaggcaacctgtgcagtgcaccaactgccaagaatatggacacaccaaagcgtactgcaccctaaaatccatctgcgtcgtttgcagcgatgcccacagtactgtaaactgtcctaagaataaaaacgacagttcaattaagttatgcaccaactgtggcgaaaaacacacagccaactggcgaggatgcattgtttacaaggaactcaagagtcgcctaaacaaacgagtggattcagctcgagatcgtatcacaccaacaattctcaaagcaatggaaccgactacgactaacatcccttcgtctgccagccaccgaacaatgccaaattcttcctttgcaagtgtactaaaatcagggatccaagcaccaacagcagtcacctccagcgtccagcataaaactcaccaaataaacacaaataaacaaataaacacacagaacatgcaacagcagccaattggcgttgaagcgattatgctttcgatgcagcaaagtatgaaagacttcatgaccttcatgcaagaaactatgcaagagcttatgaggaaccaaaacatccttattcaaatgctcgtttcttccaaaataggataatgactcccttaacaatagctacctggaacgctaatggcgtttcgcggcacaagctagaacttgctcagttcttagccgacagaaacattgacgttatgctactctcagagactcaccttaccgaaaagtacaacttccaaataccaggatataaattttactttacgaatcacccggatggcaaggcccatggaggcactggcatactaatacgattgcgaattaagcaccactttcttggtaattggcaagaagactgcttacaatgtacctctataaacctccaatgccataacggtgctctcactctggctgctgtctattgcccacctcgcttcacaatctctgagaaaaaattcacaacactttttgactcgtttggtgaaaggtttgttgcagctggcgattggaatgccaagcacatgtactggggatctcggatagcgaaccctaaaggaaaacagctgtacaacgcaatcatcaaaccgcaacacaaacttaactatgtttccccgggagcgcctacatactggccagcagatcccatgaagcttccagatttgattgactttgccatcacaaaaaggatatcccaatcaatgattacagctgaggcacttccagaactctcatctgatcactgtccggtaatctttcatcttttgcaccaactacaacacatcgagcgaccgtgtaggcttacaagcaataggaccaactgggcgaggtacaaaaaatatgtttgttcccataccggcttttctagccccctggaaaccgagcaagacattgatcagtttgctggtgatatagaatcaatacttgtcgcagcagcaaaagcgtcaactccacaagacaaccatgtatgcagcacaaagtttaacaagacaagtagagatattgaactgcttgtgcttgaaaaacgacgacatcgaagggagtggcaggagcacagatcacctggcgcaaagagtaaattaaaagcagcttctcgcagacttaccaaagcgcttaagaaagaagaagcggacgcacaactaagatacatcgagaatctcacgcccacaggcacaaagaactcgttgtggaaagaccacaggaacctacaggcaccaacagaaacggttgtacctctccgtaactctaccggaaactggtctcgcagtgacacggacagagcaagagtcttcgctgatcatcttaaaaaagtatttcaaccaaatccagccactaactcatttactctcccgcctttaactgcatctgacttagcaccacaagatcctgtagaatttcggccaagcgagataacgaaagtcattaaagagcaactgaaaactggaaaatcgcctggctacgacttaataaccccgaaaatgatcatcgagctcccaatgtgtgcagttctgcgaatctgcttgctcttcaacgcaattactaaaattggatacttccctcaaaagtggaagaaatcaattataatcatgatccctaagcctgggaaagacaaaacacagccatcatcatacaggccaataagcttacttacttgtctatccaagttatttgaaaaagtgctgctgctacgcatcagcccccacctcaaaacacacaacacactcccatcgcaccaatttgggtttcgggcaaaacatggagccattgaacaggttaaccgcatcacaacagaaattcgcactgcctttgaacaccgtgaatactgcacagctctcttcttagacgttgcacaagcattcgatagagtatggctggatggacttatgtttaaaataatcaaactgctgcctcaaaacatacataagcttctaaagtcttacctatataaaagagtgttcgcggtcagatgcagttcaagcacttcaagcgattgtactatagaagccggagtgcctcaaggaagtgttctaggcccaattctatacaccctatacacggcggacatcccaacaaactaccagctaacgatatccacattcgctgatgacactgcaatactaagtcgatccagatgcccagtaaaagctacgatgcaactagcacgccatctaacttgtgtagaacattggcttgcaaattggcgcatacgagtaaacgaaggaaagtgcaaacaggtaacatttaccctaaacaaacaaacctgcccgcccttggtaatgaaccacacgcgcatcccacaagccgataacgtaacatacttaggtattcatctggacaagcggctcacctggcggaaacacatagaggccaagacgacgcacctcagactaaaagcaagggatctacactggcttataaacgttcgctctcccctaagcttggagtacaaagtcctcttatataactccgttttaaaacccatatggacctatggctccgagctatggggcaacgcatcgagaagcaacatcgacatagtacagcgagcacagtctaggattctgagaatcattactggagctccatggtatcttcggaacgagaatatacacagagacttacaaataaaacttgtcattgagacaatagcagagaagaaagtaaaatacaatgaaaaactagcctcacatccaaatcctcttgcaagaaaacttattcgagtatgcagccaaagccgactgcaccggaacgaccaaccagcccagcgttaaatttgttaggccacacagcacgaatcatttcataaaatgatatttagttagtttagaataagatttgaaaacttattgttagtctcttaagtaaaagggaagattcaataaataagcaaaacatgaaaaaaa
>DOC4_DM#Non-LTR_retrotransposon/Jockey
caaaacgaaattcgtgagcaacgtcaacgtgaacaagacgagcgtcggctctcttcaatcaaaaacaacgcgtatttctcgttcgtttctacggaaacgctcaagccctcccaagaccagagagcgcactcttgctctccgtcgttgccaagcacagttccaaaatcttggagcgaagagtgcgcttccccaatgccgcaaccaacaacaaattacacacaaactccgttaaccattgtagccaagcctcctctcttaagcctagctgcagtaactaccagcacggttgcctctctcacaactgcaatcgcatcgacaacaacattaaccgcaacagtctcttcaactcaaacgattcagtcaacgacctcacgggcttttgcattgcaagcaaaacaattaacagctacaattaccgatttacgtgagtcaaagagcaatccaagtggccgcccgaattcggtcatgcagactggtatggatcgctacgtttttgtaaaacgtaaacggagtccgcaacgcacaacaggtaatagagccaaaataaattgtggtagcgaaacaaaaactactactaccaacaataaaaacatgtttgcactgctagcagaaaacgcaagcgaggaagctaataaaacgacagatagtgtatctcaaaaaccaaagcctccaccaatatacatccaagagattactacgaacgcactagcaaataaaatagttcagcttatcgcaaacaacaattttcacgttatacctctaagaagaggaaaaattcaagaaactaagcttcaggttaaaaccgaagaccagtttcatgcggtttcgaagtttttaaacgaaaacggcaaaaaatattacacgtaccaactcaaaagcagtaaagggctgcaagtggtactaaaaggcattgagcctgatgtcacacccaatgaagttgcgaatgcacttcacgaaaagggctttaacgttaaatcagttattaatattcttaataaagataagaagccccaaccgctcttcaaggtcgagctagacccaactagccaaacactaaagagaaatgaagtgcacccaatttacaatctccaattcttattacaccgtaaaattactgtagaagaaccacataagcgtaatggtccagtacaatgctccaactgccaagaatatggccacaccaagacatattgtacccttccttccgtttgcgtcgcctgcggggatctgcacgaatctggcacttgcccggctaataaacttgatccaaattcaaaaaaatgtggaaattgtggtgaaaaccacacagctaattaccggggatgccctgtctacaaagatcttaaaagtcgcatgaacaaacgaattgcttcggctcgtagtactaataatacccaaaaaatatggtaccccaaaaatgtatggtaccctcccaatcgtttcctgacattttcttctccaacgccaaattgtcatcctcttcctccagtaagcaccataccgggtgtttcatttgctagtgccctaaaatcgggaacggaaggtcctgcgtccacaacagagttctcaaaagcgccgcaacctcgagccgtgccagacgacctgcaacaacccacaagtgccatcgaaaaaattatgttatcattccaagcaacgatgacggaatttatgtcgttcatgagaacaacaatgcaggatcttacgtgtgccttagtacaagtacttgcatctcaacattcaaaataaaaaaatgtcctcccttcgtatatgtttgtggaatgcgaatggcgtctcccgccacaaacttgatctcgctaggttcttgaaagataaagaagttgatattatgttgctctcagagacccatctaaccagcagtcgcattaaacataacttccttgatcgttttgagaaaaactacctacaagctacatctgtggtggtcyattctagtggcggtaatataactctggccgccgtctactgtccgccccgtttctcaattactgagaatcaatttatggaattcttttgctttcctttagagcttcttaacgmtgtacaahdtgaadacttctcactgtaaggtgcaatgcgaatacctccgaggacatgcgaaggggagtccctcagggtagcgttyttggtccgacactgtatctcctatacacagctgacatccctacaagtgatcgaacaacactatcaacttttgctgatgacaccgcaattctcagccgatcgaaatgccctctgcaagcatcagcgcacctggctggtcacctaactgttgtggagaattggctggctaactggcgtattgcaatcaacgagcagaaatgcaaacatgtcacatttacgcttaataggcgtagctgtcccccattaactctaaataacgtccaaattccacgaagtgattcagccatttacctcggagttcatctagacagaagattaacttggcgtaagcacattgaagccaagaaaacgcatttgaagctgaaagccagtaggtttcactggcttatcaactyacgctctccactaagtttggactacaaggtgctgttatacaacacagttctaaaaccaatatggacatatggatgtcaactatggggcaatgcatgcaacagcaacattgaaataatacaacgagcacaatcaaaaatcctgcgaacaataactggtgcgccttggtacatccggaacgcgaacatccaccaggacctacggattccagttgtaaaaactgaaattgtccagcagaaggctaaatacctaaagc
>DOC5_DM#Non-LTR_retrotransposon/Jockey
catctgaacttcaaccccgacggacgtgtttttaacagaggtccagttaatatcgaagtttaagtgcaaaattcaagcccaagtgcaaccatcatataaaagcgaaaagacgctaacacatatttatatgtgttaaaaaccttatgtctctctgtgaacaagataaacaaaaaaaaaaaaacaagtgaaaacaataaacaaaacaaaaatatgagcgcatccgacgctcaaaatcagaagcgagagcttcaagctaaacaaaacaaaaacaactcctacctctcattcacccacatatcaaactacacaaacaattatcaaagcttacaccctcaaagtgatggaagagcgcgatcttgctctccagcattggagagacccaacaattactctcagcacaggagcgcagaatgcgcgccaaattcatctgcacgtacaccaacaacaacttccgctataccaataaacacacactcaactctcccgctcacagcagttacgctctcagctctcccactctggactcttccgctctcagcaacttcagaaaccaacaccacaactgtagcaactatagcaacaacaactacagttttctatgtttcaatgccgatttgctcttcttcagcgaatattaaaacgcccagctcaatacccgcctcaacaaaaataaacaaaactcaatcctctctcccaaaccaacaaaacttaaaactttaccgagacaatcagtctccaaacagttccaaagatctcttaaataacaacaagaaacagaggaataaagctcaaaccgctacccaaaaaacactcaaaaagtactggctagccgagccacactcaagcaaccgttttgagctattagcacaagatgatgaagacgaaaaccaaactgacaatgggacaaatgcaactataaatacgcaaatgcaaattgaacacaaaagtgcaaaaccgccccctatatatgttcaaaatgttgaaaacatatacgcactaactactgctttaaattcattggaagaaacacgatatgaactaaaagcactatcaagtaatgaaataaaaatacagccactagaaactactcactatcacaacatattaagactattaaaagataaatcgaccaaatactacaccttcagaccaaaagaccagagagggtttaaggtaattcttcgtaacgtccatcatgctacagacaaagacgatattatcaatgaactagctcagcaagggcatgaagttataaatttacacaacatccagcgctacgactccaaacaaccattgcctctattctctattgaactcaaaatgaaagacaataataaagacatttataaaattgagcacctacttcattgcaaagtaatctttgagccaccgcgaccaaagcgaacacttcctcaatgtacaaactgccaaaaatatggacatacaaaaaattactgcaccaaagaccctacttgcgtaaagtgcgctggaaaacacagctcatcatcctgtactattaacacaagatcggacagaacaagcattaaatgtgcactatgcagtgaaaaccacactgcaaactataaaggttgtatggtgtacaaagcactgcaaattcaaaaatacccaactcttcggaaaaaagaaatacctgtaacagaaacaacacatcaaacgacacaacacagtacaacaaataacgtagtaagcttaaagacgccagctttatcctatgccgaagtcttaaataaaaaccaagtaactagccatcaaaccaactcaacacctcaacctactattgtacctgatatacagcctgcttcaactcaattaagccaaactgcacaaaatgattttgacgaacttaaacaaatgatgaaacaattaatagcccaaatgacaaatatgatgaacattttcacgcttttattattcaaacttgacaaataaacacctaacaatcgccatctggaatgctaacggactttcacgccatttacatgaactaaaaacattcttaaatgaaaagcaaattgaggtcatgctcatttctaaaacacacttaactgagaaaacctattatataaacatacctaactataatatttcttctacttatcacccggacggtaaggcccatggtggtactgcagtaataattaaaaaaagcatcaagtgcatagagctcgatggattcaaaaaggactacatacaggctactactaaatcgacctcagacacaacgggtccaataaatatatctgcagtttattgcccacctaaatttaataatacaaaagaccaatacctcgatttcctaaaatcactgggaaatcggtacttggcaggaggtgactataatgccaaacacacaacttggggggtccagacttaccactgcaaaggggacgtcaactgtatgaagcaataagaaacaataatagccgtgctctaagcacaggagagccgacttactggccaactgacacaaataaactactggatttaattgacttctgcattacaagaaatataacatgcgagaacctaacaataaaatcatgcctagacctctttcccgaccattccccaatattacttacattacatggtgggctagaagaaaacagcaacgactctcctttatttaaagacaaaacaaattggaacatgtttcgcgacattttggaacagaataggaatataaatatctctctaaagacaaacaacgcactagactccggagtagcatatttaaatgagaacatcatagatgcagcaacgcaatcgacaccatctataaaaatgaaatgagaaaaatcaggcaaaagcgtacacttaggaggatacggcaaaggactaggcatccagaagataaaaacaaactaaatagagcaacagacgagctcaagagaactctcagggaagacaaagataaccgacttcaatactaccttagcaaacttgagactaccttatctacaaattattccctgtggaaagcgaccaaaaaatttacgaactcaactatacacaagccacctataaaaagaaacaacaacacatgggcaagatcaaacaaagaaaaagcagacaccatttacaacgacaatgctgagcttccaagacaaatcaccaacttaaattgtgcaattaaaactataacaaaggcagaaattaaatctcacataaaacaaattaaaaacaagaaagcccccggatatgatttaatcggaggaaaaattcttaaagaactaccggacgctataatcacctatattagaaacttgtttaacggaatccttcgattgcagtactttcccataacttggaaggtaggccaaattaaagcaattccaaaaccaaacaaaaacgccaatactgtaagctcgtacagaccaatcagcttattacctgtcctctcaaaagtatttgaaaaagtcctatttgaaaaactcctatttaatagaatcgagccaatcctaaaacaaaaaaatataatacctcctcaccaattcggctttcggaagcagcactcgactgtccaacaggtccatcgagtaattaacaaaataacagacgattttgacaaaaagaaattttgctatgctgtgtacttggacattgctaaagcatttgacaaagtatggcacaaaggactgctgcataagctaagaaatatactaccatataacctatataccattcttcaaagctatataacggacagatatttctatattaaatacgacaatgaatgctcagatattatgccagtgtcagcgggtgttccccaaggtagtgtgcttgggcccatattatacctgatttatacctccgatattccagcgccaactacccctggatcaatgattgcgacgttcgcagacgatactgtgttaatgtcgtcaagcgcgtgcgaaaaaacagctgcaagtacactacaacaaatcatgacacaaacagtatcctggtttgagagatggggtatcgagataaataaagacaaaactcaacaagtaatatacacaaaacgacaacccaaaaacttcgcaattaaaatcaatgacaatcaaatattattacacccatatgccaagtaccttggactaactattgactcaaaactaacatggaaacagcacattctaaataaacgaaatgaaataaaaaacaaatttcgacaacttaactggctaataggaaaacactcaaaactagaattacataataaaatagcaatatacaaggcgataataaaaccaatatggacgtatggaatagaactctggggaactgccagtaaatcccacttacagctaattcagcgaacgcaatcaaaaatgctcagaataatcacaaaagccgaatggtacattagaaacgaagatatacataatgatttaaacatagaaacagtcaacgaaactattaaaaaaaagcagcaaaaaacacacaaatcaactacttagccaccaaaactcaaacttgagacaaataccgatgacagagttggaaccaagaagattaaaacgcagaactccaacagaattaaactattaaattattaatgtattagcgtatccttgcactgggaagggccgcttcttttctttttcacatctagtcaaccaattacttattgttattttttaaaaaacagattgtaatttaaagaaaaa
>DOC6_DM#Non-LTR_retrotransposon/Jockey
cagtcttcgactagctcttgtcgaacgcggatgtaaaatcttctattctctctgagaacattttggtgtacattaaatattttctgttttcttctttaattgtgatattcgcaaaaaactacaatcaaacgttcaagtgatgcaattggcgatgctgaagcatctgccgttgaaaaaatgcgtactaaaaggaataaaccactagtggagcgccagaacgaacggggctccaagcaatttacaaattattttcgtccactacaaactttagacgatgataatgatgataaacctattgaaacggacacacttgatgaaataataatcaaaccacctcctataacattaattaaacaaaatacaaaatttgtacacgagctaatggctaaaattaaaactgatgattactttattaaaaccatctcaattggaattaaaatatttttaccaaatatggactgtttcaatgcagcttgtaaccaactcaaggaacataactgtgagttctacacgtacgatactagatcaaacaagccatacaaagccattttatccgggctggataaactaccaattgaaactgtcaaatccatgctacaaaacctaggattacaatgcaccgaagtcaaaattgtggaaaagaaaactaagtctgatcatgaattattactgtacattgtttatttcgtaaacaaaagtatcacagtaaaggaactgcgcaaaaactttatgtatgtcaaccacactaaagtacgctgggagtataaagtgaaattgcagaataaaattactcaatgctacaattgccaactatttggacatggatcaaataattgttcagttaaaacatcatgtgcccattgtgctggatcacaccagactgccgtatgtatggacgtaaacaacaaaaaatgcgctaactgtaaaggcgaccatccatcgacagaactgacatgcccatgccgaatttcttatctcaatttactttccaaacgctcatcacaacgcattggaagaaataacttggaagctcatggaatgaggaattctaagcaacacatcgctccatctgctctctttggaaatcaaccccagatctcattgcctactcaaactaagagagtgcaacaactcaactttggtagctatagtaatgcactcaccaatattcatactttgcctaatcccaaagcaaatatcacaaatgaaactaatctcttttcatgtgaagagataaattctcttttgtctgaattaataacaagatttaatgaatgctccaataagggagagcaatttcaagtaatttctcagttagcgattaagtatgtttacacaaacaaataattttattgataatttgaatattatggcatggaatgctcgtgccgttagaaacaaacgtatagaactgatcaagttcttagaaaataatcacattcacatagcacttataaatgaaacgtggctgactcatagtgaccgttttaatatacccgaatacactatatacagaaatgacaggaaggaaagtaggggaggcggcgttgccattgcagttagtaacacattgatacatgaacaaataccctgcattaaaagtcatgttattgaaaatgtaggtatacaaatcaacactgactctaattccagtctaaaaatttactctatttactttgctggaaatacttcaaaatgtattcctagttcatgtgatttatcttgggaccataatcatttaaaaagtttgtatagatctgatctccttaagatctcacaaataaatggaaattttctaatttgcggggacttcaactcgcgccacagagcatggaagtgtacccgagccaatggttggggcaaaattctcaatgaactttcagatctgggaaaattcagtattttgtaccctacgcaacccacatatattccgcataaccataaagcaaaagcatcaacattggacctatgcctcactaatatccctaaccagctggctaatccagcagtaatgcaagagctttcctctgatcacctaccagtggttattaaatactctacaaattttatgcgcaatgtaaaaacatatccgattttgggaagggcaaattgggcgctttttaagagaattataaatgaaaggctgatggttgaagaggtggttgtcaactgctcacagatatcgactttggatattgataatttaatcggctctttcactagagtaatcaattatgcctttcttaaagcagtccctcataaacctatacatcactccaagcttacactccctgtacatataactgaattatttaaaacaagaaatattatccaaagacaatggtttaggtcacgtcatccattattaaaatcaagatgtgatcatttaaattacatcatacgaaaagagcttttcatttataataatgcaaaatggaacaataaacttcaaaagctggataaatgcagcaaacccttttggaatataaccaaagcaattaaaaaaagaaaacaaattgttccgtgtctaagtaaagctgatgaaatatacgcttctggaaaagaaaaagcgaatattcttgctgatgtctttcaactgaagcataatctgacacattcatattcaaaccaaaatacaattgaccaagtcaaaatatctttacaatctatagctgaaaccccaaacaacatcgcagaaatttgtagagtcacttatccagaggttttttcaattgtaaaagctctccatactagaaaatctcctggaattgatggaatacctaatatatccttgaaaaaccttcctacaagcgccattaatcatattgttaacattgccaatcactgtcttcaggcaggctatttcccacgggattggaagatagcaaaaatagttccaattctcaaaccaggaaaacctcctgataaccctgaaagctaccgaccaataagcctattaagcggattgtccaagattctggaaaaattaattaaattgagattggtgaaatttttggacatacacaacacactaccaacggtacagtatggttttagaaatggtctaaataccatactgccgaccttaaaactaagaaattatattaaagaaagtatccaatccaaacaatctgtagggctggttacacttgatattgaggctgcatttgatactgtatggcatgacggactgttgcacaaactaaagatgattggaactcccatatacctcattaaaatagttcaaaattttttgacacatcgatactttagcgttaatttgaacagtagtcaatctgctagacgaattttaaatgcaggtgtgccacagggttctgtcttaggacctacattgtttaatatttttacacacgatattccacaagctacaaactgtgtactttcactgtttgctgacgacgccgctgtctacagtgctggtttctcgtacagcgagataaatcaatccatgcagagttacttaaatgaattagacatatattacaaaaaatggaaaattaaaattaaccctaataaaacgaatgctatattttttacaaaaagaaggaaacctcgttatcttcctgatagacagttgcgaatactagactctccaatacaatgggttgacaacattcgatatttgggtataatttttgataaaaaactaacatttaaataccacatcaacaacacaattatgaaagttaataaaattatttgcacactgtaccctctaataaatcgtaaatctaaattatcaatatccaataagatcataatttttaaaacaatttttaatccaatattaatgtatgggtcacctgtttggggtagatgtgctcaaactcatatcaaaaaacttcaaatatgccaaaacaagctgttaaaattaataatgaacttaccttattacacaaacactaagtacctacatataaaagcaggtgtacaaaaagttcaacaaaaaatacaatattaacaatcttttgtttcaagtcttagtttttaagttagttgtaagtcaattaaggtttttcttctcccttgttttccttaataaataataaatattgttatacaaaaaactaaaaacaggtcaactagacataattaataaatatttcagatgaaagccttagctaaacactgtaaatacctaattataccattagctttaatgaaatgtacatatatatataagggataaagcacaaataaa
>FW2_DM#Non-LTR_retrotransposon/Jockey
atcgaccacacagactgctatagatcgatacatacaaataaagcgaaaactaagcccgcaaaattattcaatgggtaataaatcaaaaataaattgtgacataacaagacagaaaactaacatgcccaacaatgataaccgatttgccattttggccgatttagacgatctgccaaattctgacaaagacattaagaagacccctaagccgcctccaatctacatcagagaaaaaagttccagcgccctcgtaaacaaaaaaatggaccttattgagaaagacagtttccacataattcccctgaccaagggcaacattcatgaaacaaaagtgcaagtcaaaacggaagtaaacttcagagcgcttaccaaatacctcaacgatgccaagaaaaacttttatacgtaccagccaaaaagcagcaagggactacaaagtagtattaaaggccttaggcctgaaataacccctgaggaaatatcaggagcccaaatagaacaaggttttaagccgaaatcagttatcaacatatttaacaaagataaaaagccacaacctcttttcaaggtcgaacttgaaccagactcttgggcattgaagaaaaacgagagtcaccccatttacaagctgcaatatctcttacaccgtagaatctctgttgaagagccgcataagcgcaaaggacctgtacagtgtgcaaattgccaagaatatggtcatacaaaaacttattgtacccttcgcactgtatgtgtagcttgtggtgagcttcacagctctgttaactgcccatcaaacaaagctgaccccggtatgaaaaagtgtagtaactgcggaggtaaccacacagcaaactacagaggttgccctgtatataaggatctaaaaaatcggctacaccaaaaagtgactatgatgcgtgggcaaagcacgccgagcacaattataccctcaaaacatacacctgatgtccacttaaacagtctgaccaacaggaacgtaacatttgcaagtgcgcttaaatcaggtcttgcatctacaaatcctacaactccattcccactcgctgaacaaaacaaggtaaatgctgatcagccaacaggacagccacaaggcaatattgaaacaatgatctttaacttgcaacaaagcatgaccgaattcatgacatttatgagaacaaccatggaaaatcttatgcgtaatcaggatctattgatacagatgctggtatcgcagcagtcaaaataatcaatggctcccttacgtataactctatggaatgccaacggcgtttcgcgacacaagcttgaaatggctcaatttctccaagacaaacatatcgatgtaatgctcctttctgaaacacatcttacaaacaagtacaagtttcaaataaatggttatatattctacggcaccaaccaccctgatggtaaagcacatggaggcactggagtcctgattagaaaccgcataaaacatactttccgcaacgactttgggacaaactacttacaggcaacatctttaaatatacagctgggtaacggacaaataacacttgctgctgtatactggccacctcgctttacgatatccgaaaaccaatttttggattttttcaacacactaggggatcgcttcatagctgctggtgactacaatgctaagcatacgcactggggatctcgtcttgtaaccgctaagggaaaactattgtacaaaacaattattaaagtaagcaacaagcttagttgcgcctccccgggcacacctacatattggccaacggaccccagaaagataccagacttgattgactttgctgttacaagaaacatctctcataatcatataaacgccgaatctctcccagacctatcttctctggccgggctcattaattatcttcaatatgcggatctgaaaaattcaccctgtcgagtgacatccaatagaactaactggctaaaatacaagaaattcgtaagttcgcacattcaatgcctgaacccaagaaaaaaacaaactgtacagtatatgcaacgtaagccaaatgttcaaattgagcagcttgtcttgaaaaagcgccgcctacgacgagaatggcaatcttatagatcgccatttgcaaaacaagggctcaataacgcaactcatacaataagaaaggaggtaatcaacgagcaggaatgcgcacaacgcccctacatagcgcaattatcaccctttagcacaaaatacccattatggggactacacccctctgtaagcccaccggtagaatctgttgtgccaataagaaattctgcaggtgaatgggtccgcagcgataaacatagagcttctactttcgctgagcaccttcaaaacgtatttcaaccaaagccggcaacgaataatttcgtattacaagagcaaacagttgtaagccaaacgacacagaatacaatagaatttcgaccaactgaaattgctaaaatcattaaggaattaaagcctaataagagccccggcagcgatctaataaaccctaagatgatcatcgaacttccattttgtgccgtccaaactatttgccagctcttcaatgcaataaatagaattggccacttcccttcgttatggaaaaagtcgatcatcattatgataccgaaaccgggaaaggatcatacagttccatcatcatacagacctgtaagtttactaccatgtatgtcaaaactcttcgaaaaatgtctgctgacctttattataccctatctgcgaacttttaacaaaataccggagcatcaattcggttttcaggagaaacatggaacaatcgaasaagtcaatcgaatcacaactgaaattcgaactgcattcgaaaagagagagtactgcactgccatttttctcgacgtggcacaagcatttgacagagtctggttagatggcctaatgcataaaattatgtcaacactccctgaatgcacccataagcttttaaagtcgtacctgcacaatagagtgttctcagttagatgcggcactgttacgtctgaggaccacatcatagaagctggggttcctcaaggcagcgtacttggcccaacactatatctactatatacagccgatataccaacatcgaggcagctaacaatatctacatttgccgatgacactgcaatcctgagccgctctaaatgtccacggcaagctactgcacaacttgctctctacctggcacatattgagaaatggctttctgactggcgaataaaagtcaatgaacagaaatgtaaacacgtaacttttaccctcaacagacaagattgcccttcgctcatactaaataacactgttattccaaaatcaaatgaagttacgtatctaggtattcatcttgacagacgactcacttggcgtagacacatcgaggcaaaaagaacacacctcaaactaaaagccaatagtctacattggcttcttagtatacgctctcccctaagactagaatataaggtcttactctacaactccgtcctaaaaccgacctggacctatggctcccagctatgggggaacgccagtaacagcagcgtagaaatcatccaacgagcccaatcgaaaatcctgagaaccatcaccggcgcaccgtggtacgttcgaagtgataacttacatagggatttattcatacttccggtcagagatgaaatagccaaacaaatggaaaaatatcgcaacaaactacgtgcccatccgaacaggcttgcgagagacttaacacggctatctagccgaacccgacttcgtcgtaatgatatgccaacccaacgataattattagggccacacaaactcatatcagttgcaatagtaactgttagttaagtactttttaagatttgtaaacttattgttagtctcataatgagaagcttcaataaacaaaccaacgcataaaaa
>FW3_DM#Non-LTR_retrotransposon/Jockey
agagaaaatctcgaatacttttgtaaacgaaataattgaacttgttcgaaaatacaacttccgcataataccccaaaaaagggacagcatccacgaaactaaggtccaagtaaagaccgaagagagctttaggacgcttacaaaatacactacaaaaatctactacacctatcaactgaaaagtagcaatggccttcaagtcgttctaaagaatatagacctgaagtaacaccttctgagataacgcaggcatttaatgataaggattttaaagtaaaaaccgtcttcaacattctgaacaaagatagaaaaccacaaccactcttcaaagttgagctggaacctgacactaaagccatccggaaaaaagatgtgcacccaatctacaagctaaagtttcttttgcatcgtagaattaccgtagaagaacacgtagaacacactagcgcaaagggtcagtccaatgcaggaactgtcaagaatatgtccaaacaagaggatactgcacattgcgtccagtttgtgtcatctgtggagagcttcatgactctgctcattgcacgacaaataaaaagtgcggaagctgtggcggtaaccacrcagcaaactatagaggctgtccaatatacaaagacctcaaaagccggcttcacccccgagtaacgcctgtacgcctccatcacgcacacaatgcacttaaaccaaagaactctcagaaataaacccagacgtatttttctcaaccgcaaagagatcctcatttggcccggggatcacctcacaaaatgtgactttcgcaaacgtcctgaaatggggacttactaaacctagcactacgacaaccactctacatactgcccaaattgatccgacaccgaatcctcgattaccgacgcaacaacaaagcaatatcgaaaccatgatgcatactttgcagcagcatatgattgaattcatgtccttcatgcggactaccatgcaagacctcatgcgtaaccaaaatctcctcatggagatgctaatatcacaacgttccaaataatcaatggttgccctacgaatatcattgtagaacgccaacggcgtttcacggctttaactttaaatagctcaatttcatcatgacaatcaaattggcgtcatgctactgtcggaaacacatctcactgctaaatataacttccaaataagcggctttttgttttacggaacaaatcatccagacgaaaaagcacatggcggaaccggtatcctgattagaaatcgcatcaaacaccaccattatagtttgcagctatttacatgcaggccacatctataaacgtactacaaggaagcggcaatattaccctcgcagcggtatactttcccccacgttatattgtatccgcaacaatttctggacttcttcaactcgctaggggatcatgtcattgctgcaggtgactacaacgccaaacacaccaactggggatcttgctcgtcacccctaaaggaaacagttgtataacgccatcataaatgtacatactggcctaccgacccgaacaaaattcctgatttgatcgattttgcaatcaccaaaaacatccctcgaaacctgaccactcgccagtcctcttaatactgaacgccctccaatgtcctgagactacaaagcagactagcagattaacatcaaaaagaacaaactggatcaagtacagaaactatataagctcacatatcgcgctgaatccaaggcttaactctgacgccgatattgaatccgcaacaaatactctcgagagtgtcttagctgcagctgcccgcatctctacaccaaaaattgggagtgcacctcgtagccgctcgatggcaaggcttgtcatcgagcggctcgttcttcaaaaacgacggatgcgacgggagtggcaagtccatagatcgcaattcgcaaagcaaagactaataaatgcttcacgtaaactctccaatgcactctggcaagaagagaaaaacgcccaacgtcgctatatagaacaactatcaacatccagcagtaaaatctcactatggaaagcccatcccagtttaactaccccggcagaaactatttcacctataagaaccatcgcaggtggatgggcccgaagcgataaagagagagctaccacattcgcaacgcaccttcaacatgtgttccagccgaaccctgctacaagttcgtttgtattaccgacgctaacagacgacaaccaaacaccacatgagccaatcgaatttcgagccaacgaaatatcaaaaattataaaggatcaactatatccgaaaaagtccccaggatgtgatctaacaactccaaagattattattgagcttccatactgtgctatatgcactatctcccagctctttaacgctatcacaaacctcgggtactttccagagagatggaaaaagtcgatcataggaatgataccgagggcaggaaaggacctctcagtttcctcatcatacaggcctataagcctattgtctcgtctttcgaaactcttcgaaaaatgtctgatgacccggatcaccccctatctgatgacacgtaaccttattccagcgcatcagttcggctttcgaaagaaacatggaaccattgaacaagtcaatcgaataacatcagaaatacgaactgctttcgaaaaacgcgaatgcacaggaatatttctggatgtctcccaggcatttgacaaggtctggctagacggtttaatgtttaacatcaaagcaatgcttccccaaaacacccacaaactcttgaagtcgtatctctacaacagagcctttgctgtgaggtgtaactctgatatgtccaatgaccacgctataaacgctggagtacttggacctacgctatacgtcctttatagatcagatatacccacaagcagactgttaacgacttctacatttgccgacgacacagcgattttaagtcgatccaaatgtcctctacaagcaacaactcaactctctcgtcacttattggctgtggagaggtggctatctgattggcgaatcaaaataaacgaacaaaaatgtaagcaagtaacattcacactcaaccggcaagactgcccttcgatcacatctgaa
>FW_DM#Non-LTR_retrotransposon/Jockey
ttcgatcgccgacgtgtgaagacgtttttatcgtgctccgcacaaaatcggttgttttgagtgaagtgaacgccaaataaaataaactaaataaaaaatctgaaagcgaaagagacgctctatgcgatgcaagatcgcttaaatacatagtgaattgttatcttaaataataaaactatgagtcagaatgacactcgcgcccagcgtcagcgcgagcatgacgaacgccgactctcaattcagcgcaacaacgcgtacttctcctacgtctcaccgacaatcccaaacgcagacatcgagcggtcaataacccatagcccaggaaaccttcttctaccaacaaatcaagaaagagcgcgctcctgctctcccgctctattggctccgacagaagccccgctacctccaacaacaacagctggagagggaccggcagcccgctctgcctcgtcatcggctgcacccgctcacggtctgactaagtcagcgaaagcaaaaccgctagcaataaacggtactgctgcactgccagcaaaacaaaacgaaaacgtaaacaaaaaagctgggtcgacctggcagactggaatggaccgctacattacaataaagcgaaagctcagcccggaaaattcagatttgggaaacaagccgaaaaatacacgcgacaactctaccttgatcaaaaatgtagcccctgcaaataccaacagatttgccttgctggtagataccgctgaggacgtgccgctgggatccgttgatatcgaaccgaagaaaacaaagcctccgccaatatacatccgcgagaagagcacaagccgtcttgtaaatactttgattggccttattgggaaagatagctttcatataattcccctcgtaagaggtactatcaacgaaatcaaacttcagacgaaaacggaggacgactacagaaaagtcacaaactattttaccgcacaaaaaataggcttctacacctaccagcttaaaagcagcaagggcctgcaagtagtcctgaagggcattgagtctgatgttacgcccgaagagataactgaggcgctaaaggaaaagggattttacgccaaaaacgtgttcaatatcaaaaacagaaacaggcagccccaaccactcttcaagattgagcttgaaccagaaaacaagcctcctagaaaaaacgaggttcacccaatttacaaactccagctccttttgcaccgtaggatcacggtagaagagccgcacaaacgcaacgctcctgtacaatgtacaaactgccaagagtatggccacacgaggtcatattgtacacttcgcccggtgtgcgtagtctgtggagatctccacgactccaaacagtgtcaaattaacaaagaaaatgcatgcgagaaaaaatgcaataactgcgggggcaatcacacagcaaactacagaggctgtccaatctacaaagagctgaaaatccgtcttcacaaaagaatgaacacggcgcgggcacaccaaggatcagctaccctgataccatcagagacaaatcctgaagtaattttctcgaaagcagctagtttcgctccctggcctacattcaacactaacaagacaacatttgctaacgttttaaaatcaggtatgacgcctccaacccaaaactcccgaactccacatgaagtgcacacaaaattagacacacaacaaaactatcacccagctgcgcagcaggaaacaaaaactgaagctatgatgcaagccttacaacagagcatgatggaatttatgacatttatgaagaccaccattcaagacatgatgcgtaatcaaaaccttttgatacaaatgcttgtagcccaacaatcaaataaataatggctaccttacgcatagctacgtggaacgccaatggcgtttcacagcgcaaacttgagctagctcaattcctacatgagaagcatatcgacgtaatgcttctttcggaaactcatctcacaagcaaatacaattttcaaataagagactaccatttctacggtacaaatcatcccgacggaaaagcacacggtggcaccgccatactcataaggaaccgtatgaagcaccacttttacaaagaatttgcggaaaatcatcttcaggccacatctatcaacattcagctggatgacaacactctccttacactagcggccgtatactgccccccccgtttcacagtattagaagctcaattcctggatttcttccaagcactagggccacacttcattgcagcaggcgactacaacgctaaacatactcactggggatcgcgacttgtgaacccaaaaggaaaacagctttataagacgataataaaagccactaataaacttgaccatgtttcccccgggagtcctacatactggccatcagacctcaataagctgccagacctgatcgacttcgcagttacgaaaaatatttcccgcagtttggttaaagctgaatgtctgccggatctctcatctgatcactcgcctgtactaattcacctccgccgatacgcagaaaacgtgaaaccaccaaccagattgacctctagcaaaacaaactggctcaggtataaaaaatatataagttcacatattgagctaagcccaaaactcaatactgaatctgatatagagagctgcacgtgtgcattgcaatccatccttactgcagcagctcttactgcaacacccaaaataacaaataatacaattaattcaaaaaagaccaacgtacaaatcgagcaactcgtccacgtaaaacgtcgcttacgcagagaatggcaatcttccagatccccaactgcaaaacaaaagctaaaagtagccacacggaaactggccaacgctctgaaacaagaagaggacgacgatcagcgccgatacatagagcaactcacaccaacaggcacaaaacaaaagtcactgtggcgagcccactcaactcttcgcccaccgactgaaaccgttttgccgataaggaattcatcaggtggctgggcccgtagtgatgaagacagagccaacacatttgccgctcacctacaaaatgtgttcacgccaaaccaggctactagcacattcgcgctaccgtcctatcccgtaaaccgccatcagcaacacaccccaattgtgtttcgtcctaaagaaataactaaaataatcaaagacaatctcagcccgaaaaaatcccccggctacgaccttataacaccggaaatgatcatccagctgccacattctgcagttcgctacataaccaagctctttaatgccatcaccaaacttggttactttccacaacgatggaagatgatgaagatcataatgattccaaagcctggtaagaaccacacagtcgcttcatcttacagaccaataagtctactctcatgcatttcgaaactattcgaaaaatgcctgctgatccgacttaatcaacatctgatataccacaatataatcccagcccaccaatttggatttcgcgaaagccacggaaccattgaacaggtgaatcgtattacaacggaaataagaactgcatttgaatatcgcgaatactgtacagcagtatttttagacgtatcccaagcattcgacaaagtctggctcgacggcctaatgtttaaaattaaaacatccctacccgaaagcacacacaaacttctaaagtcttacctctatgacagaaagtttgcagtgcggtgcaacactgccacttccactgttcatacaattgaggctggagtcccccaaggcagcgttcttgggccaaccttatacctcatctatacagccgacatccctacaaatagtcgcttaacggtatccacatttgccgacgatacagctatccttagccgttcaaggtcccctatccaagctacagcacagttggcactgtacctcatcgacattgagaagtggctctctgactggcgaataaaagtaaacgagcaaaaatgcaagcacgtgacgtttacgctaaacagacaagactgtcctccgctcttgttgaacagcataccactcccgaaagcagacgaggtaacgtacctaggagtacacctagacagaagactcacatggcgcaggcacattgaagccaaaaaaacccaacttaaactcaaagccaacaacttacactggctcatcaactctggttctccgctcagcctagatcacaaggtcttgctctacaattctatattgaaaccaatctggacctatggctcacagttatggggcaatgccagcaacagcaatattgacatcattcagcgagcacaatcaaagattctgagaaccatcactggggcaccgtggtacgttcggagtgaaaacatccaaagagacttaaatatcccatcagttaccaacgcaatcacggaacttaaggaaaaataccatagcaagcttcacacgcaccccaaccacctagcgcgaggtctaatccagctcagcagccgttcccgtctccggcgaaaggacctaccaacccagcgaataaattattagggccgtttaaacatagaacagttggaaaaataatacaactgttcaaaaaatacttgttatagttaagatttttaaacttattgttagttcttatacaagaagattcaataaataaaagcaaagtaaaataaaaaaaaaaaaaaaa
>G3_DM#Non-LTR_retrotransposon/Jockey
caaattcgtgtcgttttggctgtgcaaaaagaatttactgtgtgcataaacacacacacatcattgctattgtgtgttcagtttggttgctggctaccgccaaattcagaaacctgtcgcctcaagatcgcttacaggaggcaaaaagttgtctttataccaaaaatgcattgaaagtgcgcatcacctacgacattgtaatgccgatcgctgtcgtatttgtggaagcaagcacaacaatttgctaatttttgtctcaaggccttcgtcatctcggtcctagcctgctcagcttcagctaccatctgatgctcattccaagtaattgcgagtagttgcacaggaatcataaataaataaatctcatcaatggtcaatcgtctttcttagtggctcaaaatctcggagcagactttgtgttgttggccaaaataaaccaggttcttgggttccttatcgcaccttgcttgtctccggctcgcaactacacataatcacctctcgtctggtacgcacttagcaatcgcccaagtacaattctgccgctacagtttttggaattggtgaagccagatttagcgttcatttgtctgtacaaaaaacaaaaaaaaaaaagaaaactgataagagactccaatttagctgctgtaaagtaccaatttaagatgtcagcagaagacgaaagcaatatttttgcgtggcaataagtgcccacaaacccacgttccattaagcgaaaaaatgtaaactccccaacggtggcggggaaagttatgactatcgaccatggaccttccacttctagccatgataactactttgctgtgcttgctgaaaaggacatgtacaaatccaacaaaagatgatgaaattaaaagcgatacaccatcatctgaaaaaccacccccaatttttatatctgatgtcaatgatatcaacggatggcttcgttaccttaacttacacatggacagcactgaattcacgtacaagtcacaacgggacggacaaactcgcatcatggtaaaaaatgttgaagaattcagggaattagtcaaaaaattaaacactgaccaagtgaagtaccacacattccagcttaagcaagttagggcatttagagttttagccaaaaacatccaccactccaccgatattgaaagcataaagaagtcaatagaaatgcaaggccacgtagttagaggaattcacaacattaaaagccgcattaccaaggagccattacgaatgttttttatagacctagaaccacataacaacaactccgagatctacaacgtaaaacatatcaataatgctataataacaattgaaccaccaaagaaagttagtgacatggtgaaatgttaccgatcccaagaatttgggcacatcaaatcatactgcaataaaaaattcagatgtgttaaatgtgctgagaatcactcaagcatctcctgtccaaaagaaaagactgaaccagccacttgtgccaactgccatgaaaaccatgccgctagctacaaaggctgcagaatctaccaagaaatttccaaaaaaaggtccaatgtacccaacagcaggccagcactaacatctctttatgacataccgagagcaacatcattcattccaacgaaaccaaaccatgaaaaaagttatgcgaatcaagctaattatgcacaggtagtacgagatgagactgaacaagaaaaatcaacattggatagaattgaaaagctattaatgaagcagtctgagcttacatcgaatttactaaacatgataatgatgttagtaaacaaactatgcaagtagatcttcgtatccatcgtatatccatatggaatgctaacggctttccaaccatcgaaataaaataacttatttattaaaaccagaaatattgatattctactaatttcggaaacgcactttacaaagaacaattttatagccattaagggatataacgtcataaatgctaatcatccatctgggtggaagtgcagttattgtcaaaaatactttccagtacaaacaaatagacaacatctgctcaaatataatgcaagtggcatcgattgaaataaaatgtatgcattcaaatatctctatagctgcagtatacatcccaccaagacactcttggaagctcgatgaaatcaactctctctttcgagggctaggaagacactttattgctggaggcgactataacgcaaagcactcatggtgggggtcaagattagtaaatccaaaaggcgcagaactatacaaatgcataactaacaataaatattcaaccttatccaccggaaaaccgacgtactggccaacagatcttagtaaaattccagatctgctggattttattgtattctctggactaccagcaagcaatttccaaatagaggagaattttgatttgagctctgatcacacaccgattattgtaacctatggtactacagtttgtttcaaacagaagccatacagaataattaacgcaaaaaccaatctaggtgctttcaaaaactggctcgaagaacgaatttgtctaaatgtatcgttaaaatcaggggaagaaattgagtctgcaattgaagctttgacaaattcgattcatgcagctgggtacatgtttactccaccgccaaatgaaagtacaagcaggcaaacttttctaccactagaactaagagcgcaaatagctgaaaaaaaaaagcttcgaaaaatatggcaaaccacgcgaagcccaatagacaaaagaaaattcaacaaagctgtcaataacctgaatagcagactgtgggaaattaaaaatgaagcgacagccgaataccttcgaaatcttgatccaaacacaagtgacctttattatagtctgtggaaagcaactaaatatctaaagaggccaaccagaagggataccacaattgttaatagcacgagacatcgctgcacaagcaacgctgagaaaactgaagcttttgctgaacacttaagctcagtcattcagccaaatttggaaaatgatcctgaaacagtagctgaagtacataactttttagaggctccttgtcagatgagcctgcctattaaccaaactactatctcaaaagtagaagaagaaataaaagagctaaacaggaaaaaatatccaggatatgacaaagtctgtgcaattacaatcagaaatctccctccaaaatgcatccgattgctgacacacatatacaatgccatgctcagactggaatacttccccagtcaatggaaatgcgcggaaattataatgattgctaagccaaacaaaccggaaaactgcacgtcttcataccgtcccattagtttgttggggaccttctctaaagtatttgaacgaatacttttaagaagaatgttacctgcactggacgaacttaacatcatatccgaacaccagtttgggtttagaagagggcacggaacgattgagcaatgtcaccgcatcactcatgcaatagtgaacgcattagaaaacaaaaattactgcacgggagtattcctggatgtcaaacaggcatttgacacagtctggcatgaaggtcttctgtacaaaataaagaagtggctacccgcaccatacttccaaattatatcgtcctaccttaagaatagaatattctatgttcgcgaacatgacgaattttcaagtatctacactgctgaggctggagttccacaagggagtgctttaggtccagtgctgtacacaacttccacagctgacttaccgactacaaatgctgttgagatagcaacatatgctgatgatactgctattattgccacgagtaatgacccgcgcgtcgcatccaacttaattcaagaagaactagggttaattgaagcatggcttaaaaaatggcgaatagcagtaaacgcacaaaaatcagtgcaagtcacattctcgttgagacccgggagttgcccgccagttacactaaacggctccaccataccagttagtgaaacggtgaaatatcttggagtacatctggacaggcgtctcacttggaagcagcatataaaagcgaagcaaactcagttaaagaaaaaaccaaaaaaaatgtactggctcttaggaccccgctctcaattaagcctagagaacaaattacggctgtataaagcagtcctaaagccagtatggacctacgcgatgcaactgtggggaacatctaggaactctaatattgaaatattgcagagataccagtctatgacgctaagaacaatcacaggtgctccatggtatatgactaatcatgacatccacaaagacatggaacttccccttgttaaagacgaaataaagtcaaatgcagagcgatacataagtaaactacacgaccatgataatgtcctagcactaggcctactagataacaccagcaaccgaaggcgactaaaaagatttcatgtactggacctgccatatagatttacaaatagataaaaatatgtaaatatgtatatatatggattgagctcactggagctcaattcatccggtgatacaattatttaacgctacagattgcaaatacaaaaaaaaaa
>G4_DM#Non-LTR_retrotransposon/Jockey
cgaagttcaaagaaaaaagaattccctggacaattcatcaagcaccagcgcaaataaattcgctctcttaagcgacggattgcccgacaaaacaggaaacaaatataacaaaaacgaagatctcgaaatggtaaatgaagacagcgcaactgattctgctaagcccccacctatcattctgtctgacgtcaatgatataagtgaaatgctagcctatcttaattctaaaattaaaagagaacttttttattataagactcaacgttatggacatgtaagagtaatggttaaaagtattgaagaattcagaaaattagtcaaaacacttaataatgattgtgtgcagtaccacacataccagcttaaggatgacagagcatttagagttgttattaagaatttgcatttttccacaaatttagatgaaattaaaagtgatgaagagtcaaaaggtcatgttgttagaaacataagtaatcttaaaagccgtgcgaccaaaacgccactgaacatgttctatgtagatattgagcctaacaacaaaaaccgagacaatgtaaaacacataggtaacgctattgtcaatattgagcctccccgcaaaaacaatgaaatcgttcaatgctatcgctgccaggaattcggacatactaaatcatattgtaccaaaacgtaccgctgtgtaaaatcctcttctcgacacccaagcaacatctgcccgaaaaatacagaacaaccagcaaaatgtgccaactgctacgaagaacacgccgccagctacaaagggtgtagaatttatcaggaactcttgtccaaaaaaatcagctaccaatcgaaaatccctgaatagcaataaagacctgagtaaaaatgatttaggaatccagcaaagtttgctccgcctaacaagccaacatatacccaacaaagtaacgattatcaatcttatgcccaaattgctgcaggaaatagcaaaacaaacacatcactggagagaatagagcaactattagaaaaacagtctgaacttacaaataatttacttaacatgataatgttacttgtaaacaaattatgcaagtaaatcttaaccttggaatatggaatggcaatgggctktccagccatgtaaatgaaatatctttataaaaacgaatgaaattgatattatgttaatttccgagacacactttaccagcaaaccatatatcatggttgttggatatgatataattagagctgaccaccgttccttttaattagaccttttaattagacggctaaaattagacggcctaaaatttcaaattatggacagcattagagaaaatgctatgcaggctgccacggtcacgatcaaatgtatgcatgcggacgtatctgtaacagcaatttatcttcccccaagatttgctctcaaagaagcagattttaagaacttttttcaaaaacttggaccacagtttatattgagaggcgacttcaatgataagcacccctggtggggctccagattgacaaatccgaagggaagcgaactgtacaaatgcatagtaaacaatagcataacaacattttcaaccggcaagcctacatactggcctactaatagtagaaagataccaaacttaaaagacttcgtagcatactttggaatcccagaatctcacatgcgaataatggaaagttttgatctaagctcagatcattctctaataatagtgacatacagtacagtagctcatatattgacaaaaccatacaaagtaatttctgcaaatacagatatcaatgcatttaaaagttatctggaaacagataagatagaccatgctgtggagctactcacagaacaagataaagtaagctatatatgtacgaagctaccagccagaaactcacaatcaaatcagctctatctctcagctgaaatccgacaacaaatacaacacaagagaaatttgcgtaaaagatggcaagaaactctctaccctgccgacaaaagatcgtataacaaggctgcatctgatctcaaaaaactactgtcaactttaagaaatgaatctctcgctgaatatcttagaaatctagatccacattcttgtaaccacgaacataatttatggagagcaaccaaatatctcaagcgacctgcaaaaagaaacacagtagtccgaaactgtaatggcgaatggtgtagatctgatgatgaacaagccaaagcatttgctcaacacctgcactctgtatttcagccaaatgatattgataacccgcaaacagaaagagaagtagataactttctcgagtcaccctgccaaatgagcttacccattcgtaaaatcagtattaatgaagtttcatcagaaattaaatggctgaatagtaaaaaggctccaggttcggacaaaatagatggcataaccttgaaaattctaccaccaaagtgtgtacgatttctaacgtttatatttaatgcgatgttaagagttgaccacttcccaagccaatggaaatgtgcagaaattataatgatccttaaaccaaacaaggcagaaaatgaagtgacatcgtaccgtcccattagtttgttgtcaatattttctaaagtatttgaaaaaatacttttaaagagaatgttgccaatcttggacgaattcgctatcatacccgaacaccagtttggattcagaagaggccacggaacccctgagcaatgtcacaggattataaatgaaattttgtcagcatttgagagcaaaaaatactgcactgcaacatttcttgacgttcaacaagcgtttgatcgagtctggcatgacggcttattatataaaatcaaaaagtggttacctgcaccatattttttattattaaagtcatacttaaccaatagacacttttatgtgcaacaaaaaaatgaatactcgcccttgcattttataaaagctggagtcccacaaggaagcgtcttaggacctgtcttatacaccctgtacacggcagatatgccggtaacaaatacctgcactgtggcaacatacgcggatgatacagctatattagctaccagctcatctaaagaggaagcctcacaactcctgcaagcagagctacgccttattgaaagctggtttcttctttggaaaattaaagtcaacgccctgaaatctgcgcaaataacttttgcattaagaagaggtgactgcccagaagtgtcatttaatggatcagcaatcccacaaagtaattgcataaagtaccttggcttgcacctcgatcgcagactaacgtggaaaaaccacataaaagcaaagcgccagcaactaaatcaaaaaagtttgaagatgacctggttgcttggccgaaaatctgcaaccactctggaaaataaagtccgtttatacaaagctatactaaagcccgtgtggacttatggcatacagctctggggtactgccagcaactcaaatattgagattctacaacgctaccaatcaaaaatattaagacaaattgttaatgctccattttatatttcaaatgcaagtatccataaagacttaggaatcccttatgttaaagaagaaatagcaaaacatagtaaaaaatatatagacagactaagaacacatgaaaataacttagccttaagtttggtaaataataataacaacgtcagaagacttaaaagatttcacgtgctagatctccccgacaggtattaagtattaaaacatgttatgcatagagtatgtagtagggattaatggataactactgcctctgttaatttaagattaattataaaatttacttattgtcatacttttttaagacagattgtaaataaaaa
>G5A_DM#Non-LTR_retrotransposon/Jockey
cctctgcatttaaaaatgggcccccttaggataccaacttggaattcaattggggcctccttgaagaccaatgagttcctcgctcttattgagcttcacgacatagacatcctcctgttgtcagaagtccacttctcctcccggtccaacttcagggtcaatggctttaccctacatactgccaaccatccggatgacagccaacacggaggcgcggcgatccttgttggatcaaatatctctcatcaaccattcgccactctatcgcaaaatcatatccaagcagtagttattcagctgactgcaagcagaggaaactttaatgttgcctcagtatactgccctccgactcttagatggacagatgctattgttgggcagttcatcacacaatttggcacaaagttccttgcggcaggtgactggaacgcaaaacacagatggtggggaaattacaggatgcgtaccagaggtagggtgctgtattctgcacttgcggaagaaggaatcgacatcgttgcaactggagaagccacttgctacccctatcgtgcaactgcctctccaagtgccatcgatttcgggatctccaaaggctttagacagcaacaaattaaggtgcaactactgtcatctgaycatctccccttgctgtttgagctagatgaagacgcccaatcatttagaagtgttacaaaaatgctgtctccacaagcgaacattcggatattcaaagaacacatcgaggctactgtagaactcaacattcccattgacacctgcagtaggctggaagcgtacgtcgactacttcacacctgcaatcattgaagctgcaaggcaggctacaccaaccccacatcaagctcgtctcacggccataaggaggcctcccattttaagcatagaggctagggacttgctcagccacaaaagacgcctcagaagacgatacatcgcgacaggagatcctagcatttaccagcaatattcaagtactactaatagactgcgccgtctgctagccaataaccgtaaagcaaacctggataccttattggagggtgctggtccagatagtaatagtggattctcaatatggaaactcacgagaggcatcaagagacagcctttgtttcaatcaccaattcaggatcgaggtggcctctggcttaagacggatgatgaaaaagcaagtgcttttgcttcgcacctgtcctccaccttcatgcccttcaatttaacagacgacaccaatcgtgaagccatcgcaaattttttggatactccgactgctccgacacgccccataagacatacctcaccgcaggaagtaatgatgcaactaaaggctttgcaacccaaaaaaaaccctggttacgatggcatagacaaccgaactgcgaaatttctaccacgcaaaggagtgcttgctcttgtgaaaatatttaatgtcatgctaagattaggtcatttccccaggcaatggaagcgtgcgcgcattgtaatgatccccaaacctggaaagtcaccaacacagatcgactcataccgcccgataagcctgctaccaactttctccaaagtttttgagagaattttgcttacccgcttgatggaactgccgcaggtaacagaacacatcccacaacaccaattcggtttcaggaagtctcatggttgccccgaacaaatccatcgccttgtaaagcacatcacgcatggctttgagcacaagctttacacagtcggcgtatttttggacgtgaaacaagcgtttgataaggtgtggcatgaaggtctgctatataaaatgaaagatctcctcccagcagcccattatgccatcctcagctccttcatcgctgatcggaccttcgatgttgcagtacgagactctcggtcaagcatggaacacattcatgcaggggttccacagggaagtgtgcttggacccttcctgtataccctgtacactgctgacatgccaacacccgtcaacaacaccgatgaagcgtcccctgctcagctgatcctggccacctacgctgatgacaccgccatgcttgcgtcgcactcatccttgcaattcgcttccaatgcagttcaggaatggctgcatgcaatcgagcgatggactgccaaatggaacatagccattaactgcactaagtcggcctgtgtcacatttaccctgcgacctcaaacctgcctaggtcttctcttcgacggaaataccattgactacgtctcatcccactgctacctcggagttcaccttgatcggacgctgagttggaaagcccatatcacggcagttagagccaaatcctcttggaaactgaaaaagctggactggcttttccactcaagcaaactccatatggcaactaaggctcttttaataaaagccatattaggtccaacactgacctacgccatccaagtgtggggaacagcctctaagactcagctcaataggcttagagtaatacaatcgcgagcggcacgacatgcatctgggctaccctggtatgtgagcaaccgagttattgaaagggacttaaaagttgtcccattgggagaccaaataaacttccacagcagccgatatgccgacagacttagcgcccacccgaacacgttggcgaatgatcttgtcgaccctatttccctccgacgtctgaagagaatacatccccatgaactccttacacgtaagatagtataatctctacatttgtatacactataattaaggaacagaatccataatatcttttaagctacacattaggttaagttcagaaggaactgaacgattcctactgactaataataa
>G5_DM#Non-LTR_retrotransposon/Jockey
acttcgtttcgcagttgcgataagccggacgcgtttttggtgcagtgacacagtttggtttaacaaatttacggacaagtccacaactgtggcacgaagtgtagtgatcgagaacataatcaaattatgtgttggcaagtgaaagtgtggcgacttttgctagccagcgtcgcttttctttacttggtgaggctggctcaagactcactgaaaaacttcacgaggcgatcagctgtgagtgctttaagctgtaagagctttaagccctggctgtttcgtgtccacggtacactactactttcaaaccgcgatcttcaagatctatctgggtcgtgtcttagatactctgccgctaaaactttaagcttctagctggttcgagtcgtcgctaagcatttttctttttgaaaatggataacggtccacagcaaaaatctatcgactacgagtcgatgatgctaattgctggcgcgggcccaaaagagatacgggagcaaatgaaaaagagctggaaaagtgaaactccagcctctgctactaccggtatttcaaacacctactgcagttcgaccttcacactgacctccaccagttcgactatctcgtctgcgtacatcttcacctcctccttgagcggcaacatatgctctactgctgccagtacaattcacaaaagtgcatctgtcagctcaatcgcgaagccacaacttgccaccggctggcacgacgtctcctttaaatcaagaaatggtggaatcaaaaagagagcaggcgcagtcttctcccctaaaatggcaaaaaaggttgcaactgatatgccggcaaaaatctctgccaattgcttccaagtcctaagcgacgatgaagatatggtcgtgggagaggcatcttcgagtgacgacgacgagccatgctcctcgaataccgccctcaaacgtgccgcaaggaaagcaggaccaaaacaacagctgaaaggtgctcaccaaactgtaccagccgccccgaaatcaagccgtcactctaaggtgcctagaatgatgtttcccaatgtggttaacttcacagcatttcgcagcgagctggacgcccttgtgggcgactcctatacaattaaggtcctaaattcgggagactgcgctgttcagtgcaactcccctgatagctacaggctggtggcccggcactttctcgacaaaggatctctttttcatcaccatcagctaccggaggaccgaccctacaaaatagtcatgcgcaacattcaccacggagtcccatcggaggatatcatcgcaaccctccagaacgaaggacataacgttgtacggatttatacccctcgcaacaaggcaacctctcttcctcttaatatgaggttcattgacctcaaaaaggcggagaacaacaaccaaataaagggcatatctgttgtctgcaggcacagggtaatatgggagaaaccccgtaagcaatcggagccgattcaatgccacaggtgccaaggctatggtcataccaaggcatattgttctcggcactacatatgcagagaatgcggagaaaatcaccccactgcagagtgcaagctggaacaggacgaggccagattctgctttcactgtggtggcccccatgcagccaactttaaaggttgcaaaaagtacctgctagaggcttctaaccgcaaaaaccaacggaaggtcaatgaaccctctggttctggtcctgcaagaggaccacaccaaccctgtccaccagcccacatgtctggaaagccttcatttgcaaattttgtcagaggaagtcagcccgtcgccaagcctgccgttattgtcccccatgcaagcgctaaccttgagtccaagctggagcagctgtttattaggcttgacaggatgatgtcactagttgaaacgctaatgcaactgctcctgcaaactcgcaccttcccttctgctgctcaaaatgggtcctcttaaggtagcagcttggaatgccaatggggcctcctcgaagaccaatgagattctcgccttcatcgagcttcacgaaatcgacatcctcctgctgtcggaaacccatttcgtttcccggtccaccttcagagttcctggctttaccctccacactgccaaccacccggatgacagcaaacgcggaggtgcggcgatccttatcagatcactcatctcccacctacccttctccaccctgtcggaaaatcacatccagacagcagttatccagctgacggcaagcaggggtacttttaacattgcctcagtatactgccctcctaatctcaggtggacggaggctgacgtcgagctgatcatcgctcaatttggcacaaagttccttgcggcaggtgactggaacgcaaagcacagatggtggggaaactacaggatgtgcactagaggcagggtgctgttctctgctctggcgggcgaaggtatcgacatcgttgcaactggagaagctacttgctatccctttcgagcaagtgccactccaagtgccatcgatttcgggatctccaaaggattcagacagcaagaaatcaacgtgcaactactgacagaactgtcatctgaccatctccccctgctgtttgagctggatgaagacgcccagctattcaaaggtgtcacaaaaatgctgtcacctactgcaaatactgtggccttcaaggagcacattgaggccacagtagatctcaacatccccatagacacctgcaatagtctggaagcgtatgtagattacctcgcagccacaatcgcggaagcagcacggagggccacacctcccccacatcaagctcgtcacacgaccgcaaggagggctcccatcttgagcttggaagccagggagctgctctcccacaaaaggcgcctcaggagacggtacatcgcaacaggagatcctagcattaagcagctatactctagcaccactaacaaactgcaccgtttgctagccaggacgcgacgagaaaatctggataccctgctggagggtactggcccagataacaacagccatttttcgttatggaggctcacaagaggtatcaagagacagccgttgtttcaatctcctgtccagagtcacagtggcctctggcttaagacggacgatgaaaaagcgagggcatttgcttcgcacctgacctccaccttcatgcccttcaacctaacagacgactcaaatcgcgtagccatcattaattttctggacactccgactgcaccggctcgccccattaggcataccacaccgcaggaagtcataatgcagctgaaggcgctgcaaatcaagaaaacccctggttacgatggcattgacaaccgtgctgcgaagtctctgccacgcaaaggagtcctagccttagtaaaaatatttaatgccatgctaaggctagggcactttccaaggcaatggaagcgtgcacgtatcatcatgatacctaaagccggaaagccgccaacgaagatcgatgcatatcgcccaatcagcttgctatcaactttcttcaagatttttgagagaatactcctagcccgcctgatggaactgccgcaagtagtgaaccacatacctcgacaccaatttggcttcaggaagtcccacggctgccctgaacaaatacatcgactggtaaaccaggtgacgcatggcttcgagcacaaactctacacggtcggcgtctttctagacgtgaagcaagcgtttgacagggtgtggcatgagggccttctatacaagatgaaagctctccttcctgctccctactatgccatcctgagatcgttcatctctcatcggactttcgacgttgcagtgcgtgatgctcggtccagcctggaagagattcacgcaggagttccacagggaagtgttcttgggcccttcctgtacaccctgtacactgccgacctgccatctcccgccaacaacaccgaagtctccccggatcagctgctcctggccacttatgccgatgacaccgccatgctggcgtctcatcctgtactgcaaactgcctccaacgcagtccaggaatggctgcatgcagtcgaaaaatggactgccaaatggaatgtggccattaactcctcgaagtcagcctgtgtaacttttaccctgcggcccggaacttgcacagatctgacttttgatggaaaccccatcaacaatgtcacatcgcactgctacctaggagttcatctagatcggagactgacctggagggcccacatcacgtcggtcaaattcaagtcactggcgaagctaaaaaagctcgactggctcttccactccagtaaactacaaatgagctctaaggctcttttaatcaaagccatacttgctccaacgtggagttatgccatccaggtgtggggaactgccgccaaatcccagctcaataggctccgtgtggtccagtcgagagctgcacgtcacgcatctgggctcccctggtacgtgacgaaccaggtaatcgaaagagatctgaaagttacccctcttggggatcagattaattttcacagcagccgttatgccgacaggcttatggtccacccgaaccgactagcaaatatcctagctaatcccatctccctccgaaggctgaagagggtacaccccaccgatctccctacccggaggatagtataaaatattacacattaagtaattaataactagaaaaatttttccttttctacttaataattaagaaaccacttggtctcatatacatttatacacacaataggttaagttcagaggaattgactgaacgattccttttggatccaaaataaatagaatgattatttaaaaaa
>G6_DM#Non-LTR_retrotransposon/Jockey
cagtcgcgatcgaacactcgacgagtgcagacgtgcctgcggatcgacagcaaattgttcacagttttaagtcccgttacttgtgcccagccacttcgcgtcgcgtgatcttgtcgcgcgttttgattggcccagccaacgtacctaacggtagttcgcactaacaccatcgcacacccgagtgtgcgtgttatcagcgcaaaaaacccagtgctcgaagcagcggtatatttgcaaagcagcagccacgtgctgcctggctcaccggcttacggtgcccagcttcccccccctcctcactccttatcaactttggagaagatggactggcaggcccccccgcgcacccacaagcttggaacaacaccacgcaaaaaggctctgagaacacgcaagagcagctccagcagcgagggaagcacctcgcatacagagccggacgagataaagcgaaaaccggcaaagaaagcacagggagaggagctggaagagaagccaagcactagcgcagctctgcgcaagaagctcgccaacaacgccttcgctttactctcgagcgaagaagacgaggacgaccaagagagctctgatgacgaacccggacctaaagacgattccaagcccaagacccccgagaaaccaaagcccaccccgaagaccatcaagccacctccgatttttatccccgatgtgaccaacatctcggcactcgtcaagatgatcacgactcttgtaggcccgaagaacaattttacctacaagaccgtgaatggcaacaacgtacgtgtcatgatgccggacaaagagtcctatacagctctgcgtctccaacttgtggcccaaaacaagaggcatcggactttccagccgaaagatgaacgtgcatacaaggttgtcatcaaaggactccaccactccaccgatcgtgaggaaatcattgaagaccttcgcagacaagggcacgctgttagagatctgcacaatcccattggcagaagaactaaagaaccgctgggaatattcttcgccaacctggagccttccagcaacaacaaagacgtctaccaagtcaagcggatctgcaggtcggtagtaaccattgaaccgccgcagaagttcaacgacgtgcctcaatgcttcaggtgccaaggattcggtcatacacagcgttactgcttcctggaataccgatgtgtaaagtgtggaggccctcacgaatcgagggcatgtgagaagagggaggacgacaaagcgtgctgcttccactgccaggcggaccatcctgcgtctttcaagggatgccctgcatacaaaagggccaaagcactcgctgctccgaaaacaaggcccgtcgctaatgctaacaaggcgccgcccgtggcatcaccaaacgtcacctctggcaggagctaccgagacgccctcaacggagtgcacgcagcaccgcagaatcccacaaccccagtccaaacccaaacagaaaccccacactccggtcagatagaagcgatgttcgctcgcatggaaggaatgatggaaaggatgatggagcgcatgttcacccagatgacacagctggtggccaccattctcaacagcaagtcatgcaattaaagctccacctagtcgtctggaatgcgaacggcctgcagaacagcaaggccatagtcgagcaccatctgaagacccaccagatcgatatcctactcgtagccgaaacccacttctcccccagatcccactcatagggaacttggaatcccacaagtcgctgatgaaatctccaggctcagcgagagatacctgaaaaggctcgaaaaccaccctaaccacctcgccaccaacctgttagacaatagccaaacaagcagacgtctcatgaggagacaccctctcgatcttccacaacaatagacaacacatataaaacccgccacaaatacatgtacaatagtatcccttaagctaatgttcccccgcaaaaccatttaattattgtccactaggacagattttaaataaacaaacgcacgctacaaaaa
>G7_DM#Non-LTR_retrotransposon/Jockey
tggtagctggtgcagaaccgagaagcagaaagtcaacgcgttcgccgaccatctgaaaaacgtctttaccccttattgccgctgctctcctgctgatgcagtcatttatactcctggaggaacccctcgagcacgttgagcccataccaacggtcacagaagaagaaactgctaaactaattgctgctgtcaagtgccttgaatttagatacggcaccttggaaacgtgccgaggtagtaatgatacctaagcctggaaaacctgagaccaatctcgctttttatcgtcccataagcttgctgccgaaagagtatttttaagtagagcattgccagttatggacgaagctggcctgattcccgatcaccagtttggcttcaggcggcgtcatcagaagaaatctgccctagccttgaagtacggtttctgaagaccttcctcaagggtcgcaagtttgcggtgaaatttggtgaagcgcgctctgatcataaaggaattggcccctgctatacaatgcttacatggcagaactgactgtgctgcagagccgtgggagacgctgcaaccgagctgatgcaaagctggacctcctaaacgcctgacagaaaaagataactatagcggtcaacagcgaccagttaacggcttccacattttctctccgaccccacaatccctgaaaatgccatataacggtatcaccctcgataggcgacttacctggaagccgcatatcctgaaaaagataaaccaagccaaccagcccctcaagaaatattattggcttataggaagaagatcaaagttaccaacttcgtccaaggttcccatatataaagcgatcaggccaatctggacgtatggcatccaactatagcacagccaccggcgctcacctgctgaatgacaacgtcaccttggattccctagggtcggagaagagataaagaagtgcagcgatcggtacataaagaggcttcataggcatcccaacataacggccatcttcctactggacaatagtgaacaacgccgaagactgcgcaggactcatcccctagatttggctcgagagccgctgaataaatattcaattcacctgctaagtgtatgttaaaaaaattacttatccctggtggatatttttaaataaataaaataaaatatttgaactaaaaaaatatataataa
>G_DM#Non-LTR_retrotransposon/Jockey
acagtcgcgatcgaacactcaacgagtgcagacgtgcctacggaccgacggcaagttattttcgtgctcaaagtcccgctactctaaaaccgctacgtagtgtcgcgagatttcttcgcgcaccgtgattggttcagccggcgaaccttacggtatcgctaccactaccaacgcactcgtgcgtgcgtgttatcggtatcaacagttacattcggctaaagttactgcgaacaactcagcagcagccacgtgctgaggctggtacaccaacaaacggttcctaccgtgccctcctcccctccttccctactccgggacaacatggactggcaagcccccccgcgacccaccaagctgaccaaagtgcctagaaagaaggcgctcaaagaggcgccaggagaaggtgaaagcagctgctcaagcgatagcagctcctcggagtcagagcctggggaagtcaagcgcaaagcagcgagcagagacgctaaggaagccgccgacaacgtgcccaacaccagcgcagctctgcgcaagaagctggaaaataactccttcgcccttctgtccagcactgaggacgaagacgatgacgacgacaacaccgacaacgagcagcaaacccctgttggggaatctgctccaaaaaccatgaaaaaacccaacccgaccccgaagaccatcaagccacccccgatctacatcccagacgtgaccaacatctcagcccttgtcaggatgattacgactctcgtcggtgcccacaaggaattctcgtacaaaactgagagaaacaacaatgtacgagtaatgatgcctgacaaggaatcctactcagcctttcgtcagcagcttgtgacccagaacaaaaggcaccgcacatttcaactgtcagggacctgcacaacccaattggcaaaaaatcaaaggaacccctggggatcttctttgtaaacctggaacctgcgagcaacaatacagacatctacaaactcaagagaatctgcaggtcggtcgtcaccgttgagccgcctctgaaattcaacgatgttccgcagtgcttcagatgtcaagggttcggacacacccagcgctactgctttttagagtttcgctgcgtcaagtgtggtggcctccacgactccagggcgtgtgaaaaaaaggaagacgagaaagcatgctgcctacactgtcaagccgaccatccagcgtcgttcaaagggtgccccgcgtataagaaggcaaaggctcaacaagctcctaaacccaaagcaaggagcatggaaagcaacaacaagccctcctttgagctcccaaatattacaaacggtatgagctatagagacgcgctaagtggcacacgcaagtcccaagcaagcactcccccaccgacacccccaaccccacctgaagccccacaacctaaccacatggaggctatgttcactcgatttgagagcctggtcgaaagaatgatggagaagatgtttgctcaggtgacgcagcttgttgcttccatcctcaacagcaagtcatgcaaataagtctcaacatagtcttctggaacgcgaacggcttgcagagaagcaaagccgaagttgagcacaccatcaaaaccgacaacatcgatattttattggtctcagaatcccatttttgccccagatcccacttcatcatctccggttacgacctcatcacagccaaccacccatcaggtagagctcgaggaggagcggccatgctcatcaaaagcggcatacagttcactgaactgcctgcgatacaggaggattgggcacagtgtgcagtggccagagtcaatagcctacagggagatattacggttggagcggtttacttccacccccaggcacgcgattacagagactcacctgcatgagttcttcgagtccctcggaactcgcttcattgcagccggagacttcaatgcaaagcactcctggtgggggtccgcacaaacaaccccaaaggcaaaacgctccacaagtacctgatgcgcaaaaacttggactgccactctactggagagcccacacactggccctcggacccttctaagcagccggatctgctggacatcgcgatctgcaaaggcataggtcgtgccaaactcgtctgcactacatacgacaggctcgtatcggaccacagcgccgtcaacctgctcctcaacatccctgtcctcaggaagacgccgctccgtagactcacggggaatcgcaccaatgcccccaagttcacgttctggatgctctcctccctaaacccagacccagacctctccactccaggcaatataggcgcggccatcgaaaaactgaacaaggagatgcacaacgccgctgagtttgcgaaccctcctcctcctacaaccccgagaactcccgcaagagacctgcatttgtggtccccagaaatcgccgccctcgtggccgagaagagacgcctcagacgagtatggttcctctcgcgtaaccccagggacaagacagcgctcaatcgcgcctccaaggaactcaaggacaaactaaccaccctacgccaagactcgtttcaacgattccttgaagatctggaacctggagacccgcagcacaacctgtggatcgtcacgcggcacatcaaaagacccgccaagaaaatggtaccagtgcgtacagcagactgctcctggtgtcggtctgaggcagaaagagccgaagcttgctgaccaccttcgctctgccttcactccgtttgaccgatgcacagctgcagagcaagctgacaccatcagagctgttgaaagcccatgtgctccaggacctgcaattcagcccgtcgcaccagaggagatcgcgcaggaaattgcctcgctcagaaacggcaagtctcccggccctgatcgcatcgacgctactgcgttaaaaatgttgcccacattctgctcacagctgcttgccaacatttttaacagctgcttccggctagggtatttcccaaaacaatagaaacgcgccgaagtgattaccatccccaagcccggcaaacctgaagccaatcttgcctcctatcgtccgataagtctgctggcaatcctctccaaaatactcgaaagagtatttctgcgcagagtgctgccagtactggatgaggctggtttgatccccgatcaccagtttggcttcaggcgctcccacggaacaccagagcaatgccaccggcttgtagagcaaattttggaggccttcgaaaggaagcaatactgctgcgccgtcatgctggatgtgaagcaggccttcgacaaagtctggcaccctggactccactataaaatcaagactcaccttcccggatcccacttcgccttcctcaaatcattcactgagggtagagagttccaagtttgctgcggaacagcgaccagcacgcctaggccgataagagccggagtaccccaaggcagcgtccttggaccaatactgtacacactctacacagcagaccttcctatcacaccctcccggagcctaacagtggccacatatgccgatgacaccgccttcctagcctccgcctcagacccccaagaagcatcaaccatcattctaagccagctggatgccctcgacccatggttgaaacgatggaccattgccgtgaacgcagacaaatcctcccaaaccactttctccctgcgcagaggagactgccccccagtcacgctcaacggggaaactattccaacctcaagttccccgaaataccttggattgactctagaccggaggctcacttggcacaccaggctgacctgcgcctcaagcaactccactggctcatcgggaaaaggtccaaacttagggaaaaccttaaactcctcctgtacaaggccatcctgaagccaatttggacttatgggattcagctgtggggcactgccagcatctcaaaccgcaaccgcatacagcgcttccagaacaagtgcctgagtcaatcgctgacgctcacccataccatgaaaactccgttatccacaaggagcttggaatgccatgggtagcagaggagatctcccgcttcagcgagagatacgctaaacgactggacaaccaccctaaccatctggctattaacctcctggacaacagtgaaaccatcagacgcctccagaggaaacacccgcttgatctccaccacctataacccacaacaatgaacccccgaccaatctacaactttgtaatcccttaagttaatgccccccccacccaaacatttaattattgtccacatggacagattttaaattaatacatagatcgctaaaaaaaaaaaaaaaaaaa
>HELENA#Non-LTR_retrotransposon/Jockey
tgaaaaataagaggaagaaaccattatctcccaatactagctctaagaggccgaataaakatttgaagctagtctcgccctcagcatcaacaagtatggcaatctctggcaacaggtttgccttgctagacatggamatggacatggatgtaacaaacgaaagccatgttgaaagtcacagggctccaaatgaaagccctactagcgcttctgaggctgatcagcagaacaatactaacgtcagtattgatgtaagtgacacagccaatmacccacagcataacgcaatcaataccaacgaccagcttcacggtaccccaaagccaccgcaaatagttgtgtgtgttactgaccttaatgatctttttgaactcattatggaggtcactagtctagataacgtggcagtgaaagtcaaccaaggagaaacggccagaatatttcccaaagacagtgacacttacagagcaattgtcaaacattttgatggtattggtattgagttccatacctatcaatcgaaggaagagaaaccatacaggatagtagttaaggggcttcaccatagcactcttaacaacgaaattattgacaawttaaaaaacaaatggctttgatgctctgcaggtacataacccaagaccaaggagtaacaaagatggaaaactcaatatatttttcattaatataaggccatgcgcaaaaattaatgatatatgtgatatcaaaactctgccgacaaaaagtgaggatagaaaggatgcgcaaaacatctgaaatcgcccaatgcacacgatgtcaggaatacggacacacagccaaatactgccgtcgtcaccccaattgtgcacgatgcggtgaaaatcatctcaccaagctatgcacacgtccccatgatgaacagccttcctgtttgcactgtggagggaatcatatggcaagctacaaaggttgccaatggtaccaggactatctacgacgatcaatgggctcttcaatgaagcaacaggctcacacgcaaccgtctagacagatcaggaggaatcaagatcgaccaaaccagaaacaaccacaaaggaaacagcagcagcagcagcaaccaactcgacagcaacaaatacctaacattcctagagtcaatactggaggcaagtcctatgcctcaatagcaaggaacggcaacgaacctgcccagcgccgtctacatagtttgcaagcgcaacaacagctacttaagcgaatagaaaatatcaggcagcagcatcatccagctgacgttcaatcattattggaacaacagcaacagcaattttaatgcaacaacagctgcaactacagcagcagcagcaattcctcttgtggcttcaggagcagcaacgggaacaacaacaacaaaacaagcaaaatagtgaacggctagaacggctggaaaaaatggtccatgaaatggccagcatgataaagcaatggacakgggatggatcgactccccagcttcatagcaacgcctcagcctcccaatgaatccactcaaggtccttatctggaatgttaatggcatcgcaggaaaagccagtgaagttgagctcttcgcgcacaacaacaatgtcgaagtgaaatcagactaaaccgaggagaaacagtcaaaatacacgggtacaccttctatccagcttacaagccatcacgtcacagtcacggtgtcggaggagcggcggtattcgtgaggagtactctccgccattttccacaaagagtaattgaaacgagcaccatacaaatgtcttcaataaaaattgccacaggtttgggagagatggaatatagcgccatatactgcccaccaagaaatagaattgaagaaaggcatttcagtgacatactcgcttcttgcggccaaaggtatctggttggtggagactggaatgcgcgacattggctgtggggagatacctacaattcacccaggggccgagaactagccgaagccattacagccagaggagctaatattcccgcaacaggatcaccaactagatatccatatgtgtctagtcacacacctagttgcattgatttcgcattataccatgggataccggattctcaaacaaatatcggccaaagctgggatctagactctgaccatatagccctgttgtaaatttgcaaacagatggttcttatgtcaggccaaaccctcgattaattaccaaccgtactgacatcatggctttcagacaacatcttgaatgctcgattcaattaaatccgaccttggactctggagtagacattgagaatgcagtagattttctaactgaaaatatacatagcgctgctactgccacaactccacacatcaccgagtcacgtcccaattcgttatggcattgttttcacgagggaggctaaagagctgatcagaacaaagaggtgccttcgaagaagagcaattcgatcacaagatccttgggaccgaattttgtggagccgagcagcaaaacagctacgtaacctcctaagggaactcagaagtgaatttcttcgaaaactggcttccatggactacaccgttgatgcgaactactctctacggaaatgtacaaaatcactcaaacgacaaccctttagacaggtacctgtccgatgtcctggtggcgaacttgcgaacagattatgatgattcacaagccaggcaaaccagaagctgatcctgagtcgtatcggccaataagtctcttaccctccctgtctaactatgggaaaggactattgccaatcggattactgccattacaagccaatgcaatatcttgccggatcaccaattcggatttcgagagggacacggcactgtggacaggtcacagattggtgaagcacatcatgcaggcttttgacgacctagagttctcaaacgctgtcttcattgacatgcagcaagcgttcgataaggtgtggcacgatggattactgtgcaaaataaaaaaccttttacctgcaccgtactatggccttctaaggtcatatctggaagtacgagagttcaaggtcaaggtaagggacacatactcgtccacctatactatgagagcaggagtgccacagggcagtgttcttggtccgctgctctactcgttgtatacctcagatatacccagccctacctctcaacatatggacgatccttctaaggctattattgcgacatatgcagatgacatcgcagtcatttataactccaaaagttgcgtagaagctagcaatggacttcaggggtatctggatactctcgcagcttggtgcaaacggtggaatttgaaggttaacccgttaaaaactattaacccatgcttcaccctcaaaatgcagatgcatatccctccaattcagcttgaaggagttaccctggagcagccgccacaagctaagtatctcggcatcaccttagacaagcgccttacctttgggccacacctcaaagctacggtaaaaaaatgtcgccacagactgcaacaactgcggtggctcaacaataaaaggagcaccttgccgctgagatgcaaaagagctgtatacgtgcactgtattttgccgatatggctctatggagtgcagatttgggggattgcagccaaatcaaattataaacgcatacaggtactgcccctggtacgtacgcggttctacactccataaggacctcaaagtgcatacagtcgaagaacagattggaaggcacacaagcagatacagcgacaaattgctgagacaccgcagcctgctcgcaagaggactactccctgcccaacctctaaggcgactcaaacggcaaggttttgccaagacgattgggcgccagtaagaccacccgcattaaaatcctcatactacgttatggggttcggctctaaataacatttctatccatgtgttgttaaggtactaaattatgattgtacaggttctacacttaatacaaaaaaaaaaaaaaaaaaaaa
>HELENA_RT#Non-LTR_retrotransposon/Jockey
aaagctccaggaattgacaggatttgtcatgccacgctaaaggttttacctataaaagcgataatatatatagcactaatctttaatgctattttaaggatccaagtgttcccaagacagtggaaaatggctgctattttgatgatccacaagcctggaaagccwgaagatgatcctgagtcgtatcggcctataagcctcttaccctccctttctaaattatgggagagacttattgccaatcggataaacgacattataagacaaggcaatatcttgccggatcatcaatttggatttcgaaagggacacggaactattgaacaggtccacagactggtgaaacacatattacaggcttttgacgactgcgagtactccaacgctgtctttatagatatgcaacaagccttcgacaaagtatggcatgttggattattatgcaagataaagacccttctacctgcgccctacttctgtattttaaagtcatatctggaagaacgacaatttaaaatcacggtgagaaatagctactcctctatatacccaatgagagctggagtcccacagggcagtgttctcggaccgctactatattccttgtacactgctgatatcccttgcccgaatttcgaacacatggcagcaccgaacaggrctcttattgcaacctatgcagatgacatcgcagttgtatataactctagggacagcagagaggcagctaacggactacaagaatatattaatgctctggcagcctggtgtaaacggtggaacctaaaaataaacccactgaaaacaacaaatccatgcttcacattaaaaacgcttatcccgaacacccctccaattcggctagaaggagttaccctgaatcagcccctgcaagcaacatatctaggtatcaccctggataaacggctcacctttgggccgcatctcaaaaacacagtaaagaaatgtggtcacagatcacaacagctgagatggctcatgaatagaaggagcactctttcgatgaggtgcaaaagagctgtgtatgcgcactgtatcgtaccgatatggttatacgggatccagatttggggaattgcagccaaatcgaattataatcgtatccaggtgatgcaaaatcgcgcattacgacaaataaccaactgtccctggtatgtacgtaactctacactccataaagacctcaatattcacacagttgagacacaaattgggagacatacaagtcgatatagtgacagattactgagccatagcagtcttcttgcaagacgtctcatccccgctcgacctctg
>Jockey-1_DSi#Non-LTR_retrotransposon/Jockey
tcgagctttattgcaagaccaacnaagcagatattctccccatatccgaaacccacttttcagacaggtcctacttcaccttaagggggtatgacctcgtgtcagccatccacccnaatggttcagnatccttattcgcagcagcatcaaattcgacacccaaccacccattcaagaggattgggtgcaatgcgcccgaatatcggtaagcaccacccacggagacattaccttagccgctgcctactgcccacccagatttagagccacggacgattgcttctcttcgcttttggacagcctcggccccaaattcgtcataggaggagactttaacgccaagcacacttggtggggttccagagtatgcaatccaaaaggacgcgcgctgtgcaggcaggttctctcccgcaacctcaattgccacggaactggaacgccaacatactggcccactgaccctgcaaaaactgcagacatcttggactttgcgatctctggcggcctggacccggcaagaatccagaccagagaggtggaagaccttctctcggaccatagtgccattgccgtttcggtctacgcctcagccatgttgagatccgcgggtaaaaagttaatcttcaaaacgtccgacgtcagcaaataccaccactggctgaacaacacgacagtcactaacccaccattggatacccctgaacttatcgatgcggccgttgcgaacctcacctcgcaaattcaggaggcagcaactcatgctgctccaaggttctctaaccacacgagggacagcagtagagacgtccacttttggaatccgcgggttaatgagctcaagtcagagaaaaggcgtctccgacgggtttggttcctctccaggaaccctagagacaaaacagctctcaacagagccaccaaggagctgaaggaaactctggtcaggctgaggaaggaggccctcgacagctttgttggtaatctcgcgccgggtgatccccaccacaacctgtggaatgttaccaagcgcatcaagaggccactgaagaggatcccgcccatcagaagacaagacaactcatggtgcagaaccgagaccgaaagagccaacgcattcgccgagcacttggaggaagtcttcacaccagccaatcgatgttccccaaatgaagcagccgaaacagccaggctcctgacagaacctctctctgactccgagtcgataccccaggccacggaagaggagatcagcaatttaatagcggcaatgggtaaccacaaggctccaggcgatgatgccatcaatgccattgctataaagctcctaccccctattagcaagtcactaatcacgaccataataaataagtgcttgcaattggggcacttcccttcatcatggaaacgcgccgaagtagttatgatcctgaagcctggtaaacatgaagccaatctcgcctcctaccgcccgatcagcttactgccagtactctccaagatactcgaaagagtatttttgtgcagagtattgccggtgattgaggaggctggtctgatccctgatcaccagtttggctttaggcgccgccacgggacaccagagcaaggccaccgagtagcgcaatatatcctggacgcctttgagaataagaaatactgcctagcagtaatgctggacattaagcaagcctttgatcgtgtttggcaccccggtctcctcctgaagctcaaaaacggcctgccccagccatatttcaagttcttgaagtcgttcttggagggcagaaggttcgccgtcaggtgtggagaagcgcgctcaggcgtcaaagaagcccgtgcaggagttccccaaggaagcgttctcggtccgctcctctacaatgcgtatacggccgacctgccggtgataccgagccagtacattatggcagccacttacgccgatgatactgcgttcctaacaacagcagataccccagcagaggcctcccagactatgcaggagcaactagatctactgaacacgtggcacaagagatggaatatatcggtaaacagcgacaagtcaaccgccaccaccttcgcaactcggcgcggcacttgccctccagtcagtctcaacgggtccccaatcccagaggtagccaatccaaattatcttggctttacactggacaggagacttacatggagaccacacctgctaaagaagcggaaacaggcggagaaccgagtccgtgaattctactggctgatgggcagacgatctaagctaccgacttccactaagctccttatctacaaagcgatcataaggccaatctggacgtatggcattcaactgtggggcactgcatcgaaatgtaacatcaacattatccagaccttcgaaaacaaaacgctccgcaccgtcaccaacgctcaccctttccacgataatgccactatccacgaggtcctcagcttcccctgggtgaaggatgagattaagaaaagcagcaggcagtacatgcagaggcttcaagaccacccaaacaacctggcacaaaacctgctggactccagtcaacgcaccaggaggctgcaccgatcccaccctttggacctctctgggattagacacgcacattaaaattaaattatatacatacatgatgatatacatcataca
>Jockey2#Non-LTR_retrotransposon/Jockey
ccttcgttgcattcggacgttcgcgattgtctagtctttttgtagtgaaacatcaacaaatcttccaatcttactgtgcacgcgcacaatttctatttctatccactgcacagcagtggtgacagacaattacggtacttatcatagataagctcaaccaagccgacgctttgtacgcccctcgtctacgccttgggcaaggctgttacagtttgttctccgcttgttatctctcgagcttgcgaagttgacaactagtagtaacaccaatgttaccaacaccataaccacgactcaagctagctgttcgcaggcaagaagtgctgcaatgtctgatgccatatttttgggcactccaaaaactattgtctccaggatccaatctgtggcaagtgtgctgggccccacgcaactggctctacgctatgcacgagtgacaattatttgtgcatcagctgcggtggtgatcatgcttcaacggacaaaaactgccctgtcagaattgaaaaaggaaagaagctctagccaaacccaaggctccctacttttgttgctcatggcaacactgtcagctctaaaaaaggtgaaagctatactcacggattcattccggctgaggccatcagaagcaatatttcaaccgccgatattgtacaggccaaaggccctcaatttggttcacttgcgactcaccaacaccacagtgatccaaactcaccacaagacttaggctttggaaaaaagtttcaggcgctggaaagcgccatccaggatataaactcgagaatggacaaaatcttcaaactaattggggagactgtggaatcaaaaaaggtttttagagaactggttcagatcttcatatcacggacgtcaaaatgacccaaccaataataaaaatcggattgtggaatacacgaggactagctagaaactctgaggagcttcagcttttcctaaggatgcaaaatattgatatcatgcttgccaccgaaacaaacgtgcgggaaggacagcgtatctctctacgtggttactccacctacgacgccagtggaaacagcagaggtggagccactgtcatagtgcactcttccttgaatcattgtccccaacccccaatctcaaccaacgaccggcaggtagcgagcgtgcagctgcagacctcagagggaacagttacttacccacccagcgagcggttgataaaagcttatattgagtaactttttgtaacacttggtggcatatttatgcaggtggagactacaatgcaaaacatcattggtggggaatctcaagagcctgcgccagaggtttacagtgcgttatttaaaaataaataatatcaattgtaataatggatattaaaactgtgattcgctccctatccagagaaaaagctaaaggaatcatccaaggaatttgcaagaacaggagatttccgaacccagcagatctacagaaggttatcaaatcggctcaataaagtgctgacccaaagaaaacagctacatatatacaaccttttggattacatgggcaccgatgccccttcacaattctccctgtggagaatcacgaaatggtttaagtttcaggcttgtcagaaatccgctgcaaggagcccgtctggtggttggtccgcacatcacaggacaaagcagaagtgtttgcaaggagcttggagcaaagattttagccgctcgcatatgccgatgcgaatcattgccgtttggttgcagagtctcttttaacgccatttcaaatggcactgcccgcggatcctgtcactctcgaagaactgaaacaacttgtttccttgttgaattcaaaaaaaaaccgcggttcatgaccttctcgacaacagaacgataaaaaccctatcagaccatgctctgcaatttctggcacaaaattttaacagcgttttacttgagggttatttcccaaaagtctggaagactgcaaacataatcctgatactgaaaccagggaaaaggccaacagaggtagactcgtatagaccaatcagcctcctcctttcccttggtaaaattatggaaaggataattctcaacagaatgcgtgacgttgagcctgtagtattggcgatacctgatttccaattcggattccggactcaacatggaacatccgagcaactccaaagagttgtcaattttgcgctagaagccctagaaaggaaagagtatgcggtagcagattttctggacattcaacaagcttttgacagactttggcatcctggacttctacataaagcaaagaaaatactaacaccccagctattccagcttgtgacgagctttttgttaggacgaactttctgtgtgacgaccgatggatgcacttcgtccgttaaagccatcgaagctggagtacctcaaggaagtgtgttaggccctactctatactccatcttctccgcggacatgcccacccagacagcagtcactggattagatcgtaaagatgtgctgattgcaacatatgctgacaacacagcggtactgacaaaaagcaacagcattatcgaggcctcagacgcactgcaagagtacttggacgcattccagaattgggcagagttgtggaacatctgcatcaatgctgacaaatgtgcaaacgtcaccttcacaaagcgcataggtagttgccattctgtctcacttaaagaaagagtgcttgaccacaagtcatcatacaaatatcttggagtgattttagatagaagcttaaccttcggaaagcatgtcacggcgatacagcagtcctttaaaaataaggtttctaaaatgtcctggttaattgctgcccgcaacaagctttccctcgccaacaaggttaaaatttacaagagcatattagcttctggtctattctatgccatacaggtgtatggaatcgctgccaaaacgcacctgaataaaattcgggttcttcaggcaaaaactctgaggaagatcacaggcgctccttggtacatgaggaccagagatatcgaacgtgatctgaatgtgacaaaaattggagacaggattcaggaaatagcgaaaaaatacaatgacagactagaatctcatcctaatagtctagctagacgactaagtatcgcagcccaaagccatcggacaagtacgagaagaagattaaaacgccaccaccctcaagacctgactgaccgggacttgacataaatcctacttaattaaaatcttctaaatattactgcctaaacattccatttctttaatactcataatcatataatctttgtaaataacttagatattaagaatcgtttaaattgataccgattagattaagttgtccaagaagggtaatagtacgctagtcaattaaataaaataatttcgtttaataaattaattaaaaaaaaaaaa
>LINEJ1_DM#Non-LTR_retrotransposon/Jockey
aaaaatcattcacatgggagatgagcaatcgagtggacgtgttcacagaagtcgcgagataaaacaaaaacgtaattgtgatccatcacaaacatctgcgcagatcgtgtgcttatctcacaaacaaaatctatttttagtcactgcataacggtgacggcttcggttcgcgaaacttatcagcaactagcaatttctaagctgtgttgtttttgcccctcgccctgcgcgctgcgcaagcgggaggttgttacaatttaccttacaagtaaaccggtaaatcttatcgtgtttagtaaatatcaattgcattatacggcataagtataaagacaattgatataatggagaattcatttgctcaatcgcgacctagcaatgggtgcgataaatttgagaaaatgaggaaagtagcaggtgttgagccaggagaattacgctcccaactccgcgccagctgtgcagttgtttcccctaacctggaaggtatgccaactcaatctgcggtctccagcttaatggtgacaatcagcagcaacaccaatgcaagtgttacctgcactatttctaacgtacaggccaacatgatctgtactcctacatacactgattgcacaaccgtgaccactagcatttgcccaactacgccttatgacaatggactgccgacacctctgtcatcactgcccaataagccatctaaagcgaattgcccctttcaagcacatgatcgtactgtcaacaggaaacgaaaaggcgtgtctcagcccccattacctatcctcaccccttctccaagccgtaaaactaaaaggcaggccactatgccactcaatgaggaggcctctacctccactgcagcagcattaaataacaatcgcttcgcgcttttgtccgctgaagcggagaatatggagcaagacgtgtcggatgctgattctgacattgaagactctgctgcccgagatggtggtggacaatccgctaaatatagcaaacccccagccatatgcgtaccaagtgtaagcgatccggtcaccttggaacgggctctcaatctgagcaccggctcctcaaactactacatccgcatttctagatttggtgtatccagaatctatacagccaaccctgatgctttccgcaccgctgtaaaagaactaaataagttaaattgtcaattctggcatcaccaacttaaagaagaaaaaccctacagagtagtgcttaaaggaatccatgctaatgttcctagttcgcagatagaacaagcatttagtgatcacggctatgaggtccttaatatctattgccccagaaagtctgactggaagaacattcaggtaaacgaagatgataatgaagctacaaaaaacttcaaaactagacaaaatttgttttatattaatcttaaacaaggcccgaatgttaaagagtctcttaagataactcgacttggcagatacagagtcactgttgagcgcgctacacgtagaaaagaactgctacaatgtcaaagatgccaaatttttggacactctaagaactattgcgcccaggatcctatttgtggtaaatgtagtggtccccatatgaccgggttcgctttgtgcataagtgacgtatgtctgtgtataaattgtggtggtgatcatgtctcgacagacaaaagctgccctgtcagagcagagaaagccaagaagctaaaaccaaggtccaggctaccgatgactaataatattgccacactcaaacctccacaacgttcttcaagcggttacataccagctgaggcattaagaaccaacatctcttatgctgatattgctcgacgcaacacgactcaatctagggctcgtgctactgtgcaggctgaagttataccaacgtcggacaatagccttaacaataaatttatgacgttagacaactccattcgggccatcaatacgagaatggacgaactatttaagcttatacacgaaactgtagaggctaataaagctttcagagaactggttcaggttctaattacacgtattcctaaatgactcaaccaaccttaaaaatcggattgtggaacgctcgcggattaacaaggggctctgaggagcttcggatattcctcagcgatcacgatatagacgtaatgcttaccacggaaacacacatgcgagttggtcagcgcatctatctcccagggtatcttatgtatcacgcccaccaccccagtggtaacagtagaggtggctctgcagtcatcataaaatctagactttgtcacagccctctgacacctatctctactaatgacaggcagatagcgagagtgcacctgcaaacatcggttgggaccgtcactgtagctgctgtttatctacctccagcagaaagatggatagtagatgacttcaaatccatgtttgctgcgttaggcaacaaatttattgctggtggtgattacaatgccaaacatgcatggtgggggaacccaagatcctgtcctagaggtaaaatgttgcaagaagtcattgcacatgggcaataccaagttctggctacgggcgaacccactttctactcttacaaccctttgttaacaccatcagcccttgatttttttataacctgtgggtacggcatgggcaggctagatgtacaaactctccaggaactctcgtcggaccatcttcctattctggctgtattgcacgctacgccgttaaagaaaccacaacgcgtacgactacttgcccataatgctgacataaacatattcaaaacccatcttgaacagctgagtgaggtaaatatgcaaattctggaggcggtggacattgataatgccacaagccttttcatgagcaaactaagtgaggctgctcagcttgctgcaccgagaaatcggcatgaagtagaggccttcagaccacttcaacttccttccagtatattggcactgctcaggctaaaacgaagagttcgaaaagaatatgctagaacaggtgatccccgcatgcaacagatccacagtagactggccaactgcctgcataaggcccttgctcgaagaaagcaggcccaaatagataccttcttggataacttgggtgctgacgcgagcacaaattactcactgtggcgtatcacgaaacggttcaaagctcagcccaccccaaaatcagcaatcaaaaatccgtctggtggctggtgtcgcactagcttggaaaaaactgaagtgttcgctaacaaccttgagcaacgttttacaccctataactatgcaccggaaagtctctgtcgtcaggttgaagaatacttggaatcgccctttcaaatgagcctgcctctgagtgctgtcacactggaagaagtgaagaatttaatagccaagctgccacttaagaaagctcctggagaagatcttcttgataatagaaccattagacttctcccagatcaagcattgcagttccttgccttaatattcaacagcgttcttgatgttggctactttccgaaagcttggaaatcggcgagcataattatgatccataagactggaaaaacaccgacagacgttgactcgtacaggcccaccagcttactcccatctctgggtaaaattatggagaggctgatcctaaacaggctgctcacatgcaaggatgttaccaaagcgattcccaaatttcagtttggcttccggttgcagcacggtactcctgagcaactacatagagtagtgaactttgctctggaagctatggaaaacaaggagtatgcagtaggtgcctttcttgatattcaacaggcatttgacagagtctggcaccctgggctcctgtacaaagcgaagaggctgttcccgccgcagctatatttggttgttaaaagtttcctggaagaacgcacattccacgtctctgttgatgggtacaaatcatcaatcaagccaattgcagctggagttcctcaaggaagcgttcttggcccaaccctatactcagtttttgcttcggacatgcctactcacacaccagtcacagaggtagacgaagaagatgtgctcatagccacctacgctgacgatactgctgtgctcacgaaaagtaaaagtatcctggctgccacttctggtctacaggaatacctggatgcattccagcaatgggctgagaactggaatgtgcgcatcaacgctgagaagtgtgccaatgtgacgttcgccaaccgaacaggtagctgtccgggtgtcagtctgaatggaagactgatcagacaccatcaggcttataaataccttggtattaccctcgataggaagctcaccttcagcaggcacatcacaaatattcagcaagcgttcaggaccaaggttgctcggatgtcttggctcattgcaccacgcaacaaactgtcgcttggctgcaaggtcaatatttacaagtccatattggccccctgcctgttctacggcctgcaggtatacggcattgctgcgaagagtcaccttaataagatccggattttacaggcgaagaccttaagaagaatttcgggggctccttggtatatgagaacaagagacatcgaacgcgacctcaaggtgcccaaattaggagacaagctccagaacatcgcccaaaaatatatggaaaggcttaatgtacaccccaacagcctagcaaggaagctaggaactgcagctgtggtcaatgctgaccctcggactagagtcaaaagaagactcaagcgacaccaccctcatgacctccctaacctggttttgacctagaaagtcttagttttaaaattcattagaataatcaaataaataataattactatgttatatcaactattataattctccctatcatttttagattaaaaatctgttagtcttaagtaaccaagacacattgtaaaataaaataatttaagcagatcaaattaagttgccgcatgggtaacagtgcgttgatcaaataataaaaacatcataaaaaaaaaaaaa
>Jockey-4_DSim#Non-LTR_retrotransposon/Jockey
atcaccaaaaacaaagtttacatttctccaataactgtgcttaaatgctcagtggagcaactgcataacttttgcaaatcaattaattgctccaaatactctattaaaaaaatgtctattggaattaaacttttctgtatggacataaaagactatgaatccttcattaaaggggaaatttgaattctctcctacgctgataaaaatgttaaaccctacaaggtgctactttttggacttgatganatggaccctagttctctaaaaactgatatcattggtttaggcctacaatgcctcgatgttaagcgcgtaaagcgaacgcgacccaataactcagttgtaatcttttatgcgatctatttcacaaaaaaatcagtttcgcttaatgagctcagaaaatcatactccgtcataaattatgttaaagtaaaatgggaatatcaaaggagaaatagcaaccaaatcacccaatgctacaattgtcagatgtttggacatggatcaagccaatgcgcagtcaaatcatactgttcaatctgtgcaggaaaccncaaaactactgaatgcccggaaggagctgctgtcaaatgtgccaattgtaatggcccgcacaaatctaacgaccccggctgccctagcaggttaagttatgttaatgttagatctcaattccagtcaaatcgagtaagaccaaaagctaactttatttctaagcctccgcagctggactatactaaaaatttcccaaacactcttaatcaatctattttaaatccaaacgccacctgggttaaacaaatgtaacgtcaaatacgggtgaagagcttttctctttagaggaaattaagtccttaacatttgatctcgttagaagtttaagaaactgcaaatccaaggcagatcaatttgaagtgataacctcactggcttgcaaatttctaacataattctgcaaataagcaaatattttcaaatgatattcgactattgtgtacacattcgggaaactttgtgttaggaggcgactttaattgcaggcatagactttggggttgtaaccgagccaacgcttggggttcaatactaaatgagtttttaatgtcacgtggcttgtcagttcattttcctgaccaacactcctatttgccagcgagtagtagaagtcaatcctctacacttgatatttttataacaaatagcttccaatcattaaactatactatagtatagcagtcaatgatctgggctcagatcacctcccagtccaaacttctcttcaatcaaacttcaccagaatcaaaaaatatttttttgatattacaaacgcaaattggattgtttttggtagagttatcaaccaattaattccagaatgcgaatccatttccattcaaacacaagctgacatagacaggttaataacacatttcaactcagtcatccttacagcaaaagaacgctccattccgaaaaaagaaattcgatttgcccaaaaagctattcccctcaacatattatcactaattatgcggagaaatcgacaccgtcgaaattggctaaggtacagaaacagagctgatctggttctagttagatggctcagccaacttatcaattgcaagttatccaaacttagaaatgagcattggaataaccttttatcctcgctcgaaaaaaattcttcctccttttggaaactatcaaaagttataaagaagaaaaataccagcattccaattttaagacaaaaccaacaaaattttgcaacagctgaacaaaaagccgaactattggcatcaatattcgccttgaatcattgccattcaaacaatctaagtgatcctataacaatatctgaggtcactaactttatgacatcatttgactcgtcgtctgtaaatgaggagttgtacttgtcggactatcaagaaatttcttcggtccttaataaccttaaattaaaagaatctcctggtcttgacaacattgacaacatgtgtttgaaagctctccctaaaaaaggggtaaagtatttaaccttgattatnaatggttgccttcgcttaggttattttccacagaaatggaaacactccaaggttatccccattttaaaaacgaacaagcccccagagtgtcccacatcttatagacccataagtctgctctcttcggttagtaaagttcttgagaaagttatcaaaaaaaggattttcgactttactgaaaacaatgatatacttccttcccagcagtttggttttcgtcctgaacacaatactgcacaccctctttatagaattaaaaaaattgttaagtcgaactttagtagatccaaatccacaggcatggtcttactagatattaaagcggccttcgattctgtttggcatgaaggtcttgtttacaaattgaatcttttacattttccgcctaaaattattaaaataataagaagtttccttagtaaccgctcctttgctgtatatatatgtgattatcaatctcgaatatataacttaagtgcaggctgtccgcaaggatcttgtctttccccacttttgtacaatatattcacctctgatttccctgccttaaatggatgtactgcatcaatttttgcagatgatactgcaattctttgcactggaacccttgcaagtaatattacaaattctcttcaagtagcttttaatacccttgtggcatatttcaataaatggaaaattcttgtaaattcagacaaaactcaagctatattttttacaagaaaacggaaaaatatttatatcccaacgaacagtatatctcttaaccaagtggacataaattgggaaaaccaatgtccgatatttaggagtcatattagataaaaagcttaatttttcagatcgcattcaacatattataaatagaaattctcgactaagcatagaaaataaaatgtacttatttagatctatttttcagtcaaaattttttacggggcaccggtttgggccgatgttgctaatgttcatatttataaaatccaggtggcacaaaacaaaatattaaaaatgatatttaatcttccgtggcattactctactgtggagttgcacaacttagctgggattgaactggcctcagagagattggccaaattacacaccaactttgtaaatagaaacattaattctaattatttacaccttcaaaatgtttaatattattgtaagatataagtctagtttttaagatagtttgaaattattagttttaagtttatatattaatgtttctttatgggggttttttgtactaaaattttcccctcattataatcaatgattaatcccaatttatcttctgtataaaacatatttctaagtagaaaaggttgaaaaaggcctgtactcttaatgctcatgtatcataatcactcacacttgtgtaatattgcaaattttttataaataaagtgttccatatatatatatatat
>Jockey-5_DYa#Non-LTR_retrotransposon/Jockey
tatttaaattagtcatggaaacgattgagtccaacaaagcttttcgtgatctagtccacgttctgatttcgaaaaaatgatagtctcaaacctaaaaatcggattatggaacgcaagagggttagtacagaagaacgaagaacttcgactttttcttactgaccactctatagacatcatgctaattactgaaactcatatgcgccctggactaaaagtatacactccaggctatgaacaatattatgccaatcatccaagtaacaacgccaaagacggttctgcaatcttcatcaaagccaatattcgccacagtcaaaataaatcaacaatgcgcactgatgtacaagtcgccagtctcgatgtaccaacgagtggtggtattatcaaaatagcttctctgtatcttcctccaaataagccttggactaaaaacgactttgatcagctacttatcacattgggccccaagtgtatagcaggaggggattacaatgcaaagcatcaatggtggggcaacctaagggcatgcagccgaggtaaacgactacaagaggccatcgtatctagttctagcgaagttctagctacaggtgaacctaccttttactcatctaacactagactgacgccaacagctttggatttttttgtcgtaaatggggtgccaataaataaactttcaattgaaacaaaatacgacctatcttcggatcacctacccttagttgcaacattaagccacactccccaatataaatccagaaagaaatccttactagctcccggctcctctgtcgaaacatttaggaatgtcctagacagaagcattaacctaaacatcgacataaattatccagaagacatcgaagatgctatagtgacgttcatggacacaattaacgtggctgcggcacttgctacaccaggaagcagaaattctcctactcagagtagacgcagtatacttccacaaaacgcttcagttctcatacagctcaaacgaagagctagacgagaattttccagaacaggagacgcacgcgcccacaacatttacaaaaggttatcaaatcgtcttaacaaagtcctggtgaaaaacaaacaagaccactttgaccaaatgctggaaaatgcaagtcctgacgcatcgactaactactcgctgtggaaactcacgaataaccttaaaagacaagttattccaaaggctcccatcagaaatccggctggtggttggtgcggctccagtcaggagaaggccgatatctttgcaagcagtttagaggatagatttaagccattgaatcttactccggcagaacaccgaaacagggtgcaaacactcttggaccaaccttttcaaatggctctccccacaaatcctgttactttggaagaggtagtaacgcagattaaaatgctcaaacctaaaaaatcgcctggtgaggacctcctagacaacaggacgcttaaactccttcccatcaaagcggttcttttcgtagtcctattgtttaatagcgccctaaggctgggacactttccaaacaaatggaaatcggcaatcataacgatgattccgaagcctggaaagcaacccactgaagtagacgcatataggcccattagtcttctacccgcgctagggaaaatgttggaaagggtaatactagagcgcatcctcaaacttccaagcgtgagccaagctattccaaagtggcagttcggtttccgaaaaagtcatggcactccagaacagctgcaccgagtgacaaactttgctttggaggcaatggaggacaagatgtatacaaccgctgtattcatggatatacaacaagcctttgatagagtatggcatgatggtcttctaagtaaacttaagacccttttgacgccacagctatttcttattatcaaaagctttctatcgaacagacagttcagtgtggttgtcgatggcgacaaatcgtctacgcgtacaatctcagcaggtgtaccccaaggcagtgttttaggtccgactctttattcgctgtatacctccgatatgccggattcctggtgctgtacagaagttgaagacgaaaacattctcattgcaacctatgcggatgacaccgcggtaatggtcagaagtacaagcatgagtgatgcaaccaggggcttacaggaatacgtgacggccttcgaggggtgggcaacgaaatggaatatcggcattaattgcagcaaatgtgcttgcgttacattcacaaaaaggcccttgaactgctcaggaatttccatgctcggctccacacttcgacacgagaccttctacaaatacctcggggtgattttggacagaggactaacgtttcaaaggcatacgacgatgatcaagaaagcagtactttcaaaggctgcaaaaatgtcgtggctcttttcgccgagaaacaaactctcattggcaaataaagttcgcctgtataaatccatcctgaccccaatttggaagtatgcgttgcaagtatacggaattacggccagaactaatctgaacaaaataagagttgctcaaagtaaggtcgttagatcactatgtaactccccctggtacatgagaaccagagacatcgaaagggatcttaatattccaaagataggcgatgtactgaggacccatgcggaaagatacatgtggcgactcggttcccaccccaacaccctggcgagaaggcttatccatcccccgcgaaaaagaaggctgaaaagattccacccacatgatctcccatcgagattattataaatatttttttttttaaagcttaatttgtaaagtaatgtatatattgcctatgcctatgctgtagaaattt
>Baggins1#Non-LTR_retrotransposon/LOA
ggccgccacgccagtaggtatcacaaggggatcaacgcgccaccaacggtggtacgcgccgtaattgtgacacactactggaagtgcaactacactctccacgcgagggcggctggaaacaggctcttagttaggtcatgtctctgctaagagtgctggctaatcgtagttgggctggagctggtaactctcaaaaatttccacatctccgggccggactaaggtgtcattcgacccgtgccgagagtctgccaggctgggggcccgggaaacaactagcccagtcgctaacggagagtccgggcaagtggcgtccgcccggtctggttagccttacccgggtactgcggatctctgcccgggtggaccgtttatttctctgcaactcgtgggaaccatgaacaatagacccaaaaatattaaaataccgcaggccttgactgcgggaaatgtcgcaagacagtttgaggaccgtctccttgacggagagcggcctacttcggtggtaacaccaaaaaatgctcctaatcggagtgtgccaacggcacaagcacgcccagttgcgggagggaagaatcgggcagccacaccgagtcactcgactgtggtccaagccggccaagcgggacgggctaaaaacccattaccgcaacttggtcagcctggggcccgggatgaccctaaccgtaaggggctgagcggggccagaacgaagtggtatcttcgttaccttcagcagggcaagtcacccgcagaagctttgtctctggccaagacaccgcagccgctagagcaaaggcccaactctgcttcgaagcgggcaaactccaccctgacgcctccgacggaaacgcctaagaggcagaaggtggagaagagcaggccactgactgctcctttcgatggcccaagtacctcaagggctgcaaaggcaactgaggtacgcaagccatcatatgcggccgtaactggggccattaaagttgcggtcgtaccagaggggtaccccaaagtcgtcctcagcagtgagaacctctcacagctcgaggacgcactactggaagagatagtcctctccggttgggattctccaattaagtttggaggaatccacttcagggtgggtcacctgatagtggattgccgcaacgcaaccactgctgagtggctgcaattagcagtccccagcctcagtaagtggagcggtgtctccctggaggtaaagatgggcgacgacttgccatcgtcacacaacatcaccatcttctgccccaggacaggagacaagacaacaaagtggatcatggaattgatcaaaaaacaaaatgacttggacactgagaactggcgtcttatatcaaggaagaatgagggtggtggctcgctcctcagccttggcattgatgacaactcatgtgccaagattatttctagcgaccacaagctgagcttcaggtttggagacatctcagtttgtggtctaaagaaggccaaggcgatcaaagccggcacaagacgggtcgagactcctcgaaatccaccagtctccgcggagaaggagaagcccaataagctctccgaatccagcgaggatctggcggatgatgaggatctcgatgcgaccgtcatcgagatgggggatcagaccccgatatcctctcaggagctaggcatggaactagacctgctgagtaaggaagaagcggtaccggcggatggtgatctgggcatctccagatcagcaacgccgacgatggagccgatcatctaatggtcgggagtacagggatagctcaggtgaacatccatcgcgccaaggcggcctcggccgtgctggcaaggatgttcaccaagcaacatcttgggctagccctggtacaggaaccctggtataaccagggaataaaaggactgtacgtgaagaacgccaaggtaatttgggatcaacgggcttctagccctagagcctgtatcctggcatgtagaagtattaattattatatacttacagaatttctcacgcgggactgtgtaccgatcgtggtagaagatgtgggagcagccaagaagactgtggtggcatcggcatactttgccggtgacgaggcgtgcccaccgcccgaaatcactgcactggctgaacactgtaagaggatgcactcacccatcatcattggatgtgatgcaaatgcacatcacgtgatatggggcagcagcgacgtgaaccaaagaggtgagtcactcttagaatttatcttgaataacaatctagaaatcctaaatgtcggcaatgttccgacatttgttactagggtaagatctgaggttctggacattacactttccagcagatcagtggcttcgcatataagcgactggcacgtatctcctgaggagtcaatgtcagatcacagaattattcgttttaacatagggctaaatctagaatgtagcgagcgtaagcgcaatcccaggaatacgaactgggaagggttcaatgcctccttactgcgagatccagttactagggtaaccgggaaactccgtaccactctagaactggaggccgccgtagaagatattaactcgtgtcttactaacgcgttcagagaaaactgctcccttggccgagccaagagggataaagatgctccatggtggaacgaccaattggagaagttacggaaagcgaccaggcgtctctttaacaaagcaaaaagagaagggaactgggatgcctaccggaataaactgaccatgtataaccatgagatcaggaaagccaaacgaaggaattatagaaccttctgtgaggcaatagtaaacacatgtgaaggcgctagacttcacagagcaatctccaaaggagtgccagaatcaaatcaggcactacgaaaggaggataactcctatactataggaagtaaggagaaacttgagctactactggcaactcactttccgggaagcacgcttcaaacggatgggaataccccggtaacggcacaaagtagaccgcgtgctactgattgggccaaagcaaaatcaatagtaacaacggagagattaagatgggcaattggtacattccagccctacaaatctcctggtccagatggcattcagccaatcctgcttcaacgagcgctaagtcagctcgcagtaccgatcaggaaaatactgatcagcagcctagctttaggacacatacctactgcctggagtatagcaaaagtggtcttcattccgaaagctggaaagaaagacatcactgatccgaagtcgttcagacccatcagcttgacatcgtttttgctaaaaacgttggaaaagctagtggatgtcagcattagaagcactctgcttgtggagcatccgctccaacggacgcagcatgcctacagggcgggcagatcaactgatactgccctatatcacctgaaaagccttattgaggattcactgactcataaggaagtggcgttatgtgccttcttagacatacagggtgctttcgacaatacctcccatgaggctgtcaacgcatccctggcaagaagaggactagatgcgacaaccagcagatggatcaaatcactactggcatctaggcgagccatggccactataggaggacagtcgtccacagtatctaccacaaggggttgcccccaagggggtgtcctctcgcctctcctgtggagcttgctggtagacgagttgctggacagactgacccgcaggggtatactttgccaaggctatgctgacgatattgtcattatagctagaggtaaatatgaggaaacactctgcgatatcattcaactgggcctcaatatgaccagcgaatggtgcaaggaagtaggcctgagcctaaatcctagcaaaactgttattgttcctttcacaaataggtacaagctacagagaatgaaggcaataaccctgtcagaatgtcgcatagaggtcagcaaagaagttaagtatcttgggataacccttgactccaaacttagcttcaaaactcatgtcgataacacaattgataagtgcaccagagcacttttcacgtgtagaaacattgctggtaagtcgtggggaacctcaccacgcataataagatggctgtacctcatggtagtcagacccatactaacctatggggcaatagcctggggtgatagagcacgccttagcaccactaaggtgaaactccataagctgcagagaatggcctgcgtatgcatgacaggagcaatgcgtacctgtcccactgcagccctagaagtactaatggaggtgacgccgcttcatatcgtcattgaaatgaaacggaaagccaccctaataagaattgagggagcaggaaatgactgcaacctcacaagtaaggatgctgaaagcctaaaaagggatatccctttgctaatgcaaccaagggatgagatgccagctgagcataggttcgctcagaacttcagcactcatctcagtaataaaaacagttggacatccctggggaaagtacaccctacgaaaccacaaacaataaagtggtatacagacggatccctcaccgacgagggaagtgggctgggggttgtaggccccaggttgaaataccacgaatcaatgggcagatacaccagcatttttcaagctgaagtctgtgctattggacgctgtgcggagtttaatctgcaaaggaactatcgtggcaaggacattgctatactgtctgatagtcaagcagccataaaggcgctcagcaaagctaagataacatctaagctagtaaatgaagtgaggacagccctagacaaactaggagctgtcaacaaactcacaataaggtgggtcccgggacacaacaacatcccgggaaatgagctagcggacaacctagccaggaaaggggcagagaaccctctaattgggcccgaacccttctgtggtgttggtcaccacagagtactgggcttacttaagtcaatagaggaagaaaaacgtctgtccttctgggaacacctaccaggacttaggcagtctaagattctcctccgtgaatataaccataaaaggttcaagaccttaatgacacacgggaaaaacaccgtgcgcattttgactggccttcttacggggcattgccgacttcacagccatttgcacaagattggcattgcagacagtgaactctgtcgcttctgctgcatggaggaggagagctctgcacatattatatgtgactgcatggcgctttccatcaggaggaacagactcctgggcatgtatgtagtcccacgggaaacaattgcagccctgaaccccaataaaattctggcatttatacagtgcattggacttcagggggatctttgagtcatgaaggggtagtacaatagatccgactgggtcgcagtacacatacaaacccacttaataataat
>ISFUN1#RC/Helitron
ttataccctgtacagggatatattaactttgtgaaaaaaattgttgtaacaggcagaaggaggcatctatgaccctataaagtatatatattcttgatcagtatcaacagccgagtcgattgagccatgtccgtctgtctgtctgtccgtccgtccgtctgtccgactgtatgtacgcgtcgatctcagcaactattagagctagagacaccaaatttggcatgaaggttcctctataccatacgcagatcaagtttattttaaattttggatacccatcccgcgcaaaaaattagagtttcaaaagggtattctttaaacaccttaaacaccttcgaaaaggctaaagtcgaccgcattcgacagtataataccctgtacaggcttctatattagaattatgttgataataggtactttgattaaaataaaagtaagaacataacaggtgtttaaagaatacctctttgaaactctcattttttgcatacgaattctttgcatgcttatagcagctaactttcacatatttatacatattcaattaaaagctgagtgttacgacacttaatttacttatgcttgtgtcgcagtagttcgctatctcgctcgcacaaatatgcacacatggtaagcagacgcatgtgtcatagtcgttcgctgtctcgctcgcacacatgtgctgcctgccgctctacgattccgtggaaaaataacttttattgctgattatctgatgaaactttcagcgttccttctatatatcattcttaacgcacctgttaagtaagaagtgtatacgttgaaaaatgtggctattattcgttttttttcaatttgcgggggaagggggggaggtatccaaaatgtaaaataaacttgatctgcgtatggtatacaggaacctttatgcctgtacagggtataa
>DMRT1A#Non-LTR_retrotransposon/R1
tcgagttcccgcgtatttcgcacgtctttttgctgcgctgcgcgaatttcgtcatatacgagtccggtcagccgtaaactgcaacataaacctgcaaatccactctggggtttgcgccgcgtttctgagcgtcacggtgtcgttccggaattcacgagtgatccagtaaactggtaataaatcagatcagctgcatcagacaatacagctgatagcattgccaacctttcgcagtcgacgagctggtaagactggcgttgccagatcagcggtgcgatcgtcattcggccgcgcgctcgttgggcgcgaaattcgaattcaaattcaaatttgaactaattaagttgaacaaaaatttgaaatataacctaagaactgaagctagttctatttcccacggagcgctggggaccaacaagccaaagtcccccttttatatctgatggacagaacaggggggggcagtgcccccgaccccaacgacccgtttaggaggagtggtaggctatcgagatcccctataagaggagtcggaaccccaatccagggagkgggaggtgagcaagcaggccccccgccgccgaaagctagcgactgcagtgcagctgtggaggtggagactctggccactacagtctccacgacagccacaagcctgaagacaatggatttcatcagcgtgccggcccaaagggcgggagcgaagtccccatcaggatcgccgcatcgctcgccagaactgaccacgacgctccagaatgaggacctgcagggcatcctggacatgatgaaagccaagatcaccgccattctatcctcgttcgagactaggcgtcacgtaaccagcgaggataggggcgtgctagtggacctatcggcgctcaataacagagcgattgagttacaggagggtatcaacaagaagcccccaccaaggagtactgccacacagactgaggcagaaaaaacraagcgtagccaggtggcgccacccagacaggcattaccgaatgtgcaggtccgcaaaacggacaaccatcgatctgccgcgaaatccaccggtaaggcgttacccacgacggctgactccaaaccggaaagttatgcgtctgtcgccaaggacgctaacaaggacgaggaatgggctaaggtgaagcccaagcgcctgcgcaaaaaacctgaggcgctaatcctgaaaaaaacgggtgaggttacgtactcggatatgcttcggaagatgaaagcagaaccgagtctgaccgaattcggcaagcacgtgcgtaaaataaggaggacgcaacagggagaactacttcttgaattagaaggtaaagcctcggaggtcatccccagctttaaaaatgagctagaagcgacgctcaaagagattgcttcggttcgcacgggcgcgcataggactgcgctaatctgcagcggactagacgagacaacgacggctcaggaccttcataattccctggtctcccaatttcagggcatccgcctggaaccagaggatgtaagaggccttcgcaggatgcgtgacgggacccagatagcctctgtgctaatgtgcgcgaacgatgccattgcggtcatcaaccggggcgttgtaactgtgggatggtcgcgttgccgcatagcccaagacgtccgcccaataagatgcttcagatgcctcgaattcggccaccgagctccctactgcaagtcagtcgatcgctctgactgctgcctacggtgcggcgagcatgggcataaggcaaagggctgcgtagccccaccaagatgcctgatctgcagcagtgacgtggacaagaaccacgcgacgggtggttttgcatgccccacctacaaagccaacaccaaaggagctaatagccgtcaaaatgatgccagaagaaattaacatcatccagctcaacgttaaccattgcgcagcagcacagaacctcctgactcaaacagcgaaggagcgccatgcggacgtagtgcttttgagtgaaccatacctacctggtgtgggtaactcaggagtgctactcgatgagacaggcaaggcggccattaaatgtacatccaggctattggtagaggagtgggataccgtaccaatgcgcggcatagcatacgccaaaattagaggaatccacttctacagctgctatgctccacctagcgacagtcccgarcaattcgaggacatgctcgaaaagctggttaaccatgcaagtgggcgcagaccaacagtcatcggaggtgacctcaatgcctgggctacagaatggggcagtcgaatctctaacacaagaggacgagcagtgatcgatgccatgaacctgctagatctcgtattgctaaacgacgggttcaaaccgacgttcaataatgacagaggtacatctttcattgatgtcacctttgttagcagagttctagtggctagctcgaactggatggtccatgaggacataacgctgagcgaccacaacctaatcacgttcggtgcccgaacaatgaggccgtcacccaaacagcgaagatgtgcgctaggtccggtatgggacattaggaaactggatgaagacatgctggcataccagatcgagggcatggagtccataattggacacgcggagaccatggtgacagcgctcatggataggcttagagcaatgtgtgatgcggtgatgccgagaaaaaggaacacgaaacgaaagccccctgtctactggtggagtgactcattgcaccagcttcggacggaatgcatcaaggcgaggaggcaagcgcagcgatctagagggcaaccgcaccactcccagtgcattgaggtatataaagcgaagcgaactgagcttaagaacggcatatcagcagcaaaggcgaatgcatttaaggacctgattgatagcgtagacgacgacccctggggtctcgcctacaaagtcgtaaggaaaaaactcaattccgctggtgcaggatctcctcaggacccagccgccctggccaacatcgtgtcggaactatttccaagccaacacacgttatggcaacccgctgttgacccccccgcctctgacttcccgtgcatcacgtcatgcgaagtcgtcgaagcagcaaagaggatcagaccgaacaaagctcccggcattgatggtatcccgggcgtgatcgtcaaagcagccgccaccgcaagaccggaggtcttcagggatacattccaacagtgtctgctggacggagtcttccccaagcgctggaaaaagatgaagctggtccttctgccgaaaggcaaggggcccgcaaatgttccacgcagttaccgaccgttgtgtctgttggacattgttggcaagctctttgagcgcatactgtacgcgcgcattgagctaatcactgaaagtcctacaggccttcagggccaacagtatggcttccgaaagggtaaaagtacgctcgacgctctcaaatccgtaacagacgctgccaggaaagcactcgacggtaaccgatggttaggcggcagtaagaagtactgtgccatcatcacgctagacgtcaagaacgcattcaatacagcgagatggcccattatcctcggggctatgcgcaacttgggcgttcccgactacatacgaggcgtaattggcaactacttcagggaccgtgtgttatggtacgtaacagaagatggtccaagaagccaccaagtctctgcaggcgttccccaagggtcggtactaggaccgatcttgtggaacattatgtatgatggaatactgagcattagcaagcccagaggtgtggagctgcactgcttcgccgacgacgttgcgataacagcggtcgccaagacaataccggagctccaggacataagtaacgtggcaatcacggcggccatagaatggctcgagaaagtcggacttaaaatagctgcgcataagaccgaagtagtcctgctgagcagcagaaagtccgttgagtgcatgcgtgtggaagtcaaaggagttgaaatcgcctcagcagaaacgttgaaataccttggtgttctaatagaccgaaggctctcgttcaaggctcacgcaaggtatgccagcaaaaaagcggcaatgacagcagcagccttggcgagaatcatgcccaacgtgggaggacccagactgccggctaggagactgttagtggcggtttcaaaggcaacgctgctttatgctgcgcctatctggagctgcgtttccacaaagaaaacctatctagatagtgcccgcgcagtatcacggacaatggctctcaggctaatcagaggctttagaaccatatcggacgacgcagcgcacgctctgtcaggcattacacccattgacctggacataaagggcaaataccttgcgagtgagggatacactcaattagagatcaaagagtggattcgaggagtatggcagaccaggtggcaagagtcacaacggggacgctggacttacaaactcattccgcaactaacggagtgggctgattgcgagcacaaaacggtggactaccacatgacccagttcctcacggaccatggctgttttcgagggtacctatgtaggttccgccacgtggatacagcccagtgcctttattgcacagacgcagtggaaaccgcagagcacatcctactgcactgctccaggttcgccgaggagagggcgcaactcgtggcgctcgctgggtcacctctcagcccgagaggcttggttgctgctatgatggcggacaaaatcgtttgggatggggctcacgtgatcatcgtcaccatgatgaagcgtgtccgtaaggacgagatggccaatcggaactatagataaggagtacccccgtatgttggcggggcaagaactctacgactggtacgctcagttggtcgtaaaaaggcgctgctgtgcaccgcaaaagaagatggtgtgcaacttggcaccacatcctgctcaccgatgaaataccttgactggcagtcccggtgagcttgacaaggacaggagagagagcggaggtttttgtttagtacgtaggcataagccctcagctgagggttatgaatcgtgcatgccatccaaggacattagatggtatctttagaagatttcattttcctgccgtatataataataaaaaaaaaaaaaaaaaaaaaa
>DMRT1B#Non-LTR_retrotransposon/R1
ataaagcagctgatagcgctgccaacttggcgcagcgggcgatctggagagggaggcgttgccagatcaaccgtgtgatcagtgttgtgttgcgacagtagagcgcgaaattcaaaattaaacttaaaattaaaccgttgaattttaatttaattttaattttgattctggttactgggagcgcacaagtctttaagaaaggggaaaaggcacaaaggtcgaggacagaccaaatatcatcctctcaccgtgctggtgcctaagcagaggctctggtgtccgagtcgaggcggtacaaacctccatccgtaaaagccagggggaaatccgtggcctacgtgggaacccctttctaaggctggtgcttcgcctaggtaaccttaggccatccttcagttgatggacagcgcagtggggggcagtccccctgatcggaacgacccgttcaggaggagcccccgactttcgagatcccccaccagaggagtcggtaacccgacccatggtgacggaatctcggtcccgtcggtggcaaggggtgagcacgcaggcccccagccgccgttgactagcgactgcagcgatgctgtagaggtggagaacttggctcctacagcatctacgaccgcgacaagtcagaagacgatggaccacatcgccgtgccatcgcaaaagacgggagggaagtccccagctggttcccctcatcggtcttcggacctgaccgcggctctccagaatgaggacctgaggggcatacttaccaggatgaatggcaagatcagcaccttgctatccgcattcgagacccaacggcacgtgacacgagagacaaagggcatagcttccgaactctcagcccttaacaacagggcgttagagctgtacaaaggtactactagcgagcaccgcttgaagagcagtgctacccagacggaggtacaaaagcctaccaaaaaggctcctcaaaatgcgcaggtacccaaggtgcaagtgccaaaagtccaggcgcccaagccgagcaaccctacgttgggtggcaacggtgaagaaaaggcgacatccataccaaacgagtccaaaccaggcagctacgcatctgtcgccaagaatgctagcacgggtgcagagtggaccaaggtgaagcctacgcgcctgcgtaaaaaaccggaggcactcatcgtaaaaaagacaggagaggcttcgtacgcagagatgcttcggaagctaagatcggacccgagccttagcgaactgggcagccacgtgcgaaaaatccggagaacgcagaaaggtgagctgttgctcgaggtagaggggaaagcttcggaaagcgttcccaagtttaagagcgacctggaagcggcgctcaatgacttggcctctgtgcgcacaggagcgcaaagaatagctctatcttgcagcggattggacgaggctacgacagcagaggagctccacagctgcttggtcgcccaattccagggcctgcagataaatcctgaagatatcaggggccttcgcagaatgcgggatggcacgcaaatagcctcagtgctgctgaacgcgaacgttgcgataccagtccttaaacagggcaccataaccgttggatggtcaagatgtcgtatcacccaggacgtccgacccacgagatgctacaggtgtctcggctatgggcatcgatcagcaacctgcaagaacactgacagggcagactgctgtcttagatgcggtgagcgtgggcacaaggcaaaggggtgcgctgcagcaccaaaatgcctgatctgcagcagcgaggtggacagaaaccactcgacgggtagctttgcgtgcccgacctacagagcgaccctaaaagaagccaagagccaccttaatgcacactcatattagcgtagtacagctcaatgtcaatcattgcgcagcagctcagagcctcctggcccagactgcggttgagcgcaatgtagacatcatgctcctaagcgaaccctacgtctctggtagcggacaatcgtccatgatccttgacgagacaggtaaagcagctatcaaatgctgcagctctctccacgtcgaggaactggctgctttacctatgcggggtatcgcttatgcgaagttaaaacacgtgcacttgtacagctgctacgctccgccgagcgacacccccgatcagttcgaggagtttctggaggcgctcgtggaccatgcgagagggcgaagcccgaaggtcattgccggcgactttaatgcctgggcagtggaatggggcagcaggacatccaacaccagaggccgagctgtgattgacgccatgggaatgctggaccttatactgctgaacgacggacggaagccgacgtttaacaacgataggggtacgtcctttattgacgttacctttgtcagcagagggctagtagacaacaacaactggatggtccatgacgtcatgacgctgagcgaccacgccctgatctccttcagtctctccccggagggcatgcccaggagacggcagagtagagcagtcgggaaagcatgggacaccaggaagatcgatgaggccatgctggcctatcagatcaattccctggaaatcccaagtggggacgcagagagtatggcggcaggcctcatgaatatgctgggaagaatctgcgacgcaatcatgccaaggaaaaataaggcacagcgcaaaccacccgtttactggtggagcgcctccctaagccaactacggtctgattgcctcagggctaggagaatggcgcaacgagccagaggcagtacccaccacgcggaactcttggaggctttcagaaggaaacgtctagagttcaagcacggcatcgcggctgccaaagcgcggtcgtttaaggagctgcaggatggcgtagacagcgatacctggggcctcgcctacaagcttgttaccaaaaagctaaggaggagagcggcaaccccatccgacccgggggtcctggctaacatagtaggggagctattcccaaagcagaccacactatggaggccaacagaggcagcccctgccccagattttccgtgcgtcacagaacttgaagtcgccgaggcagccaagcgcatcaaacccaacaaagcccctggactagatggtattcctggagctgttataaaagcagtggcgctgggtagacctgaaatcttcagggccaccttccagcaatgccttctggacggaatcttcccaacaaggtggaaaagccagaagctagtcctgttgccgaaaggcaagggaccagcacatgctgcaaacagctaccgccctctatgcctactggatatagtaggaaaactgttcgaacgtatcctgtataccagaatagaggcaatcaccgagagcatcaacggcctgggaagccatcaatatggcttccggaaaggtaagagcactctggacgctctttcggccgtttgtaacatcgccaagaccgctatttctggtgatagatggttagggggcaggaaggaatactgcgcaattgtgactctggacgtaaggaacgctttcaacaccgccagatggcccgtaatcctcgcggccatgtaccgtatggggatcccggagtacctaaggatagtcgttggcagctactttagggaccgggtcctatggtacgatacggaagatggcccaaaaagataccgagtttcggcaggtgttccccaaggatcggtacttggaccaatcctatggaacattatgtacgatgggatcttgggcatcaacaggcccgtaggagtagagctgcattgttttgctgacgatgtggcaatcacagctgtctcgaaaacaatcgcagggttggaagacaaatgcaactctacgatcggtgctgccatccgctggctcgagaaagccgggctagcaatagcggctcacaagaccgaagcagtcctactaagcagcaggaaaaaggtggagaacatgctggtctccgtcaagggtacacaggtgacctctcaagagtccctaaagtacctgggggtaatgatagatcgcagactatcgttcaaggaccacgcgagccacgccagcaagaaggcagcaatcacagcctcttcgttggcgaggcttatgcccaacgtcggaggcccaagacacccggccaggaaactgctggtgtcagtagcaaaggcttcgctactatacgctgcaccagtctggagcaatgccactggcagggtctcatacctgaaaggagctcgttcggtgctacggtcaatgtctctgaggctcattagaggtttcaggaccatatccgaagacgcggcgctagcgctggcaggcctgccgccgattgatctggagatcaaggctctcagcctaatgcggagtggcgcttccaggcaagaggcacacgagtggctattaggtgaatggcagagcagatggcaaacgtcgcgacgggggaggtggacttatcagctcatcccagagatgacggtttgggcagagtgccaacacaaatgcttggactaccacctaacccagttcctcacggaccatggctgcttccgggcctatctactccggttccgtcacgtagagtcagcccaatgcttgttctgcgtcgacggtgaagaaacagcagaacatgtgctaatgcactgctccaggttcacggcggagagagagcagctaaagacgctgtcaggttccccgttcagccctagtggcttgttcgcggctatgctggcgaacaggggggcttgggagcggggacacagcattatcattaatatgatgaagcgtgtccgatcagacgagatggccaacagagtggatgtctaagcccaaactggtgtcctgggtgacggcgggcgaagaattcatcctcagcgtccccggctcgtcgtaaaaggcgactaaagggtggaaggaggagcccccatggactacactgaaggaagggagtgcgacctggcctcacatcctgctcaccgaagtcataccttgactggcagtcccggtgagcgagcaaggactgtagagcacgcggaggtttttgttttagtacgtaggcataattccaatagggcttatgaatcgtgcatgccacctacggacggtaggtggtatctttagaagattttaattttcctaccgtaagtcaaataataaaaaaaaaaaa
>DMRT1C#Non-LTR_retrotransposon/R1
ggggacgcgcgcgagtagccgtgtgaatcgagttggcgctcctggaaaaccccaaaattttccgtgtcgcggcggcttgatggagacaggagtggctgtctctaacacacagtgccgatatgagtactcaccagcagtgggcaagctccaagtatccatggatcgcccgccggcgccgatcctcagggccatggagcaggtcagggtgagagaagcagcgaactttctctgcactactttctctttgtcgctgtgttgtttcttttggcgtcttggctgccaccagacttgccggtcacgccagctgatctcgcagtcagcttggaaagcagtgctggtaaacggctaaagcaccgcggtctggcagcgctggtcggatgcacgagtcccctagcacaggtgagccgttttctcggtgaaagcactcactgacaaaagctagcagctacggaaatcgcctaacgatcggttcaccggtcgtagcatacatttttgggcggctgacggttatccttggcaacatcccatggaaacccggagacagatccataatcgagcaggagaggcagaacaagagtgtaaaaagtcaaggagcagaccaatagccaacccccccgcttaggcggcacactttaaatccggggctctggcgaccaagctggagcggtatatctcccaccgtcgcaactttcccctgctcacccaccccataagtccacggcgcgtctgacccaaagtgggcgggtacgtggcctgcgcctgttctctttaccagccgggcagcagcaaaataaaaacccattcagcgtctgagccaagttggccggcggaatggtctgcgtctgcgccgcatcggccggcagaatatccaaaacctggcgaaaggtataaagccgcaaacctggcaggaggtataaaatgcaacacctaactggaatgtctgtaaacaactttattactccaggtggcagccacacatgtggaaatccaccctcggctaatcccgaggctagggcacggattctggaggccctaccaaacattctccccaaacccgccccgacggcggcacacttggccgtcggactaagcaatgcaacaagtgcacccacaacggacgaagaaagcttggtgtttgggaaaaggtcaaaggtcctaaggaccccaccccagaacccgagcgatggcacccccaagaggccattagaagcgacatcccccctaccagagcccaaccagcaaagcgggtaaagaccccccagctagaaatcgaggagatgggagcaatcctggacgaccttctgacgaaggtcaaccacaacggggtgaggagcgtcaatcaggcaatgaaaaactcattcgccagattgaaggagctccaactaaagctgcgcacaaggctgccggaggcggagaattcgcatgtcggacgcaccgcaagagccgatgctagccaacagaccacccctaagcgcccctccagccacgaagaaccgagtaagggtccgcgaagaaagcccagcgatccgaccaccagaaggcagcgggacccaagcgcctaccaagggctccgccccaagccactgcagcgggaaacaagacgcaaccaagattgcagcatccgcccggaccgcgcaggaagagaccgccaagggagaggccagatgcgctggttatcaccccctcagctggcttaccgtacagcgaagtgctgtcgctggtcacaagagggcaggacgccaggctcagggccatcggggagaacgtatcaagggttaagaggacggccaaaggcgaactgctcctcgagctacgtgcctctgcccaagacttgacgcagaagctcaagatggacatgggagcggtgctaggagaccgcgccagccttcgcgcgttaactcaatccaaagtatttttgattcgcgacctcgacgagcttactactgaagacgagctgaggagggtcctggagtcccggcatagattccagcagcagtggtggctatcaagagcctccgtcaaacgcagtatggagggaagtctgctataatagcagttccagccaatctggcggacccgctgatcaagcgtggcaagctgagggtaggatggtcccaatgtctgatcaaggaactggagccacgccaaagatgcttcaaatgtctggaggaaggccacatagcggcccattgtagaagcgccgtcgacagaagccagtgctgcttcagatgcgggtccgcgggacacaaggccgcagagtgtcccaacgaggctaagtgctttttgtgcgcaagcagaggaagccaagcgaccaaccaccaagcaggcacccggaagtgcccattggcgggcaaaggagcaccaaaggcaccacaatgatgcgtttgattcagctaaacctgaatcactgcacggcagcccaagacctgctagtgcagacggtgcgcgaacgcagagtggagcttgcgttacttagcgagccctaccggacggcggacagcccagactgggctttcgaccgcgccaagaaagcagcaatctggaggtgcagcagagaagcccaacaattaaccgatgttttttcggacatcgggtttgttagggcaaaggtgggcagatggtgggtgtacagccggatgctagaggccgcacccaggttctcatagctggcgacttcaacgcatggtcagagagctggggcagttcaaccaccaacgcgagaggcaggatggtgctcgaggcattcgcgacgctggacctggctctattaaaccaagggaaccggcacacgttcaggcgtgccggactgggctctgtggtggacctcaccttcactagcggctcgtcgttcaggctaacgaggtggagactcagcgaggaatacactggcagtgaccacttggccatcatttgtgatctgggatgcccttcctcgacccaagcccagctagcagcccaagccaggataaaatacaaaacggacaccctggacacgcagttattccgagagcagttcctaccctcggtgagtggagaaggagctgagctgacggcagtggcgctgatgaggcagctgaagaccgcgtgcgacgacagcatgcaaacaagcaggacacatagccaacaaagagcccctgtctactggtggaaccaggagatagagacggctcgccgagaatgcctctccgccagacgtcgctatcaacgcgctagaggtgcggagtcctttgccgaacgccaatccgagtatagagcccgcaggaaagcactcaagctagccatacgggagagcaagcggaaatgcttcctcgacctatgcgattctgctgacagcgacccatggggaagtgcctacaaggtggtggtcaagcaggcatatacgaggactcccaagctactggacccagcgatgctccgcagtgtagcggaacatctgtttcctttgatggacaggttacgccccgccgacccagccacaggggaccacgtcgaagccgacgccacggtcagcagtgaggagatcctggagctggcgaaactgctgaaggacggcaaggcccccgggcccgacggcattccgatcagggcgcttcggctctctctacctccagccaactcgtttgcgaaggcattcaccaagtgcctgacggaaggagtcttcccaagttgctggaaggtacaaaagtgttgctcctcccaaaaccagggaagccacccgaggagcctatatcgttccggccgatatgcctcatcgatggaactggcaagctcctggagaaactggtgtgcattcggctagagagggctatcgcagacgcgggtgacctctcacggtcccagtttggcttcaggaaagcgcggtccaccgtcgacgccgtcaacagagtggtcgaagtagcggcccaagcaatcgagggcaccagatggaaggggggtagcaaagagtactgcctcatggtcacactagacatcaggaacgccttcaacacagcgaggtgggaccggatcctagaagcattaattggcttcggcgtcccagcctacctagtcaggatcattcgcagctacttctcggatcgggtcctactgtgcgagtcgtcggaaggagtcttcaggcaccaggtcaccggtggagtcccgcaaggctcggttctcggcccgcttctgtggaacaccatgtatgacgggatacttcgcctaccgctggttgggaggagcgagatcgtaggcttcgcggacgacgtggctttgctcgttgttgacaagcatcccggcaaggctgaggaaaagtgtaaccaaaacatcagggccattgaacaatggctcagctcaatggggctagagctggcgccggagaagacggaggctgtcctgattagctccaggaaggcagtggagacggccactgtcgaagtaggcagtacctcggtgtcctcctctcgggcaattaagtacctgggagtcatgatagacaccaggctttcgttccgtgaacacctagcctacgctagctcgaaagcagcaggagtaaatcgggcgttatcaaccataatgttgaacacccgaggcccaaaacaggcgagtagacggctgctgacgagcgtcacccgcgcgaccatgctatatgccgccccggtgtgggcaaaagcgcttgaaacagaaagctacgcccagggcctaaatgctacccatagactgtcggcactacgtatctgctgcgccttcagaacagtgtccaacgaggcggcattggtgatcgcaggcataccgcctctagacctattagcgcaggaaaacaaagtggtcttcaaccaaacccacggtagaagcctctccccctgcgccaagaggtcaatacgagcagaagcaaggcagcacaccctggagacatggcagcacaggtggaacaacgagcttaagggtcgctggacgcatcagctgattcctaatctcaagccgtggatagaacggaagcatggcgaaataacgttccatctaacgcagctggtcagtgggcacggttgctttcgcagctatctgaagcgctttggacatgaggaggcggatgattgcccatggtgcggaagtggacggagcgaaaccgcagagcacgttctcttctcgtgcgataaatatgcaagggaacggagctctctggaaaccgtacttggcagcagactgaatgcggataacctagtcccattcatgctgcagggtgaggcggaatggcaagcggtcaacagcttcgccgcagcgataactaccgagctcagaagagccgagagagccaggagggtccacgagtaagcaaatcttgatcgtcctcgcgaagcaatgcttcacggccataccgcggggggttctggatttgccctccttactgttacattgttatattaattaatcttaatcttaaatgtctaataaacgaattaaaaaaaaa
>R1_DSe#Non-LTR_retrotransposon/R1
cggacgtgttttcgttgcgctcgtgtacagattgcgaagaacttggttttccgtgtttggaaagtaataaaatcggtgaattagtgctccgcgaaagtcgtgtgctaattttcgtgtgttataaacaagcggtttggaagtaattaacaattaattgttgggaattttccacttagcacgtgctgaaggcgaacttacgagtaagtttttcgagtaagctttttgatcagctgtcacaaagcttattggtgggagtcactgctaaggtttgtgtctagggagagttttagtgctaccagactctaccgataggtggagctcgagttccagagcaactaccttttgtcagcgagtaaacgagcatacggttgctggcgtcgacggtaggtggagccaccatcgtatttatgccgatggagagcgacagcagcgcgagtgccttgagcggaagtagtgcctcgatgaagtccagacgaggcaggcgcagaagccatctggcatctaagagctcggcgccaacgcaggcgaaattggttgccctggcatcgaatggagtgccagaacccgttggggtactggaggagccgttttcgtcgctggaggacgcccgggcggctacggagaacgctgccattgatgctgcccccccccacgctgctgccaccgctgctgatcctactgctgcccctgctgccgaccacactgctgcctccgccgttttcactgctgctaaaattgttgccaccactgccactgccgccaccgctgccgcccgtgctgggcaagcagccatgatggcagagctgtcggccacacagcgcatggtgagaagcagcttccgcagactaggagaagtggacacggaagagctctcatatgctatcagccgctacgatgagctggtgttggcgctaatgctccggtgcggagagctggagacgcggcttgctatgccgccaccgccgccgccgtcgttgaatctgttgaaaaatacggccgccaatgctccccagatgcagcaggttgcacccatcgctgccccgcggactaccaaggtccgcgagacgtggtcagcggtggtgaagtgcgacgaccctgcgctatcggggaaagacatagcggaaaaggtgcgaacgatggttgcaccctctctcggagtcagagtacacgaggtccgtgagctccgtcgaggtggtggtgcgatcattcgcactccttcggtgggagagctgcagaaggtggtcgcttcaaaaagattcgccgaggttggcctaaatgtggcacggaatgcggccgagaagccgaaggtcgtcgtatatgacgtcgacacagctatcggccctgaggagtttatgaaggagctccacgaaaacaacttcgacagcgaaatgaatctggcccagtttaagaagtcagtgcacctggtgaccaaggcgtggtcggtagctgacggcgccacagtaaatgtgacgctggaggttgacgaccgggcgatggcgaagcttgatgtaggtcgtgtctacatcaagtggttctcattccgatgccggtcacaggtccgcacatacgcctgccacagatgtgtgggtttcgaccacaaggtcagcgaatgccggcagaaggatagtgtctgtcgccagtgcgggcaacaaggccacactgcggcaaagtgccaaaacccggtggactgccggaactgccgccacagagggcaaccctcggggcattacatgctctcgagcgtttgcccgatatacggggcgttgctggcgagggtgcaagctagacactaatgtttagcttcatccaagcgaactgtggccgaggccgagctgcgaccatcgagctcggagtccgactcaggagatcggagtctatgttcgcgctggtgcaggagccgtatctcggcggggacggaatggatgtgctgcctgaaggaatgagaattttcatcgatcggcgagggaaggcagccatcctagtggatcaccaggaagccatctgtatgccagtggagaccctcaccacagattatggcgtatgtctggtcgtgaaagggagttttggctcaatcttcctttgcgccgcatactgccagtatgatgcacctctggaaccgtacatccggtacatggatgcggtcctgctgcaggccagcagaacccccgcaatcctgggcctcgacgcgaatgcagtgtcccccatgtggcttagcaaactctctcgtcatgccgaggggcaagctaactacagacggggtgagctgctgtcagagtggatgctggaggcaagagtcgccgccctaaaccagtcaacagaggtgtacacgttcgataattacagagctacaagcgatatcgacgtgacaatcgtcaatgaggcagcatctatgtgggccacatatgagtggagagtggacgagtgggaattgagtgaccacaacatcattactgttgtggccgaaccaactaccgcgcgcgcagttgagagcatagctcctgtgccgtcctggaacttctccaatgcacgttggcgattgttcaaggaggaaatggtgagtagagcagccgaacttccggaaaacttctcagagtcgccgttggaccagcaagtttcgaccctgcgcagtatagtacataatgtatgtgatattgcgctgggaagaaagtccatccgattgcccaacaggagagcacgttggtggactgccgacctctgtgatgcaaggcgcgaagtccggagacttcgtcgcctacttcaaaatggaaggcgtcatgatgatgatgccgcaatagagcgtgtattggtcgacctgaggcgggcctcagccaactacaagaagctcatttggagggcgaaaatggatgagtggaaacgcttcgtgggagatcatgccgacgacccatgggggcgcgtctataagatttgccgaggccgcaggaagtgcacggagattgggtgcctccgcgtgaatggcgagatgatcaccgattggggtgactgtgcacgagtgctcctccgcaatttcttcccagttgcggagtccgaagcaccgactgccatcgcggaggaagtcccaccggccctcgaagtattcgaggttgatgcatgtgttgcccggttgaagagcaggcgctctcccggcttggacggcattaatggcactatctgcaaggcagtctggcgcgccatacccgagcaccttgcatcgttgttttcccgatgcatccgattaggatactttcccgctgagtggaagtgcccacgagttgtctcgctgctcaaagggccagataaggacaaatgtgagccctcctcatatagaggaatatgcttgctaccagtctttggtaaggtgctcgaggccatcatggtgaatcgtgtgagagaagttcttccggaaggctgcagatggcaatttggatttcgccaaggacgatgtgtggaggatgcttggaggcacgtgaagagcagtgtttgtgccagcccggcgcaatacgtgctcggcacattcgtggacttcaaaggagcattcgacaacgtcgaatggagtgctgcactccgccgactagccgacttgggatgccgggagatgggcttgtggcagagctttttctccggccgaagagcagtgatccgaagcagttccggtactgtggatgtaccggtaactagaggctgcccgcaggggtcaatcagtggcccatttatctgggacatactgatggatgtactgcttcagcgtctccagccgtattgccagctgagtgcatacgcggatgacttgctgcttctcgtcgagggaaattcccgagctgagctagaggaaaaaggtgcagagctgatgtccatcgtagaagcgtggggagcggaagttggcgttaccgtctcgaccagcaagacggtaataatgctgctgaaaggtgccttgagacgtgcgcctacggtgaggtttgctggagcgaaccttccgtatgtgcgtagctgtcggtaccttggcatcacggtcagtgaaggaatgaaattcctcacgcacatagcttcgcttcgccagcggatgaccggagtcgttggagcattggcgcgtgtgcttcgagccgactggggcttcagtcctcgagccaggcggaccatatatgacggactcatggcaccttgtgtgctgtttggtgccccggtatggtatgacaccgccgaacaggtagccgcccggagacgactagcctcctgccagaggctaatcctgcttggatgcctttcggtatgccgaacagtgtccacagtggcactgcaggtacttggcggagctcccccgcttgacttggctgctaagtttttagcggtcaagtacaagctgaagcgtggatacccgctggaggagaacgactggctatacggcgaggacactacgtgtctaagctggaagcagaggaagactcgcctagaggagtgcttgctgcagaattggcaaaacagatgggatgacgacagcgaaccaggacgggtgacgcacaagttcatcccatacgtcactctcgcctatcgagatccaagctttggattctcgatgaggacgtctttcctgctgacaggtcacgggtcgtttaacgcatttttgcaagggagagccctcagcgataccactgcttgcgcttgtggtgatccatatgaggactggatgcacatattgtgcgcttgtcctctatatgcagatttgcgaaacctcgatggacttggagtgcagcgccttggcgaaaactggaccttcaatagaatcctggaagatcagcagaggattcaacggctggcagcgtttgcggacgaggtgttccgtaggaggaggggtatttagcccaaaacttcgccgtgtggttagcgggcgagaatacttccacagcccgctattgcttgtcgtaagaggcgactaatatagcgactggttcctctaaccatgcttgtcggagcaaaaggaggaggcccaccgagcctctctttcggtaccacgggttgtgctgctccaagacagcacattgaggtaggccccctggtgggagtatcgtggtggctgtggttgatacccatatcgcgggtagagccttcgtgttcgacgtttgagttacggtgctagttgcgcaaaactcgggtgctgtgacccagagatcagtagagattttaggtagatctcgctcctcagcaagggggagtgcttgcccggcaagcaagtactcgaattgctaccggggtggtcgctatgtacatagctatagcttccagtccgggacgtttgtctggcgtatccagactcatgcaccatgttgatacatgcaccacttgtgggtgttcagggtgtcgtggttgtaatcccttcagtgtggaacacgccacgtaaaacaagttcggagaggtccgaaagtcac
>R2_DSe#Non-LTR_retrotransposon/R2
gggatcaggggtaattgcgagcagagggggagtatttttctgtaattcgtaagtcatatcatatggtgtgcggaaggggaattttactctgtaactcacaagtctctcctttactcaagtcgactcaaaacctcctcgtggtggtccccggtaatgctaaacttgtttagcagctaatttgagcggcaaaacttttccgatgggttggttccccagaggaaatttattcatattggaactacaaatagaaataacgagcctcggagcaatttacgcaatctgatgacgacccgaccctccgtggacatcttcccggaggaccaatatgaaccaaacgcagcggctactctatctagggtaccctgcacagtatgtggccggtcctttaacagcaagagaggactcggtgttcacatgcgatctcggcacccagacgaacttgatgaagaacgtcgacgtgtcgatataaaggcaagatggagtgaggaagagaagtggatgatggcgagaaaggaggttgagctcacagcaaatggacataaacacataaacaagcaactagcggtgtattttgcaaaccgcagcgtcgaagccatcaaaaagctaagacaaaggggcgattataaggagaaaatagagcagataagaaggcaatcagctctcgtcccggaagttgcaaatctaaccataaggcgccgccctagtagaagtgagcaaaaccaccaagtaacaacatcagaaacaactccaatcacacccttcgaacagtcgaacagggaaattttgcggacactgcgtgggtatagccccgtagaatgccattccaaatggagagcccaagagctacaaacgatcattgacagggcagagctcgagggaaaggaaaccactctccaatgcttatcgctatatctcctaggaatttttccggcacagggtgtacgtcacactctgacgagacctcctcggaggcctcgaaataggagagaaagcagaaggcagcagtatgctgtcgtccagcgtaactgggataagcataaaggaagatgcatcaagtccttgctaaatggaactgatgagtcggtaatgccaagccaagaagtaatggttccttactggagagaagtaatgactcagcctagcccaagctcttgcagtagagaagtgatacaaatggatcactcgcttgagagggtttggtctgctattacagagcacgaccttcgggcatcaagaatctcattatcttcatctccggggcctgacgggataactccaaaaacagccagggaggtgccgtcaggtattatgttgcgaataatgaacctaattctatggtgcggcaatctaccacactctatccgactggccagaaccgtcttcatcccgaagacggtgacggcgaagcgaccgcaagactttcgtccaatatcggtgccttcagtcctggtaagacagctaaatgcaatattggcaacccggttgaactcatcaatcaattgggacccgcgccagcggggcttcttacctaccgacggatgtgccgataacgcgacgatagttgacttagtcttgaggcatagccataagcactttagatcttgctacattgcaaatttagatgtaagcaaggcattcgattctttatcgcatgcatctatatatgacaccttacgtgcttatggtgcgccaaagggcttcgttgactacgtacagaatacgtacgagggtggcggtaccagtctcaatggggacggttggagttcagaggaattcgtccctgctagaggagtgaagcagggtgaccctttgtctcctattctatttaacttggtaatggacaggttacttagaaacctacccagcgaaattggtgccagagtcggaaatgccattactaacgcggccgcgtttgcagatgatttggtactatttgctgaaactcgaatgggacttcaagtattgttggacagaacgttggattttctatctctcgtcggcctcaaacttaatgccgacaaatgttttaccgttggcattaagggccagccgaaacagaagtgtaccgtgctagaggcacagagcttttacgtaggctcaagggagattccatcattgaagcgaacggacgagtggaagtacttaggcatcaacttcactgcaaccgggagggttcgatgcaatccggccgaggacattggtccgaagctacaaagattgacaaaggcccccctcaaaccacaacagaggatgttcgcccttaggactgtccttatcccacagctctatcacaagttagcccttgggagtgtggcgataggcatcctacgaaaaactgacaaactaatacgatactatgtgcgaagatggctaaatcttccgctggatataccgatagcattcattcacgcacccccaaaaagtggaggtctcggaattccatcacttagatgggtagctccaatgttaaggctaagacgtttgagtaatattaaatggcctcacctcacgcaaaacgaggtagccagctctttcctcgaagcagaaaaacaacgggcccgagatagattattagcagaacaaaatgaattgttatcgcgtccggcaatagaaaaatattgggcgaacaaattgtacctctcagttgatggtagcggactccgtgaagcaggccattggggcccgcaacacgggtgggttaatcaacccacgcgtttactaacaggaaaggaatatatagacggtattcgtctgcggataaatgccctacccacgaagtctcgtactacaaggggaaggcacgaattggaacgacagtgtcgtgcaggatgtgacgctcccgaaacaacaaaccatattatgcaaaaatgttaccgatcgcatgggaggcgcatagctagacacaactgcgtagtaaatcgaatcaagcggggacttgaggagagaggctgcgtagtcattgttgaaccaagtctgcagtgcgaatccggtcttaataaaccagacctggtggcactacgacaaaatcacattgatgtgatcgacatacaaattgtgacagacggacactctatggatgatgcacaccagcgcaaaatcaatagatacgacagaccggacatacgaactgagttgcgtcgcagattcgaagccgcaggtgacattgaattccattctgccaccctgaactggagggggatctggagtggtcaatccgttaaaagattgatagcgaagggtctcctcagcaaatatgatagtcatatcattagcgtccaggttatgagaggcagtctcggttgttttaaacagttcatgtacctgagcgggttttcccgagattggacttagctaaaacgtttggttcaaaacatttgcttgctgtcttggcataacatcaataaaggcataaacatcgcaaataatggtaatatataaattggctatgaggatggttttagtacgtaggcgttgcggaacttcggttcagatagagcaatgaatcgtgcatgctaggaaactgaagtgttgacagacctagtatctttcgatagatttccatacctccgcgatcaaaaaaaaaaaaaaaaaaaaa
>Copia2_I#LTR/Copia
ggttatgggcccagcccacgcggacataaaagtgaatagttctaaacgaattagaatattcggcatctttaaatattgtgattcagggatttaatacgaaaaacttatcgaagtgaaaatgagttcatcaataaaccaaatagaaaaacttgatgatgaaaactacagtgcgtgggctgtacaaatgaagagtgtcttaattcatgcggaattatggggggtggtgtgtggacgtgtggttaaaaacgaaagtgatagtgctgagctaaaggctttgttcgacgcgaaggacgaaaaagcattagcaagtataatgctatgcattaagacatcccaaattaaccatataaaaaactgtgagactgctgtagaggcatggcaaagacttagtgaaatccacactccctcaggaccggcacgacgtatatgttcgctaaagcagttgttgcacatgagaatgtctgaaacagaagttgtttcgagtcatgtgaacaatttttgtgcggttgttgaaaaactaaaagaaattcaattggtgatccaagaagaagtcctgagtattctcctgttgtccagtttgccggaatcgtttgaaagtttcgtagttgcaatagaaacgcgcgatgagttgcccacattgaaaatgttaaaaataaaattacaagaggaagggcaaaggcgtatggcaaatgaagaacattctgcaaaaagcgaacaaagtgcatttggaattcggtctgcgaaacaaaaagcgaaaagtgacattaagaagagtgtgcaagtaaataatcagcaactgattaacgggaaaagaacagttaattgttggaactgtggtcgcagcggccacaaagctgtaaactgtatgtataggcaaaggaaaggagaacatagagagagcgaaaacttaaataccgagaaatcattctctgtgctctgttcaactgtacagcttggcgaattgccaaaaaatatgtggtgccttgattcaggagcaacggctcatttgtgcggtgagagatcgatgtttaaaagcttcagagagcataaagagcgcattcttttggctggcaataagtatattatggctgacggtcgtggtacagtgaaaatagcctggcgcaactcatcatttgaattgatcgacgtactctttgtaaagaatttacaatgcaactttatgtcggtgtcgaaggcaattgaaaacggatttcgtgtgtcgttcgaaaacaggcgcggaattttaaaaaatgataagaataaagttgttttgattgctgaactgcaaagtgatttgtttatgttccaaaatgaaagaaaagttgaaagtgcatgtttcgttgcacagacaaatttaatgagaaagtggcaccagagattcggtcatttgaactttgcaagcttgaacaaaatgatcaaacaagaaatggtactcggactaaagaaaaaatatttaagtggcgcaaaagaaaatgactgtttgagctgcgcaaaaagcaagatatgtgtgaagagtttcccaaaagcctctggaaatcgcacaaatgaagtactggagctagtgcatagtgacatctgtggtccaatgcaaacgacgtctgttggaggtgcacgctattttgtcaccttcgtagatgacaaatcgagatacatgtttgtgtatttcataaagacgagagatgaaatactggccaaattcaaggagtttaaagcatttgccgaaaaccaaagcggcaagaagttgaaagcaataaggagcgacaacgggcgtgagtatttaagtaaagcgtttcaatctatcttgacagaaaacggcataaagagacaattgacggtaccgcacaccccacaacaaaacggtgtagcggagcgcgctaaccgaaccctggtcgagatggcaaggactatgatgattcacgcaggcgtcggcgactcactatgggctgaagctatcaatactgctgcttatctacgcaatcgcgctgagacgtcagcattatctgatgtaacaccgttcgagtcttggactggaagaaagccatatgtgtcccacctgaagatatttggttcgaaggctatcgtgcttaacaaatccacaaaaaggaagttttctgcgaagggcgaagaaaatattttggttggatactctgatgcttctaagggatatcgcctgttcaatcctatcaggaagaatatctgtgttgctcgtgacgtaattgtatttgagaacgaccaggatgatggtatgacggcagggcaagcagtaccttctcccgatgttcaacttgtggagatgcagcaccttccagtctgtgttgctgagggtaagaaacaagatgatgttttccaggtgtcagataaacacgttgacgacgttgcgtctgtcgagcaacaccgattcagagggagaagtcgtcatccactgaagacaatgaagccaccgaagtcagaggacctggacggccaaagaagatttatactggtaaacctggaagactacgaaaacaatacaacatggtcaacggcatgagtacggatgaggttccaattccaacaaggcgtcaaggaggcgttaaccataagaaactttgaagaatggagaacctcaatgcagaaggagttggagagcctacgtgcaaacaaaacctggtcattggtggatttgccggcaggtgagaaggccattgggtcaaaatgggtctttgcagtgaagcgtaacaagatgggcaaagtcgagaggtttaagtctcgacttgtcgcaaaagggtgcgctcagcgatacggcgttaacttcacggatacgttctcaccagtggcacgctactcatcaatcaaattagtaattgctttggcggtggaaaacggtctctacatgcaccaaatggacgtctcgtctgcatacttgaatggtgatcttcacgaaacggtatatatgaggcagccagagggattcatcgatgaacgatatccaaagaaggtgctgaagttacacaaatctatatatggactgaagcagagcggccgagaatggaataaactactgaacgaagtactgcaaaagattgggttttcttcatgccctagcgagccatgtgtttacacccgtaattctggcaaaagtaagaaccttgttgtagtgtacgtagacgaccttatcatagccagttcaagcaaggaggaactgtgcgatattaaagcatcaatttcaaaagaattcgatgtcgtagacgggggcgagctaagacatttcctgggtatcgaaattgaacgtgacggagaaactggtggaatcaggattggccacaagcagtatattgagagccttctcaatgattattcgatgcaggattgtaagccgaatctcatcccactggaagcaggctttgaagtaaaatgtgacaaggccgattgtcagaaggtgaatcaagtcagctatcaatcgctgattggctcattaatgtatctggcaatcacaactcgtcctgatattatgcattcggtcattaaactatcacaacggaactctgacccacataaagagcacgaagccggtgcaaagcgagttctgcgatacttgaggggcacagctgatttgcagttacactacgagcgtactggtgtgcctatacattgctatgttgacgcggattgggctggtgacaccacggaccgaaaatcctttactggatgggcatgtattgctgcaggagctgcctttacgtgggactcaaagaaacaatcagtggtttccctaagcagcacagagtcagagtatgtggcactttccatggcagcgaaggaagtggcgtatgttcggaaattggtcaacgaaatgggttttggtgaaacacaggcaactaaggtttatagcgacaaccagagttcccagtgcttggtgaaaaatgacactttccatgcacgtagtaagcatatagatataaaatatcattatataagagaactgtataagaacaatataatagaagttaattatgtacccacagaaaacatgatggcagatgttctaaccaagaatttgaatagatttaaacatgaaaagtgtatccaagggatgggtttaaactaacaaaaatgtattttgattttggaattaagataaaaatattatccgtaagggttgacatattgcattgagagggag
>Copia2_LTR_DM#LTR/Copia
tgttgaaaatatgtatgtaatatgtatgtatatataataatatgtaataaagtcaatgcactgtgtctccctcttttggtcgcggtaaccaaaagcttttttctcttattgtgttatcctctttagcgtgtaatttggctgcctgcgtgcagtaacattgtactctagatcagtcacaataaatacttgaaacgaata
>Copia_I#LTR/Copia
ggttatgggcccagtccatgcctaataaacaattaaattgtgaattaaagattgtgaaaataaattgtgaaatagcattttttcacattcttgtgaaatagctttttttttcacattcttgtgaaattatttccttctcagaatttgagtgaaaaatggacaaggctaaacgtaatattaagccgtttgatggcgagaagtacgcgatttggaaatttagaattagggctcttttagccgagcaagatgtgcttaaagtagttgatggtttaatgcctaacgaggtagatgactcctggaaaaaggcagagcgttgtgcaaaaagtacaataatagagtacctaagcgactcgtttttaaatttcgcaacaagcgacattacggcgcgtcagattcttgagaatttggacgccgtttatgaacgaaaaagtttggcgtcgcaactggcgctgcgaaaacgtttgctttctctgaagctatcgagtgagatgtcactattaagccattttcatatttttgacgaacttataagtgaattgttggcagctggtgcaaaaatagaagagatggataaaatttctcatctactgatcacattgccttcgtgttacgatggaattattacagcgatagagacattatctgaagaaaatttgacattggcgtttgtgaaaaatagattgctggatcaagaaattaaaattaaaaatgaccacaacgatacaagcaagaaagttatgaacgcgatcgtgcacaacaataataacacttataaaaataatttgtttaaaaatcgggtaactaaaccaaagaaaatattcaagggaaattcaaagtataaagtcaagtgtcaccactgtggcagagaaggccacattaaaaaagattgtttccattataaaagaatattaaataataaaaataaagaaaatgaaaaacaagttcaaactgcaacatcacacggcattgcgtttatggtaaaagaagtgaataatacttcagtgatggacaactgcgggtttgtccttgattctggtgctagtgaccatcttataaatgatgagtcgctgtataccgacagtgtggaggttgtgcctccacttaagattgcagtggccaagcaaggcgaatttatttatgccactaagcgtggtattgtccgactacggaatgaccatgagattacactggaggatgtactcttttgtaaggaagctgctggtaatttgatgtccgtaaagcgtctccaagaggcaggaatgtcgatcgaatttgacaaaagcggtgtaaccatttcgaaaaatgggttaatggttgtcaaaaattcaggtatgttaaacaatgtacctgtgatcaattttcaagcatattctataaatgctaagcataaaaataattttcgtttatggcatgagaggtttggccatataagcgatggcaaattattagaaataaaacgaaagaatatgtttagtgatcaaagtcttctaaacaacttagagttatcatgtgaaatttgtgaaccctgtttaaatggtaaacaggcaagacttccttttaaacaattgaaagataagacccatattaaaagaccactttttgtagtacactcagatgtctgtgggcctattactccagttactttagatgataaaaattattttgtgatctttgttgatcagtttacacattattgtgtaacttatttaattaaatataaatctgatgtgtttagcatgtttcaagattttgtagccaagagtgaagctcattttaatttaaaggttgtgtacttatacattgacaatggtagagaatacttgtcaaatgagatgagacaattttgtgttaagaaaggaatttcttatcacttaacagtgccacatacacctcagttaaatggtgtttctgagagaatgataagaaccattacggaaaaagctcgaaccatggttagtggtgcaaagctagataaaagcttttggggcgaagcagtattaactgctacttatttaatcaacagaattcctagtagagcacttgttgatagttcaaagaccccatatgagatgtggcacaataagaagccatacttaaaacatttgagagtgtttggtgcaactgtttatgtgcatattaaaaacaaacaaggaaagtttgatgataaatcatttaaaagtatttttgtgggctatgaacccaatggttttaagttgtgggatgctgtaaatgaaaaatttattgtcgcaagagatgttgttgtcgatgaaaccaatatggttaattctagagctgttaaatttgaaacagtgttcctgaaagatagtaaggaaagtgaaaataaaaattttccgaatgacagtaggaaaataatacaaacagaattcccgaatgagagtaaggaatgcgacaacatacaattcctgaaagatagtaaggaaagtgaaaataaaaattttccgaatgacagtaggaaaataatacaaacagaattcccgaatgagagtaaggaatgcgacaacatacaattcctgaaagatagtaaggaaagtaataaatattttctgaatgagagtaagaaaagaaagcgagatgatcacctgaatgaaagtaagggatcaggcaacccgaatgagagtagggaaagtgaaacagcagagcacttaaaagaaattggaattgataatccaactaaaaatgatggcatagaaattattaatagaagaagtgagagattaaagactaagcctcagatatcctataatgaagaggataatagtctaaataaagttgttctaaatgctcacactatatttaacgatgtcccaaattcatttgatgaaattcaatatagggatgataaatcttcttgggaagaagccatcaatacagagttaaatgctcataaaattaataatacttggacaattacaaaaaggcctgaaaacaaaaatattgtagatagcagatgggtattttctgttaaatataatgaacttggaaatccaattagatacaaagctagattggttgcacgaggattcactcaaaaataccaaatagactatgaagagacatttgctcctgtagctagaatttcaagtttccgatttatattgtcattagtaatacagtataacttgaaagtccatcaaatggatgtaaaaacagctttcttaaatggcacgttaaaagaggaaatttatatgagacttcctcaaggtatatcgtgtaatagtgacaatgtgtgtaaattgaataaggcaatttacggactcaagcaagcggctagatgctggtttgaagtatttgagcaagcattgaaagagtgtgagtttgtaaactcttcagttgatcgctgtatatatattttagacaaaggtaacatcaatgaaaacatatatgtattattatatgtagatgatgtggttatagctacaggagatatgacaagaatgaataacttcaaaaggtatttaatggaaaagtttaggatgactgacctaaatgaaataaaacattttattggaattaggatagagatgcaggaagataaaatctatttaagccaatctgcatatgttaaaaaaattttaagtaaatttaacatggaaaattgtaatgcagttagtactcctttacctagtaaaataaattatgaattacttaattcagatgaagactgcaataccccatgccgtagcctcataggatgtttaatgtacataatgctttgtacacgcccagatttaactactgcagtaaatatcttgagcagatatagtagcaaaaataactccgaattatggcagaacttaaaaagagttcttagatatttgaagggcactatcgatatgaaattgatttttaaaaagaacttggcatttgaaaataaaattattggttatgtggattctgattgggctggtagtgaaattgatagaaaaagtacaacagggtatttattcaaaatgtttgattttaatctcatttgttggaatacaaagagacagaactcagtagcagcctcatcaactgaagctgagtatatggccctatttgaagccgtgagagaagctctatggcttaaatttttattaactagtattaacattaaactagaaaaccccattaaaatttacgaagacaatcaaggctgtattagcatagcaaacaacccctcatgtcataaacgagctaaacatattgatattaaatatcattttgccagagagcaagttcagaataatgtgatttgtcttgagtatattcctacagagaatcaactggctgacatatttacaaaaccgttgcctgctgcgagatttgtggagttacgagacaaattgggtttgctgcaagacgaccaatcgaatgctgaatgaaatttttatatatatttttcaaatttaaattcctgtaaacatattttgttacaatgatctgatcgggtttttctgggttttccccgtatcctcgcagcaaatgctggatcagttaacacttcccagaatgcacaccacccacatttgatagttactaatgaatattattgttatgtttttaattatagacgttatttttgagggggcg
>Copia_LTR#LTR/Copia
tgttggaatatactattcaacctacaaaaataacgttaaacaacactactttatatttgatatgaatggccacaccttttatgccataaaacatattgtaagagaataccactctttttattccttctttccttcttgtacgttttttgctgtgagtaggtcgtggtgctggtgttgcagttgaaataacttaaaatataaatcataaaactcaaacataaacttgactatttatttatttattaagaaaggaaatataaattataaattacaaca
>Copia-1_DSim-I#LTR/Copia
ataaacctctgccctgtaaacacgtttaataggttatgggcccagacacaagtttggtgcggtaactcgagtggatttgtctttacgaaaaagaagattcggaaagtgactattaaaagtgaatttgtctttacgaaaaaagaaaattcaaaatgagtattacggtcaacattgataagctcgatgagagcaattatgacatttggtcaatgtccatgcgtagtgttctgatagcttcagatttatgggacgcggtatgtggtagtgtgaaggaacccgatgatgcgccagagcctacgaaatggaacactaaagacgcgaaagctctgtcgagcataattttgcatctaaaaccgtcccaaatgatgcacattaagtcgtgtgtgactgcaaaggaagcgtggaacattttagaaaaaatacataagccggtcggaccgttaattcaaatgcagctctatcaaaaactcattcgcttaaaaatgaagcaaggtgataatgtgacagactatgtgaattcatttgtagaaatttgtggaaaattggaagaactcgatattttactaggtgataacctaaaagtgattatgctgctaactggacttccaaaaagctttgaaaatttcgtagttgccatgcaaacacgcgataattcgcccccgttttcaactgtaaaattgaagcttctcgaagaagctgaacgacttagggtgaacgaagagtgcgaagaagttttcgagaaaagggcatacgtgactcgggttgaacagtctacctcgaagagcaatacgaaaaataacggttcctacgaacgacgtcaaaagcaaagtgtaaaatcgtttgagtgctggtcgtgtgggcagcgcggccacaaagctgttaattgtagagaaagaaaaactgaaaataataaaaagcagagatcatattctgcagtgtgttatggctcaagtgtgagtgaaatgtcgcgaggtacatggtgtctcgatagtggagccactgctcatttgtgttgtgagcgagacattttttcggaatttaaagaacataaagagcgtattctattggcgggaaataactgtattgagtccgttggccgtggcacagtgattgtgaaatggcgcgaattcgaaataaagctggttgatgttctttatgtacaggaacttcaatataattttatgtcagtgtcgaaggcgatcgaaaaaggtttttgcgtgaaattctcagaaaaaggcgcgagtgtaattgagaatgacggaactgtaatactaaaggcagagaaacgtgaaaatttgtttctgtttgagaatgccaagaataaatgttacaatgcgcaaaacaaaaattcatcgcaattatggcataatagattcggacatctaaatttcagaagccttaataaaatgataaaagaaaatatggtgaaaggcatgaagttaaattttaacgaaaacattgcctgtgagtcgtgtgcaaaaggcaaaattagtgtaaagcattttccaaaggccagtgaaaatcgcgcaaaagaaattctgggtctagtgcataccgatatttgtggcccgattaataaaaaatcaaatggtggtgcacgttactttgtgacctttattgatgacaaatccagatacgtaacggtgtattttatgaaaacgcgagatgaagtttttgaaaaatttaaagaatacaaatcatttgttgaaaatcaaacgggtaaaaaattgaaaatcttgagaaatgacaatggtcgtgaatatttaagtggcttgtttgaacagtttcttattaatcatggcattaaaaggcagctaacagtgccgcacaccccccaacaaaatggtgtagcggagagagcaaacagaacattagtggaaatggcccgtactatgttactgtgtgctggccttgatgaaagtttttgggctgaagcgatcaagacagcatcctacttgaggaaccgtgcagaaacaacaacgttgcctggtttaactccttttgaggtatggacaggaagaaagccatacgttgggcacctccgtgtctttggtgccaaagccatcgtgttgaacaagacacataagacgaagtttgctccgaagggtgaggagcatatactggttggctactccgaaacggcaaaggcgtatcgactgtatagccatgagaagaggaagatgatcgaagcgcgggacgtcatgtttttcgaagatgacttgggcagaagtggcttgcctggtgaaacggagttaaaattggttgaactccaaggcaaatctacgcttgtggttggtgagttgtctaataatcctcctaatgtggagcctgaggcaggcgatgacgaactagcaagtattgaasaagagccagaagacgtggatccgaaaaacgagcagcttgaagaaaaagaagcacaaagagctccgggacgaccgaagctagtgcgatctggtctcccaggacgacctcgcaaagaataccagatgctgaatgtcctgacgactgaggacattgctgttcctggaagttttgaagaagctatgaacggtgatcacagcgataaatggaaagcttctgttcagaaggagatggatggcctgcgagcaaacaaaacttggtcactggttgacctaccgaaaggcgagaagactattggttgcagatgggtctttgcgttaaaacgagacaagaatggccacatcgaacgcttcaaatcgagactggtggccaaagggtgcgcacagcgccagggtattaattatttcgaaactttttctcccgttgccaggtactccacaataagattggtcatcgcatcggcagttgaacatggcatgttcatgcaccgatggacgtttcttcagcgtacctaaatagcgaattacatgatgtggtgtacatgaggcaacctgaaggttttatagatgagcagtttccgagacgcgttctgagactccacaaatcactgtacggccttaaacagagtggacgcgaatggaacgagagactgaatgccgtgctattggagattggtttcactccttgtcctagtgaaccttgtttgtacgtgcgcaaagttgatgacaatctgggtctaattgtggtgtacgtggatgacttgatcatagcgagctccaacaaagatgacctaaacgagatcaagttgcttatctccaagaagtttgacgtggtcgacggcggcgatcttaaacatttccttggcatggaaattgagagagagagtgaaactggaagtatcaaaattggccacaagcagtatgtggagacactccttaacgattatggaatgcaaaattgtaagccaagcagtattccattggaggctggccatcagataaaatgcgacgacgagggatgtgatcgtgtgaataaggaatcttatcagtcattgattgggtcccttctgtatctggcgatgacgactcgaccagacatattgcattctactgtgaagttggcacagcggaatgcagatcctcataaggagcacgaggcggctgccaagcgtatcttacgctacctgaggggcacttccgagaagaaactacactacagaagaactgggcagagcattcactgctacgtggatgcagactgggctggcgattcttcagatcgcaaatcatatactggatgggcgttttttgctgctggtgctgcctttagttgggaatccaagaagcaaagtattgtagctctgagcagcacagaggccgaatatatagctctctcctcggctgccaaagaggcggtctatatcaggaagctggttgccgaaatgggtttcggagatgtcaagactggtgcagatctatagcgacaaccaaagttcgcaatgcttagttaaaaatcctaggttccatgcaagaagcaaacacattgacattaagtatcatcatgttagagatatatataaggataaaattgtaagtattagttatgttcccactgaagacatgatagcggatgtgttaacaaagaacttaagtagaattaagcataatagatttattaagctaatgggaatgttttgagtgaatatgtaaacatacaacgttgagaaggagtgttgaatatataa
>Copia-1_DSim-LTR#LTR/Copia
tgaacatatatgtataaagaacaacgatgtatgtgtataagaaacttgtgtactcaaacactcaagttgcctgcgagcaacggttaattcctttttgagtgttttcgccactaatcggcgatcactctttgttcgcatattttgacgctgcctgtgtgcagcaagtatacataatttgaattcagttacca
>DNAREP2_DSim#RC/Helitron
ttataccccttactcgtagagtaaaagggtatacgagattcgttgaaaagtatgtaacaggcagaaggaagggtttccgactatacatatagatcaggatcaatagccgagtcgatccgtctttccaactgtccgtctgtccgtatgaacgtcgaaatctcaggaactataatagctagaattttaagattcagcattctgaattctagagacaaggacctagggcacccatgttaccacgcccactctaacgcccacaaaccgcacaaaactgccacccccacacttttgataaatgtgttgatgcacatttctattaatcttgtaaatttctatcgatttccaaaaataatttttgccacgtccactcaacgccacaaaaaccgcccaaaactgccactcccacatttttgaacaatttttaaatttgttcattttattcctcattttttttccccaaatatctatcgatatcccagaaaaatcaggaaatttcgcgttcgcattcacactagctgcgtaacggatatctgatagtcaaggaactcgacaacagcattctctctt
>DNAREP1_DSim#RC/Helitron
ttatacccgttactcgtagagtaaaagggtatactagattcgttgaaaagtatgtaacaggcagaaggaagcgtttccgaccatataaagtatatatattcttgatcaggatcaatagccgagtcgatctggccatgtccgtctgtccgtatgaacgtcgagatctcaggaactataaaagctagaaggttgagattcagcatacagattctagagacaaagacgcagcgcaagtttgttgacccacgttgccacgcccacaaaccgcacaaaactgccacgcccacacttttgaaaaatgtgttcgatattttttcacatttttattagtcttgtaaatttctatcgatttgcaaaaaaactttttgccacgcccactctaacgccctaaaaccgcccaaaactgccacgcccacattttgaaaaatttttcgatattttttcataattttattagtcttgtaaatttctatcgatttgccaaaaaactttttgccacgcccactctaacgccctaaagccgccgaaccggtcacgcccacacttttgaacaatttttaaattttttctcattttattccccaatatctatcgatatcccagaaaaattatgaaatttcgcgttcgcattcacactagctgagtaacgggtatctgatagtcggggaactcgactatagcattctctcttg
>DM1731_I#LTR/Copia
ggttaatgggcccagcgccctaggagctgcctaaaggagaaacgtgtagtgaaactcaggagttagattttggagtctactcaagattgccggaatgagtaacctgtatcagatcgataagctggaggatggatcctatgaaacgtggagcatccagatgcgttcagtgttggtgcacgcatgtttgtggaaggtggtttcaggagagtccgtgaaacctgaggttgatactggaggtgcttggcaatcccaagatgaaaaagcattggccacgatcatcttgagtgtgaagtcttcgcaacttggttatgtaaaagggtgtctcactgcggctgaggcatggaaagttttacaggatgtccaccagccgaaagggccgttacgaacggtcatgctgtataagaagttgctgagcaaacgtctgttggaagggcagagtatatcgtcacatattaaagaatttaaggaaatctttgatgcccttgatgcggtggaaattggtatcaccgagaaattgcgcagtgttgttttgctgtcgagccttccagagagtttcgagaatttcgttgtcgccattgagacgcgcgacgacgtgccgcttttcgatgctctatgtataaagctgatcgaggaagacacgagaaggggaggagcggagcagcagagagaaaaacaaacggagagcgcaaaggcatttactgcagtacataagccacaggcgccggcgagagaagctcggccgagcgcaaagaagaggaaagacgtagtttgttataactgtggagagcgtaggcattttaaagcgaactgtcgtcgcgagaaagtaaacaaagagagcgcgacacaagaacaatgcagtttgttaaatgcgctggatagtggtggtttttggcaaaacacagtggtgtctcgatagcggggctaccagtcacatgtgctgtgacagaagtgtttttactgagtttgaagagcacactgaaaaaattagtcttgctggaaatggattcctactagcaaagggcataggaacagtgaagctgaagactgatttatgtactctggtattgaataacgtactcttcgtcccagatttgaacggcaactttatgtcagtcagccgtgcagctcagtataaatgttttgtcaattttggaccacattacgctgacgtcattcaggaaggcgagcgaatactgcgtgtaatgagagctggtaatttatatatgtttcaagggaaacataacagttgttttgcggccgttgatgctgatggttcactatggcataaaaggaatggccatttgaatacaagcagcctacaggagatggtgaggaagaagatggtgtacggtgttgaaaaggtcgttttcaaaccagacgcagtatgcaagacgtgcatgctggcaaaaatccatgtgcaaccatttccgaagacaacgaggagcagagctgaggagctgttggatatgatccattcagacctgtgcgggccatttagcacaccgtcacttgctggatcaaagtactttctcactttcatagacgacaagtccaggcggatttttgtatatttcttgcggaagaaggacgaagtcttcactaagtttgtcgagtttaagaaactggtcgagcgacaaacaggtagaaagataaaatgtatccggagcgataatggtggtgagttcgtcaataatgtttttgatgactatttaaaggcacatgggatcgctagacagctgactattccacacactccccaacaaaatggagttgcagaacgagccaaccgcacgctagtagaaatggctaggtgcatgttgctgcaatcggagttgggtgaggctctatgggctgaggcgataaacactgcggtgtatctgaggaaccgatcaacgagcagagcattacaaagcaaaacccctatggaagagtggaccggaaaaataccagcagtgagccacttgagggtttttggtgccatagcagtggcattggacaaaggagtccataaaggcaaattcgaatccaaaggaaaggaatatcgtatgattggatattcaatagctgctaaggggtaccgtctgtttgacaaagagaagcggtgtgtgatcgagaagcaagatgtcctttttgatgagtctggtagtttggtaaatcatggaaataccattgagttccagtttcccgcaactgatgacccggagccgcagagtgattcgaatgcacgggaaggtgacgatacagaacccgtgggcagcagcgacgactatgagagtgcagctgaggcagaagaagctgaagtacatgtggggcctggacggccaaagattgttcggacgggcagaccagggcgcccgaagaagcaatacaatgtacttggcgtgttgatggctagcgacgtcgaaattcccaagtcctatgaggaggccatcaattcgcagtattctgcaaagtgggaagaggcaatgggcctggagtacaaggcgctacttgcaaatgagacatggaagctggctgacttaccaagaaatcgccggtgtgtggcttgcaagtgggtgtattccctgaaacgagacgtctctggtagaattgagcgcttcaaggcacgactagtagcaaaggggtgttcgcagaagttcggagtggactacttcgagactttttcacccgtgtgcaggctcgagagtgtgaggctcattttggcattggcagcagagatgcaattgtacttgcatcacatggacgtatgcacggcgtacttaaatagcgagctaaaggatactgtgtacatgaagcagccccaagggttcacagatgctgctaatcccgaccaggtgttattgctgaggaaggcaatatacggcttgaagcagtcaggcagagagtggaactccaagctcgacggtgttctaaaagacttgggatttaaggcctgtaatcatgaaccatgtctttatcagcaaagtggtcaaggtaatctgatgctcatcttagtatatgttgatgatttaattctagcgtgccagtcaagagaagatatggaggatctgaaagccaagatttcagagtctttcgagtgcacggacaagggtccactgcatttgttcttaggcatggaggtgcaacgagatggcgaccttggagaaatcactttgggccattcgcaatatatcaaggaactattgcgggattatggcagcgagaactgtagaccagcgacgacacctttggatgcagggcatcaagttttgtgcgcgggtgagcagtgccagaaggtcgacgcagggcagtatcagtctacaattggtgagctaatgtggcttgggcttactaccagaccagacatgctacattcggtggcgaagttggctcagaggaatcaggacccgcattctgagcacatggtggctgtgaagcacatcctccggtacttggcgtcaactgtggacgtcaagctgcattatcaaaagtgcggtcaggcatttaccggctttgtggatgcagattggggaggcgaccgtttggaccgaaagtcatacacagggtatgtgtttttcctgtctggcggaccagtatcatggaggtccgagaagcagcagagcgtggcgttgagcagtactgaagccgagtatatggctctgaccacggcttgcaaggaagctatagctttacgaaggctaatagtggagatcgtatgcggtgatctgaagaccccgacggttatgcatggcgacaacctgaagtgcgcagcacagttagcgaagaacccggttcatcactctaggacgaagcacatcgacattcgatatcattagagaagtcatgaaagagggtcacgttgtgttagagtacacttctacgaatgagatgatagcagacattatgacaaagaatctttcaaagggaaagcataatgggtttatgaaaatgttaaatttgttttaatttttgtaaacatgttggcattgaggaaggc
>DM1731_LTR#LTR/Copia
tgttgaatataggcaatgcccacatgtgtgttgaatataggcaatttccacatgtgcatatgtaattttgtatgagaacatacatacatacacatgaactgtatgtatgtatatatattagcaaataagcagccgcatgaaggtggcatttttatgtgtatcagtttcagtttcaaataaaacttcttcgtgttcggacacgcggctcaagactttttatttcgcgtttactctttcagcctttgctctcaattcgctgagtttgggtgaagattaggatcttcccattatgattgtcagtgttccacacttggagcaccttttcaataaacaaca
>ACCORD2_I#LTR/Gypsy
ggcgcagccggtcaacggacaagggattaacaatgcccactacgcttaaagaggtattgaacatgtgacggcagtggttgtggggattttattagtgagtggtgaaatagaaaggaattggataaagcgtattgaaacataataacgtgcaagtgcaagtaaaacaaaggaaacaaacgaaatcaagttcaaattgcttcacaggcgaccgtatatgtgtacatcaaacgctgataaggcaccgggatcgcttgtgcgggacaatttacaacaattataccaacaagttactgtgtgtgatgaccgtatatgtgtacatcaatcgctgataaggcaccgggatcatccatacaccctaactcataaaaatggtaaattaatcaacaaaaaaaaaaaataaataaataaaaaaaaaaaaaataaaagaggaaaaattttttctgacatgttaaactactgtgtatggttaccatttgtgtgtcggagagcgcttggtgtgtgcgagagtattggttgctctttggttacttcataagaatggtaatttcatcaccatggtaatattacatcagcctatattcgcactgcgaacggttgttgtgtctctatagttctgagaacaaccgtttggcacggcgacagagcgacgtcgctgccgctgagtgttggtcgttgtgcacaacagaaaagagaatggtaaagaacgagatcagtcgaatattagactacgttgtgaccagaactcgctccgcaaagaataaattttggacaccgatcgcctccgagacaacgggacctcctacacaagtgtttttaaaaaaaaaaaagaaataaatataataataaataaataaatgtaagttgtgtgattaacgaccgaatatgtgcacatcaatcgctgataaggcaccgggatcgttttcacttaaaaatttaaatgaacacaaattttttttaacaaatacagaactcgctgtgcaggaggtgaatttgaacatcagtcgcctccaaggcaacgagatctaattcacagtgggttataaaaataaatgtgagttgtgtgattaacgaccgaatatgtgtacaacaatcgctgttaaggcaccggtatcgttttcacttatccatttacatgaaaaaaaaataataataataacaatcataataatactaataaataaaaaaaaatagacaaaaaaaagaaaaaaaggaagaataaaaaaaaaaatttgcacagtgatacagtttccttcggcaaaatcaagtaagcatgtatgtgtttgtgttgcgccgcttgtataaccctagcgacgtcgacgcatcactgcacattggctgccgccaaaagctgatgtcgctccagagtgcgaaagttaaaagtatataacagaaagcatttcagaccctgtaacgtatgtccctttgtacccctgtccggccgtatgaacctcaattagatttgcagacattatgactcctacgcttcgccagtatatacagtatatacactacaaaaaaaaacactcaattaaaaaaaaacccactcaaaaaaaaaaatgcatatatgtatagaaaaaaaaagaaaaaaaaaaaccaacttaacgcctactgttgtcacatgttcacagacctataaaaaatacactctattcaatagctatttaaatcatgtattacagctaaagtcgaaaacacgaaaaaaaaaactacaaaggtggatagaagcacagcagcactacaagaacgacatatactaagcaccgggaaacaaggataagaagaaactgcgtaacggacacacacatacaggttttcttttattttgaaaagaatacacacatataatacacattcaaacagatacatatacatagcatcacagaatataatacaatatattactacattaatatacaaacgaaaacaaaacaagcctaacacccaaaattttccctaaacaaaaagatattattaatatacctatttttacatattattacacatatcataactataccccaatatataattattcactattatttgcaaaaaaaaaatacagatttcttcccaatacgtgtaaatgttaggaaaaaaagccaacattagtaatacagttaggggcagactagggctaagaagcgaatctggtctatctgagataagggaagcgacagaacctaaagaaaaagaccagtcggttcaatccgaagacaataatcccaccaacactatggattccggtaacgacacagcggcaataagtcctatcgttaattcatcaagaaacacaaacctgagcctacaacaattactaacccttgtacatcaactaccaacctacgaaggcccacctgacaatcttgatagattcatagacagagtagatcagctccttttgttagcctcatcagtggaccaaacaacaggcggaaagtacttacttggaactatccgtgacaaaattaaaggcagggcagatgaagcactgaatgtctgcgatgtactccttacttgggatgacatcaaaataaacctcaagcgactatactctagcaagaaaacagaagaaatgcttgttagagagctacacaaccttccggacggactcagtatgggaaaattgtattactcagccgctaaaataagaagcgatttaatgtcactcgctagagaagccgaccctagtgcacactctctcgcggtcaaacgcgaccaatacgatagattctgcctaaatacattcctaactggattaaaggacccacttagttcagccattaggaatcaaaggccagagacaatcgagaaagcatacgagtacggtcagattgaattaaatttccatagaagcctgaacaaacaccaagataaccgacgacgcgacaacccatttcacaggaatcacccatacgcaaaaggacaaccaaccaatagcgactacaacaatcgctacataccacgacaacagaactataataatggcaacaacgctcgtcatgtaccacgatatgataacaacagcaacaacaatgatagccgctttatacagagacagcaaaattttaacaacaataataatagacgcttcacacgtcaacataattcccataacgatagtaatggtcgacaagacagagaaaccctgggcaggaaccccttccacaataatgaacaaccagatcagacccttagtcaccagaacaggaacaagcataacccaagcgctcccctatgtaacattaacgatgatgcgaattttctactagaagcctcgggaagccagtcggccacataagcaagaagactcacggatcttccttgccatttgttttcttatcaccaaactccatggtgtcaaaccctctcaaattcctaatagacactggatctactcactctttcataaatccagcacttattaacgaagagcacgacaaaaaaattaacctcggatatcaatatccacactgttcttaataaattcaaaattcgggaatataccgataaaataaatttcaaacaattcgaaaaaatacccaattttaagttcttattattttgatttccactcccacttcaatggcctcctaggcatggatatcctatctagcctaaatgcaaaaataaaccttgccgaatccatactagaaacaccagaaaccgccatcccaatcctcacaagagcaaaccctgtagacacagtatataacctgccacaaaataccaaaatgctacttccgctcccagtaaacttaatggagggagattttatatatgaaaccaccaatttggataatcaagtatccataacaggcggtttaaacaccgcaaacgcaggatcagcttatttcgaggtctgcaataactcagaccagatccaaacactttacctcgaagaaccgttacaggcagaagagttctcttcgcaaacccaccaatacttaaactgcatgaccgcggcaacagatacagaacgacaagacgaccaacaattaaacattctgacggaacacctcaacagcgaagaaaaacaatacatacttaaactgtgcaagtcattcaaaagacttttccacaacgaaaacaaccaactaacgttctctaacgccatcaaacactctataccaacaacagataatataccgattcacacaaaatcataccgttacccattcgtacataaagacgaagtccgaaagcaaatttcaaaaatgctcgaacaaaacatcataaaaaacagccattccccctggagtgcacccgtttgggtcgtacctaagaaaagtgacaacataggcgaaaaaaagtggcgcttggtaatcgattttcggaaattaaacgagaagactgtctctgatagataccctatcccaaacattgcagatatactagacagcataggaaagaccatgtatttcacaacaatcgacttagcaagtggctttcaccaaattcaaatgaacccacgcgacgcgagcaagacggcattcaccgtcgaaaatgggcattacgagttcacgagaatgcccttcggtctcaagaacgcccctgccacgttccaacgcgttatggacaatgttttgggtgacctagtcggtaacgtctgtctcgtctacctcgatgacataatagtattctccccctcactccaaaaacatatagcagatattaaatctgttttcacaaaactccaaaacgcaaacctaaaaatccaaccaagcaagtgtagcttcttaaggaaagaaatcgacttcctgggacatatcgtaacccaggaaggagtcaaaccaaacccacttaagattcaaaccatctaggacttcccatgtccaaagacaaccagggaaattaaatcatttttaggactattagggtattacaggaaattcataaaggactttgcgaaaataactaaacccataacgagacagttaaaagggaagaaatttataataatagacgatgaatttagacaagcattcgaaacgtcgaaagatctcctttgtaatgatcctatactcatataccctgatttcaataaaccgttcacgctgaccacagacgcaagtaattatgcgataggctctgtgctgtcacaaggtccagatactaatgacagacccatatctttctctagcaggacactatcgaacacggaaatccgctattctacgatagagaaagagatgctagctatcatttggtctgtacgtcacttcagactacacctctttgggcgtagattcaaaatagtcacagaccataagccattaatctggctagaaaatctgaaaggtcagaatccaaaactacttcgatggaaaactatcctggccgcttacgactacgaagtcgtataccagaaagggtcgcaaaacgtagttgctgacgcactcagcagaattgagccaaacttaaacataaacgaagacccacgaattataccaatcgtttcgcaaccactaaatcacttcaattgccaaataatattctgtaccggatcaacaacgctaagagaagtagaaacaccatttatccataaagtaagacacataatcacagaacccgtgcatactttcgactccgttacaaacactcttcaagcaatcatgaaaccgaataaaacagtcgctatatttgcaccggacgatattttcaaaataatagaagagtcctataataactatttttttgaaaatgatttatacaaaattgtccgctgcaatatatggctaaccgaaattacgaatcctaacgatcaggaaaacgaaattcgtgcgtaccacttaaataccaatcatagggggatagacgaaacgtataaccatttgaaaagggacatttacttcccgcatttaaaagacactatcacaaaaattataaaaaattgtgatacctgcctaaccctaaaatacgatagacatccccatagaccattgatgcaagacccaaccgccccagagggtccattggcagtcgtacatatagacatatatttcattaatatacttgtaacctcacaattatcgataaattcaccaagctagcgcaagcctaccccctaagcaatagaaattcaataaaggtcgccgatgccctattacaattcataagtcactatggcgcaccaaagaaaataattttcgaccagggcgcggaattttcgggcagtctattcaacgacctcttaactcaattccaaataacagctcatacaacttcatttcaacaatcaacgggcaatgcttctgtcgagggactgcactccaccttaaccgaactatacaggataatcttgaacaaaagaaaggaagcacgcctagaacgcgagcacgtccaaatactcgcagaagcagtagcaacatataacaatgcaatacactccagcacttcctatacccctttcgagctcttccacggaagaactcacatattcaacaaaacaataattatcgacaatcaccacgattaaattaaaaaattaaacgaatttagaaaagacatatacccaaaaggacaggaacatttaagcgcgaccgcagaaagaagattggctaaattaaacaaggacagagagaaaccagtacaagtcgagcctaatgatacaatatttagaaaagaaaaccgcagaaacaagataacaccgaaattttcactacacaaagtagatagggacaaaggcgtcactttcctaacaactaaaggtcaaaagttacacaaacaaaaaattagaaaaagagttaagaaaacagtggcaggaacataagaaagacaagcactatttaataaatatattattatcaaactaagtaacataaaaacccacattaacaagaaagaacacttatttattataaagtaggaatagcttcaatttagacactttaattacgtaaataaagtagtcgatagccattagccagtaaactaaacattatccctaaactgttatatcataagaaacaaataataatataagatagaaattaagtaaacaaaatgtaactttagcattagatgtaacgtttatatacacaacactcatgtttaacattaagatacccattaaaaaaaaaaaaactgttaaattcaaaatacagtcggagttcgtggcatataccaacaacacgccacctaatcaccttgctccgatccggccatttcccattacggccttctcttcggactggggggggggggggggggagg
>ACCORD2_LTR#LTR/Gypsy
agttaacataccccctctctcggtctacccagtactgcaactgagagccgagcgaaagttcaacgaagatcgccaatacgaactctgacgaagatatttgggagatacattatacatatttgtaataaagaattcattatcattctcatttcacacctcaaactactcagtcgtttttttggaagctttcctccctcggccacgggattgtaact
>ACCORD_I#LTR/Gypsy
ggcgcagccggactagaactaaaaggattaacaacgcctttcacgttcttcgttccacttctgtaaacgggcaagtgagtgaacaagtggcagaaaaaaaaaaacacaagtttgaggagccaagtgtaaatatgtggttctcaaaaaaaagagaagaaaaggaaaaaacttcacacaaacaagttcaacagtgacatacagtataattacaaactattgtgaccgaatatgtgcacatcaatcgctgaaagggcaccgggatcacacataaaaaaaatgtctttacattcaaagtgaccgaatatgtgcacatcaatcgctgaaagggcaccgggatcacttatgacatacataaaaagttaacatcattcagtgctatggccaaatatgtgtacatcaatcgctgatgagacaccgggaccatacataaataagcaaaacaaataaatctagttcaatgttgtggccgaatatgtgtacatcaatcgctgaaaaggcaccgggaccacaacattgaaagaaattaaacaataaatcagtaataaaatcactatgtgtgtcaggttgaacctttccttgaaagccatatacttgttcgcgaatgctcccaattgagaaacatttgtcaaattacaaatacactcaacttactacttcggattgtgttactgccatgtgttcatttacttatacaaactgaatataaattttttatacttactaatgtacataatatattacagtcaaacattggagccaacacttacttagaaagaaacaaacggattcatattataaatacacactacattttaagattatctatatataagattacaattacttaattacaccttattatttaagctaaaacattacactaaacatatacacaacatataggtacacgtatacaaaagtatataagcacaataacacatataccatatttttaagtacaacacacagactacacaaatcaaaaacacctacatgccaaagagaattccgtttaatacccaaagtaaaagaagacttggacttagaagtggaggcagccttcctcaaattagggaacaagtagaacaatccaccaacagcaacaacatggactcgggaaacgcatcagcccctttaagtccgactacttccgctacttccacagttattaacaccaaccttaacccaaccgacattttggcttttatcgaacaactccccacttttgaaggtcatcctagcaatctcgacaagttcataactagcgctgaggaactgctgttcctcattagatcagtagacaagaccccttatggacaactacttctaagggccgtccgcaacaaaatcgtaggaaaagcagacgatgccttgaccctttgcgacactcgattgaactgggacgacatcaagactaatctcaaacgactctacaccagcaagagaaccgaagcgatgatacttagggaaatacagaccctcccaaatgaccttacaatgggaaaacctttttacagtataattaaaatgagaaacgaacttataacaatagctaaagacatggataccacgggtaatgcactcgcaactaaacgtaccctctacgatgatatatgtctcaacgcatttatcatcggattaaaggatccactaagaacaatcataagaattaggaacccggacactatcgaaaaagcttacgaatacggacaaatggaacaaagttttttcttccaaaactcaaacagacaagtagagggccgtcgccgtgacaatccaacggacagaggacgcccatacccaaaaaataaccaacaagaaccgaaactatcaaataataatggtcgcaacatttcgcaccaacaaaccagtcatcagcaagggggacaatcgatgagaaatcaaaacacatcccacaactacgaaaaaccaacttcaacacaccaacaatacagaatcaatactaacacaaatgtaaatttgtgcaacataaatgacgacacaaattttccgcaaagagcctcggaagaccagtcggattcataactaaaaaagcccacgggtcatcattaccttatgtaatgctatccccaacatttgtcccttcacaaccacttaaattcctaatagacactgggtccacttattcatttataaacccggccctcattacagaagacaatataaaaaaacttaattcaagcatagccattcatacagtacttaatacattccaaattacggaattcacagacactattaaatttaaacaattcaaagaattgtcaaatcagaagtttcttttgttcaattttcatccacacttcaatggcctcttaggcatggatcttctatccactctgaatgcaaaaataaacatcgcggattccattttggaaacacctgaaaccgcagttccaattttgacacgaccaaaccctgtagacattttgcatactgtaccatcaaatagcaaggtaaggcttccactaccagtaaactgcatgcaaggagactttatatacgggaccacagattttgacaaccaactatcaataacaggtggactgtatactgcaaccgcaggtatagcctatttcgaagtctgtaacagttcagactacaaccaaacactttatttagaagaaccattaatagcagaagaactctctttacaacactatggacttttacactgcatgtctacaatggcggatactactcagacggacacccaacaagaacttaatattaagacagaacatttaaaccaagaagaaaaatttaatctaatcaatctatgcaaaacctttaggaaacttttccattatgaagagagccatttgaccttttctaatgtcgttaaacactccataccaacagtagacaatgttccgatattcactaaatcataccgttacccatatgtacacaaagaagaagttcgtaaacaaatatcagaaatgcttcgacaaaatattattaaaaacagtcactctccttggagtgcacccgtagggatcgtacccaaaaaagccgacactacaggcaaagaaaaatggcggttggtaatagattttcgaaaattaaacgaaaaaaccatctccgaccgttatccgatacctaacatagcagacatactggaccgaataggtggaacaaaatacttcacaacaatagacttggcaagtggattccatcaaattgagatgaatccacaagacgcgaacaaaatagctttcacagtcgaaaatgggcattacgaattcacaagaatgcccttcggtctgaagaacgcaccagccacttttcaacgtgtgatggacaacgttctaggagaccttataggtaatgtttgtctggtttacctagacgacattattatattctcaccctcactgcagaaacacattagcgacattaaacttgttttctctaagctactgaatgcgaatctaaaaatccaacctgctaagtgtaacttcttaaggaaagaaattgactttttgggacacattgttactcaggagggagtcaagcccaacccaaacaaaatacaagctattaaagactttccctgccccaaaaccatcagggaaatcaagtcatttttgggattacttgggtactataggaagtttatcaaagatttcgcaaaaataacaaaacctataacaagacaattaaaaggaaaaaaatcaatagtaatagacgacgaatttaggaaagcagtcgaaatttcaaagaatttattatgcaacgacccaatacttatattccccgactttacaaaaccattcacgttgacgaccgacgcaagcaactacgccatagggtcagtgctatcacaaggccccgataccaacgacagacccatatccttcgctagtagaacgctatcagacacagaggttcgatattccaccatagaaaaagaaatgctagctattatttggtcagtaagtcattttaggccatacctttttggccagaaatttaaaatagtcacagatcacaaaccattagtctggttagaaagctttaatggtcaaaaccctaaactacttcggtggaaaactaccctagccgcatacgattacgaagtagtgtataaaaaaggcaaacaaaacgtggtcgctgatgcgcttagtcgaatagaaccaaatttaaacataaacgaagacccacaaaaaatcccagttgtccaacaaccattaaatcatttcaatacacaaattgtgttccacattggggaaaagtcttcagtacaaatcacaacaccatttacgtacaaaacaagacaagtcatttcagaacctacatatacctttgacactatttctaacatcttgcaatcaattcttaaaccaaacaaaatgactgcaatatttgccccagatcaaatctttttgctcatagaggaagcgtataacaactacttctcggtgaacgactcatataaaatctcccgttgcaaactgttcttacccgaaataaccgaaacggaagaccaaaaaacaagaatacttacataccacttaaagaacaaccacagaggtatcgacgaaacctttcaacacctaaaaagagatatttatttcccccgcatgaaagatattattacgcaagtaataaaagactgtgacatttgccttacacttaaatacgacaggcaaccccataaaccagctatgcaatcaccacctgccccaccaggacctttagaggtgatccacatagatatttacttcgtcaatggtacttataatctaactgtcattgacaaattttcaaagttcgcacaagcatacccgcttgataacagaaactccataaaaatcattgccgccttgtctcagttcatgagcaactttggcatacccaaaaaacttgttttcgatcagggaacagaattttccggaaacctgtttaacgatttccttgctcaatacgatatactccaacatactacttcattccaacaatcgactggtaattcacccgtcgaaagacttcactctacgttaacagaattgtacagaatagttatgaaccgtcgaaaagaattacacctacagtgcgaacataccgaaatacttagcgaagtattaacaacctacaataacgcgatacattctagcacaaatcacacccctttcgaactctttcacggcaggacacacatatttggaaaaaccataacttatgacaatcatcatgactacctctcaaaactaaatcaattcagacaaacactatacccccaaatacaacaacacctacaaaacaccaccgataagagattggctaagttaaataaggacagggaaccgccaattctagttgaggaaaataatactatatataggaaggaaaacagaagaaacaaaataacacctagattttctctacacaaggtagaaagagacagagggataacactaataactaccagaggtcagaaattacataaacaaaaaattaggaaacacattaaaagaactgtgaacacccagtccaaatcaaacactaacacttaatgaattcaactaaacatgaaaatgtaacaattaaaagacaaatttgataaacagacagggacattattatcaggatcatatataaaatagaacacgtaaataacaaacaagtttcgatatagaaatttttcgaaaattaccagaaccaaatttttaaagagcaataacgtggccgaaagcttacttgctagtaagttaggcctcattttcaaatttatgtttaatacacaacaattagaagacatacgaattttatttaataagcaaaatataaccatagaattggatgaacacattaacaacttttgtaaccatcctgttaaactcttacttgcaacaccaaactattatttaaggttaaaaatccatttttcaactagcaaatgtatcatttcattcaaacaattcccttacctatacattgttcatacttcattgtctcccacgacaaacttaccatcgagataccaccaatggaacgaatagaaaataacaaaacattgaaagtcctatcactcgaaaaactgcacctggaggcattggcaacaaccgggaaaatggactacataactcaacaatactttaccgctacgtaccttgcattgagcatagtactaatacttgtgatctgtctccgaacctgtaaaaggcagaaaacgatttttacccagcaacccacccacacacctcacgttgtcgagtcggctatcccttcgttatggccatctctccgcactagggggggagg
>ACCORD_LTR#LTR/Gypsy
agttaccatgcccagcattaacccccctcaacaaccacctccgcctatgaagcccgcccggtaggcgacatcagcaaagtgccaacgctgtatatatatatattgatcacgagctaccatgccagcatagcctcgtcccccgctacctgaaactctgttgcacccgatgatgaaatcggcatgaacacacacacacacacatattcacacatactgcgtggtggcgacgctctcgacgttgaaattaacatgaacctacacacacacatacacactgcgtaatcgcgacgtcctcgtctagactcgctatctagaactaacgggatcaaaagcactgctgcttgcccgtgcgtatacattaagaataaagctttcatcattcttgatcttgacaccaaaccgagcagttgatttatttaaagtggcaaatatatataacctacatatatcataagtacacaataaagtcattattgactcccatcacatcagcctgggcagcaactaactaagagtagagaaaggaggacccccgatccaacggaggcacccgtaact
>BLASTOPIA_I#LTR/Gypsy
tgggggctcgtccagtcctaaatcggttatatgaaggtgcagttgtttaaagaaaaaagacattgttgtgtgcgtgggtatagtctttaaaacgttgtaaagttgtggctatatctattgcatttaaagttggaaaaatcagttgtacagattttgtttgaacacaagtcggtaaaagtcgggaaagctgctagagagaactgataaagttgaaattgtcgtgtgcgtggatttagtctttaaagttgtaaagttatggctacgtctactgcattgaaagttgaaaaaatcgattgaactcatacagactcaagtcgttttgctgttgtggaatttaaaacaattaaattgcaaaggtggtgaaattcgtttctaacgaaaatcaaaatttgtcttttaaccggtggcgccgtctgcaaaatcgactaccgtcgcgccgttagaacattgtcgttgtttgctggtgttagtgccttgtcgcggaatgttcacacgtacaccacctacaaataaaaaacttaacaccgaccaaatacaagcaattctagagaacgaaagcgaggacgaaagcagaaaagaaaaaatgaacgaagaagatcaaaagttggcgcctgtaggagaagcagaggcaaagaagcagaataaagacgctagtgctaaagtcgaagagaaatttgaacaaatgatgaatactctaacccagagcatgttggcaaaatctaaacaagaggggcaagtaattatcgctgcagaaaaatttgaaaaagttgtaagtgactgtgatggcaaatcaattcctattaaaaaatggtttgaaatttttgagaaaaatgccgaggcatatgaactttcggagaaacaaaaatatgttcaagccagaagtaagatgattggatcagcagaacttttcttagaatctgaatgtgtcagtggatacactgaactcaaagagttactaattgaagaattttcaggcagctataatagcgccgttattcacaaaaagttgcaagacaggaagaagaagagggaggaaactctacacgactatttgttacaaatgaagaaaatagcagccttaggtgaagttgaaacagttgctttgataactcatatcgtaaacggcctcgacattaaaaaggagtataagggtgctatgctccgttgtaaaactcttaaggaattaaagcaagaattcgaaatctacgagagtctgaatattgttgacaagccgaatattcaaccaaaaccaaagcaaattacacaaggtgtaaaagcagatcactgcttcaactgtggttcgagggaacacaaacgaaaggattgtacacttcctaccaaatgtttcagctgtaatcaagagggccatatctcaagcaagtgtccggaaaaagtaaacagcatgcgcattcacgttgatagtgcacgaacaaagccagtaatcataaatgggattatcatcaactgtctggtggacacaggatcagatgtgaccataattaaagaagctatattcaagaagatgaaagatgttgatttaaaccgcactgcaacagtattgcgaggtttgggaaatgcctcaacacagccgattggatgcttcagagcattaatcaagaccgaccaggtggaagcaagccacaacgttttagtcgtccacgattctaaattcagttgcgatggaatagtgggacacgattttatcagcaagtttcgtcttatctgtagtgcagaaggctatacttttcttgacctggaagcagataaaaaacaagcggttgagtattcccaaatgtttaatatttgtgaagaatcttcttttacagttgcaccacaataccgagaagacgttgaacgcatgatagagagaacatacgaaacaccacccaagcagataaagcaatgtccagtcgaactcaaaattattcctgatggcgtgattaaaccctttcgccatggacacacccgactatctgaagaagaagctatagctgtaaagaagcaggtagaggaatgggtcgagcagtcaatcgtccgtaaatctacatcaaatgttgccagtcgcatagtcgttgtcaggaaaaaggatggtaccctacgcgtttgcgtggactatagaaaattgaacaccatggttctgatggattgttttccggtacccataatggaggaggtgcttgaaaaactgcagagtgccaaatggtttacaaccatggacttacagaacggattttttcatgtggccgtagaagaagccagcaagccgtacacagcatttgttacccgagaaggcttattcgagtttaacaaagcgccctttggttttaagaattccccagcagcgtttatacggttcgttcaatttatttttcaagaactaatcaattccaatataatgcagctatatatggatgacataattgtatatgccgctaccccagaagaatgcatggaaaagacggaaatggtacttaagagagctgcagaatttggtctaaaaataaaatggaagaagtgcaactttatgcagaggcgaattcatttcctgggacatattatcgaaggtggacaaatatgccctggaaaagagaaaacatcagcagtgaattcctttggaacacctcagaatgtaaaagccgttcaaggatttctgggtctcacaggattcttcagaaaattcatacctggatacgcccaaattgcgagaccactgacggacctattaaaaaaagatgccattttcaacattggaccagtagagcagcagtcggtgaataagctgaaagagattctggtaaacgaaccagtattgaggatctactcacgagaagcagaaaccgaacttcatacagatgcctctaaggacgggttaggagccgttttattgcagaagttcgaaggcagttttcacccagtctgcttttggagcagaaaaactacaaaagccgaatcaaatcgtcatagttattaccttgaagtaaaagccgcatacttagctctgaaaaagttcagacactatttattgggagtccctttcaagctcgtcacggactgtgtcgcatttaaacagacaacaaaaaaagcagatgtcccaagagaagttggcccatggattctctatatgcaggattttaattttcaacccgaacatcgtgcaggagaaagaatgagacacgttgattttttaagccgccatccccaagcatgcatgatgataacatccgagttgacagcacgtattaaaaagtcgcagcagaacgatgattcaattagagcaatcctggaaattctaaaagatcgtctattccaaccctacaagctaaaaggtggcctgttgtatagtatggtcaatggcaatgaactactggttgtccctgcactaatggagagggaggtgattcaaagcgcacatgaagttggccatttgtcgttgcaaaagacgatgcatagcatacagcagcaatttttttatttcctcatttgggaatacaaggtaaaaaagctaatttctaactgtataaaatgtatcatccacagcaaaaagttgggaaagcaggagggatatctaaattgcatagataaaggagacgcaccgttgcacacactacacatcgatcatttggggccaatggattcatcggccaaacagtataaatacattctggcaacagtcgatgcgttttcaaagtttgtctggttattcccaaccaaatcaaccggacaggaagaagtggtcaagaggctgaccgactggtcaaacatttttggtttccctaagcgaattgttagcgacaaaggaacggcctttacgagtggtgcgttcgaacaatttatgagcagccataacgtggaacacgtctgcacaactactggagtggccagaggcaacggccagatagaacgagtaaatcgtttaattttggcaataatatcaaagctgtcttcagacgaaccgtcgaagtggtacaaatatgtgcctgaggtacaaaaggcgatcaactgtcacgtgcattcatcactgaagctgtcaccatttgaggtcatgtttggcaccaagatgtacacccgagttgaggatcggttactggaactgctccaagaagaagtggtctgtcaattcaacgaggaccgctatgagatgagacagctggtaaaacgcaacatcgagcaggcgcagaaggactacaagcgcaattacgacaaaaagcgccgagctgaatacaaatacaaagcaggtgatctggttgcaattaaaaggacccaatttgtagctggccgcaagatggcaagcgggtatttaggtccatacgaagtcacaggggtcaaagacaatggcagatatgacgttaaaaaagcagcaaacgtcgaaggacccaatgtcacatccaccagctgtgacaacatgaagttgtggaagtacatagccgaaaatgcagacctattgtcatccgggtcggatgatgatgatcaggagggccgaa
>BLASTOPIA_LTR#LTR/Gypsy
tgtaacatgagtaaggctgaaggctggcaacaacccggttggcagcgctgttgagcagcaacatgattgtcggaaatccaagttatcgacaatcagtcatcgaaggacgatcgcaggcagcagtagaggcgagtggaagtcagcgttgcagtcagtcgagttctcagcagcagtcgttcggtccacaaactaagaaatactttatataattaccgcatttagaattaaactaataattaaattaataataaacaataataataaacaatcttaca
>BLOOD_I#LTR/Gypsy
tggcgaccgtgaggcaggagcctgcgatctgaggactactgaggaaatgctgctaatattgccgatttgatttgggaattctaaacagcgacaacaggtgtgagaggcaggccgccccttacaccagtgcgggagacctagagacgggacactgatgaaaaaaaaaagaaacaaaaatactgagtgagtagagtgtggtaatgggcaaacgcggatgtcaggaaatcaaaaataaaggtatagcacatattaagtggctatgatatacaaataaaacaccgcccccatgggcaacggcacagaaattaactgccgaattagactttctgaaagaaaacctccagcaaagaaagccgaataccacaactcactcagcaaaaatagaaataatcaatgaagaaataactgaaaattcaacatcacccaagccgaaaagacccgacgtctgcatgaacgactgccctcgaccattgtaagccgcaacagcaattagcacggcatcctgcgagggtaggattaggataaaggataaaggattccaccggcgcgccgcacatgacaacagcgaatgtctaccaagcagacgttcgaacaccctgctcctgtcgagcaaagggatctgccaagtatcaaagaggtaatagaggtagatccgtccgcgggaccaaagcccttgaccatacaagagtacaaggcacggactgcagcgagggagcagccacctaaaaagaagaggggtggccgccggattaagttgctcagcgcccggaggctcaacatcgaactactgaagacggcaactaatgaggaagaccggcagcgctacaaagagcgccttgcagccatcaatcaacaacttcgtggtgcgaagtaaagcggcgggctgcgttatacgccatagcctcaaccgcccaaatattatattaatgttgtcgatgcggtttccgctgcaacaaaattactaacttatcagggacccatttcataactaacacattatactcagtcctaaacttaaaataagtaataatattgtaaaattgcaaattgcaaccgatgtaaactgagtataatgaattcatctatcaagtaaaaatatgtttaacaacagtttagacctattaaaatttcgagctatatttatatctgatcgagataacaataattgaccaattctcaaagttaaaattctatttgtacttttgatatacaaataaagactaattttccccatatcaaaatgggacataagtcgtggatacaaccccacagttaaattcaatgtacttactatttttgattttagttatcctatcagccttttaacctggccttaaaactttatcagtttcacaaaagatcgttgaaaagacttacatgagtcgagccaatgatttagacaaaatctaatagaaactacaccaaaaaggtacaagtgcgattacatcgctaaaaggtacatacatggaatggctaaacttaaccatatccataaacaatattagagatgcttttgataaatcctataaatgtattaataaaaccgcgctgatcaaaactcagacgcttatttttcacataaaggtattgataacacaatacaacacattacaaaacctaatagtaacaaacaaaagcaaactcactgaagaacataaagtccaatgcttcaaagttctcagttcatttggtaaaagactacataataccagcgttagacacagtattataatagaagtcccaacagaactaaccaaaatagcagaattcgacgaaagccagttaagagacttggacgagtcgcagccgttagaagatttagatatcgaaagcgatatcgaatcaatagaagaattaaaatttaataccgtacaaccaaatacaagaaacatggccaacgcattagaagctcagagagcatacgttaaacaggtatctgccacagtacctgaattcgatggtaagaaactccatttaaacaggtttgtgacagcacttaagttgacggatctaactaaaggagatcaagaaactttagcagtagaggtcataaagaccaaaattattggcccattaaactataaagtagaacatgcgacaacgatacaggcaataattaccatattgcaggcaaacgtaaaaggcgaatcgcctgacgttataaaggccaaattaataaatgcccaacaaagaggcaagaccgcgtctcagtatgttacagaaatagacagtatgcgtaagcagctcgaggcagcttacatagacggcggattagacgccgataatgctgacaaattcgcgactaaagagtcgatatcagcaatgaccaaaaactgtgccaacgaggcacttaaaatgatcttaactgcaggtacatttagtacattcaacgacgcaatggaaaaatacctacattgcagtacagaaataaccggcaattcaaatacagtcttattctataatgggaataatagacgtggtaattataatgcctactatcgtggtagaggcagaaataattataaccataattataaccagaattataaccaaggttataataataacaacagaggtcgcggaggctaccgcggccacggtaataacagagacggaggtaaccgaaggggtaaccaaagtcagaataataataacaaccgaaatgtgcgtaacgtacaatcggaaaacagccagacccccttaagcgatcaacagtaaaagtgtttaaagtaaacctaaatctgagtattttcattaagacaaaaaaccatgaaacaaacacagttcttacattactaatagacacaggtgcagaaatttcattgctaaaagccaaagcaaaggaatataataatataaatttcagtaatatatcaaatattacaggtattgggcaaggaaccatacagtctataggtacagtagatcttgacatacgcattcaggatgttctagtgccacatgaatttcatgtagtacctgagaattttccgataccatgcgatggcataatcggaatagattttatcaagaaatacaattgcgtattagagtttcaaaataacaaagactggttcacaataagacccaataacttcagtagacagattagtgtaccaattacacataacttagactccaacacactcttattgccagctagatgcgaagtaatcagacaagtcaaattactcactaacgaaaaaacggtggtagtaccaaatcaggagctgcaaccaggtataatagtagcaagcaccattgccgatagcaaaaacgcattgattcgcattataaatacaaataataaagacgccataatagatagcgcgaagatcaaatgcgaatcaatgaaagactatgacatttttacaacaccagtagaaaaggaaaatagaactgaagaaattttaaaacaattaagattccctaaacaattcaataatgaactaactaagttatgcaccgagtttagcgatatttttggtctagaaacagaaccaatatcggctaacaatttctacaaacaaaaactcagattaggggaaaaaacaccggtctatataaaaaactatcgcatggcagatagccaaaaaccagaaatcgccagacaggtaaaaaaattaatagatgatggaatagttgaaccatcaatgtctgaatataatagtccattacttttggttccaaagaaaccacttccgaattccacggaaaaaagatggcgattagcagttgactatcgtcaaataaataagaaactattatcagacaaatttccacttccaagaatagaagatattcttgatcaattaggaagagcaaagtatttttcatgtctcgacctaatgtctggattccaccagatagaactagaaaaaaggtatagagatataacgtcattttcaacagccaatggctcatatcgcttcacgcgattaccatacggactgaaagtagcaccaaactccttccaacgtatgatgacacttgcattttctggtcttgaaccatcgcaagcatttctatatatggatgacttagtagtaataggttgttcagaaaaacatatgctcaaaaatttgactaacgtattcgagctatgtagacgacataatttgaaactacatccagggaaatgttctttctttatgaaagaagtaacatatttgggtcacaaatgtaccgataaaggtatactcccagatgacaccaaatatgaagttatagaaaaatatcctataccaacagatgccgacagtgctaggcgtttcgtagccttctgtaattattacagacgtttcattaaaaatttttctgatcattcacgccacttaacgaggctttgtaaaaagaatgttcaattcgaatggacagcagaatgcaatgatgcattcgaataccttaaaacagaattaatgaaaccaacattactacagtacccagatttcggtaaagaattttgcataacaaccgatgctagtaaacaggcatgcggagcggtacttacacaagatcacaatggtcaacaacttccagtggcatacgcttcaagaatgttcactcaaggtgaaagtaataagtccactacagaacaagaattaacggccattcattgggccataaatcattttcgaccatacatatatggcaagcatttcatggtaaaaagcgatcatagaccattgtcatacctattctctatgaaaaatccaagttcaaaactcactcgtatgaggctggatttagaagagtatgactttactgtagaatatcttaaggggaaagataaccatattgcggacgccttgtctcgcataacaataaaagatctgaaaacaatcaacagagaaatattaaaagttaccaccagatcaaaagctaaacaggaaaattcctgtaaggacgaagcaatagtcaaaatacaagaggaaaaagagcaaacaatagaaaagcccaaagtctatgaagttgtcaataataatgacacaaagaaatatgttttaatcaaaatagataaacacaagtgtttattaaaacgaggaaaaacaattgtttcacgctttgatgttgatgacttgtattctaatgaaacatttgatctaaatcaattctttcaaaggcttatttcaaaagccggaatgcataaaataacaaaaatgcgaatatcaccaagcgaacagatgttccaatttgtatcactaaatgaatttaaaataaagggcaaccgagtactcgaaaaagtagaactagctattctacaaaaggtgataattatagacaaaaatgacgaagctcagattaaagaaattttgacaaaattccatgatgatcctatagaaggaggccacactggtatttcgcgaacccagtcaaaaatcaaaagattttattattggccccagatgaccaagacaatctcaaagtatgtaaagacttgtttgaaatgtcaacaagccaaaattacaacacatacgaaaactccattaacattgatgccaacgccagcaacagcatttgatactgttttaattgataccattggtccactaccgaaatcggaagacggaaatgagtatgcagttacaatcatatgcgatctaaccaagtttttagtaactattccaacaccaaataaaagtgctaaaacagttgcaaaggctatatttgaattatttgtactgaagtacggtccaatgaagacgttcattacagatcaaggtacggaatacaaaaattcacttatgaatgaattatgcaaatatatgcatatagaaaatctaacatctagcgctcaccatcatcaaactttaggaacaatagaaagaagccaccgaacttttaatgaatatatacgttcatacatatcggttaacaaaagtgattgggacatttggttaccatatttcacttattgcttcaatacaacaccctcaatagtccatgactattgcccatacgaactagtatttggcagactacccagacaattcaaagatttcagtaagataaacaaaatagacccaatatacaacttagacgactactctaaagagcttaaatgcagactagaattgtcgtacaacagagcaagaagaatgttagaaaaagcaaaagcggatagaaaattaagatatgataggaatacaaataatttcgaattaaaaataggagataaagtattacttagaaaagaaacaggtcataagttagataaaagatatgaaggtccttatgacgtagtagatataggaataaatgacaatataaccattaaaacaggaagtaagaaacaacaaatagtacataaagataggctaaaaaagcacaaatagaatgaaaaaaaaaaagggcaatcaatgccaaacctttcataataaaacttaaataacggcctgatcagccaaaacaatataacaaagacatagatataatcgaatttttattaattcaaaatacatacatattttttctttattcatttaaaaattctatatcataaataatgttaattcattaaaaataatatttaagtaatttttattttataatggtaatatagttgatagaaaataacttcatttctttacgttattttaaaaaagaggggagg
>BLOOD_LTR#LTR/Gypsy
tgtagtatgtgcatatatcgagggtacactgtacctataagtacacagcaacacttagttgcattgcataaataaatgtctcaagtgagcgtgatataagatcacccatttatgctttaagctaagtcagcatccccacgctggccgctggccatatatgcgcataagctctctctctctctctcttatacatatatatatacgctgctcttctgccgctgtcgacggcggcgcagtcgcagtatttaggtaagattagacactctgtagaggttaagcgggcagaaccgtttctgctactcgaagagataagaagaaataaaaaggtggcctgacggctgcacccaactgcaaggaaaacacgtgttctcaattggtggcatatattggtttattaca
>BURDOCK_I#LTR/Gypsy
ggcgcccaaacggatataaaaacctacgataactgaataattataaataaataacaaaaggaggatccggagacaaaaccagcggctttggctaattaactctaacctaagaaataaaaatttgctgattacataaaatataatattaattactaagaccatctaccttaaaattgtttgttaatcactattattatattgtaagtataacgcttattgaacgaattaaaaatattattattattattatattataacctatgcaaagagtattgataataaaaatacatgagtgacagtgataaccttttagacaacctagtgtcaagcttaaataaatggtcagcgcaccaggcaagtaggcaaaacagtgcagaaaaaaataataagtcatcagataattggtggtcaaaaacaaagacaactagcgaaatggaatttgaagctcagttaaaagcgatcgtagagagtgctgttgccggtgcgctcgcagtccaaaaacaatcatttgaaaagcaattgcaggagatgaatgagcgaatcgggaaattaacagtgaacaccccagaggtggaaacttatgtagatgctgaaattagaccaggtgttgtctgtagcgagcctctagatatacttaaatctctgccagattttgatggcaaaagtgaaacatatgtgtcgtggagaaaagcggctcatgtcgcttttaaagttttcaaagattacgagggaagttcaacattttaccaagctcttggtattatgcgaaataaaataaaaggtccagcgaatacagtattggcttcttttaatactccgttacatttcaaagcaatgatcagccgtcttgatttcacatattctgacaaaaggccgatctatctaatcgaacaagagctatcaactttgcgacagggagacatgactcttactgaattctacgatgaagtcgagaaaaaactgaccctacttaccaacaagacaataatgacatttgatagtgccttggcgatgtcactgaatgaaaagtacaggacggacgcgttacgtgtatttgtaaccggagctaagaaatcgttgagcgacattctttttgcaaaaggtccaaaagatttaccaactgctctcgctttagcgcaagaggtcgagtcgaaccatgagcgttaccaattcgcccttatttattctaaaaatattggagacaggggtcagaaaatcgaacaaaggcacagcgataaggatagaaactcaatcatgcccatgcaaactaaaaacccatattttagcaagcgtcaggtgcatacttatgataaccaggaaagacaagatccagtccagttaacaaatcctgatgtatccatgcgatctagaagaactggaaattttggacaaactccatttccgactcagggaaatatttggccatcccaacagcaaaattcttggccatctcaacaacaatattcttggccatcccaacaacaaaattcatttcgaacacaaaatcaattcgcatcgcaaccccaacagcaaaacacaagtcaggctcagggacattttgggtatgcgcaagcatcaaaaagaccaacgagtggcagtgcaaggtttacagggccaaaacagcagaggatcaactacttacctcatgagaaaggtcaatgtgaggaagatacagacggttatcaaaaggaggcagaagcggaggttgatgattatgaggacgaactagtgaattacgatcatgttcattttttagccacaaatccctgctaccgtacatagaaagagagatagcagggagaaccataaaacttttgattgacaccggggcttcgaaaaattacatacagcccctccctgaattaaaaaacataatgccggtacaaaataaattcacggtaaaatcgcttcatggttgcaacaccgtcaaacagaaatgctttattaagctatttaacacatctgttcaattctttattcttccaagtctctctagttttgacgcaataataggacttgaccttttgaaacagggaaatgcaacgttagattttaagaacaaaacgttgaatatcaacaatgaagtggaatctattcagtttttgagatgtgacagcgtaaatttcgccaacatagagaatattgtggttccaaatcagatatctaataaattccatacaatgcttcgaaaccgattggccgtctttgcggaaccggaagaagcactgccgtataataccaacattgttgccacaatacgtactgaggacgaccaacccatttactcaaaactctatccgtaccccatgggcgtatcggattttgtgaataaggagacacatgctttgttaaaggacggaattatcaggccctcgtcgtcaccttacaacaatccggtttgggtagtcgataaaaaaggtacagatgaagagggaaatactaagaaaaggttggttatagattttagaaaactaaatttaaaaacaatcgacgacaagtaccctataccaaacgtagtatggatcttgtcaaatttgggaaaagccagattctttacaacccttgaccttaaatcggcgtttcaccaaattctgctcgcagaaaaggatagagcgaaaactgccttttcagtaggaaatggaaaatacgagttttgccgtttgccgtttggcttgaaaaatgccccaagtatttttcaacgtgctattgatgatgttgttagggaccgtataggaaagtcatgttacgtttacgttgacgacgtaataatattttcaaacggaattgaggaccacgtaaacgacgttgcttgggtactagacagactgtctggggcaaacatgagggtttctaaagagaaatcgtttttcttcaaggaaagcgtcgagtatctcggattcatggtgtcaagtggaggtatcacaaccagtcctagcaaagtagaggctattcagaaatataatcaacctactaatctgtttagtgttcgatcgtttttagggctagcaagttattaccgctgctttattaaggacttcgcctctattgctagaccactcactgacattctgaagggtgaaaacggaaaggtttccgcaagccagtctaaaaagataccaatttctttcgatgaaagacaatgttctgcttttgagaagcttaaaaatgttcttgtctccgaaaatgtaatgttattgtatcccgattatagaaaagcctttgacttaacaacagacgcttcggcttttggcctgggggcagtcttatcacaggatggcaagcctgttacaatgatttcgagaactttacaggatagagaacttaatttcgcaacaaatgaacgagaacttttggccatcgtttgggctttaaagtctcttaggaactatctatatggtgtcaaaaacttaaacatttttacagatcaccagccgttaacatacgccgtgtcagataggaatccaaatgcaaaaatcaagagatggaaggcgtttatagacgaacataatgctaaaattttctataaacctggcaaggagacctatgttgccgatgcactatccaggcaggctattcatgtcctagaggacgaaccccagtcagacattgcaacaatacatagcgaaatttcattgacttttacaatcgaaactatcgacaagccggttaactgttttagaaaccaaattgtgatagatgagggcaccgcagactcaactcgaacttttgttattttcggaagcaagacaaggcatctaatacagtttctagacaaagagaccttaatcggaagaattcgtgatgtggttaagccggatgtagtgaatgcgatacactgcgaattacctgtactagctttcattcaaaacagtcttgtaaatgactttccagcaacaaccttccgacacactatgaaaatggtcagcgacatttttaatcaaactgagcaacgggaaatagtgtctttggagcacaacagagcgcatagggcagcacaggagaatgtaaaacaaattcttcaatactactttttccctaaaatgtcacaaatagccgctacctttgtttctaactgcttggtttgtcaaaaagccaaatacgaccgccatccgcaaaagcaaatcctcgggagaacacctattccgtcacatgtaggcgagacattgcatattgatatattttctacgggcaggaattactttttgacatgtattgacaaattttccaaattcgctattgtgcaaccaatcggctctcgaacgataactgatttagaacctgcaattatgcaactaatgaacttttttccccattcaaagacaatattttgtgacaatgaaccgtccataaattccgagtcaatcaagtcacttttgaaaaatcgttttaatgttgacatagcgaacgcacctccacttcatagtacctcaaacggacaggttgaaaggtttcacagcacgcttttagaaatagctcgatgcctgaaacttgacagtggaatgaatgatacagtcaaccttattcttcaggcaacaatagaatacaataagacggtgcactcagtcaccaatagaagaccgatcgacattattcattcaactcctcccgaattggctaacgagatagtagaaatggttaacgaagctcaggaaaaacagctaagaagagaaaatgtaacaagacgagacagaacctttgaggtgggagaaaccgtcatggtaaaacaaaacaatcgcttgggaaataaactaaccccacggtatagggaagaactaatcgaagcagacctcgggacaacggtcctcataaaagggagggtcgttcataaagataatctacgctaggtttagtatttcttttccttttgtgaccatcgccaagttagcaaaatacaaacgtgaaatctgaacactagtaaaagagtttgcaaacatttttcaattaaatatttgtcaaatccttcttatttaatctttaaacattttgtattatttccgcttcatcctctttagaaaattttaaaggtatgtgatgaaatgctagacccgaatgatttgaaaacttaaagtccacgcaaccacaaatatttcctgaaactaccatagaaaataaatgcattaccaaaacggcataataacagtatagcgcactcactctaattagatttcaaattcccgattaaaaaaaaaataaaacactaatgttatcaataccctttcctgattctgttcaactaaaataggaaaatcaatacttgcaatcaataagcgttttactacatactttaatatcaaaatatctgaatgaactttattataaaattataattgttatacttaattattgtcaaaactttagtattaaaactgtaactacctcttaagtagatgagaagagtagaagagggaattaagatctatcaacgtagtatctgctaaagacgtaaagatgcggcaactatttctgcgcctgggtactgaaacgacgaactgaataatatctgccatcagacgccaaccagagtgcgttcaacacatacgttttgatggtcaactagttcaaccaacatcagcatcatcgtcgtcaacaagtcgacggttacaataaagattttttccaagttcgctacgatcatctccagaaccttgttgcgaacccatgacatggagaatcagcagcatttacgaacttctcggatcatccagacacgcagagctgccttcccttcgatggtttaacgcagtaccaggttggcagtatgggaacttagtgcacaaccaatgttacccgtaagatccgctttcaaatagatttgccaattgtaaaaagtctgtggacagccttcgtcttagaaggggag
>BURDOCK_LTR#LTR/Gypsy
agttaacacaatcacaaaacacccgaaatatagtcgtaagcctcaagtgcttttcccatctatagatcgagctttacctataagaaactgtaacttgttaagctttagagataagaactcttgctatacttaagtcagtcgattttggaagattagaagcgtcggtcatcgccacgtacttactattcgtctcattaagtgcagaccgcgcaagcctattgtaattaataaacttacgctaataaatatatggaaaatctactaaaatgataatt
>DM176_I#LTR/Gypsy
attggcgcagtcgatgtgatcagtgttaaagttccttgatgcggtaaccagatttgccaattcctgtgttctttttgttctctgacaaaagtaccacgataacgggcacccacgtgacggttaatatcgctttaagtttttaattaaacctcgacaataaagtgaaaccgaaaaatcacaatttgcctaaacaaacctgaatttattatcaggaagacgctattgaatttgtgagaggctgtaaatccaattggttacctcaaagacccacgaaaaagctatagtgcaacccttgcgaaaatcaaaacctatcttaaaaaaaaaaaaaaaatataaataataaattaataagcgaaaattaaaacgtattaaaagtaagaataataaataaataagtgaaaattctatatgataaaaattaaaaataagaataataaataaaaagacaacattttaaattaaacaatattaaaaaaatataaaaatattaaaaactatattaaaaaaaaaaaaaaaacaaaaaaacaaaaaaaaaaaaataaataaataatccaaaaatcaaaaatggctcaagaaccagcaattgtgccaccactatcagacagcaacatgacccaggttgcctaccagattggcaatgtggagaaattcaacggtgatccaggctcactatacacctttgtgagtcgaattgattacatactggctctttatgctaccggagatgaacgccaacagcagatcatatttgggcatattgaacgcagcatcagcggagaagttatgcgctgcattggagcctatgacatgtacacctggcagcagcttagaagacaattggtactcaactataaaccccagacccctaaccacgttcttttagaagagtttcgaaagaccccatttcgaggcaatgtacgagcattcctggaagaagcagaaagccgcagacaaacacttactagtaagcttgaattagagcaagatcttgaagaaaagactttttatttgaaattaataaaatccagtatagaatcactaattgaaaaattacctacacacatttatttaagaataaataaccacaacataccagatttgcgatcacttataaaccttttacaagagaagggcatgtacgaacaaataaatcatacaagtacacatgtccaaaaacaaaatttctctgataagccacaaaagtcctttaatcaaaatactaatcagtctaacaatatcagaaaatatccaacacctttcctacattataattcaccaataccatatcaagctccacaaatttatcaaacaccaccaactaataacccactttatcgtcatccaataccctaccaccctaatccaaacaatgtttttcaaccaagccaacaaaacaatgttttccaaccaagccaacaaaacaatgcttttcaaccaaatcaacgaacaaactttacatctcgaccaatttttaacaccaatcgaaacaatgcattcgatcagaataggttcggacaacaaccccaatatcaaaatcaacaatcaacacaaaattcaagttcctatgtacccaatcgaccaataaaacgattaagaccagctaatagtggacagactgggatgagtgttgacgaaacattatatcaagaggacgctttttatcagcagtgtgttccatatgactatttttattatccaacttacgaccattcagactattatccagaaaatcaatatcaaattgacgaaaacaaccaaaatttacaaagaacacaacagttacagcagattaatacagacgagacaaacaatgacaaccaagaacccaatgttgaacaggccgaaaattttcagccacaagccttggaaaaccccaatatataacaattaaatacaaagaaaataatttgaaatgccttattgataccggatcaacagttaacatgacatctaaaaatatatttgatttaccaatccagaatactagtacttttattcataccagcaatggaccgctcattgtcaacaaaagtataatcataccttcaaagattttgttcccaacaacaaatgaatttttattgcaccctttctctgagaattacgatcttttattaggaagaaaacttttagcagaagcaaaagcaacaataagttaccgcgatcaagaggtaactctttacaacaacaaatacaaattaatagaaggaatagcaacacatgaacagagtcattttcaaaatgtaaatatgatacctgacaccatgctcagacagccaaataaaatttcacccattttagaatcagacctatacagattggaacatttaaataacgaagaaaaacaaagattgtgcgcactcctgcagaaataccatgacatacagtaccatgaaggtgataagttgacatttactaatcaaaccaaacatactatcaatacaaagcacaatctaccactttactctaaatacagttacccacaggcttatgaacaggaggtcgaaagccaaatacaagatatgctaaatcaaggtattatacgtaccagtaattcaccttacaatagccccatctgggtggttccaaagaaacaagatgcatcaggcaaacagaaatttagaattgtaatagactaccgaaaattaaatgaaataacagtaggagacagacacccaatcccaaacatggacgaaatcttgggaaaattgggcagatgtaattacttcacaactatagacttggcaaagggtttccaccagatcgaaatggatccagaatcagtttcaaagacagccttttctaccaagcacggtcattatgaatatttgcgcatgccattcggattaaaaaacgcgccagccacctttcaacggtgcatgaatgatattttaagaccactcttaaacaaacactgtcttgtgtatttggacgacataattgtattctcgacatcccttgatgaacacctgcaatcgctcggactagttttcgaaaaattagcaaaagccaaccttaaattacaacttgacaaatgtgagtttctcaagcaagaaaccacatttttaggacatgttctaacaccagatggaataaaaccaaaccctgaaaaaattgaagccattcaaaaatatccaattcccactaaaccaaaagaaataaaagcttttcttggactgacaggatattatcgtaaatttattccaaactttgcagacatagccaaacccatgactaagtgtttaaaaaagaacatgaaaattgacactaccaacccagaatatgactctgcatttaaaaaattaaaatatctaatatcagaagacccaattcttaaagtacccgactttacaaagaaattcactttaaccacagacgcaagtgatgtcgctttgggggcagtactgtcacaagatggacacccacttagctacattagccgaacacttaatgaacacgaaataaattacagcacaattgaaaaagaactcttagcaattgtatgggcgacaaagacttttcgacactacctacttggaagacactttgaaatatccagtgaccatcaaccattgagctggttgtaccgtatgaaagacccaaattcaaaactgacccgatggagagtaaaattatccgaattcgattttgatataaaatatataaaaggaaaagaaaattgcgtggcggatgctctgtccagaataaaacttgaggagacatatttgagcgaacaaacccaacatagtgcagaagaggacaatagtgatttaatttttattacagaaagacctctaaatacatttaacagacaagttatattttcaaaaggaccaccagacattaaagttacgaaatatttcaaaaaacacatcacccaaatattttacgacattatgaccagggaaaaagccgaacaatatttgatagaccatttttgtggtaagaaaagtgcgttgtatattgagagtgacgctgatttcgaagtcattcaagccgcacataaattagccataaacaccaaatatacaaaaatcctgcgtagcacgattttgttaaaaaacataaccacttatgcggaatttaaggaattgatcttgactgctcatgaaaaacttctacacccaggcatacagaaaactactaaacttttcggagaaacttactatttccctaatagccagctacttattcagaatataataaatgagtgcagtatttgcaatctggcaaaaacagagcaccgaaatacagacatgccaacgaaaaccacacccaaaccagaacattgccgcgaaaaattcatgatagacatttactcatccgaaggcaaacattacgttagttgcatagacatttattcgaaatttgccacattagaagaaataaaaacaaaagactggatagaatgcaaaaacgcgcttatgcgcatattcaaccagcttggcaagccaaagttactaaaggcggacagagacggcgcattttccagtttagccctcaagagatggctggagagtgaggaagtcgaattgcagcttaacacaacaaaaactggtgtggcggacatagaaagactacataaaacaattaatgaaaagattcgcataatcaaaacatccgatgacgaagaaaccaaattgagcaaaatggaaacagtacttaacatatacaatcataaaaccaaacacgacaccactggacagacccctgcacacatatttctctacgctggacaaccaatattagatacccaacaaaacaaagaaaacaaaataaacaaaataaataatgacagagtggagtacgaagtcgacacaagatacagaaaaggtccactacagaaaggcaaattagaaaatccttttaagccaacaaaaaatgtggagcagactgactctgatcattataaaattactaatagaaatagaattactcactactacaaaacacaattcaaaaaacgaaagaaaaataatcagctctcaatttcacaggcacctggcacttgataacattgctgctgatgctgatcacaacagttcatggacaacaaattgaaattaataatattgacacaaaccacggatatctccttttttctgataaaccagtccagataccatcatcctttgaacatcattgcttgagaatcaatttaactgaaatagacaccatagctgattattttgagcaaagactacgtaccgactaccatgcaccccaggtcaaatttttatacaacaaaatgagaagagaactagctggaatagccttgcgacatagaaataaacggggacttattaacattgtaggttcagtttttaaatacctatttggcacacttgacgaaaatgatcgagtggatatacagaggaaacttgaaacaaacgcccataactcggtaaatttacatgaactcaatgacgctattcaattaataaatgacggaatgcaaaagatacagaattatgaaaacaacagcaacatcattaacagtcttttatatgaactcatgcagtttacagaatacatagaagatgtggaaatgggaatgcagctttccagactcggtctatttaatcccaaactactaaactacgataaacttgagaatgtaaacagccaaaatattttaaacattaaaacatccacttggattaattacaatgataaccaattattaatcatatctcacatacctattaacttttcattaataaatacagtaaaaataatcccttacccagactcgaacggctatcagctagaatacacagacacacaatcatattttgaaagagaaaataaagtttacaataacgaaaataaagaaataaacaatgagtgtgtcaccaacattattaaacatttaaaaccaatttgtaattttgagtcaatccacacagatgaaataataaaatacatagaaccaaacacaattgtaacctggaatttaacccaaacaagtctcaaacaaaattgtcaaaattcatttaataatataaaaataaaaggaaacaaaatgataaaagtaacccaatgtaaaatagaaatcaatagcataattctaagtgaaaatctctttaaaccagaaatagatttgacaccattatacacaccacttaacataacaaaaataaaaactgttaaacacaacgacattaatgaaatgatttcacaaaacaatattacactttacatatttatgactactgtcatcattatacttattttattgtacttatatttaagatacgtatcatttaacccattcatgatgctgtatgcaaaactaaaattaagaaaaaatcaaaatcaaaacacagcacaacaaatagaaatggaagacgttccattacccctactatatccatcaatcccagcccaagtataggcttctctttaagggaagggaag
>DM176_LTR#LTR/Gypsy
tgacatattcacatacaaaaccacataacatagagtaaacatattgaaaagccgcatacgtaaacaataagtgaccaccatgctaatgtggatcaaataacaaaaatatccactctgcattttgacacccccatactgtatgccatctgcgcagtatgcattctaataaacaaattctttgacagcggcacttagccattcttgtaaacaaatcttaaagtctgcctgctctctctgaggcttctcctccacttaagaatccaagagcaatgctctcccaaaaacactaacatattctttaagcaagcacagaggcttctcctcattttcactttcatttgattttcagtcttaagctgaacgttaatcaataaacaacacaatcgataccgaaattttgattcgttttattttggcaaaactcaattttcagcgttggtcttagttcatattcggaacggtccatttaatagactcaaaactatttattgcaaccatttatttgca
>DM297_I#LTR/Gypsy
ggcgcagtcggtaggatacaaaagtatccgaaaaaaaagaaccttcgaatggaaaataagttaaattttatagtcctgtgctcgaaacatctcccaaaataaattcgtgaaaactcttcaacttcaattataattccaattcggttatccaataataagtggaagtgaaatacgaaacaaaaatattaagtccaaaggcaactaagttttaaaaccaacatataaaaataaaaaattaaaacaatatagaattttaataatacaacacaaaaatttacaaaacaaaaaaacaaacaagtgaaactagaaagcttaaaaataataataacattgaatccgaaacaaaacaaaaaaataaaacacaaaagttaaaaattttacaataaaaatgtcacaaccaattattgcgctgagcgacataaaccttgccgaagcccgtcggcagcttaaagacattatgccattcaagggtgatccagaaacccttcacacctttatcagcagagtggattacgtaatttcgctctaccaaacaaatgatgtccgacaacagaggattctactgggagccatcgaaaggaacttggacggacaaattacacgatctttgggacttccgaacgtcgaagattggcctacccttaaagcaagactcatcgcggaatttaaaattcaaacaccaaactacaaacttctggagaacttcagggagacaccatacagaggaagcctaagagcattctgcgaagaagcggagagacgacgtcaattactaatttcgaaactacacctggaaggtaaccaatcggattttcttatttatattcagggtattaaagaatctattaagatactgataaggaaactaccaatacaattattcactattttagcccatcacgatattacagacttaagatccttaattaccattgcacaaaatgagggaatttatgaagaacacattaattttgaattttatgaaaaaccagaatatcgtaataaaaattcaaattctaaccagaattcgaaaacacaaaaattcaatacaaatgttcaaactcaaaatcgaccaagttactcacaatattcccaacccttccaacctaattttaatcaatacattcaaccatttagacctagctatacacagcagataactaacaacccacccatgtggcacgcacctaattatttcagacccaaccaatacataaacccacaacccattattcaaaaaaatcatttccaacaatatcccaacaaagcccaatttccccaaacaacgcattttagaggaaatacataccctcgactacaacaaccctctacatataaaaatactaacttcccgattactaaacgactaagaccatcggacagtgaacaaactaaaatgtctattgacgaaattagattccaagacgcgcatgaattcgaacaagtccaacctaattattacgagcaacagtattttaaccaaaatcaatacaatccgtatcaaaatcatagcttcattaatgaagggcaacaacaagttcaatttgtacaaattaataacaaacaaaaccaaaataattctgaactaaacgaaaattttcggttaacagttccggaaaatacgaatacataaaaatagtatacaaagggcgttcatacaaatgccttctagacacaggatcaacaattaatatgatcaatgaaaatatattttgtcttcccattcaaaatagtagatgtgaagttttaacatcaaatggccctattaccttgaacgacttgattatgttacccagaaatagtattttcaaaaaaaccgaaccattttatgtgcacagattttctaataattacgatatgctaattggcagaaaattgttgaaaaatgctcaatcagttattaattacaaaaatgatacagttaccctttttgatcaaacatacaaattaattacttcagaatccgaaagaaaccaaaatttgtatatccaaaggacaccagaatcaattgcaagctcagatcaggaatcaataaaaaaattagatttttcacagtttcgattagatcacctaaatcaggaggaaacttttaagttaaaaggcttgttaaataaatttagaaatcttgaatataaggagggagagaaattaacatttacaaatacaattaaacacgtactaaatacaacacataactccccaatttattcgaaacaatacccacttgcgcaaacacacgaaatcgaagtagaaaaccaagtacaggaaatgctgaatcagggattaattagggaaagtaattctccatacaatagtcctacttgggtcgtaccaaagaaaccggatgcttctggtgcaaataagtacagggtagtaattgattatagaaagctaaatgaaataaccatacctgacagatatccaattccaaatatggacgaaattcttggcaaactgggtaaatgccaatattttacaacgatcgatctggcaaagggatttcatcaaatagaaatggacgaagaatcaatttctaaaactgcattctccacaaaaagcggtcattacgaataccttcgaatgccatttggccttaggaatgcacccgctacttttcaaaggtgcatgaataatatccttcgaccgttgcttaacaaacactgtttggtgtatctggatgatattataattttttcaacatcccttacagaacatttaaattcaatacaattagtttttacaaagcttgcagatgcaaatttaaaattgcaactagacaaatgtgagttcttaaaaaaggaagctaactttcttggtcacatagttacccctgatggtattaaaccaaatcctattaaagttaaagccatagtttcatacccaattccgacaaaagataaagagataagagctttccttggattaacaggttattatcgcaaatttattccaaattacgcagacatagcaaaacccatgaccagctgcttaaaaaaaaggacaaagatagatacacaaaaacttgagtacatagaggcattcgaaaaacttaaggctttgataattcgtgacccaattttacaattacctgattttgaaaagaaatttgttttaaccacagatgcaagtaacttggccctcggggctgtcctttctcaaaacggtcatcctatatcttttattagtagaacacttaacgatcacgaattaaattacagtgctatcgaaaaagaattacttgccatagtttgggccacaaaaacttttcgacattatttactaggacgacaatttctcattgccagtgaccatcaacctcttagatggcttcataacttaaaggaaccaggtgctaagttagaaagatggagagttagattaagcgaataccaatttaaaatagattatattaaagggaaagaaaattcagttgccgatgcattatcaagaattaaaattgaagaaaatcatcatagtgaagctactcaacatagtgcagaagaggacaatagcaaccttattcatttaacagaaaaaccaataaattatttcaaaaaacaaataatctttattaaatccgataaaaataaagtagagcattcaaaaatattcggtaactccattaccacaattcaatatgacgtaatgacacttgaaaaggccaaacaaattttactcgatcactttatccatagaaacattaccatttatattgagagcgatgtagattttgaaatcgttcaaagagcacacatagaaattgttaataccacctacacaaaagtaattcgcagtcttttcctattaaagaacgttggttcatacgccgaattcaaagaaatcatacttcaatcacatgaaaaacttttacaccctggtatacagaaaatgacaaaattatttaaagaaaatcacttctttccaaatagccaactattaattcagaatataataaacgaatgcaacatatgcaatttggccaaaacagaacatagaaacaccaaaatgcctttaaaaatcacacccaacccggaacattgccgagaaaaatttgtagtagatatttattcatctgagggaaaacattacatcagttgcattgatatttattctaaattcgctacacttgagcaaattaaaactaaggattggatagaatgcagaaacgcattaatgcgcatttttaatcaactaggaaaacccaaattattaaaggcagacagagacggagctttctccagtttagctttaaagcgatggcttgaagaagaagaagtcgaattacagctcaatacagcaaaaaacggagtagcagacgtcgaaagattacacaaaacaataaatgaaaaaattcgtataatcaattcatctgatgatgaagaagtaaaattaagcaagatagaaacaatcctctacacatacaaccaaaaaattaaacatgacactactggacagagacctgctcaaattttcttatacgctgggcatcccatattagacactcaaaaaattaaagagaagaaaatagagaaaataaatgaagacagacgggaatttaatattgacactaattacagaaaaggtccactacagaaaggcaaattagaaaacccatttaaaccaaccaaaaatgtagaacagacagaccctgaccattacaaaatcactaatagaaatagagttacgcactactacaaaacacaattcaaaaaacaaaagaaaaataataaactctcaatttcacaggcacctggtacccgataacactattgtttatactgatcacagctgttcatggacaacaaattcaaattaataatattgacaccaaccacggatatctccttttttctgataagccagtacagataccatcctcctttgaacatcactccttaaaaatcaatttaactgaaatagacatcgtggttgactattttgagcaaagactacgaaccgattaccatgcaccccagatcaattttttatacaataaaataaaaagagaactagccagaataaccctgaaacatagaaacaaacggggttttattaacattgtgggttcaggttttaaatacctatttggaacactagatgaaaatgatcgagtcgaaatacagaaaaaacttgaaatcaacgtccataactcagtaaaattacatgaactcaacgacgccatacgattgataaatgacggaatgcaaaaaatacagaattatgaaaataaccacaccatcattgacagtcttttgttcgaactaatgcagtttacggaatacatagaagatttggaaatggctatgcagctttccagacttggactgtttaaccccaaattactaaactacgacaaacttgaaaatgtgaacagccaaaacattttgaacattaaaacatccacttggattaactacaatgataaccaagtattaatcatatcccacatacccatttacctttcactaataagcacaattaaaataattccttacccagactccaacggctatcagctagattacacagacacacaatcatattttgaaaaagaaaataaagtttataataccgaaaataaagaagtaaaaaatgaatgtgtcaccaatattattaaacacttaaatccaatttgtaattttaagccagtacacacgaacgaaataataaaatacatagaaccaaacacaattgtaacttggaacttaacccaaacaattcttaaccaaaattgccaaaattcaattaataaaataaaaatagaaggaaacaaaatgataagagtaacgcaatgcaaaatagaaatcaataatataaattttagtgaaactctgttagaaccagaaatagatttgacaccactatacacaccacttaatataacaaaaataaaaattgtaaaacacaacgacattattgagatgatttcagagaacaatattacactttacatacaaatgatcattgtaataatcgcactaattttgttgtactcatatttaagatatgtatcatttaaaccatttatgatgttgtatgcaaaacttaaaataagaaaaaatcaaaatcaaaacacaccacaacaaacagaaatagaagaaattccatttcccacactatatccatcaatcccagcccaagtataggcttctctttaagggaagggg
>DM297_LTR#LTR/Gypsy
agtgacgtatttgggtggtccaaaccagccacttccattatttcaaagaaatcagtaatgcactctagtaattttccataactgtatcccagctgcgcagactcgtttatcttttgcagcgcagcgttctttgtaaacatcctaaagacctgcctaagcagatttgactgccctctttcaacgctacctaatcttaagaacccaagagcgaggctctcccgaaatacaaatattgttcaaatactgaggcttctcctcaatccaatttgcatttgatttttagtcttaagctgagatccaaagaataaagtcgtgaaactatttctcctaaaaactattttttatttcttggcgttgtccttagtcaactgacgggacattagttcgactcataaataaaacaacaattttact
>DM412#LTR/Gypsy
tggcgaccgtgacagnntccaacgctggacgaattgaccaaagctggtgaaaacaaaggaacaaaggaacactggactggaagaagactggactaattaaatggaactgcaaaaaccaaggaaaaatctgagtgagtagagttctattgagtatgggcaaacaccgtggcggtttgaaaactaagctgaataaacgtatagcccacgtaaggtggctaatatacggtcagcaaacgccaccggtttggtcgaaagctctaaagctacatgcagagctagaccacttgttgcaatatcagcaagaattaaagacccataagctcgagaaaactcactcagataatattaaaaatatacccacaattaatgaagttccaaaataccaggcatgtccagcaccagcaccagcattaacaaaaccaaagaagtcctgcccccctggctgcgaaggaatctggagtccccactgcctggggacttgtgagcgaccatcgacgtcttcagcggcgaagaaatagacagcagcgagggagtgtcagcgtgccaccccggcgacgcccagctgacacctgatagagcatcatcaacagcagaatataataataaatatatataaatataaagtaaatataaaatatatatagataagaaaaattgtaagaaatattgtaaaacggagcatatactattatgccctgttaacccaatatggcccgtgaagccatagctagaatcaggcaggcaacaatgtaaaatacaattttttttttactcttgcgaacattgaaagattttataaatagataattccaaacataaatgtctatagagacaaatgaaataagtaaaactgaaaataaaagtatatacaaaggaaattttctattctattctccaaaatataaaattagtatacccaaaatgggtctaatagacactaaaactgtggactctacagccaatgtaataaataaagtagaagtccaaaatgcagacttgttctggataaccataatactaattgtaattgcattaattatggtatccaatgcattaataaaaatatacaaactgcataacaagtgtcttaagaaacgataccgtagcactgctaacggtatagataatatttaaggaagatctttaataaagtcaattatgaatgaaaatatgagaaaaattatatgaaaaaaaaaaataataaataaaaaaaaaatataaaacgtaatattgaatttatctacattaaaaaaaaaatatatacaaatgaataaatttgaagttatgagtataccacagcatggactgggaaaagcttgttgatcagataaaagatcaaaatgaaaatttcagaaaatcctataagtgcttaacgcaaaacagatcaacacaagctgtaacaatcaataggaatgcccaagtcttggtaaatagttataatgaaatcagagagttgatccaacaaaatagaaagaatttggaacgcaaacagtgtgctaaggctttgaacctactggtgacattaagagaaaaattaatatttataaaaaataaattcagtctccagatagaaattccaaccatagtaaacaccccactaagaataaatttgaatgaagacagcactaactctgacgaggaagataggactatagtcaaggaagacattaaagaggaagatcttcacgatctaactataccagcaaaattaatgctgaagaacgacgataaaacaaataacgcagccgactccgaaaataacttaaccatggcagaagaagcagctgccattaggtcttacattagggaagtcgcctgcacagtgccagaatttgatgggcaaaagatccatttacaaagattcattaaggcaatcaaattggtagacctagctaagggaccatttgaagacattgcagttgaggtcattaagtcaaaaatagttggcacaattttgaactcagttgacaatgaaacgacaattccagcaattataaacaaattgcagaaagtagttgtcggtgagacatccagtaatgtcaaagcaaagctagcaacagttcagcagagaggtaaaactgcaacgcaatttaccgctgaagttgatagcctgagaaaacttttagaagcttcctatatcgatgagggtatacctctagaacatgccactggtctaagcaccaaagaggcaattgaaaccatgatacatcgtgctgagcacgaaagtatcaaaacagtactggaagcagggacttgcaccactatggatgcagcgataagcgcatacataagaacgagtacaagagttaccggtgacatcaataaagtgatgtactttagaggtaacagacccaatagaggatacggaaatgccaatagaggtagtaaccgccgtagaggctttaataacaatagtattagaggcaactaccataacggttaccaaaataacggttaccaaaataacggttaccagaataacggttatcaaaaccgctataatggaaataataaccgttataatggctataacagaggccgttataatggaaacagaggccgtaacaacagtcagaacaactacaacagaaacaatgccaatgtacgagtaatccaagaacagggcaactcgcaacagcctttaggtactcagtagaagaagatcgtagagtatacaccatcaattataatctcaacatattttctacattcattcatgccaaaacaggcgtaaaactagtttttctacttgatacaggtgcagatatctctattctcaaagagaactctgacaaattttctaatattcaaataaccaataaaataaacattcaaggcataggccaacagaaaattcagtctcgaggacagacttttattgagatacagacaggtaaatacgttatcccacacgattttcatttagtagataaaaactttccaataccgtgtgatggaataatcggaatagatttcataaaaaaatataattgccaaatcgatttaaaccaagaagaagattggtttataattagaccaaacaatttgaaatttccaatatatattcccatagcatacagctctggtattaacacaacgttattaccagcaagatcccaagttgtccgaagattaatagtatcatcaaaagatgataacattttaattccaaaccaggaaattcaaactggtatttatgttgcaaatacaatcgcaacatcaagtaatacatttgtccgaattttaaatacaaccgattccgaccaattagtcaatatggacactctaaaatatgagccactttcgaactacaatgtagttcaggcaaatagtgaacacagaaataaaactgtcttatctcaattaaagaaaaatttccccgaattgtttaaatcacaattagaaaatatatgcagcgaatatatagatatatttgcattagaatcagaacctataacagttaataatttgtataaacaacagttgagattaaaagatgatgagccagtatacacgaaaaattatagaagtcctcatagtcaagtggaagaaatacaagcccaagttcagaaattaataaaagataaaatagttgaaccatcagtttcacagtacaatagccctttgctattagtacccaaaaagtcaagcccgaattctgataaaaagaaatggagattagtaatagactatcgccaaattaataagaaacttttagctgacaaatttccactaccgagaatagatgatattttggaccaacttggtcgagcaaaatatttctcctgccttgatttaatgtcaggttttcatcaaatcgaactggatgaaggctcgagagatataacatctttctcaaccagcaatggctcatatcgtttcacgcgattgccatttggcttaaaaatagcgcctaattcattccaaagaatgatgactatagcattctccggaatagaaccgtctcaagcattcctttatatggatgacttaatagtcataggttgttccgaaaaacatatgcttaaaaacctcactgaagtttttggtaaatgcagggaatacaacctaaagttacatcctgaaaaatgttcatttttcatgcatgaagtcacatttttgggacacaaatgcacagacaaaggaattttgccggatgacaaaaaatatgatgtcattcagaactacccagttccacatgatgcggacagcgctagacgttttgtagcattttgcaattactacagacgttttatcaaaaatttcgccgactattcgcggcacataacaagattatgtaaaaagaatgttccattcgagtggacagatgaatgtcaaaaagcattcatacatttaaaatctcagctaattaacccaacactcttgcagtacccagacttcagcaaagaattttgcataacaacagatgcaagcaagcaagcgtgtggcgcagttttaactcaaaaccataatggccaccaactcccagttgcttatgcatccagagcttttacgaaaggtgaaagcaataagagtacaacagaacaagagttagcagcaattcattgggcaataatacatttcagaccatacatttacggaaaacatttcactgtgaaaacagaccatagaccattgacatatttattctcgatggtgaaccccagctctaaattaactagaataaggcttgaactagaggaatataattttacagtagagtatctaaagggcaaggacaatcatgtagcagatgcgttatcaagaataaccatcaaagagctaaaagatataactggaaatatattaaaagtcactacaagatttcaaagtagacaaaaatcctgcgcaggaaaagaacaattggatttgcaaaagcaaaccaaagaaatagcttcagagcccaacgtatacgaagtcataacaaatgacgaggtacgaaaagtagtgacattgcaattgaatgactcgatatgtttatttaaacatggaaagaaaattattgcaagatatgatgttggtgatctttatactaatggaattcttgatttagatcaatttctccaaaggcttgaattgcaggccggtatatatgatatcagccaaatcaaaatggcaccgtggaaaaaaatctttgaacacgtttcaatagataaatttaaaaatatgggcaataaaatattaaagaatttaaaagtagcgctacttaacccggtgacccaaataaataatgaaaaagaaaaagaagctatattgtctacattacatgatgatccaatacaaggagggcatacaggcattacaaaaaccttggccaaggtcaaaagacattattactggaaaaatatgagtaaatacataaaagagtacgtaagaaaatgtcaaaaatgccaaaaagcaaaaacaacaaagcacacaaagactccaatgacgataactgaaacaccagaacatgctttcgatagagttgttgtggacacaattggtccactacccaagtcagaaaatggtaacgagtacgcagtcactctcatatgtgatttaaccaagtacttagttgccataccaatagcaaataaaagcgcaaaaacagtcgcaaaagctatatttgaatcttttattctaaagtacggtccaatgaagacgttcataacggacatgggaacagagtataagaattcaataattactgacctgtgtaaatatttgaaaataaaaaatataacatcaacagctcatcaccaccagacagttggagtagtagaaagaagtcatagaactttaaacgagtatatacgatcctacatatcgacggacaaaaccgattgggacgtatggcttcaatatttcgtatactgcttcaacacgacccaatctatggtacataattattgtccatatgaattagttttcggtagaacaagtaatttaccaaaacattttaataaactacatagcatagaaccaatatataacatagatgattacgctaaggagagtaaatataggttagaggtagcatatgctcgagcaagaaaacttcttgaagcacacaaagaaaaaaataaagaaaattatgacttaaaagtaaaagacatagaattagaagtaggagataaagttttactaagaaatgaggtaggtcataaattagactttaaatatacggggccctataagatagaaagcataggagataataacaatattacgctacttactaataaaaacaaaaaacaaatagttcataaagatagattaaagaaatttcattcatgattgaatttaaacttatattttccttaatcatttatacaaattttccatacactacgtatatttttatctttgcattataaaatcaactattgttgttcaaacaaaaacacaaacaaaataaaaataaaaataaaataatttgcatttaataatcaaaataacttcactaggttacgttatttttcaaaaggagggaga
>DM412B_LTR#LTR/Gypsy
tgtagtatgtgcctatgcaatattaagaacaattaaataaaatagcatattaacttatggcagcactttgttgctatgtttatgtttatgtttatgcacgcagttaggccagggcggatgtaacatgatcgcccactcgaaggcaaaaagtataagtgcatggtcagcattcacacgccgaccaaatacatattacatacgtacatacatatctcgctctcccgataagcctagatatataagatatacataagaacgccgctccgctgctggcgtacccggcagcgcagctacgcggattagcctaagtccaaatatattaaaaaactgtaaaatcagagagactctgtagacgttgagctgacagaaccatttctgcctactctaaaatcaaaagaagaaattgaataaatatatgtcagcccgacggctgccttaaacttaaaacggacttgtgttcttaattggagttcatcattacacaagtgtaaatgttaacgaatctagagcatagcatagcttagcataaactatgacgactagttatcgtgacaagcagttcatcattaca
>DMTOM1_LTR#LTR/Gypsy
agtaacgtaattatgccttcctcataattcacttatacaaaagaccgaccgcggtggtccgccgtatygattcctcgttaaataaacaaacatttctcgatattgcgcatccactcaagccgtaatcaaaacccagccactaggcaggcacatagccacgtagcacataagaattctttttcatatgtatgcacataagcataagcaagaagcgctctcgcgcagatcaagtaaacaacccactaacccagtacatctaagattttctcacaccaattgtttcagtcttaagctgatattcaatcaataaaaacgcaaagcggattcattcggagtttttatttatttcggcgttgatcttagttcaaatacggatcatttattcgactcaaaacaaaaactattttact>GTWIN_I#LTR/Gypsy
ggcgcccaacgtgcatttgaacctgcacctagttatatcttaacataacacttagttgagaatacaagccatgtaagtttgattaatgaagtcactcggcaaccttaagaatttagtgtggaatattaaataaataaaaaaagctaacagccatttctttgcatgcttttagggagcattattttccacagcatacttttaccaagttacaattctgtagcataccccaagttacccgctcgtttcaattgcatacttttaccaagcgtaaattctacagcataccctaggttactttgaactactgcccaaacgaattaataagaaataattatttcttctgcgcatactttttccttgtttgtttgtagggatttccttttcctttgtgtcgccttctatttctcgcgtgtgcaaatatcgcgcctcgtatggccgatcaaccgtgttcggaaagaattaaattgcgtggtgtcaaccaataaatgagttggacggcatatagagacataaaagtcgagcgcaatagtgacggcgagtttgatttagagcccgtaggtttttgtccgaatactacaaatagcactgcagccatggacgccgcacagcttcaagctattatagcgggagccgttaaccaggctttgactgagcaggaaaacagacttaagagggatttccaggcgcaattagatgaggtaaaacaacagatgcaacacttgcgtgtggaagcaccacaagtagagacataccaaaaaataaccgcaggcccggaagtacggtgcgacatcaagcttgacattgtgaagacaatgccagacttttcgggagagcaggatgactatgtgtcatggcggcagtcagccgtggacgcatacgagatcttcaaacgatataatggtagcgaggcgcattaccaggccgtttcgattatcagaaacaaaattagggggccagcaagagggctgctagttgcccataacacagtcctaaatttcgatgccattattgctcgactagactgcacctacgcggacaaaacgtcgctgcgtgtacttaggcaaggactcgacacagttaggcaaggggagcttagcctcatgcaatattacgacgatgtagagaaacggttgacattaataacaaacaagatagttatgactcacgaaccggacagtgctattctttttaataatgaagttagagaggatgctctccacgcgttcattgccggtctaaggaagcccttgagggccatagtcttgccggcgcaacccaaggatttgccctcagctttagctttggctagggaatccgaggctaccatagaacgcactaactttgccgctacatacgcaaaggctctagaggacaaggcaatcacctatgagcaccgaaaagatcggaaccactcaagggaaccgcatgggagatatagcagggccgaggacagccaagggaaaaaccctcatttttacaagaaacagggtagacaaaataattctgcccagaataataacagctaccggaatcagtcacctgagcctatggagttaggctccactgtaacccaacataggcaaccgacctccttcggaagcggtcagcctgctagcgtcaaggccgagggtgctcgtggccagaagagattcggctccgcacgcatgactggtcaaaggcgtcagagggtgcagaacaccatccaacaggctgacgataaaaacgacagcgaatatgagggcgcggccgcagcggccgttaccgagatagatgacgagtctgatgaaaatgatcagatcaattttttagggagcgctcccgactgccgttcattgaacgccagttccatgggaggaaattgagaattttaatagacacaggggcggcgaaaaactacatcaagcccgtaaaggagctaaaaaatgtggtgccggtcaattcccctttcacagttagttccatccacggttctaacacagtcaaacagaaatgtttagttaacattttcgggaaaacagcggattttttccttttggacacgttaacacttttcgatggcattattggatttgattttctagctcaagttggagcaaagctagacacagaaaaaggcacaatcaactatggttctgttgttgaagagctacagcatcatagttgcgacgaggtaaatttcactaacgtgaatgacgctacggtgccagaatctgtaaaaactgagtttacagccatgatcgcaaacagatctaaggcattttcagcctctaacgaggcactgccgtttaatacttctgttgttgccacaattcgcacaagcgatgataagccagtatattccaaattatacccgcaccccatgggtgtctctgaatttgttaagcgagaaatcgcagacttactgcagaaaggcattattagaacctcaaggtcgccgtacaacaatccaacatgggttgttgacaaaaaaggccatgacgaacaggggaacaaaaataagcgtttggttatagactttaggaaacttaacgaaaaaaccatcgctgataagtacccaatgccaaacatccccatgatactggcaaatttaggaaaagccaagtacttcacaacattagatttgaagtccggctaccaccagatatacttggccgaacatgaccgtgaaaagacctccttttcggtgaacggcggaaagtatgaattttgtcgattaccgttcggattgaagaatgcgggaagcatcttccaaagagcgatcgacgatatcctacgggaacaaattggcaagtcatgctacgtttatgtagatgacgtcattattttttctgaaaatgaaaacgaccatgttaagcacatagattgggtcttaaaaagcctgtgtgatgccaacatgaaggtgtccaacgagaagacgcacttttttaagcaaagcgttgagtaccttggatttattgtcaccaatggaggtgcaaaaaccgacccagaaaaggtaaaggccataaaggaatacccagagcctacaaatttgtatgagctaaggtcatttttgggtctggccagttattaccgctgcttcgttaaggactttgcggcgatcgctagaccgttgacgagcttgatgaaaggagaaaacggctccatcagcaagcacatgtccaggaagactcccatcgagttcggtgatttgcagagagatgcattcgagaggctgagaaatgtcttggcttctgaagatgtaattctcagataccctgatttcaggaagccattcgatctaacgacggacgcttccgcaaacggtatcggtgcagtcctatcgcaagataaaagacccatcactatgatctctaggaccctcaaagaaagcgagtcacactacgccacgaatgaaagagaattgttggccatagtgtgggccttaggcaagttgcaacactacctgtatggcactcgcgatattaacatttatacggaccaccaaccgttgacattcgcggtatccgatcggaatccaaatccgaaaataaaaagatggaaagcgtatatcgatgatcataacgcaaaaatccactacaaaccgggaaaagacaaccatgtggcagacgctctttccaggcagaacattaatgccttacaaagtgagcctccgtcagacgctgcgactattcacagcgagctgtcactgacctacacggtcgaagcaacagaccagccagtgaactgcttcagaaaccaaattgttctagaagaagcacgtttccgactaaagcgaagcttggtgttgtttcgtagtaaaactcgccacttaatcaatttcgccgacaaaagcaccattttggaaatgctaaaggaggtcgtgaaccccgatgtcgtgaatgcgatacactgcgatctacccaccctggcaagttttcaacacgacctaattgttcatttcccggctacgcaatttcgatactgtaaaaatattgtaatagacgttaccaatcgaaatgagcagttggaaattgtcacgacagagcacaatcgtgcacacagggcagcgcaggagaataccaagcaaatcctccgcgattactatttccccaaaatgagcagcctggcaaaggaagtagttgcaaattgtaagatatgcaccaaagccaaatatgacaggcaccctaagaaacaggagctcggggaaacacctattcctagctataccggcgaaatgctgcacattgatatcttttcgaccaataagaaacaattcttaacgtgcattgacaagttctcaaagtttgcaatagtgcaaccagtgctgtccagaacaatagtggacgtcacagggcccctacttcaactcgtaaatttgttccccaaaatcaagacaatatattgcgacaacgaagccgccttcaattcagagactattacctcgttacttaagaacagctaccacattgacattgtcaacgcggccccgctgcatagctcgtcaaacggccaggtggaacgattccacagcaccttgtcagagatcgccaggtgtcttaaactagacaaaaagattagcgatacgacagaattaattttgagggcaacgatagaatataataagaccctacattctgtcactcaggagaaaccggtcgagatcctccactcgggtcccgatgatcgctgcctaggcatcaaagacaagctggtaaaggcccagaaaaataacatcgaaagatgcaacccagctaggcagaaccgtgtttttgaggtaggagacgaggttttcgttaaaaacaacagaaggttaggaaacaagctaaccccgttatgcacagaacaaaaagtgcaagcagacctgggaacgtctgttcttattaaggggagggtggtccacaaggacaacctcaaataaaaaattcccacttttattttcctattcctaattgtaagccagatttaagtaaatatgccgtggtctcaatctacgtttggtttgcaggttcgccctcgtaacactcatcatcctggcagtggcaaatgcacggattaccgacttttcccacgccaagtacattcccgtcgtagatggagatgtactggtgttcgaacatcgtaactgcctgaggcattcgagcaacctgtctgattatatttacatggtagatgaaacaaagaaattgtccgcttcttttccacagtcgcatatgcgcaagttgttagacgttgatacagatcacctggtaaacttgttgtccgttttaaaaatacaccaccgtatcgctagaagcttagacttcctgggtacagctcttaaggtagttgcgggaactcccgacgcctcagattttctaaagatcaaaatgaccgaagctcagctggtagattccaactccaggcaaataaatataaattccgaaacccaaatacaaataaacaaacttaccgacaccgttaacagaattattaaagcccgaaacaacgacttggtcgacaccccgcatctgtacgaggcattgctagcgaggaatagaatgctggcaacagaaatccaaaatttaattctaacaataacattggctaaagctaacatagtaaatcccacaatccttaatcatgccgatttgagctcattaatttaacaaaacactccaatagttagcttattagaagcctctaaaattagggttcttcagtccgacagcattattcacatactaatagcctatcccagggtgaaggtaaaatgtaagaaggtcctcgtatacccagtatcacactatcagacaatcctgcgactcgatgaagacaccttagcggagtgtgaggaagacaccttttcggtcaccgagtgcgtggagaccacgcacgacactttctgcgagcggtcgcgacgcgatacctgcgcccgctcactccatgcgggaaatactgcccaatgccacacgcaatccaaccaccttagggcagtaatgcctatagatgacggcatagttatcatcaacgaggcaacagcccgcgtcagcacggatggaggcccagaggtgctcgtcaaggggacgcatctaattacattcgaacaatcagctactatcaacggtacggagttcgtaaacctccgtaaggcaataaacaagcagcctggcgtagcaagatcgccgctactgaacatcgtcggccacgacccggaacttagcatgcccttgcttcaccgcatgaacaacgacaacctgcgctttatccaaggattcaaagacgaggttgacgccgcgggttcccccaaactttggttcgtggctggagtagtcctcaacgttggactgattggttcgcttatcctttttctggcattaaggaaacggcgagcctccgctgagattcaacagaccatcgataaactcaacataaccgaggacggtcataatcttagggggggagt
>GTWIN_LTR#LTR/Gypsy
agttaacaactaagagcacacactattaagagcacacatataacaaattaattaatataaacaatgctgacgcgcccaaactgagttcagcgctctgcgccacgaacggtcagcaacagcaatcggacaccccttatccggggtaccgagctatgttgcataaatgctgagtcggcttgccgaccatggctttatggcgtgatgcattggagccacagtagatttacattttcatattcttttgtattcagtcttaagccagagctttaataaagagcagctattcactccggctcgcagccgtaaaatatcattttattatttgaacattctcgctgagccaaaaggccagcgatcgacaaagagggcaaagtcacgccctccgacataaacttcataagaagatattatcctattgtccctggtagcagccagcaccagatctccaccgcctggagaccaccggacacatcccgaaggaggaacacattaatt
>HMSBEAGLE_I#LTR/Gypsy
tggcgcccgaacagggaccagcgaataaacgcgaacgaaagacaaaattctaagtcgcggagcaaaatcaaaattttgctaaaaaatattcgttggttaaattgtgccgaagaaactcccgcgagttattaacaaacaaaattcacggtcggctataaaataaaattgtttgagaaaaaaacagattttccggaagaggaaaatacttatcggcatagcattgcccattggtggatcacagtttctgtcaggccagcccgcagaaaaccttctttggagtgctgacgtggattccccagtagcccaggcaaaaaggacaacattcacccagccaggaggagtgaccgcaacaattctatgttaaataaatgcaaaacgaagaacagcaatttcatcgaaaaggagaaggaaaagtagaagtagaacgccgagaataacggaactacagaagagcaacacggataacagttaacagtgcaacccaaaacgtaacggcagaggtaaagacgacgaacggcagagaacggctgcgtgaaccaaagtgcagacaagaaggaaaaaaaaagaacaacaacagcacagccgtagcagcagcagcagcccgccaaaaagaacaggaataagaacacgttgacgacgaagaagctgaagctgaaacaaccgaagaggaggcagagagactacaagaacctggaaagtacactggaaaaaacatcagcaatttgaaattcaggcatccacccataataaaacataagtataccaaaaaaaaaaaaaaaaaaaaaaattttaagtatattattattattatattattattataatattattattattattatatttttattattatattattagtattatattattattattatattattattattatattattattattacattattattattatattactattattattttattattattattgatattattattaatactatattttcaacccagttcctagagatcttctgaaaggaaaattttcctatttactgttcctttctggtacactgttctcaaagcaaaataaccgcggtgagctaaaatttattgcatgcaaaaataaaaaaaaaaaaatataaaaataaaaaataaaaaaacaaaaacaaaagataaataagcaaacacatacacacgcattccatattttctgcccacaacttttgttaagttcaaattggtttaggcttgttttgtgcaggtgttgtccgaattaaaaatcagtatggcaaatcctaataatataataagaccatcagcttttagttcaaacgaaagaccggtgccctcagaaagacacgacctgcctgaacagcatcgcgtagacatgagtgtcgaacagttgacagcattaattggccaaacggtggcccaagttttacctggattgataaaacaaatgaacaacaatactcttgactttactgacgtgagcgaccaggtcgtcgagcccgaatacagaaataatttagcggactttgacagggtgcctgatatcgtaaaatcgatcagggaattctctggaaatccagcagaattcgggtcttggaaaaagagcgttgatagaatcatggagacttataccccatttgtgggtactccaaaatattatggtatacttcataccataagaaataaaattgttggaagtgctgatgtggcactcgagtcctacagcattccgctggactggaaggccatgtcgagatgtctcactctgcattacgcagataaacgggacataactaccttggaataccaaatgtcaactttggttcaaggccaccagcagtcggtggaagacttccaccaagacgtctacaaaaatctgtcgcttattctaaataaagtcggctgcatgcaaatgagccgagaatccgagcactttgttacaaaaatgtacagagaaaaagctctggatacttttatcagaggccttcgaggagatttacctcgccttttggcaataaaagagccagctgatctcccctcagctttacattattgccttaaacttgaaaatcaaactttcaggtcaaaccatgcggcgaataagggtcaacagtcgagtttcagaggaaacgaaaaacccattccggcaccccgcaattttcagccgtcgaatgcctttggccatcgacagcctccaccggtccctccacgacatcccatgaggagacctccacaatatttaggccagccattcccggcgccaaggcaacacgtgtctaacttcggtaatgcaccgttcattccaccccgacaaaactatcaacagcaatggcaacaatacaatgccccaccccgtccctttgcgaccaaaccacaaccaagaccagaaccaatggacgtggacggcagtgtacagacgcgaaacattaattatatgaatagaccacactcggacataaacaaacgacaaaagaactacaacatccaaacagtgaacatgagacagccaagtattgaagtaactgggtccagttcaagcatgacaggctatcaacggtcgatgcaagattatgaaacccagaacaatataaacggcacactaaatgaatactgtgatggacaaatagacaatttggacagcgaacaacgagaccacgtgttgcattttttagagtagaagactcctcactaccatacttcgaatgtagagtggggagtggaaaggttttaagggtgttgattgacacaggctctaataaaaattacatccagcccaatttggtgacgaacgcgataccaaataacaagccttacatagctgatactccaggcggtgatgtaaaaatatcgcattacaaaagagcaagccttttcgatttcgaaataaaattttttttgttaccaacgctgaagacttttgacgccatacttggcaaagacacaatgaagggaatgggagcgcaaattgatttgaagaacctaaccatgacactggaaaacgggaaaagagttgttctcaaagaaaaacagttcgaggctgttagcacaattagtccgagaataaaacacttagaggtggaacagagaatgatattgaataaaataattgattcgtatccaggtctcttcgcagacccgaatcaaaaactaacctacacaacaagtgtaagggcagcaatccgaactatatcggatacgccaatatactcaaaattctatcagtacccaatgtctcttaaagacgaggtacacaaacaaatttccgaacttttacacgatggaatcattcgaccctcaaggtcaccttacaattcaccagtgtggattgtaccaaaaaaactcgactcctctggcaagaaaaaatacagggtggtaattgactatcgaaaacttaacatggtaacggtagcggacagataccctatccctgacattaatgaagtgttggcccaattgggagacaacaagattttctcagtgctcgatctgaaaagtgggtttcatcagattcttttaaaggaatctgatatcgaaaagaccgccttctccatcaataatggaaaatatgagtttacacgactcccattcggtctgaaaaatgcaccgtcaattttccagcgcgcactggacgatattcttcacgaacatatcggtaagatatgtttcatttatattgacgacatcatcatctttagtaaagatgatgaaacacattaccagaaccttgacactattttcagaactcttcagcaagccaacatgaaatgtcagttggataaatgcgagttcatgaagagaaaagtggagttcctaggcttcgtcgtgtccgacaagggcattgaaaccagcccaaccaaggtacaggcaatctcagactttccaattccaaggacactcaaagaactgagatcattcttgggattatccggatattacaggcgatttattcctaactacgctaagttagcaaaaccacttagctcgcttttgagaggggaggatggtcgaatttccaggacattatcgtcaaaaaaatccgtctcccttaatcgcgaagcaatagaagccttcaagaaattgaagagcagcttggtttctccagacgtaatactccactacccggactttaagaaagaatttcacctaacaacggatgcttccaatttcgcagtaggtgctgttctttcacaagagaacagacccatctcatttttatcgagaacactctcgaaggcggaagaaaattatgccacgaatgagaaggaaatgttagccattatctgggctctaaaaaagctaaaaatttacctttacggtaaagcaaaggtgaaaatctttactgaccatcagcctttgacccattctctcagtagttggaatggaaatgcgaggattaagagatggaaagcataccttgaggaatatgactacgaaattttctacaagccaggcagagaaaatactgtagccgacgctctgtccagaggaccgacagtcgaacaaattaacacagtagcctcaacaatgcacagctctgacagttcgagccatgggctgatacctagcgttgaagccccgataaacgcattcaagaatcaaattttcttcagggagtccgagtcagagaactactcatttagcattccattcccgacatttcaaaggcatttagtagatcgcaacttgttcacacccgatagtctcttgtcagatttgaaagaatatcttaacccatccgtgattaatggaattttcacatccgaggatgtaatggggaaaattcaaattctctaccccatccattttcagggtttcaagattagattctgccaaagcaaagtcaaagaccttgttaacgaagccgaacaagaggaagaaatacttaggacacataacagagcacacagaaatgctgtggaaaataaagctcagttgtccgaaagagtatactttcctaaaatgaggaaaaaagtttcggctatcgtgaatcagtgtttggtgtgtaagactgctaaatatgacagacatcccacgcatccagaaataagacaaactcccttgccagaataccccggacaaattattcatattgacatctactcgacagaacgacatctggtgctcacggcgattgataaattttccaaactggccatgggaagagttatcaaatccaaagctgtagaagacattaggaaagccctaagagatatcgtgttttattatggagtgcctaaattaatagtaatggacaatgaaaagtccctcaactcagcctctatcaaattcatgttgacagaccagctgggtattgagctctacaaagcacctccgtataagagtacagtaaatggacagatagaaagatttcactccacactctctgaaataatgagatgtttgaaaggagatggaacacataggggcttcgaggaacttctcgatagggccatctatgaatataactacactgtccattctgtcacaaaaaaacgacctctagaggtgttcttcggcaggatagctaccgtagctccagaaaaatatgaacaagctagactggacaatatagaccgacttaggcaaaaacaggaaaccgacatagaataccacaaccggacaagaaagcccataaaaacctatatcaaagggcaagaaattttcgttagggttaatacaagattaggttctaagttatcaagtagatttaggaaggaactagttaaggaagaccgaagtaccacaatattaacagaatcagggaaattagtacataaaagtaacataagatcatgattgcttcagaacaattactgtggccacatcgatagacaagtagaacatagaaacattaaacatactgattaacgtaaccacgagaattaaatttgaaacgattcgactttgacagacgagttggccataggtttgcagaattagattgggctcgtgaaagaagagattgcgttgtgaatgcgtttctgcggagcgagtttaaattgaatgagaccagtagcctacttgaaaacaatataccgatttctgccttgacggtcaaataaatgttaaaactttcacacgttctcgctttacacaacggaactacaatttgaatgccattgaaatctccatattgaatcagttaattccttatttcttatattttaaaacatgatcagtaaaggaaactaataataataaataaataataatttaatttgaataataataaaatttaccaattaaagacgaaatgtacggaatcaatgccttctgcaaaggttccaatggtctaaaaatatgtagatataaattcattagtaatttagtaaaaaccagaattttaatagaagcaatcaagttgtcaatgcagaacacatccgagttgcacaaacctcgaacgcacgcaacaataaacacctggcattcaaaccattaatgctgtgcccaaactaccacgaatcaccccaccaacgatgcgactcaaaaacatcccatccttatgatgaccgctcgaggacaagcgtcaattaagaggggagg
>IDEFIX_I#LTR/Gypsy
aagcggttattagtggattcagccttagaagtcgtaacccaggaaagagctaacacatggctggacatgaagaaagcactggcaatggcattcaaagaccatagaccttatgtaactctcatcagacaattagaagacatatcatacccaggaagtatctgtaagtttatagaaaaattagaaacacaatactggattatgttcgataagttagaattagaaagtgaccatgttgataaatcgaattataccgaaatgttaaacaaaactgttaaatcagtaatagatcgaaaactgccggatagaatttatatgtctttggcacgtaaagatattgatacaatttataaattaaaacaagcatcaatggaattaggcctttatgatgctattccagaaaatcaccgttctaatagaacagaaatgaataaacgtaggaacaggggaaactataatcaaaataataatcaaaaatattacaataatagaaatcacaactacagtaattattatcctagcatgaatcagaatcataatacacaaccacctcagaatccgactcaacctatgacaaatcaaaaccaatattcaccgcgtttcataccgaataatcaaagagggaattattatgcatttagacgagacttaacacaagctcagcagaacaacccacttaataacacccttaacttccaaccttcgacatcgaataatattaacagacaagggccagtaaaaagacaacgcgagagtcagagtgaccaaagcaggatggatgtaaattttcatcaagctgcctcggacactcaaatgatagagaaggacatacaagtccctatgtaaaaataattcatcataataaaaattataagggaatgatcgatacaggatcatcaattaacatcataagagaaaattttgagaacttagaagaaaaggaagaaaacctaatagtatacactattaaaggaccaataacactaaagagaagtataataataaaacctacttcagtatgtccgtctgctcaaaaattctacattcacaaattttctgataactatgatttcttgttaggtcgaaagtatttagaagatacaaaagctaaaatagattatgctaacgaaacagtaacactaggctcaaaagtatttaagtttctctatgaagaaaagaagggcgagaccgcatccaaatgccttgacccacaagaaaagaatgattccgctctagtggacagaaccaaaccaaaaatgcaaaaggttaagaccgcacctaagtgccttaaaccaaagcatcaacagcagaagaaagagaccgcattacccaaatgcctcatttcaaatgttgttaaagacacagtggacaatgatgtaacacatctcgatcccatgtccgttgacaacgatatagtcaacttcgcgattaacaatgagttacgcgaatgtaacgagtatagactcgaacacttaaatgcagaggaagttgaatgtttaaagaagttcctatacgaatatagagacattcagtacaaagagggcgaaaatttgaccttcaccagtactattaaacatgtcatccagactcaacacgaagacccagtataccgtaaaccctacaagtaccctcaaagcgttgaccaagaagttaacaaacaaattaaagaaatgatagaacaagggattgttcgcaaatcgaagtccccttattgttctcctatttgggtggtccccaagaaggcagacgcctctgggaaacaaaaattcaggttggtagtcgattacaggaacctaaatgagataactgttaacgacaaatttcccattccccgaatggatgagatattggacaaactaggtagatgccaatactttaccactatagatctagccaagggttttcaccaaatccaaatggatgaaaattctattgcaaaaacagctttttcaactaagcatgggcattatgaatatactcgtatgccctttggtttaaaaaacgctccagctacttttcagagatgcatgaataatcttctggaagatttaatctacaaagactgtttagtctatttagacgatattattgtttattccactccattggaagaacacattttatccctaaagaaagtctttgaaaaactgagagacgctaatttaaagttgcaactagataaatgtgaattcatgaagaaagaaactgaattcctaggacacatcgtcacaacaaatggcatcaaaccaaatccaaataaaactaaagcaattacaaattttccattacccaagacacctaagcaaataaaatcatttttgggattatgtggattctatcgcaagtttattcctaactttgccaaaatagttaaacccatgaccctcaaattaaagaaaggtgctataatagacaccaaatgtaaagaatacatcgaatcatttgaaaaattaaaagttttgataacttcagacccgatattaatctatcctgatttttcaaaacctttttctttgacaactgatgctagcaacgtagctattggtgcagtgttatcacaaaatcacaagccagtttgttatgccagtagaacgctaaacgaacatgaaatcaactatgctacgattgaaaaagaattgttagctatagtttgggctacaaaatatttcaggtcatacttattcggcagaccatttgaagtattaagtgatcacaagccactggtatggctcaacaacattaaagaaccaaacatgaaattgcaaagatggaaaataaaacttaatgaattcgattataaaatcaaatatcttccaggcaaagaaaaccatgtcgcggatgctctttcccgcacgaaaatagaagttatggttggcgaggtcgcaaatagcgcagacgcaactatacacagtgccattgaagataatctaaattacatacccataacagaaagaccaataaattacttctctagacaaatagagatagaaaaaggcgataacgatacaacaagtgtacaacatttgtttcaaaaattaaagattaagatagtctataaagaaatgacacctgaactcgccaaaaacctcattaaggaatatgtgtgcaccaaaaagagtgcaatttatttccctaatgacgaagattttctgatcttccagagagcgtttaccgaaattataagccctaacaatttcacaaaactcttgagatgtaccacaaagttaattgatatactaacgtatgcagaattcaaagatttaatcttaaagaaacataaggaacttttacatccgggtatagaaaaaacaatcaatttatttaaagaagaatattactatcctgatagtcaaaagcttattcaaaccattatcaatgaatgtcaaatttgttatctagcaaaaacggaacatcaaacacaaatgacatatgagactacaccagaaatatttaacacaagagaaaaatacatgatagatttttatctcacaggaaaccagatcttcttatcttgcattgatatctattcgaaatttgcatcactagttgaattaaaaagtagagattggctagaagcaaaaagagccattactaaaatattcaatgacatgggaaaaccgcaagaaattaaagcagacaaagactcagcttttatgtgtttagccttacaaaattggttaagatctgaaggtgtacaaatttctataagcactagcaaaaatggtatatctgatatagaaagattccacaagaccgtaaacgaaaagctaagaatcattggtagccaacaaaatgttgaagataggtgcacaaaattcgaaagaattctatacatatacaatcacaaaactaaacataatagtactaaaagatttccagcagacattttcctatatgcaggcagtccagattttaatgtacaacaaaacaaaatcgataggatagaatacctcaataagaatagacacgattttgaagttgatataaaatatagacaagccccacttgtaaaaagtaaaataaccaatccatttaaaaagacaggaagaattggacaagtagatgataaacatttcgaagaaacaaatcgtggcaggaagatcgttcactataagtcaaaatttaagaaacagaaaaagtttaataagagcaaatatgataattccagaccaaccaaagaagcacaaagtacacaacatacttctaataatgcttagttgcatactatcacttatcatcacggtcaagtgcaacaatatagaagtaaatccagtaaacgcgaaaaatggataccttatattccaaacaggaacaatggaaattccaaccagctatgaataccattatttaagcataaacataacaaagacaatgctcatgttcgaagatatagtaagtgaagcaaacaactatcctaatgtaccacaaatacaatatttagtcgacaaattaaaacgagaaataaatgggttaagaattattagtcgaagtaaaagaggtcttttaaacgtagtaggaaaagcatacaaatacttattcggcacattagatgaggatgacagagaagagttagaagaaaaaataaacaacatgtcagaagactctgtaaaaacccatgacctaaacacgattctagatgtaatcaatagtggtatagatataattaataagctcaaagtagataaagaacaacaccaacaaattgcggtactaatatttaacctagagcaatttacagaatatatagaagacatagaattgggtctgcaattaaccagactaggaattttcaatccaagattactaaagcatgactatttaaaacatgtaaattcagaaaaaatgctaaagataaaaacgtcaacctggcttaaaacagacacgaacgaaattttgattatttcccatattcctagcgaagttactaaagttccaatattccaaattgttccgtacccagatgaacataattatattctaaccgagcaaatattcgataaattctacatatttgataaccaagtattccataaagataccaatagggatatattcgacaaatgtattattggaatcatcaaacaagagcaaactcaatgcaaatatattaaaacacataaaaattaccaaataaattatatagaaccaaatatactattaacatggaatattcctgaaacagctgttaaccaagactgtacacacaataaaatattaatttcaggaaacaacatcattaaaattaaaaattgtaccatacaaatagatgaattcttaatctctaataatctagcagactttacacaaacaatttatatcaccaacaatgtaacacgtctagaaccaataaatcacttacaaacgagagaaatgatagaaacccatgtaaaacactataacttttttcaaattatatgcattacaacgttcgtcataatgataattagtttgactctgtatgtagcatataagtttaaaaatatacctaagaaaattattgtcaatatcgtaagcaaaaagaacacacgcaccttgaaaataatgtcaatgaaaatattcaacaaggaaataatattaccttatacccaaatttaacgacctgaggacaggccaaattcaaaggttggggga
>IDEFIX_LTR#LTR/Gypsy
gtgacatatccataagtccctaagacttaagcatatgcctacatactaatacacttacaacacatacaccccaatacaacatacactactccggatgtacccaacagataccagataagaataagattgttatatgatcctcgagaatggaaaaaaccccaattctagataagtcacccactggtagactaaacatccgtcccctaatttaaacaattccttgcttaagcctcaccccatcgtcacattcccacgttcaaagctcggagccgcaatcccgaaaaacaaaagtatcgatttcaataaacaaattataagaatctaagagcacttgtatccaagagcaaatgcacttgaatccaagagaaacgcaaagctttttctctttacgatcagaatcctaaagtctaaagtccatattagaaaagctcgataccgaggcttgaacgtcaaccaaatcagaataattatcagagttcagtttgagacctaattgtaaaaggttcggtgttcttctcaaataaaaagattgtaatcatttagtgaaataaaaattatatttttttcacttataaatattgcaagtatttaatt
>Invader1_I#LTR/Gypsy
tcagaagtgggatcgcctatacctactttgaacaatgaaaatagtttgctgacaattttggagtcgcaaaatcgtcatttttccgaacttttgaaacaagtgcaacactcacaaagagagtcaagagaatcgtttgctgtggtattgcccaggtttaatcctgaacgtgcgggatcagatgcgcaatcctggtgttcaacggtggactacatcttgtccgaaaaccaactggaaggcagcgctcttgtgatgacccttagcaaatcactggaaggaagcgcgtctcattggctttcacagacttgctttcctggtatatcatggccacagttccgagaattgtttttgctacattttgcgggaacagaaacattagcggcagccgttatgaatctgctaaatggacgccctgcggaaggcgagtgcctgtcgttatacggaagccgaatggttacttcgcttatggccaaatggaagacgctgagcgtggagcaaatcgcagtctccattacactggcgcatgcagctggaattgacaggcgtttgcggcgtttagttttcacttccgacatcaacactcggaacgagctgaaccaagaactaaaggcctattcattcgacgctagaccgagccaccttccaaacgatggtacatcagagccgccaggaaaacgagctaagccctacttcaagtgtcacaactgcggaaagcctggtcataaaaaggcggattgtcgatcaaaaacagtggcagtgcacgttcagcaacccgacaggcaaccatcagggaaagaccggtctactttgacttgtttcaactgcggaaaagctggacacatctccaccgtatgtcctgatcgtcaggagcgttcatcgtctagcaaaaataacattgtttaagatgtcaacatctgtaccgtttttgagcccgtacggacgttttcgcaatctggtgagtcgttccaattttgttttgattctggagccgagtgttcactcatcaaggaggctacttcgcagagactatctggatccagaatgggcaacgtagttattttaaggggtcttggtagcaatactatttgtagcactttgcagatattggctaatgttttgataagtgaacgctcatatgaaatattgtttcatgtagtgttagacaattatattaagtatgacgctctgattggtcgagatattttgagccagggagtcggtgtgacaataacatcaaaatctcttactatgtttaacgaaaaatctatattgtctgttgaagtttccgaaaagaatcccgatttggctcatgttgactttctgtctcggaatccggttccaaaaattgtcaagaattccataggcgtagtcgaaaggcatatcaatctgacagaaatatccgacaactggttattggctgaacagcaaagagacgaagaaacttcttccattatctctaaattgcgtaataatgaattgtccgaggatttggccaagacttatgaactacggtctggaactatgtaccgaaaaattcaaagaaatggaaagactcgatgtctgcccataatcccaaagcagtttaggtggtccgctgtcaacaacgtacacgagtcagttatgcatctcgggtgggagaaaactcttgagaaaatgtacgagttctattggttcgataaaatgtctaagtatgttcgccaatttgtggacaactgtatcacttgtagattatcaaaacctccgtctggcaaaatacaatccgaactccatcccattcctaaaattgacatcccgtggcatacggttcatgtggatattacaggtaaacttagcggaaaaagcgaccagaaggagtatataattgtgatgatagacgcatttaccaaatttgtctatctctctcatactacgaagctagacaccgatagttgcattaaggcagtgaggtctgttatatcattattcggtgtcccctcccgacttattgctgatcaaggtcgtagttttgctagttcagctttccgtgatttctgctcagcacagaaaatggatttacatttaattgccgcaggtgctagtcgtgacaatggccaagtggagcgagtcatgagtactctaaagtccatgctgactgcggttgaaactggcccaggatcttggcaggattctttatatgagattcagctggcccttaatagcacgcccaatagagttactaaagtcagtccattagagatacttattggcagagaagcaaggccatttgggcttacacctgttgtaaaagaacaaaatattgtcgatgttggcttagttagagaaatagcaaaacgcaacatggaaaagaatgccaaaattgataaagctagattcgataaaaacaaagccactattgtaagacacaagctaggagaccatgttttacttaaaaatgaagagcgtcaccagaccaaattagatcctaagtttaaaggtccatttgtagtggccgaagtattaccaggagatcgatataaactcaaagcattaaataataaccgaacttataaatattctcatgaatctttgcgatgtatgcctgagaagaggattaccacagtatttgaagatgaaggcacagaagatgccagtgatcaagccagtgagggctgtgatcttgagaatgactaaaaatttgtaaacctccggacctattccaaatgcgactttctctacctcatgggtgcccgagttaagtggttcgccattttgttgcagttaagcttaaatttggtaacggttggtggtgtgagttaactggccggcttatagactgcgtcatctgggtgccacgtatgttggccggattgtcgagttgtaagctgtgagctaggctaacaaaagatggactggccggtttgaaaaactgtgcgctagtagaaaaatgtattgaaaatcaagaacgttaacgatttatgtttgaagaagacaaaattatgattgtttgattgaaagctgatggtggtccggttctcatggcttaaatgtaataaatgaaatgttttaaatatttgtattggtttgatttaaagtaataaagaatgaagaataactttatattttgaaaaaaaaaataagcctttgatagattctgtttaattattgagagactgttagcacacgaggacgtgtgataggtcaggaaggccg
>Invader1_LTR#LTR/Gypsy
tgtcgcagatcatttaaatgaaacgaaatttcgtgtttctgcttggcacgcgccatgcagacgcctctttttatttttctgatgcgcggcagacaaccgttagagtttctgccgaacgtagtctggtcgcgggtaggagcggggggggaagtagatgtctgtacgaaaacgagaagcatacagaaaaatgcggtgtgcataagtattggtgtatgcggactagaacaactgtcataattgtgttggtattgcatgtaaagtcaagaactacgcataattctgattttgtgaagaagagatcagtcagtcagttttcgatcgttacgcataacagacatgcctcgctcaagcgccagaaaacgtcgcgcgaaccataacgagagtagtgaagaggaagaagggcatcctgatgactcttcgaca
>Invader2_I#LTR/Gypsy
atatcagaagtgggccgatcacgagccaaagagaaaaaaaaaatgaatataagcaatgcatcgacggcgcaattaaaaggatggttgagtgaagtaaaagaaccaaccacgggaacaaaaagagaattgattttgcgtttgaataatttaacaaacgaaaagcgaaatcaattgaaattattattaaaaagcgaggaagaagatttcgacggaagcagcaataataatgttcaaaaaggaaaaagaaataacggaaaagacggagagcataaagacgacgaaagtgacagcgaagctggagatagcaacgaagacggcgatgagaagagcactgtgcgcaacgacaaaagtaacggcgaacatgacgacaaaagcggggtacgcagttacaagaacaacagtgcagacggcgcccgcaacaacaacagcggcgacgggaatagcgacgaaaacgaagtttgcgacagcgaagacggcgacgaagatggcggcggtgagaaaagcaacaaagaatgtggcaagaataaacgaaatacagtgggacaagctgtgcaaaatatggatttattattgcgtatggcaaccgaggcagtaaatgaattttcgggagatacatgtgcgcgcaaatggatcttacaggtgaaaaacatagccagcgtttatggaataaaggaaccgtatataaagatgttgattgtcagtaagataaaaggaaaagcatgcatgtggttgcatgcagatccagaacgtgtattgctaccaacggagcagttggcggctgagctaatatcaatgtttggtgagaggaagtcgaagttagaaacaaggcgaaaatttgaggaacgaaagtggacagcgagcgaaagctttgttgcttatgcagacgataaggtgatgcttgcacatggaataaacatggataaggaagaattggtggcgctcctcattgaaggtattccgaatcaaatgctacgtaaccaagcccgtatccaatgctttgaagatatccagcacataaagaaggcatttgcggaagtgaaactaccgaaagtggatgaagcagacaagaaggtggcatcggtgaacaataatagcagcacactcttgcgttgtttcaattgtaattcgaagggacactgggccaaagagtgcaggaagccaaagcgcgaaaaagggtcatgctatgcctgtggtgagatggggcactttgcagcaaagtgcctgaaaaacaagaatggggatgaaaacaattacgtaagatattttgaaattaattttatgaacaatgctaaatcaaaatttattacagcatgcctcatagacacgggaagccccatttcgttcataaaaattagtaaagtacccaaagatgttattggagtaccagttttaagttcattttacggattaaacaaaagtcccttgaaaacatatggaaaaatattgtgttacattatgaaaaatttgaataaaatacactttaatttaataatggtggcaaacgagtctatgaatcatgatgtagtattgggaagagattttatggaagcatgtaatttaatcttgaatctggacaccttgaaaatgattacagtggataaaattgaaagtcgatgtaacaagaaaagcgataaaatgttaaaggaagaaaatatgtacaacaataataaaacagttagcgatagtgttagtcaaggtagtagtaaaagtcaaatgagtagtgacacggttaaaaataaattagagaaagctgtcaatgctgaaataagcaaagtggagagggaaatgtttgaaattaatgtaatagatgactcaattgattacaaaataggtgatcaggtggatcatagtataaaatgtcaatttattgagtttgtagaaaactgttatgttaataaagaaagaccgaatgaaccggagattcggtgtgaaatacaattaagattaaatgacctgaaaccgtttagttgttctcctagaagattagcatatactgaaaaagaaaagctgcagattatcttagatgaatatctaaaaaacggaattattaaaccgagtgattcagagtatgcatctccgatggtgttagtgaaaaagaaaacaggagacctaagattatgtgttgattacagaaaacttaacaaaacaatggtcaaagataattatcctttaccattgattgatgatctgttggatagattagtaaataaaacgatattctcgaagttagatcttaaacatggatactttcatgtttttgttaataaggaatcaatgaaatatacatcttttatgacgcctttaggacagtttgaatttttaaggatgccaatggggctgaaaaatgcaccggcggtctttcagagatttattaatagaattttcgaggatatgataaggcaggataaagttattatatatatggatgacattatgatagctagcaaaggaattaaggaacatatggaagtacttagggaagtttttgacaggttgacgaggaacaaattagagctgagaatggataaatgtgagtttctgcaatcgagtgtacaatatttaggatttttaataacaagtaagggaatacaggccaatgacaagggaatagaagcaattagagattttccagtaccagataaggagcatggtgtcagaagctttttaggattgtgttcatattttagaagatttattaagggtttttcaacgattgcaaaacctttatatgacttattaaagaaagacaaagaattttcgtttgaagaaaaagagttagaatgttttgagacacttaagaaaaagttagtggaagctccagtgttagggttatattgttataaggatgaaatagagttacatacagatgcaagtgcacaaggttttggtgcagtgttattgcaaaagaaagaggatatgaaatggcaccctatattttattactcgaaagccacaacaaaggatgaggccaaatatcatagttttgaacttgaaacattggccatcgtgtatgcattaagaagatttagaatctatgtacagggaaagagatttaaaattgttacggattgcaacgcattaagtctagcgttaaataaagtagaattaaaccctaggattgcgaggtgggcattagaactattagagtacgatttcgaggtagttcataaagcaggaaagcatatgcaacatgtggatgcattgagcagaaatacgaacatattagtgatagaaactaatacttttgaagataatttaattatttgtcaagcaaaagatgaaaagttgaaagatattaggaaaaagttagagaaaacggaagataaaatttttgaaatgagaaatggtgtactttataggaaggcaaacggtggaagattgttgttttgtgtaccagaagaaatggaagaaaaaattttatataaatatcacaatgaattaggtcacttagggagagataaggttatagatgctattggtaagacttattggttttcgaatatgaaagaaaaagttgttaggcatataggaaattgtttgagatgtgtggcattttcaccgaagtcgggaaaagaagaaggaatgctgcatagcatcccaaagggaaatgtgccgtttgagataatacacatcgatcattacggaccagtagataacggtagaataaagaaacatctgtttgtaataatagatggattcactaaatatgttaggttatacgcaacaaaaacaacgaacacaaaggaagtgattctagcgttaaaggattattttagatcatatagcaggccgaaatttatagtatcagatagggggacctgctttacatccgaagattttgcaaaatttatgggagagtataatattaaacacataaagatagcgacaggttcaccccaggccaatggacaggtagaaagagtcaatagaatagtagggcctatgatagctaaattaacagacattgaaaagggattgcattgggatgcagttattgaagacgtagaattttctctgaataataccaaacaaagaagtgtagcgcaatctcccagcaagatgttgtttggaattgaacaaaagggaaaagttgttgatgaattaagacaaaaattagaagagttagataatgttagtgaaattagagacttgaaagaaattagaagaaaaggatcggaatcgcaattaaaagcacagagggataatgaaaaaagatataataataagaaaaaagaaagtacgcagtacaaagtaggagattacattatggttaagaatttcgatagtacaggaggagttgctagaaagctaatacctaaacataagggtccatatgaaatagagaaggtattgaaaaatgataggtttttaattaaagatgttgaaggttttcaattggcgcgaaatccatatcaaggtgtctggagtagtcaaaatattaaacattggatagggagtagaaagtaaatttgtataattaaagataagaaaagtaaaaaaaatgtaacaaatagcggctaagaacaatgtaatagttataagttggaaatttcgacaagatcaggtgatcttaaatgtcaggatggtcgaat
>Invader2_LTR#LTR/Gypsy
tgtagtaggctagaggtacacatacataagttcagttcataatagcaacatagtatataaacattaagtacttgttcgctttcgggtggcattctctctgtttcgcaacatcggccctgtagcaacaagcatagaggcagatcgcaaacggagagggagtcagtcgaatgctaaagctgaacacggaaagtaacaaataaatcaaagagtccaactcctgcctttgtgtgttttagttaattaagaggatatataatacccctaca
>Invader3_I#LTR/Gypsy
acatcagaagtggtcattacccactatgcctgacactaaatggaatcaattctcagtgccccaactaaagaagtggttggaagctcttggatgccagacttccggcacaaaagcggaactaatagtgcgtctgcaggccatttccccagaaacgcgtggcgattcaccgccaaataacggatcagcagcagaagagttggaggaattggatggagatgcagcctggccaaagcagagagagccacagggtggagacacacgcacgatcccgttcgacgagcagtcattgcagtcagaacccccggagaacctcgatctggatcagctatcgttggtggatgcagagagagccactctaaaagagcttcgggacgagatagaggcaaacatggctgtgctgcagaggatccaagcggatatcgacgacgcgaacaagagcaagtccgctcatgttcgccagatcaatgacgtcatcgagaacaacagcaacggaaaccacggcaatgttaacatatgcgctaacagcaccgacgccaatgttaacagcaccaaggtgactatcgccgccgataacattgatacgggacataccagttttggaaaagaaaccgctggtagtgttgttcagcaccagagtcgaaatgtaaacaagcttctggaatctcctgcaacatcgcttgccttggcaaaagaggtaacgatggagtttgacggcagcttatgtgcgcgcaattgggtcacgcagtttcaaaacatcggaaagatttacaatttggacgacggatgcatgcacatgctgctaattgccaaactaaaaggaaacgcacagcgctggctgcacgcaagcgccacacgcatcctagaatcgaccgaccagctatgcgaacagttaatcttgacattcgagatcaagatgtcaaaaggggaactgaggagcgcatttcaaaaacgcgaatggcatccggatgagaaatttgctgtttacttcgaggacaaggtgatgctggccaacgacatcaacatcgatctagaggagctcctggaaaacatcattgaaggaatcccagcaccagcgttgcgcaaccaggcgcgcatacagcgtttctccgagccgatgcaaattctgcgggctttctcggaagtccgtctgccgaagcacaaaacagggagcagttcatcaaagcgccttactggaggaggtgcagccaataaggacttacgttgtgccaattgcaactccaaagggcacttcgccagggagtgtctcaagccaaagagggagcccggatcctgctatggctgtggggcatttgggcacttcgtcggacaatgcccggagcgcaagagcgccaatatcaacaattatgtaagacttgtcaagattttttttcacaataactataaaaccccattaattacagaatgcctcatagacacagggagtccaatatcatttacaaagttaagcagtgtatccaaagaaattaatttagaatccgcttcaggaacctatttcgggctgaataaaagccaactgacattacatggaaaaagcttatgttacattataaaagaaaaagttaaatgttatttttatttgtacgtggtcccagacgagtctatgagtcataatgtagttcttggacgaaatttcatggaagcgtgccagttgaaactggatccagacgccttgggaaggataacggtcaacccagtcgatagtaaaagatataaaaaagcaaatagtaaaacaatcagttctattgttagtgaaacagttagtgaaacagttagtgaaacagttagtgaaacagttagtgaaacagttagtgaaacagttagtgaaacagttagtcaaatggataatgaaacagttaataagacgattagtaaaacagccaacgaagcgagtagtatagttagtcaaactgttaacgaagcaggtagcaaaacagtcatcgaaacagttatgcctttagccaacttcacgacggattccggaccttatgctgcggttgtgcccagttatgaagaagctgttagagaaatttgtagcattgaacacttagaggatgagcaaatgaacttcatatgcggcgaaaacaataaccaagccttaaacagtcagttaaaggagattattaaacgcaactacttaagcgttaataagcctaccgagcctttagtcaaatgcgaaataaaactttgtttagaaacgtcaaaaccatttagctgcgccccaagaagacttgcctactcagaaaaggaaaaattacaaaaactattagatgactatttaaaagagggaattattcaacctagtgtatcagaatatgcttcaccaattgttttagtcaaaaagaaaacaggagacatacggctatgtatagactttagaaaactgaacaaagttttaattaaagacaattatccgataccgcttatcgatgaccttctagacaagctagtcaacaagaaagttttttcgaaacttgatttaagaaacggttattttcacgtattcgttaataaggaatcagtcaaatacacctcatttgttacaccgttagggcaattcgaattcctcagaatgccaatgggcctaaaaactgcatcggcggtgttccaaaggttcgtaaacaaaattttcgaggatcttataagggataacaaagtaattgtatacatggacgacatcatgattgctagcaagaactcggaggagcatttagaaactttaaaggaagtgtttatcagattagctcaaaataaattggaattacgaatggataaatgtgagttccttcagacaaatattaaatatttaggattcattataaatggtgaaggcattagggctgatgacaaaggaatagatgccatacagcattttccagttccagacaaaatacaagccgttcaaagttttctgggcttatgttcatacttccgtagatttataaaagatttctcaacattagcgaaacctttatatgaccttttgagaaaagatgaaaaatttaaatttggagaaaaggaaatgagctgtttctcaactcttaaggaaaagctggtgcaagcaccggtcttagcaatttataatttcaaagacgaaatagaactgcactgtgatgcaagcgctcttggtttcggtgcggtgttatgtcaaaaaaaagaggatggaaaattacacccaatattttatttttcaaagcgaacaacagtcgctgaggcaaaatatcacagtttcgaattggaaacaatggcaattattcacgcactgcgtagatttagaatatatttgtacggaaaacgctttaaaattataactgattgtaattctctcactttgacgcttaacaagactgaacttaatccgcgaatagctagatgggcgttagagctccagaactacgattatgagctcatacatagagagggtaaaaggatgcagcatgttgatgctcttagtagatgcacgaatattttgatagtggaatcaaatacgtttgaagacaatttagtaatctgccaaggcaaggatcaaaaagttcaagaaatcaagaaactgctggaaaaaaatgaacacaagttgttcgaaatgagaaacggaataatttatagaaaatgtaacgacggcagacttttattttatgttcccacagacatggaagatcatattctatataaatatcacaatgagatcggacacataggtagagacaaaatgttagatgttatttctaaatcttattggtttcccaatgccaaagacaaatgtttgagccatatagaaaattgtttaaaatgtgttgcgttctctcctaagacaggcaaggaaggatttctgcactgcattccgaagggcagcaaaccgtttgaactaatacatatcgatcattacggcccagtcgactcaggcagatccaaaaaacatatttttgttgtcatcgatggttttacgaagttcgtacgtttatacgccacaaagaccactaatacaaaggaagtcattacagccctgaaggactattttagagcatacagcaagcctaaatgcatcatttcagataggggaagttgttttacatccaaggaatttgatgactttatgttagagttcgatgttaagcatatgaagattgcgactggttcaccccaagcaaacggacaggttgaaagagtcaacagaagcctaggtccaatgatagcgaaactggtacaaccagagaaaggcatatattgggacacagtaatagataaagttgagcacgtcttaaataatacacagcaccgcagcatcaaacaaactccaagcagagttctttttggtttagagcaaagaggaaaaatagtagacgagttaaaagaaaaactagaggaattagaaaatactgaagaagatagggatttggtaaaaattagaaatgaagttgaaaataatcaaaaaaaggctcaagcgtataataaaacacattatgacaagaccgccagacagccatcagaatacaaaaaaggagattatgtgatggttaaaaatttcgacagtacagcaggcatctctagaaaattgattccaaagtgtaaaggcccatatgtgatatctaaagtattaagaaacgacagattcttgttaaaagacgtagaaggttttcagatatctcgtaacccataccaaggtgtctggagcatccaaaatattaagcattggataggcaacaagaaaaataaacgaagacacaattaaacaataataataatataataataataataacagattaatattgtatgtacatatgtataaataaggtaaaagaattcatcatacaactaagcaatcaatgtaaaccatgatcaggggatcagctagtcaggatggccgagt
>Invader3_LTR#LTR/Gypsy
tgtggtaggatgaacactcataaggcccacgaagcatacgaggaagcatacgaagaagcatacgatcatatccccgttaggaataagtatatcattgctatctcgctcttacttataagctagcattaagagataagaatgtacacctagctcactctctcttttgaaagagcataagaaaagaggaatacgcgagacgcggcattcggtggcgtgagcttgaagtgagaagtcgaataaagagattgtgaagttatttaaaggaaggagcacgtgtattcatttttcggcgtccaca
>Invader4_I#LTR/Gypsy
tcagaagtgggatcgccttcgccacaagagaccagatctgatcagtatatggctgcgttggaggcacaaaaccgtaacctcatggaaataataagaaccatgcacgcaccgagagcatcggcgtcaaatgaaaagtccttgcacgtcacactgccaaaattctgcgctgacagcgctggagcagatccatctgcatggtgcaccaccgtggatttaatctttgcagataatgcgcttgtaggcagtgcactcgtaatagcgttaagcaaagcattagaaggcagtgcatcgcaatggctgtcgcagatatgcttcgctggcatcacgtggccgcagtttaaagaactgttcatacagcgattcgtaggaatggagacgtcggctgctattttgatgaacgttttgaacggacgtccaacacctggagagagctttgcccagtatggaagtcgcattgtcaccttgttgctgtctaagtggaaggccaaggatttggaggagattgcggtttcggtagcgttggctcacatggcacaaatcgataataatttgttgcgttgggtgtttacgactaatgtggctacgcgcaatgagcttcagcaacaactgcaagcttacgccttcaagaaacgtaacaacgaagatgattctggcccagaaaaaaagttaagaatgcagttgcagaccatgtgccatttttgtgggaaagctggccacaaattcgccgaatgccgtgctcgaaaggaaggtacatcaaacacaaaaggaagaaactacagcgaaagcaacacgcctgggttaaaagatcgttcgaacataaaatgttttaaatgcgacgaaatgggacatgtggcgtctgtatgtcccaaaggccacaacaaatacatcgaaaagcgagttgacgtgtgcgaaactaagtgagccaagtggactgtgtttttcaattgggtgagccctttccatttttttttttgattcggacgccgaatgttctttaataaaattaaaataaattaagtaacaaattaagagcttggtttcgttttatttattaaatctaataaatttagtatgtacaaatccaaagttatcaaagccgttcaaaataatgcacatgagaatagtttggaaatactctttgacatcaatatagaagtaagcgataatgataaatgtaaattaagaaatatattggaaaagtatgccgatagtttcgtaactggaataccaaataaggcgcattgaaaattcgtttaagtaataaaaataaaagtgttcaagggcgcccatagcgactcagtttccattgctacagattttggatcaaatagatcgtttgcggtgtggtaaatatttttttcatttgttttagacatggccagcggattttataaaataccgattcatccagattctatagaagagtcaagtatgtctttccttagagctcccagtcgcatcatagtggatcaaggcagaagctttgtcagcaacaagttccgtgagctttgttcaacaaacaggattgagttgttttcaatagctacagatgccagcagagcaaatgggcaggttgaaaacaaatgagcgtccaagcaaggaaaacatgcgaaaggatgtagagtagttcggtatgaggtcatgtgttaagtgagaagtatcatcgagtgattaatgtactagatggtcatcgacacaatttgaagtcgttagttatcaagcgaacatataaatattcgcatgaatgtaatggtgactcccaacagagaaaagagttgaaggatggcactagtgatcgtgcatctgtgtcccaagagagaaaagagtttaaagatggcactagtgatcgtgcatctgtgtcccaagaaaggaaacatttggcgaactgttatgaatagaatggcgtgtgaccgcactataacagctaactcgcagggacgagaagtgttatggcgggggtcaagtgatgatgactgcactataacagctaactcgcagggacgagaagtgttatggcggggttcaagtgatgatgactgcactataacagctaactcgcagggacgagaagtgttatggggggggtcaagtgatgatgactgcactataacagctaactcgcagggacgagaagtgttatggccgggggtcaagagattgggtgtgagagaagacacgccaatgttattatgagaaattaaagtcatggaaaatgtaaatagtttgaagttttgatatgtaaattggagatgtctttgttaaagaaaaatcagtcatgagatgaattgtcaattaaataattactgattattacttgttgtcattaattgttcttaagttgacgaagttgtgtgacttggacttgattggtggattaggcacacgagggacgtgtgaaaggtcaggaaggccg
>Invader4_LTR#LTR/Gypsy
tgtcggagcgcgactcttcgcattccagaaattccttctgtgatttcatattctgatgaaattgtaatattgcggtaaaattctgtcgagcgctgcggcagaggcacgaacagcctctgcagctgagtgaggtccgatcgagtggtcataaatagtgtgttagagagagatgacaatgtggcacacgccagtgtgtatagccattagagaatatgatgaagaagggacatgtaagaagatcccttcagtgaagtttgactgctgacgtcgatcggaacttgctgcgctgacgcacaaaatcgcgaagtgaataaataatatggatgagactcctgtttcgccgaca
>Invader5_I#LTR/Gypsy
tcagaagtgggatcttccaagcctcacaactgtggagacaacctgcgaacactcttggagtcgcaaaatcacacctttgcggaactcttacaggctatgcagcgaacgcaaagagtgccaaatgacgcagtagctgtagtgcttccaaaatttaaccccgatcgcactggttcagacggagcatcatggtgttcaacagtggattatattctatctgaaaatcaactacatggcacctttctcgttatggctttcagcaaggcgctggagggaagcgtgtctcattggttatcccaaacatgctttccgggaatcacatggatgcagtttcgggagttgtttttgcaaaattatgcaggaactgagacattggccgcaacagttataaatctgctggatggacgcccaaaagaaggagagtgcttatcgttgtatgggagcaggatggttacttctctcgtgtccaggtggaagtcactggatgtggaacaaattgcagtttcggttgtgctggcgcatgcagctggttttaataagcgattacggcgtctagcttttacgacagatgtgaacactcggaacgatctgcatcaggaattaacagcctattcttttgatgcccgacaaagtcaatcttcatatggtaccacgtcagcaccatcagcgaaaagagtcaagacattctcttccggaaaacttggtcataaacaggcggagtgtcgtttaaagaaggaagcaactcaaagccatcattctgctggtcaacgttctggctatactgaaagtaagcgccggtccaccttgacctgttttaaatctggaaaagttggacatgtggccagcgtgtgaccggatcgtgaggagcgtcaatatatgcacaatactggagcctgtggaaacgctgaagtccagttcatctccgtttgcgagtccaatactacatccaaattcaatcgagataacagcattcgtgactccagagggacaatatgcatttttggcaatgccttttcggtttaaaaatgccacttctgttttctatgagcgataaattgtgctttaggtgatcttaaccataaatacgtcattgtttatatggacgatgtacttatagctgccagcactaaggaagaagctttcgatagattacaggtagttttgcaaacacttattactgtcggattttctttcaatatgttcaaatgctcttttcttaaatctcgtattgagtatttgggttttggagttgaagcaggtgaggtgcgtccaaatcctggaaaaatacatgctcttgttaatctgccgcctcgcaaactgtgacacaattgagacagtttattcggctagcttcgtactttcgcgagtttgtgcccaagttctcgcaattgctaaaaccccttcatgcttttacatcaaaggccatatcatttgcatggaatagagagcacgagcaaatacgaaagaaagtagttacaaaatttgacttatgaacctgttcttataatatttgattcacagtttcctattgagcttcacacagatgccagtgcagacggctatggagctattttgttacacaaaatagaaaccaagcctcgtgttattgggtatttcagtaaacggatgtctcccgcagaatctccgttatcattcatacgagttggagacgttggcgacattgtaaaattgtaattgtaattgtaattcacctaaagcttcccatactaaagtcgagttgactcctagggtccatcgctggtagtcttacaagcagaccttcgattttgatgtagaatatagaccaggtacacgtatggctcacgtttagtttcttttccgaaatcgtatacctgaatacctgatatagttgaaaaacacattaatttgacagagatatttgacaattggttactagccgtacagcaaaaagatggacagatattgtttctaagttgcgtaataatgaacttagtgaggaattggctaaaaaatacgagttgcggtcaggaatattatatcgaaagattcaaaggaacgggaaaaccccttgccttcctattataccaaagtcgtttatgttaataatgtacatacatgaagccattatgcatcttggttggaagagaacccttaaaaaaatgtatgagtactattggtttgagaaaatgtcgaaatatgtttgtaaatttgtagacaactgcatcacttgtaggctgtcgaaactatcatctggcaaaatactaccattatttggtgtccttctcgtttagttgctgatcaagagatttttgctctgctcaaatttttgctcttgcaaatggtcaggtggagcgtgttatgattaactgtagcttaaacaggccaggggtgttggcaggactctttggttgacgttcaattggctcttaattgcacgcccaacatggtgaataaagtaagcccattagagttactcattggtaaagaagcgagaccatttgtacctgttgtggaaaattaactacttttcatgtcctcgtagtaagagcaatggaaaaacttaacatggaaaagataaaattagatttgacagaaatgaagtaaaatgaagtcggggactacgtactacttaagtatgaagagcgtcatcaaacttaattagatgccaaatttagaggtccattcttggtagttgaaacattacagggtgatcggtataaactaaaagctttgaataataatcgcacatataaatattcccatgaatttttacaaaaaatgtctgagaccgggattgccagaaagtttgaagatgatcaaggtgatcataaagatggtccaggtcgagccagtgagggctgcgacattgaaattgaataataagataattttcggatagtacggctctctgcacatatgggtgcccaagttatgtggttcgccatttgtcgtagttgagttggaatctcgaaagtgatcggaagtattaagttactacttggccggtataatattaactttgtgctatttaagttggccggtttagtgataactgtgtgctatgtgtgttggcaagttatgttgttgtgtgtgagctagaaaagcgaaatattgactagtaatggtttaaatgaaatatagttattctaagaaagtgcagtatatcgaagttgttttgatgttgggttggtggtaatcacagtcttatggcatagatataaagagaaatgttaagtaattaagagatgcttgttgatgttctaaaaaggaaaggaaaacatagagaaaaaaaatgtattttgagttatctacaaattgtaaactcaagtggacgtgtgtaggtcaggaaggccgt
>Invader5_LTR#LTR/Gypsy
tgtcgtatattcctttttaatttcaaattataacgtacattttatatttgctaaaagctgggcatattgttttgtttgggtatttcttctgtattcataaagcgaggcagaaatagtttctgtcaacgcagtctggcatgggcatgaatgggacggatagagtccggtaaaactcaccacagtgtgtctgtgtagtggtgtatgaaagagaatgagaaagggaaacgcttggttttggtcattcttggtgatgaaataaagagggatagtcatgccacgtgccagaaagcgtttcgttgaggaaacagaggaagactcttgtaacgaggagtctacagaccttggatcgaca
>Invader6_I#LTR/Gypsy
tcagaagtgggatcgcctcagccccaagccatcactgatgatcgcctgtccacaattttagaaatgcagcatcgtaatctattggaaattgtaaatgccgtgaggggctcgcagactacacaagtagttgtactacccaagttcaaccctgagtccgccggttcaagtgcagccacttggtgctctacagtggaccttattgtaggagaaaatcctctggatggcagtgctttgctcatggccttaaccaaatcattggagggcagtgcttctaattggctgtcacaaatttgtttcgccggaatgacttggagccaattccaagaaatgttccttcagcagtatgaaggcaatgagacgccagcagcaacagtctttaatgtattaaacgggcggccaaacgacggcgaatgtcttgcgctgtatggtagctgattaataacaacacttatggcaaaatggaagtctatgaccgcagaagaaattgcagtgtctgttgccctggcacatgctgcaaatatagatggtaggctgcaacgcactgtgttcacaactactgtcaaaacacgcaacgagttgcagaacgagctaagagcgttttcgtatggcaagaggaaggaccatcccgttccagaaaattctaccagcaaacgagctcgcctacacccaaatgttaagtgccacttttgtggaaaaattggccacaagatagctgactgccgctccatgaaaaacaacttaaagaatcaacaaggatctagttcgagtattgggcgcttatctgactctaaacctgggtcaattacttgctatagatgtggaaaccaggggcatatagcgtcagcttgccctgcaagacaatcgttgtcaaaccaaactaaagccgacgagaagcgtgtcaacgtgtgtcacgtagtcgagccaattgggacattgatatcatctggtgagtcgtatccattttatttcgactctggagccgaatgctcacttgtaagagaatctgtgtccacccaactctcgggcacacgaattaacaacaatgtagttttaaagggtatcggaaataatactgttaccagtacattacaaattttgtcaaacgtaacaataagtggttactgtctcgaagtgctttttcacgtaattcttaatgattgcattaattataatattataattggacgcgaaattttaagtcagggatttagtgctactataacaatagataaaatagagttatgtaaaacaaggtctgtgcaaaccctatctgcttagagtagtagttttagtcttgaaaatgttaataccgaattgtgtggcgaggataggaaaatcttggtaaatcttttgaataaattctgtgactcatttatagacggttttcccaaaaatcgtgttacaactggcgaactagaagtacgcttaattgatccaataaaaactgtacacagacgaccgtaccgacttagtatagaggaaaaacaaattgtccgaaacaaggttaatgagctgctgttagataacatcatccgtcctagcagctcaccgttcgccagtccagttttactcgttaaaaagaaaaatggttctgatcgcctttgcgtggattaccgcgaactaaatacaaacacagttgcagagaaatatcccttaccactaattagtgaccaaatatctaggttgcgtggagcaagtttctttagttgcttggatatggccagcgggtttcatcagatacctattcacgcaaattcaattgagcgcacggcttttgtgacacctgacggccaattcgaatttctaactatgcccttcgggttaaagaatgccccatccgtgttccagcgtgcagttatgaaagctttgggtgagcttgcccactcttacgttatcgtttatatggacgatataatgattatcgcagaaacaaaagaagaagcttttgtaaggttaaggacagttttgaaaatattatcgcaggctgggttttcttttaatatcggaaaatgttcattcctgaaatcttgcattgaatatctggggtttgtggtaaaagagggcgaaataagaccaaatccatctaagataaaagcattagtcgctttaccgcctccgcagtctgttacccaagtaagacaaattattggcctagcctcttattttaggcagtttgtgccaaagttttcagaaatcatgaaacccttatatagactgacctgcaaaaacaaaatatttgaatggaaacttgaacacgaacaaattcgtcaaaaagtcactaaattgcttacagatgagcccgtccttgttatcttcgatcctcggcatcccattgaactgcatacagatgccagtatggatggctacggagcaattctactccacaaaatagataataaacgtcgtgtagttgagtattacagcaaacaaacatccttgacggaatctcgatatcattcgtacgagcttgaaactttagctgtgtataactccatgagacactttcgtcactatttacatgggcgaatttgttgtttttacagactgtaattccctaaaagctactcgcaacaagactgaactaacgccgagagtacaccgttggtgggcatatatgcagtccttcgactttgactagaatgacttagacttagaatatagacctggtgccataatggcacatgttgatttcttgtcacgcaatccactgccatctgctcgggttattactggtgaggaagaaaaacatgttctattggccaaaataacggacaactggttacttgcagaacagcaaaaggattcagagatttccacgattgttgttaaaatacagaacaatgaattgggtgagagctcggcaaaaagttatgaattacgctcgaaaatgctttttcgcaaaattcaaaggaacggtaaaactcgttgcctgccagttgcccccagatcattcagatggtcagtagtgaaccaggtccatgaagcagttgtacatttgggtgggaaaagactttagacaaaatgtacgaattttactggtttgagaacatggccaaatatgttcgtaagttcgttgataattgcattacgtgtaagttaactaagcctccgtcaggaaaattgccaatcgaactccaccccataccaaaagtagaaattccatggctataagttgtacgacaaatcgcataacgaaagccagtcctcttgaattactaatcggaaaagaatgtagaccatttaatatgttaccaatatgtgaacaagttaataaagtcgatgtaaatattataagaaatatcgcgagagaaaatattaagaagaacgccttgtatgaaaaaactagattcgataagcacaaagccaaatttgataactttggtgttggcgattatgttttacttaagaacgaagaaaggcaccaaacaaaattagaccaaaaatataaaggacctttcctcgtgacagaggtacttaagggagatcgttatattttaaaatctttaactaataagcggacttataagtacccacatgaagctttgcgcagtatgccaacagaggagatccccaaagagttagatctatgtgacgatcaagaaaacgttgaaagagacgttagaaatcccttggtggattccaatgtggatgaaaacgtcgaaagagacgttagaaatcccttggtggattccaatggggatgaaaacgttgaaagagacgttagaaatccgttggtggatgccaatgtgagcgaaaagttactgagttgtttgaagactcaagtgaatgagaggcattgatggatttcaatgcgagattggggacacatgcaacgtcgccaagttgccagtgctagtaggtacaagtgttactgtgttgacttatttgatgtctggtgactggcggcgtggcgggttgaattgtcctagtgtgttgctaataataacaaacgatcttcttggtacttctgtcactcgagttggtcgataacaagaaaaataataataataattacgtttaatgttatctttctagattaagcttgtttaatttcaaaacttatattacacacgaggacgtgtgctggtcaggaaggccg
>Invader6_LTR#LTR/Gypsy
tgtcgcatcattattagtcttatttttattttctatgttccatctctaataaacatgtcatctctattaaataaaattcgtatcgagctgttcttgtcttcgtttctctttgatcgctgttcgctgtgttccgttatgcgagtttaacgggttttgctctgttctacatagtctcggttcgacgatgcgttagagtgagacaaatgcttgtcctgtggtgagttcggaccagcatgtatcaagcgagatagagcgatgttgaaatgtacacggggcacttatgtttgaaaactctgagaaagcggacgcgtgaatatgtcgcaaccgaggaagtgtacgactcgcgggcggagcgcggcaacagaggaccccgaatcagttaacttcccgaca
>MDG1_I#LTR/Gypsy
tggcgaccgtgacaaaggatcgttataagttgtagcagaagctaaaggaaaccgcttgtgataattttcaacttcgatgctcatccaccaagacggcggcaattatgaagaaaaaagcgatctgagtgagtagagtgtcagtgtgatgggaaaaaacaggggcggagttcgacataatataaaaaagagaatagcgcacataaagtggctattatatacgaacactccaccaccccaatggtcgaaagctcaaaaactacaagctgagctagaccactgtgtcgaatatctcaagaaaaaaatccccaccacacgcgctcactcagaaaatcaaataaaatcgttaacaattaacaaaactccaactcccaatccgaaaagcctgcctgttttcaagaaaagatgcccgaacgactgcgagggaccactgttcacaccgcattgtgaacatacgtgcagacattgcagctccaccacataacccctaaatgaggaaatcatcatcaacgtggtgagcagcccgctcattacgtcatcgagggagtgtcagcgtgccaacccggcgacgaccagatgacgcaggagggtcagagtgaagcaaataggagctgaaaaataaaatattttttttgttgccctgcgtggcacaccctcgatgcactgcgctgcatattaatattacacaaaatattgtaacattgagcggaactttttctgcccgatgagaagaatggcccgtaaagccatacaccaactaggtaggaaaatgtaactatattgaacaaaaaaaaaaaaaatcaaaacaacatatttttaaagtaaaataaaccaaaacccaaaaataaaaaaaaaaaaaaaaaaaaaaaaaataaaaatatacaaaaatgggttggtttggatctgacgatagtcagacaaaagataatacggccaatgtggtcaataacttaaaaatagtcgaccatacagatgacattcagtcactgtggttactccttttgatcatgacgatcgtaacagtcgctcagtttatattaacgctatatgttaagcataacaagataataaagaggcgttatataggcaaagcagagaatagtttggataaaatttgaaaaaaaaaaaaaaaaaaaaaaaaaaaaaaacatccgagatgtattttgaattaagatgatctaaaatttttatttttaatatcagaaaactagaatgaaaaaaaaaaaaaaagattattgaagaaacctatttgagagaggccaaaatttataaagttcgattgcatagataaatccatagtattctttaaatggactggcaagaaatacaaaacgagcttaaagaaattaaaacaacttttgacaagtcttataaatgcatgacaccaaatagagaagtgcaacaagacactctcaacaagcatgcgcagatattggtaagatgctttaatggagcacgccaattaatttacagagaaaggaaaagattaacaaaaaatcatttatcacaagcagtaaaatttctaaacaggttccgtgagaacttgttaaacgtcaagtacagacacaacttaaatattacaatcccaacgattttaagcacacctatagtggctgagatcggtgaggatatcgaaagtgtaggagaatcagaaatagaaataaaagaagaggatctccacgatcttgcaattccagcggtaataacattacccgaattacttgaagaagaactttcagattcaaatacaggaataagaatacaggaaacggacaaaatgacagactctgccgcaacagcaagggaatatgtgcgacaaatttcgtccacaatacctgagtttgacggcaaaaagttaaacttgaatagattcctcacggctctccggctgatagatctgacaaaaggagatcaggagatgctagcggttgaggtaatcaagacaaagatacttggtccattatcacacaaagttgaaaatgaaaagaccattatcggtataataaatctattaaaagcatcagttaaaggcgaatcgcccgatgtcatcaaagcaaaaatgcttagtacacaacagcgcggcaaaactgcagcgcaatataccacggagatagaaaacctacgtgggttgctcgaagcagcctatatagatgatggtttagattccaacaatgcagacaaattcgctacaaaggaagccatatctgcaatgaccaagaactgtgggcacgataagctcaaaaccatattggaagctggaaatttcaacacgatgaatagcgtgattgaaaaatacatacactgcagtacagaaatgaccggcaattcaaatagtgtattattctataataatagaggacactatcgaggtaataattaccgaggaaattaccaaaacagaggtaatggccgaggaaattataactcctacaataacaactatagaggcagaggtggttaccatggtggaaacagaggacgaggtggtaaccaaaattataatagaggtggaggttactcaagaggtaaccaaaaccataactataaaacaagtcatgcccacaatgtccgaaacatacaatcggaaaacgaacatacccccttgagcgacaatctacaataaaattatacaaaattaatctcaatttaagcatttttatacgattgaagaatatgagtaccaattcatgggtaactcttttaatagatacaggtgcagaaatttccctgcttaaatgcagaaacaataatcttaacgatttaaatccaaaaaatacaacaaatatatcaggaatagggcaagggacaattcagtctctaggtacactacatttagaaatgtgtattgctaatgcagcaataccatatgaattccatatcgtacctaacaattttcctataccaggggatggtataattggcttggatttcattaagaaatacaattgtattttggaattccacgaccaagaagattggttcactttgaggcccaaaaatttcaggaacataaacattcctattatacatacactagataatgaaataattttgccagctagatcagaagtgattcgaaagattcaactaacatctactgacacacatgttctcattcccaaccaagaattacaacctagcataataatcgcaagtgcactcgtaaacactcagaacgttttgattcgaattattaatacaactgaaaaagacgctatagttagtagcgcaaatataaaaagcgaatcattggatgattatgatgtatacaacgcaaatatagaaaatagtgcacaaagaacttcagaagtattaaaacttcttaaatttccatcgttattcaaaagcgatttaacaaaattatgcaccgaatatagcgatatttttggtcttgaaacagaaaccatatcagctaataatttttacaagcaaaaattgagattaaatgacaaaactccagtctatatcaaaaactatagaatgccagaaagtcaaaaaccagaaattcaaaggcaagttgacaaattaataaaagatggcattgtcgaacaatctatttcagaatataatagccctcttctcttggtacccaagaaatcactgcctaactcggaggaaaagagatggcgattagtagtcgattatcgccaaataaacaagaaactgctagcagataaattcccacttccaagaatagaagacattcttgatcaattaggccgagcaaaatatttctcgtgcctagacctgatgtcaggatttcatcaaatagaattagacgaaaggtcaagaaatataacatctttctcaacttcaacgggagcataccgctacacgcgattaccatttggtttaaaaatagccccaaattcttttcaaagaatgatgacccttgcattttcaggtttaacgccttcgcaagcatttctgtatatggatgatttagtagtcataggctgttctgaaaagcacatgcttaaaaatctaaccgacgttttcaaattatgtaggcaacataatttaaaattacatccagaaaaatgcactttctttatgaaagaggttacttatttaggtcacaagtgtactgacaaaggtatattgccagatgactctaaatatgaggtaataaagaactaccccaaaccagtaaacgcagacgaagctagacgcttcgtggcattttgcaattattacagaagatttattaagaacttttctgagaaatcacgccacttaacgaggctttgtaaaaagaatgttccatttgaatggacaagcgaatgcaatgatgtattcgaatatctcaaaaggaaattaatgaaaccaacactccttcagtacccagatttcagcaaacaattttgcataaccacagatgctagtaaacaagcatgtggagcggtactatctcaagaccataacggtcaacagctaccagtggcatacgcttcaagaagctttacaaaaggcgaaagtaataagtccactacagagcaggagctagcagctattcactgggcaataaatcacttcagaccatacgtatatggtagacatttcttagtacaaagtgaccataggccactatcatatcttttttcaatgagaaaccccagttcaaaattaaccagaatgagactagacttggaggagttcgaattcacagtagaatatctcaaggggaaagataatcatgtcgcagacgcattgttccgaataacaatcggagaacttaaagcaataaatagacagatactaaaggtaacaacaagatcaacaacaagacagaaaaatacctgcgcaggtgaaaaattgcatgaaccaaatgagaaagaaaatataaaaatgcccaatatctatcaggtaatcaataacattgatgccaaaaaatatgttatactcaaaatagacaagcataagtgtttgttgaaaagaggaaaacaaattataacacgttttgatatgactaatttttattctaatgaaataatcgatttagatcaattctttcaaaggcttaatgaagaagcaagaataaatagcatcattcaaacacaattgtcaccaagtgaacaaatcttcgaatttgtcactataaagaactttaaagaaaagggcaataaaatactaaaaaatttaaaaatagcgctattaaacaaggtgactaagatagataaaaatgataaggttcaaataaaagcaatactgtctaaatatcatgatgatccatcagaaggaggccattcaggaatttctagaaccctgaggaaaatgaaaaactgttgttgttggccacgaatgacgaaggcgataagtgaatatgttgaaacatgtttgaaatgtcaacaagccaagactacgaaacatactaaaacaccgttgacaataacagaaacgccagcaacagcatttgataaagttttgatagataccattggtccactgccaagatcagaaaacggaaatgagtatgctgttactatcatttgcgatttaacaaaatatttggtaacggtaccaattccaaataaaagtgcaaaatcagttgctaaggctatattcgaaaattttattctaaagtacggtccaatgaaaacaatcacaacggacatgggaacggaatataaaaaccaaattatagacgacctatgcaaatatatgaagataaaaaacattacttcaacagcacaccatcaccagacattaggaacagtagaacgaagtcacagaactttcaacgagtatgttcgctcatatatatctgttgacaaaaccgattgggatatatggatacaatattttacttattgtttcaacacaacaccatcggtagttcatgaatattgtccatatgaattagtatttggaagattaccaagacagttcatagattttaacaggatagacagaatagatcctatttacaacatggatgattattcaaaagaagttaagctacgattagaaatagcatatagaagagctaaaaatatgttagacaaggcaaaagccgatagaaagataaaatatgatagaaatattagtaactttgaattaaagataggagataagatattacttaaaaacgaaacgggtcataaacttgacaataattatttaggaccatatttagtttcagaaataggagataatgacaacattacaattataggaaataaaaataaaaaacagatagtccataaagataggttaaaaatttttaattcataatacattttgtttggttggccaaccacaaataaaaaaccacaaataaaaaaccacaaataaaaaaccacaaataaaaaaccacaaataaaaaaccacaaataaaaaaccacaaataaaaaaccacaaataaaaaaccacaaataaaaaaccacaaataaaaaaaccacaaataaaataaaaaccaataaaaacattataatacaaaacttttactttgcaaaatataatgaaaatatatatattttttttaatatctctttaatcattcatttcaaatattaatgtacatttaaaaaaaaaaaaaaaaatattatatacttgaaaataacttcatgttattacgttatttttcaaaaggagggaga
>MDG1_LTR#LTR/Gypsy
tgtagtatatacgaatataataacaataataataacaataataataataatattaataataattataatatgaatcataataataagtcaactaataagtaaacttaggaccaccctaattccttagggtcaccctagtagatctttagatacaccctaatactaaatatgcgaattcaggatgtacgcctttaggggtcggactcgactcccattggttatcgagtatgaacttcatacatacatattgcagaatttgctagtgtcagcacttggctgtcacaagagatctccctgtagaccacactaagatcagttataaatcaggaatagatctggaatgtacactcgcttaataaaaaccaaataaagataaaatgaccaactgcgttttgagactttattaactacatcagaagtattagaattcaaattaactaca
>MDG3_I#LTR/Gypsy
aatctcagaagtgggattaataatccaaaatggacgataaaatcatcctgaacgacttttcgctgacaaccctaaaagattggctacgtattctgggccaaaatacggagggcacaaaaaccgaattaatcgcgaggctgcaagacatcccaacggcagttcggggcgattgtccaccggagcacccccagaaaaacgctccaccaggaaacgacattttttcttcactggattttcagaattgtgaaattaacaccgatcacgtaagtgtgaatgcgatgaacagaaaagaatcaaccgaaactggcagtgagagggagacaaacatgttcgagctacagcaactacgcgcagagctagcagaagcgaaggcaatgcttaacggaacacgatcgagcttgcagttccaagaacaacaacaaccagagcaaagcaaggctacagttagttccgttatccagacggcgcagtttacgcaggctggcgccacaaaagagaacacaacatttcactcgccgcagcgatccaacgagagagcggagagccagcgttttccagttgatgctctcgctctcgccaaagagacgataaccgattacgatgggaaaacttgcgcgcgtgcctggataacagtggtcaaaaatatcgcacgcactttcaacatcgatgacaaccatttacgcatcttactcatcactaaacttaaaggaaacgcgcaagtctggttacatgcgcaccctgctcgattgatcgaaccaattgacaatttgcttgatcaattgtcattgacttttggcgagcaatcatccaaggctgagatccggcgaaaattcgagagtcgcaagtggaaaaccgaggagaatttctgcagttattacgacgagaagatggctctctcaaacgggataaacatcgacgacgacgaactactggaccagatgatagagggcataccgctacaaaatttccgtacccaagcacggattcaatgcttctctactccatcggagatgctacgcgcattttcgaacatccgtttgccagctcggagggagccacctgtacagccaaccgactacaaagatgccatacgatgcgcaaactgtaattcaagaggacacaaagctgacatctgcaagaagcccaaacgtgaaccaggttcgtgctacgcctgtggacaacttggacacctggtggcacaatgtcccacaaggaagagcgtttcatctaataattatgtaagatggtttaaaattaatttttttgaaaatgcttataagcccataatttcagaatgcctcatagactctggcagtcctatatctatcattaaaaagtcacttattaacgagacaatgaagttagccctagttaatacttgctattttggtttaaacaactgtattctcaaaacacatggacaaaccacatgttatgttttgaaaggatcaataaaaatatattttcgtttaatcattgtttgcgaccagtctatgaggtataatgttattctcggcagagattttttaactgcatgcaatttaaatttagacccgtacaccttgggaatgattgcgttgagaaaacccatggaaataaacaaaatatcaatgtttactgaaaatgatagtcctgagaaatctttagaaaatgaaattgttagtccaaaatcgttagagaatgaaattgttagttcacaatcgttagaaaatgaaattgttagccccaaatcgttagagaatgaaattgttagtccaaaatcgtttaaaaatgcaactattagtccgaaatcgttagaaaataaaatcgttaatcaacagcataaagaaactggtccaatatcgttaagagatgaaatagttaatcaacaaaagaatgtcagtaaatcaaaattatcagaagatgaaattgttaacacttcaaaagaaatcgttagttttaaattgccaaaagataaaaacgtttacgaacaattaaatcacaactttgataaggaagtactaagaatatgtcatgtaactgaaagtgagttagaatacaaaataggagaaaatgttagcaataggttacaactagaattcgataggttgtttagaaatttttatataaatgcaaaaaggccaaatgaaccgacagttagaagtgaaatacaattgtgtttgaaaaacccgaaaccgtttagctgttctcctaggaggctttcatacacagaaaaagacaggttacaaaaactattagacgaatatttggaaaacggatttatacgaccaagcgactcggaatatgcatcgcctattgttttagtgaaaaagaaaactggagacttacgtatgtgcgtcgactttagaaaacttaataaaatgacaatgaaagacaactatcctctacctcttatagatgacttgttagatagaatgaatgagaaaactgttttcaccaaactcgatcttaaaaacggttttttccacgtgcatgttaaaaaagaatcaataaaatacacctctttcgttacaccattaggccaatacgagtggctgcgaatgccatttggcctcaaaaacgccccgtctgtgttccaaagatttgttaacaaaatttttgcggatatgattagagaaaacaaagtagtagtatatatggacgacattctattggcaaccgaaaatataaacgaacacttagaaacgttgaaagaaatttttaaaagattagttgaaaataaacttgaattaagaatagacaaatgtgagtttatgcaatcaagtataaaatatcttgggttcataataaataaagacggcataatgcccaatgacaaaggaatcgaggcaataaaaaatttcccaatacctaataatgttcatacagtacaaagttttttgggattatgctcatattttcgacggtttataaaagatttttctagactagctaaaccattgcatgacattctaaaaaaagataaaccgttcaaatttggtagtgaagaaatgatttgttttaatatgttaaaagataaattaatacagtcaccggtcttagctatatacaaccataaacacgaaacagaattgcattgtgatgcaagttcttctggattcggtgctgtacttatgcaaaagaaggaggaccagaaatggcacccagtttcattcttttcaaaacggacaacagatattgaatcaaaataccacagtttcgagttagaaactttagccattgtttattcgttacgtagatttagagtttatcttcattggaggacatttaaaatagtcaccgactgcaactcattaattttgaccctaagcaaaaaagagctaaaccctaggatagccaggtgggctttagaattccaaggttatgattttgaaattgtgcatagggcaggtagccgcatgcaacatgttgacgcactgagtaggtgtacaaatattatggtaatacaaacaaacagtttcgaagataatctagttatatgtcaagggaaagatacaaaattaaaagaaatcaggcaattgttagaaaacacagaaaataaattgtatgagatgagaaatggtatagtttacaaaaagacaaatgaaaatagattgctgttctacgttccgatagaaatggaagaacaagtgttatacaaatatcacaacgaacttggacacgtaggaagagacaaaatgatagaagctataatgaaaaactattggtttccaaatttaaaacagaagtgtagcacacatatcagcaactgtttaaaatgtatttcattcagtcccaaaacaggaaaaacagaaggatttctacacaacatacctaagggaaacaaaccttttgaaataatccatattgaccattatggtccagtagacttggctagaccgaagaaacatattctagtgatagtagatgcattcacaaagtttgtcagactatacgcaacaaaaactacgaacacaaaagaagtcatacaatcgttaaatgactacttcagagcatacagtaggcctaagtgtatcatatcagatagaggagcatgtttcacgtctggcgattttgactcatttttgaaagaatgcaatgttaaacacataaaaattgcaacaggatcgccacaagccaacggtcaagttgaacgtataaaccgaagtcttggtccaatgattagcaagttaattgaacctgatcaaggtctacactgggacttagtcttagaaaaggtcgaatataccctgaacaatacactacaccgcagcattaaacagtatcctagcataatgttatttgggttacaacaaaaaggacaaattatggatgagttaaaagaaaaaattgaggaaattggagaaacgattgaagaaagagatttagaaagtattagaaataaaggcgaggcaagtcagaaaatagcacaagcatacaataaagaatatgttgacaaaaaacgaaaacgatcaggagtgttcacaaaaggcactacgtcatggttaaaaattttgactcaacaacaggcatagctaagaagttaattccaaagcataaaggaccctatgtcataagcaaagttctcaaaaatgatcgcttccttctggaagatgttgatggatttcaaatttctcgcaatccttaccggggtgtatggagcatacagaatataaaacactggcaaagaaaaattaagagtctacaaaatagaaagtataatttgagaaactctgtacaaaatagaaagtataatttgagaaactctgtacaaaatagaaagtataatttaagaaactctgtacgaaatcgaaagtataatttaagaagcaattgtaaaacaaagaaaacaaacaagaagaaaagaaaaccaaaaaaatgtttaagaccgttcaaaagtatctccactaagaagaataaaataagaaacaggacccttagctttaagaaacgttaattgttataaaatcctacgatcgggagatctagttgtcaggacggccgagt
>MDG3_LTR#LTR/Gypsy
tgtagtaggctgcaccttctaccctcttcctttactcttagtcatacatacctaattatacatagccaatctagtcataagcttatacactcatacacccatccttaacatacaaatattatcgagaaacttatcgactaatcgactcgccactctgcagagagcgcggcagtcagtcgctgttgaaccaagctaaaggacagatcaaaaataaaagagacacgtgaaattgtattagaatattaacttctgtaaacggcggctaaa
>MICROPIA_I#LTR/Gypsy
tcagaagtgggatctgtgccacaccctgcattttctgaggatcagtggcgtgcagtagtggaaatgcaaaatcggaatttggctgaacttgtaaaaatcatgcaaaagacgccggcacgtgagcagcaacctagttatgatgttaagctacccaaatttaaccctgatgctgcatgcgtagaggcagcaaagtggtgttcaacaaccgatataattctaactgagcacccccttaaaggaagtaaattgatcacggcactaagtaactgcatggagggaactgcatctcagtggctaacacaaatctcgtaccagggtatgacttggcaagagttccaggaattatttctgcagcgctttgaaaccgaagagacgccggccgctacgtttttaaatttactcaacagccgcccgactgccgccgaatgttacgcggtgtatgcgagtcggctggtgacgcagctgactacaaagtggcggaatatggaaatagaagaaattgccgttacaactgttcttgcgcatatggcaaacattgacagtcgtttgcagcgcgtcctcttcacatccaatgtgcgtaccagaagtaagctacaggcggagttaaaagcgtttacgttcgacaagaagcgacatgctcgagatgacaaccttggacctgaccagaagaaccgtaaggcatcgccagttgtatgccacttctgttcaaagccgggacgtcgaattgctgaatgccgaagtaaaatgcgacaagatagacgggcgaaaccgcagcgtgaaaaatcaaatgttacgtgctatcggtgcggccaaccgggacatttctccaaccagtgcccgaaaaacggaactgcagccaaacaagatgtgactcaacagaagactgttaaccaatgttgtgtgactgagccaaagggaagcttgcatcaacgaggtgagatctatccaatttgtttcgattccggtgcagagtgctcccttattaaagacgacattagcagtaagttatctggtaaacgtataaacaatactgtaatgataaaaggcattggtggtggcagtgtgtgcagtacattgcaaatcttgagtgaagtcactataaacgaaaatattatggaaatattatttcatgtagtcccgaacgaggaaatgaggaatgatattctgatagggcgagaaatacttaaacaaggcttttatgtaattttgacatccgataattttaaagttgtaaaatcaaaaactgttaataattgttccgttactgagcgatcgtttactttgtccgatattgacaccgaattagtcgacaatgagaaagctcaattaattgagttacttgaaaagcactcgacttcatttaccaacgggatacctcatactcgagtaaatacaggcgaaatgaaaatccgtttgattgatccaactaaaactgttcagcgccgaccttacagacttagccccgaagagagagaagtagtgcgaatgcaggtgagcgaattgataagatgtaatattgttcgcccaagttgctctccctttgctagccccatgttgctcgtcaaaaagaagaacggaaccgaccgtctatgtgttgattttagagagctaaactcgaacacgatttcggataaataccccttgccgcttatcagcgatcaaattgctagacttcgcggagcaaattatttcacatgcctggatatggcaagtggtttccaccaaatcccgattcaccctgaatccgtggaatatactgcatttgtgcccgacggcctcaaaaatgcgccatctgttttccagcgcacagtcataaatgcacttggtgaccttgctaactcttttgtaatcgtttacatggacgacataatggtagtatcgccaaccaaggaattggctttggaaaggttaaaaactgttttgaatgttcttacaaaggctggttttacctttaaccttgctaaatgcagttttctcaaaacaacggttcagtatttaggctatgaagtgcgagcgggagaaattcgtccgaatgtgcgaaagatagcttctttaagctccttgcctcctcctcaaactgtctccggcgttagacaattcattggcttggcctcttactttcgcaaattcgtgtctggattctcccaacttatgaaaccattgtattcactttcgtctggtagcggcaagattacatggagcgctgagctggaagagatcagacttaaagttgtgacgatcctcacaaatgagcctgctctggtaatcttcgacccgcaatatcctattgagttgcacactgatgcaagtgcctgtggatatggagcgatacttttgcaccgtatagaaagtaagccccatgtaatcgaatacttcagcaaaacaactacctctgttgaatctagatatcactcctacgagctggaaaccttggcagtggtaaaagccgttaaacattttcgccattacctaattggccgtgagttcgttgtctatacagactgcaattcattaaaagcttctcgcacaaaaatagatttaacccccagagttcaccgctggtgggcctacttacaatcgtttaatttcgaaattcagtatagagagggtaagcgtatggctcatgtggatttcctatcaagaaatcctttatcacccgaacacattttgtcaataaacaagattcccgaaaaacgagtaaatctgtctgaaatttcaagtacttggcttcttgctgagcaacggttagaccttgagataatagaaattgttaacaaattggagtcagatgaattagccgaaaacttggccaaaacgtatgatttgcgaaaaggtgtattatatcgcaaggtccaaagacgaggtagaacaagttatttaccagttgtacccagagctttcaaatggtcagtaattaaccaggtacacgagtcgataatgcatttagggtggcaaaagacacttgataaagtgtaccagtattattggttcgctaaaatgaacaagtatgttcgaaaatttgtttcaaactgcataacttgtagatcagtgaaatcatcttccgggaaggttcaggcggaacttcattccattccgaagacaagtataccgtggcacaccatccacatagatataacggggaaattaagtggcaagagcgatttgaaggagtatgtcattgttcagatcgatgcctatacaaagtttgtttatctgttaccttaaagatagatgccgaaagctgtgttaatgctatgaaatcttccatatccttatttggagtaccagatcgcattatcgccgaccagggcagatgttttactagctctaagttttcagagttttgcgtatcgcagaaagttgaacttcacttgattgctacgggaatgagccgtgcaaatgggcaagtggaacgggtgatggaaacactgaaaaatttgttgtcagtggtagaatcaagtcaacgatcgtggcaggacgcacttggcgaagtccaacttgcactgaattgtacaatttctcgtgccactgatgcaagtccgttagaaatgttaattggtaaacaggctcgaccccttggattagttcccccatgtgagaccgaatgtgaaatagatttggcaactgttagagctcatgcgacagaaaatatgaattccttagcgtcttacgacaaatcccgatttgatagcagtagagcagccgttgacaaacaccacgtaggtgactatgtgctattgaggaatgaagaaagacaccaaactaagttagatccgaaattcagaggaccgtttttggtaactgaagtattagagggtgacaggtatacactaaagtcgttgacgagtaaccgatcgttcaagtattgccatgaatcaatcaaaatgccggatgcagaaatcccgaatgagttaaacgagaatgtagagcaatagctgaaatatagaaacagttgaatgaaaagaaaagcccgccaatgagttcttttgtgaacgagagatatccgtctaggtgagacgatgaattgtgagttatccgtctaggtgagacgatgaattgtgagttatccgtctaggtgagacgatgaattgtcagttatccgtcaggtgagacgatgaattgtgagttatccgtccaggagagacgatgagtttggattgaattaataatcaagtgtgtgtgaactggcggaagatcgatatatagaaatcgataaatgataatgttaagataagttgtgagctgatgtattactgatcaatggaactgaatatgaaaatagaataagttatcccagcaacagtgaaataagagctgttttgtttcttcacagaattaagatttaagaaatacacctgataaagtcaaactaatgaaattaaatgttattgaatagtgatgaaagtaggtgatcttgatatcttggtatctcggtatcaaaagcttacacgaggacgtgaaatgtcagaatggccg
>MICROPIA_LTR#LTR/Gypsy
tgtcgtggcgaaaataatgagtatgcgtgtagtcgctgtttacttcttctccatgttccctttgctattatgcgtgttcctatttatgaacacgtggcgaaaataataaatgcgtgtagtcgccgtttacttcttctccatgttccctttgctattatgcgtgttcctatttattgtcaatgtgtgaggatgaatagatgaattatctatgaacgggattttgcaaaaacgacttgcgctgcttggttagaaagggaaaactatataatgaaaagggaatgccaaaaattgagaagagacaaagcaggctgcacgaagctggagtgagggcattaatcgtggagaagccaaagcagacgcaagtggactcgttgactgcgcacagctgcataaaattatatagtaaaaagagatttgagcgacgctgatatggacggacggacggacgcgaggcccctgatattcttaacccgaca
>NOMAD_I#LTR/Gypsy
ggcgcccgaacagggaccggcaatgtccggccgataaaagtgatacgaaaaaattgtggaaatttgtgcgtaaaaatagtggtggtgtgcataagtcagattaagatctgaaatccataaatgaaaaagaagtgctgcgtgagctgtgtataaaatgataaaatagcaattacccgctgccggggggaactacgcccatcccggggcgcaacaaatattgcataattcaataaaaggtgtaaaatttctaaaataaaaatgtaaacctatgttgcgccaagacctaatttaaattaataaaacaacgacccgctaccggaggacgccacgtcgcccatgccgagcgcaaaagttgtacgatacctataacataattaaaacacgatcaacccactgcggcggtacggcttgtgggaaaatttttttttttttctctccttgccaattcgcgagtgcaaaagattgtgtataataaaccaataattaaccattgcagcagtttacctgcggcagtacgagtaatatgagcgcccagagtgataaggtggtgtgtggcagcttgttggatacgttaagtggtgtggaatgcacccaaaaaaaaccgcccaacaagttgtgtggcggccgtaccttagtaggcaaccagccaaaagggatactacggaaccaccgtgcccagtgccgaaataaattagaggtcatcaataaaaaactgtaacagcacgcacgcaaggaaaaaatattgcaaaatggaatagcgcacaaaaattgtataaacacatgcacaacaccacaattcaaaggaaaacaagtatagtacaatttccccaatttcccgaaacgaaatgaataaaaattctctacaatacactaattcacctttttttacttatcccaatagaatattcatgctgtaggggtacaacctaaacgacgaaaactaataaagagcatacaagggtgagtgaaatatttcattaaactttattgccatatttgctaaatttagagaaataaagaaaaagcaaagaagaacagatattcttttttatcgggttaaaaccgttgtctcacatttccgtaaagtaataacgaattctgttgccttgaaagcttcctgcatctttccaacgcaaactaaaaatcaaaatggaagagaccctgcgtgctcttagcgagtccctcaatgccctgaccaacgtggtgacaggcattaaggaagatattaagaaaaataatgataggttggctattttagaacaggagcgcgggaacgctgaccctacggtcgaccaaccgcaacccctggtgcgcgcacgcaccgagtatgagctgagagagatatcggtcctccctgactgcgtcaaagaactgcaggcgttcgaaggacggcaggaggcttacctgtcttggataaacagggcacagtcaatactgaccgaatatgacttgattaaaaccagacccctgtatagggcaattgtcttgcatattagacagaaaataaggggacacgccgacatggccttggcggcctatggcgtccaagacgacgattgggacgacataaaacgagtcttggcgctgcattacgcagacaaacgagacttacgtacgcttgagcatgagcttggcgctatgtgccaaggttctagaccactagataggttctatatggacgttaatggccatctctcgttgatcttaaataacttgaaggccagaaaccaccctcgtgaagtagtcaacgctttgatagaaacctatagagacaaggctttggatgtttttatccgaggagtggggagagattgttccaaacacttacttgtccgcagcccgaagaatctaccagaggcttactctttttgtatgggattgcagaatgtaatgtcaagaaatttcacagctcagaactatcaaccgtcaggtgccccaagattcgcaggcccatatcaacatcaggccaggccaccgttccgaacccctttttctcctggttcaggcagattttcgcaaaactcctacagaactcagggtcctagacaggccataaaaatggaatccaatcggtcgggtcaatcttaccaatcaggatacagtggtcgccaggaagaaggctccggtattaagagaatgtccgaaggaaacaacccattccaaaaggcacaaagattgtaccacatggaattggcaccacccccgctagccccggcggctagtggagataaccaaggacgttcacacgagggttactatgatgacgagtctcaagctgtcgagagaagcaacaattatcctccgcagaaaaacgtggaaggagttacagatgctccacataaccttgagactgagggaggggcaaattttatgaccaacgcctctccagtgtaccgtacttagagtatgctacggagaggggagaaaggctgaagtttttgatcgacacgggggcgaacaaaaactttattagccgaagacttgcagccgggtgtaccacagtccgtaaacccttctccgtactgtccgctgcgggtaacatcatgataacgcaccgcctagttggtaaattcttcaaaccactagggaacgactcggatattacctttttcgtactaccgaatttacattcctttgatggtatcattggcgacgatactctcaaagacttaaaagccatagtggataggaaaaacaattgtttgataataaccccaggaattaaaatccctcttttggcgagagcttcaataaacgttaacccgctactcgccgccgaacacccagatggtacacaagaaattttgaattcccttctcggggaatttccccgcatcttcgagccccccttatctggaatgtccgtggagacggccgtcaaggctgaaatccggacaaacacacaagacccgatctatgctaaaagttatccttacccagtcaacatgcgcggagaagtcgaacgtcaaatcgatgaactgctgcaggacggtataattcgaccctctaatagcccttacaattcccctatctggatagtcccgaagaaacctaaaccaaacggagaaaaacaatatcgcatggtagtcgatttcaagcggttaaataccgtcaccatacccgacacttaccccatcccagatataaacgctacgctagccagccttggcaatgccaaatactttaccaccctagatttgacttctggattccatcaaatccacatgaaggaaagcgacattccaaagacagctttctctactctaaatggaaagtacgagttcctccgtctaccattcggtttgaagaatgcacctgcaatcttccaaagaatgatcgatgatattttgcgcgagcatattggcaaggtctgctacgtttatattgacgatatcatcgtcttcagtgaagattatgacacacactggaaaaatctccgattggtattagcgagtttatcaaaagctaacctccaagtgaaccttgagaagtcgcattttttagacacgcaggtagaatttttaggatatatcgtcacggccgatggcattaaggcagatccgaaaaaggtcagagcgattagcgaaatgcctcctccgacctctgttaaggagttaaaaagatttctaggcatgacctcgtactacaggaagttcattcaggactatgcgaaggtagcaaagccccttacaaacttgacgcgtggattgtacgctaatataaagtcttcacaatcaagcaaagtgccaattacattagacgagacggccctacagtcttttaatgatttaaaatcaattctctgttcttctgaaatactggcgttcccatgtttcactaaacctttccatctaaccacggacgcttctaactgggccatcggagctgtcctctcacaggacgaccagggtagagataggccgatagcgtacatttcccgttcattaaataagacggaggaaaactacgctactatcgaaaaggaaatgctcgcgataatttggtcattggacaatcttcgggcttacttatatggcgctggtactattaaagtatatactgaccatcaacctctaacgtttgccctaggcaacagaaatttcaatgcgaagctaaaacgctggaaggctcgtatagaggaatacaactgcgaactcatctacaagcctgggaaatctaatgtggtggctgacgcgctttcacgcattccgcctcagcttaaccagttgagcaccgatttagatgctaatcccgaggatgacatgcagtctttggctactgcccatagcgctttacatgacagttcacgattgattccccacgttgaatctccaatcaacgttttcaagaatcaactcatttttgacacaaccaggtcaaaatacttatgcgagcacccgttcccaggttatactcgccatctgattcctctcaaagacggatcacttgccgatttaaccaactcgttacaatcgtgtctacgacctgtaataattaacggcgtcaaaatcccggaagcacatttgcaacgctttcagtccatctgcttagcgaattttcttttatacaaaattcggataacgcagcgcctagtggcggacgtgtctggcgcagaggaaatttgtgaaataattgaaaaagaacaccgtagagcacataggggccctacggagattcgtctccaacttttagaaaaatattatttcccgcgaatgtccagtacgatccgtctgcaaacttcctcatgtcagtgttgcaaactctacaagtacgagagacaccctaacaaaccaaacctacaacctacgccaattcctaactacccatgtgaaatacttcacatcgacatttttgcgctcgaaaaaaggttatacctaagttgtattgacaaatttagcaagtttgccaaacttttccatctgcagtcaaaagcatctgtgcatttgcgagaaactttggtggaggccctacattacttcaccgcccctaaggtcttggtttcggataacgagcgagggttgttatgccccacagtgctcaactatcttcggtctctagatatcgatctgtattatgctccaacccagaagagcgaagtaaatggtcaagtcgagagattccactctacgttcctagaaatttatcgttgccttaaagatgagctccctaccttcaaacccgttgagctggtacacatagcagtggaccgctacaacacttccgttcactcggtaacgaatcgaaaaccagcagacgtttttttcgaccgctcgtcaagggtaaactatcagggtctgacagatttccggcggcagactttagaggacatcaagggcttaattgagtataagcaaattagaggtaatatggctcggaataaaaatagggacgagccaaagtcttatgggccgggagatgaagtttttgttgcaaataagcaaataaaaacaaaggaaaaagcgaggttcagatgcgaaaaggtacaggaagacaacaaggtaacagttaaaaccagatcaggaaaaattttccacaaatctgatctaagaaattgagacgtggctttcacatttaaaaaagaaacgcgaaaaagaataacgaaagtaataaaagtacgttgtggcagctaatgaaatattccacccatgcataccctatataaaaaaaacattaataaaaaaaaaaaaaaaaaaaaaaaaaaaaaaaaatgagttaagaaatacaaaaagaaatacaaaaaaaactataaaaaaaataatataaaaaaatacagattataagaaataagaaataagaaatataaaaaaataaaaatataagtacacaaaatgtaccgtacccccacacactacgtagtcttagaacaacttagacgaccagatatttacgaattgtctttttgtaagcgcgatttctgcatgcggcgcaaatcccgctcactggactggctggggtcggcttggaaatgggtagctggatctccagatgctgctgattggaacgccgtcttggccgcgcaagcgacggcttcgaggaactgcaaaaactggaggaggctagctgtatccctcggctactgaagtaaccaacgagtggttaagcaagtcgacgatggaatgctcctcctgaccaacttcaacggaactctaagaacggctgcagagaactacgacctgatcggctcctttatcatccaattcgacaatgagacgataatggtcaacggtcaaaactattccagttactcggtcagtcatctaatggcgatgccggccgtgttgagccacataacggccagcaactttcaactttctctggaatacgtccacgacgtgagcatgaagaatttggaaaagatgtccaacatggcgagtgagctactagcctctcttctcaccgaggcggcactcgcaatctgcatattcctaggcttttatttcctatggaagaagctgatgtccaccaaaggcatgcccgatgtccgcgagattgccgcaaacttagaagcattgggccaaaccgagctgaacaaggctcactaatctgcgggacgcagatcttgaggggggagg
>NOMAD_LTR#LTR/Gypsy
agttaagaaccctcttcttgcgctcttcgtcaggactcaccagcgctcggctctcgtgttttcgggccccgtcagcaggcgactcggggcctgtctagtaacatgttcgtgtaagttacgaaccctcttcttgcgatcttcgtcaggactcaccagcgctcggctctcgtgttttcgggccccgtcagcaggcgactcggggcctgtctaggaacatgtttgtgtatgtgtgcattcggaacaagtgccgttggtcgcactcagggtgaggggtcaacgggggaagcggatataaaagcagcggggcgggagaagaggccccagtgtcgaacggacacataacggaaccgctagcagatcgcgaactgaatcttaaaataaagctaatcgtaaactcgaaccctcttaactatcttgactattatttggagaaccacagcatgttggttgtcatatcaaggtgaggtatgcggcagcgagtgccgagaaccctgatgcaagtggaacttgcgttaact
attcacaaagtgttattattcaaaatcgcaagggcttcaacaaataaatttgttgaaacgaatccacagtcggctgaaactggcccggcttagactcgggtataaccgaaggttcgttaca
>QUASIMODO_I#LTR/Gypsy
tggcgcagtcggtaggatccgcgtgtgaacataatctcttagagctaatagattagttcgagattaataaagcgcaactcgtgacgaacaaagtttcgcttgtgcttcagttcatacaaagcagatccgcaaaagaacttatgtgacaaaatatttgtgaacagttatctaactctcgatgttggatactattaatacaaatataaattaaaaaactgcaagtgaccattaaagtgtgacccaccaaaataaataaaaggtgtgactgttaccaggtcagtgttgtgtagcccatctagcattgattggactgctacaaaggtgtgcgaattttaaataaataaaataaaaccccggtatcaatctaccaagtgattcaaagaaaaatcaactatagccaacaacatggcacaacccagcgaacaaattatgattctatctgaattacatttgaatcaggctttgggccagattcgtcacatctcaacatttgacggttccacaagagaactggcatcatttgtgagacgtgtggacttcgtgatgtccctatacccgacaacagacaagaggcaacatagtgtactctacagtgccatcgagaggcagctgtcccaacatgcacaagaagtatcccagctacaacagtgcaacacttgggctgaactacgatcagtcctcattgatgaatttaaaacccaaatcccatacgaagagttgctaagaagactttacaacacctactggagtggtagtattcgtaagtttgtagaagaactagaaaataagatgttcgaaatttcaagtaaattatcattagaaaataattacacaaatacaactctttataccgccgcaatggctaatactattaaagatgtaatttataaaagaattccagacagaatgttcatgacattagcaagatatgatattacaacaacaacattattaagacaagtagcacaaagggaaggcctttacgatacaattgtattaaatacagaaaaagctaaagccaaattaaacagtccatctacactacaaagcagtagtaaaaataatggttctcagaagaataaaggaaataataatgaccaaggtataaaaccttattatattcaagcacagcaaagtcaaaatcgaaataattatgcaagtaataattcaaaaaaagttgaaagcaaccaagcgacatacaatgagttcaaacaaaagttagaacaaggtagagcgcaaaacgctctaaattttcaaaaacccacatcttattctactactaaccagccccaaaaaaggcagcgtgaaagttccagtggtcagtctaaaatggataccagtgaaaattttcatcaacttgcctcgggatcggaatcagaagtagaagaagaacatacccattcatacaaataaccatgaacgatatcaaactcaaatgtttgattgacacaggttcatcaataaatttgatgagtaaaaattttttcaattgtccgatcaactcaaaagctccattagatgtacacacaataaacggtcaaattattttaaaatcaaaaattacattaaaacctagtaaattatgtccgacaaagcaaacattttatttacataaattctcagaaaaatacgacattttgttaggcagggaatatttggaagattccaaagcaactatatgctatacatccaatacagtcactttaaataaatacacatttaaattgcgacttgaagatattaacgaagaagaggaaacacctaaagagagtttaaaagaaaacttattagattccccaaatattgagtatgtcaattatgtaattgacaacgaactcaatgaaacaaatgaatttcgacttgatcatctaaacgatgaagagaggaaagccctcaccagtgtcttatacgagtttagtgacatacagtacaaagaaggtgaaaatttgaccttcacaagtacaactaaacatgtcataacaactaaacacgaagacccaatttacagacgtccatataaatacccacaaagcttcgacgaagaagtcgaaaaccaaatgaaagacatgattcgacaaggaatcataagaaaatcgaattctccatattgctctcctgtttgggtagtacccaaaaagccagatgcatcgggaaaatcgaaatttcgcatagtcattgactatcgcaacctcaacgaaataaccgttgatgacaaatacccaataccagtaatggatgaaatattggataagcttggaaattgccaatactttacaaccattgacctcgcaaaaggttttcatcaaatacaaatggatgaaaattctatagcgaagacagctttttcaaccaaaaatggtcattttgaatatactcgaatgccatttggtttaaaaaatgcacccgcaacttttcaacgttgcatgaataatctcttagcagatttaatatacaaaaactgtctcgtatatatggatgacataattgtgtattccacttcattggaagaacacataatgtctttgcgaaaggtattcttaaagctcagagaagcaaatttaaaattacagctagataaatgcgaattcctaaaaaaggaaactgaattcttagggcacataattacaacagatggtattaaaccaaatcccgcaaaaattaaagccgtagtgaatttccctataccaaagtccactaaggaaataaaatcatttcttggtctttgcggtttttaccgcaaatttattccaaacttcgctaaaatagcaaaaccaatgacattacgactaaaaaaaggctcaataataaatatcaaagattcagactattacttagcttttgaaaaattaaaagtgttaataacgtccgatcccatattaatacacccagattttaaaaagtctttttcattaactactgatgctagcaattttgctataggcgcggtattatcgcaagagcataaacctatatgctatgctagcagaactctgaacgaacatgaagttaattattccgcaatagaaaaggaactccttgctattgtttgggccactaaatatttcaggtcctatttatttggtagaaaattcgagatccatagtgatcacaggccattggtttggcttgattcaattaaagagccaaacatgaaacttcagagatggaaaatcaaattaaatgaatttgactatcatatcaaatatctccctggtaaagaaaaccatgtagcagatgctctatcgagagtaaaaattgaagaaaacttcctaggagaaacttccagtaacatttcgttaccaacacaagctactattcacagtgctcaagaagataaccaatcttatatttccttaacggaaagaccaattaattactacaacaggcagatagaatttataaaagacgataataataacgtagaaactaaaagatactttcataaaacaaaaattaaaattcattacatagaaatgacaaatgtccatgccaaggaattaattaaagaatacttatgtaccaaaagaagcgtaattttctttcataacgaaatagatttccttacatttcaaaacgcttacatagaaattgtcagtccgaataacataactaaagttatgaaatcaaacatcaaattaaaagacattgaaacatattccgaatttaaagaaataattataaaaagtcacagagaacttttacacccaggaatagagaaacaaactaacctttttaaagaaaaatattattacccagactaccaaaagttaatacagaacattattaatgaatgcgaagtatgtaacatatccaaaacagaacatagagatactaaactaagatatgagttaacaccagaaacttttaatcccagagaaaaatatgttatagatttttatttaatcaataataaaacgttcctgtcatgcattgacatttattcaaaatatgccgctttgattgaagtcagtagtagagactggctggaagcaaaaagagctcttcttaaaattttcaatgaaatgggaaaaccgtccgaaataaaggccgataaagattcagcttttatatgttccgcgttacatttatggcttaggtccgagaatgtgaatataaatatcacaacaagtaaaaatggaatttctgacattgaaagattccataaaacagtcaatgaaaagttaagaatcattaatagtgagtccgacccagaaaataagataacacaatttgaaactattctctatgtatataaccacaaaactaaacacaatacaactgggagaacaccagctgatattttcctttacgcaggaacacctgcatatgacacccaaaaagagaaacaatcaaaaatagataagttgaataaagatagacatagctatgaagtagatactagatataaacaagcaccattggtaaaaagtaaaacaactaacccatttaagaaaacaggacacgtagaacaaatagatgagaaacattacgaagaaacaaatagaggaagaaaagttgaacattataaatctaaatttaaaaaacaaaagagaattaataaaagtaaatacaattccagctcaactcccgaaaatcaagtggggtccgattaaacagttattcataataacacttataatatgtttcatccgtgccgtccgtggtcaaagcctagaggtgaacccgatacaagctaaaaatggatatcttatatttaaaacaggatcaattaatatacctataaactatgaatatcactatttgtccgtaaacttaacaaagaccgaacaaacttttgcaaatttaattaaacaagctgaagaatatggtactatagcccaaatccaatatttaactgaaaaattagacagagaaatgaatggaataagaataataaaacgcaataaacgtggtttaattaatattataggtaccgcatataaatacctttttggcactttagatcaaaatgacaaagaagaattagaacaaaaaatatacgatctttctcaacatagtattcaaattaatgaattgaatgaagttatagaagtagtcaatagaggcattgaagtaatcaaccatttaagcgcaataagtgaaggtgacagaagactagaacttttagtatttaacttacaacagtttaccgaatacattgaagatatagaacttggtatgcaattaacaagacttggtatttttaatcccaaattattaagacatgatccattatcacatgtaaattccgaaaaattgctaaatataaaaacttctacgtggttaaaatcagatgcaaatgaaatacttattatttcccatattcctagagacattataaaaactgcactttttaacatcgtaccatatccagacaaagataataatatacttatagaaaatgtaaatgataaatattatattcaagataatcaagtttacaaacaaaactcaggaaaaccaataataaacaaatgtattacaggaatattaaatcaaataccaacagaatgcagatattcaaaaacacataacaatattggaataacttatgtagaaccaaacataattttaacttggaaattatcaaaaattgtattaaatcaaaactgtataattaatagagaaattataatagaaggagacaatataataaaagcttttaattgttctgttcaaatagaaaacatattaattacaagcacaacactagactacacacaaacggtctatatcaataacaatgtaacaaaattagaaccattatcatatctaaatgctaaagaaataattaaagaacacactaatacatacaacacattacaaattattacattaactatacttgctattataatacttacacttatactatattttatttataaatataaaggcattcccaaaaaactaattgttaaatataaaaaagagaatccaaaacaaatagaacaacaaaataacacaacaacagaaaatataaatacagtacttgatactaatcctgtattgtatcctagaatatccgcctgaggacaggctaaatttaaaggatgggga
>QUASIMODO_LTR#LTR/Gypsy
agtagcatatgtgccatagtataagaccacatatacttacacacacacacacatacataaccacataggaacagccatacacaaaatcatagaatgccttaggatataagtcataaaatcatgtatccaataagaacccaaattctggtgacaataacaaatccagcctaccctaatgtaaacattaacatccgctgccgaatcagttattcccaccaaagggtcaaaaccgcttacgcagctcaagttctcggctgatcagtacccatgagtgatccactcaagaaggcacccaatccaacagacataaacatccgcagccgcattcgcgactcccaccagagggtcaaaactgctaacacagctttaagggtcaaaactttccacgtagctcaaactcggctgatctatatccatgcgcaatccactcaagagagcgcctaattaacgtaaacataaatgagagcctatgtacgctcaatatgaagaagtaaataagctcagccaagggtttgctaagcgttcgctttgcaaattagatttagattttattcatacttcaattgtgtaagacgtgaatttgtctccgacattcgcttaagtttttgatcaataaaaatacttttttttataaaccaacaaaccgcgaagttgtaat
>ROVER-I_DM#LTR/Gypsy
ggcgcagtcggtaggataatacattgttgatgcgatagtaaccctattcaattcttcaattattatccacaaaagaactaacgcagtcgcgtcgtgctaagtggaaagtgttaaccaatggtactcaatcccataaagtgaccacgaagtgaaataacttaaaattacaaaaattttaagaagacgcctttgaattcgctgagtagtaaatccacaaaaggttactcaaaccaaagcgaaacagctaagagcgcaacacaacaaacttaaattaaaaacttacaaataagtgaataacagaaatattacgaacaaataagtgcgaaaattcaacaaaacctaagctaaagaactataactaagtgaataacaaacattataagtgaattaaattaataagtgaacaacacaacaaacttaaattaaaaacttacaaataagtgaataacagaaatattacgaacaaataagtgcgaaaattcaacaaaacctaagctaaagaactataactaagtgaataacaaacattataagtgaattaaattaataagtgaacaacacaacaaacttaaattaaaaacttacaaataagtgaataacagaaatattacgaacaaataagtgcgaaaattcaacaaaacctaagctaaagaactataactaagtgaataacaaacattataagtgaattaaattaataaatgaacaaacacaaacacaaagctcagacctggaatacaaactaatagtggaaatcaagaacccatagtgaaaaccaaaaccctatccaaaacataaacctacagtaaaaacttgaactttatcgaaaaacgaaacctatccgaaactgcaaaccttacccagaacgtgaaccttacctaaaacattaaataacaataaatacaacaacaacaatggcaacagcaagccctataatactatccgactcaaatatgagtcaggtcgagagacagataaatgctgtcgaaatcttcaatggagacccgaatactctacatacctttataactcgcatcgacttcattctggccttataccaaactactgacgaaaggcagaagttgataatttatggacacatcgaacgcaatatcagcggcgacgtcatccgtactctcgggaccaacaactttaccagctggattgaactaaggaccagattgatcctatattacaaaccccaggcaccgagtcatcaacttttggaggattttcggaacattcaatacaaaggcaacatcaggcagtttctggaggaagccgagaaaagacgacaagttttaatgagtaagttagaactagaaaataactcagctgaaaccgccttatttaccagacttattcaagatagcatagaaaacttgatcctaaaactccctaaccatattcatctaagaatagttaactgccaaatccccgatttaagatcccttattaatatcttacaagaaaagggtctatatgaacctcaaacattaaacaaagataactttaagccagctcctaattctaataggacgccaaataacttaccaaatagacaagttaatggccaaaataaacctataacaccttttcaaccgtaccataacaacgtctttcaaccctattatccaccatacccatacgcaccaatccatacacccaggcccaatcaaaccccttttccccaatatcaaccaagaccaacctacccacaacctaacatacccagaccgaatcctgtctttaatcgacagaatatcttcgaccaaaatcgtttcggacctaatcaaacttacacaccgaataacttccctccaactgggaacacacaaaccaacaacccggtaaaaagacaacgaccatcagacagcggacagactaaaatgagcatagaagaactaagataccaagaaatggtatcaaaccaacccgaatacccttaccattattactatccatactacccagataacttccaaccacaaccatatccttatcaaatgagttatatcccagacccaactcaaatccctttcgaacaagatcatgacacttcggacaaaacacaacaagaacagacagcaccaaacgatgacgaatcagacaataccaaagaagcagaaaattttcggctagttgccccggatcaaaccaatatataattattaaacataatgacatagacttaaagtgcctaattgacactggatccaccataaacatgcttacttggaacattttcgaaacacctatacaacaaaccaaccacctaattcatacaagtaatggctcggtaactattaacgagaccaccactataccacccaataactactttcctattgctcaggagtttctaattcacaaattctcagatcattatgatatgctgattggacgcaaattgttgtctaaagctaaagccataatagattatcaaaagaaaactgccaccctcttcaacaaagtctataaaataaaagacactgaaaaacttacagaccaaaatcatgctcaagtagactcttcgttcccacaagaccctacctttttagaaacctccacacttcaggagaatctgttccgactaaaccatttaaatgcagaagaaaaatacaaattaacaaacttactgacaagatttaaagacattcagtttcacgagggcgacaaacttagcttcacaaaccaagaaaaacatacaattaataccacacataatattccagtttactctaaaatgtatagcttccaacaatcatacgaacaagaagtagaaagacaaattcaagaaatgttagaacaaggcatcattcgagaaagcagctcaccgtactgcagccccatctgggtagtaccaaaaaaattagatgcttccggacagcagaaacttcgaatagtcatagactacaggaagctgaatgaaataacaataaatgaccgataccctatgccaaatatagacgaaatactaggaaaattagggaggtctaattactttaccaccatagacctggcaaaaggcttccatcaaatagagatggattcagaatcaatagccaaaacggctttctctactaaatacggacattacgaatatactagaatgccatttgggcttaaaaacgccccagctaccttccaacgctgcatgaataacctacttcgtccgcttttaaataaaaattgtttagtatatctagacgatatcattgtcttttctacctctctagaggaacaccttcaatcccttgaagcagtcttcgagaaattatctcaagccaaccttaaactacagctagataaatgtgaattcctaagacaagaaactacctttctaggacacgttatcactaaagacggaattaaaccaaatcccgaaaaaatcaaagctatacaagattacccacttccatctaaacctaaagaaattaaagcattccttggaatcacaggatactacaggaaattcatacccaacttctctgacatagcgaaaccactgactaaatgtctcaaaaagggagtaaaaatagatacaaaacataaagaatatatagaagcatttcaaaaattaaaattacttatttccgaagaccccatattaaaaataccaaattttgaaagaaaatttgtattaacaactgacgcaagcaatgtagcattaggtgctgttctatctcaagatggacatcccattagctacattagcaggaccctaaacgaacatgaagttaattacagtgctatagaaaaagaactactagcaatagtttgggccacaaagacctttagacactacctgttaggacgacattgcgaaatagcttctgaccatcaaccattgtgctggctacacaaattaaaagaacctaactcaaagctgactaggtggaagattagattatccgagtacgacttcgatataaaatatatcaaaggaaaggaaaaccatgtcgcagacgcactgtctagaatcaaaatagaacaagcatttttcggagaatctacgcaacatagcgcagaagaagataatagcgacttaatagggttgtccgaaaaagccattaattaccataaaagacaaattattttctcaaaaggtcccaatagtagtatagaacacgaaacttatttcaaaaaacaaatcatacacatttcctacaaagaaatgaccctagaagcagccaaacaatatctactcaatcacttttgctcaaagaatagcgctctttacatcgaaagcgatgcagacttcgaaatgatccaaaatgcatacacaacaacaatgaatccgaaatgtacaaaaattttccgaagcctcgttttattaaaaaacatccctacttatgcaagttttaaggaactaattctaaacacccacgaaaagctcttacaccccggaattcaaaaaactgtaaaactctttagtgagaattattacttccccaatagccaactccttatccagaatataatcaacgaatgtcaagtctgcaacctagccaaaacagaacaccgtaacacggaaatgccaatgaaaattacccctaaacccgaacattgtcgtgataagttcgtaatagacatctattcttccgaaggaaaccattatctgagctgtatcgatatttactctaaattcgccacccttgaacagattaagacaaaagactgggtagaatgcaaaaatgccttaatgcgcatatttaatcaattagggaaacctaaacttctcaaagcagatcgagatggtgattctccagcctagccctcaaacgttggctcgaaaccgaagaagtagagttacaacttaatactacaaaaacaggtgcgctgacatagagagactccacaaaactataaacgaaaaaatccgcatcataaaaaactctgacgacaacgagaccaaattaagtaaaatagaaacaatcctttacatttacaaccacaagaccaaacacgatactaccggacaaacccctgctcacatattcatttacgccggacaacctaacttagatacacaaaacaataaagagaaaaaaaattaacgaaataaataagaatagaactgaatataatgtcgacaccagatacagaaaaggaccattacaaaaaggaaaattagaagcccctttcaaattaacaaagaacgtcgaacaaaccgacgaagaccattacaaaattactaacagaaacagagagacacattactataagacccaatttaaaaaacagaagaaaactaatcaactccccattttacaggccccttgttcaccataatactttttcttactctgacaaacctattcaaatcccttcagaatacgaacaccactgtctccgcataaacctcttggatatagacaacctaactcactattttaacactaaagtaaccaactatacacatatcccccaaattaaacttctacacaataaaatgttaagggaacttaacgctataacgttacaccagacaaatagacagaaacgcggactaatcaacataatgggatctgcatttaaataccttttcgggacactagacaataacgaccggatacaaattcataaccaattagagtccgcgacaaacaactcaattaacatacacgaaatgagcgacataattcaacttatcaatagtaacatgcaaaagatcaaagaatttgaagacgaacataataacagagaacaaatgctatacgaactaatacaatttaccgaatacattgaagacatcgcaatgggaatgcaactctcacgactaggactgtttaacccaaaattacttaactatgacaaattagaaaacgttgacagtagcaacatactacagactaaaacctcaacctggatcaacactaaccaactacttatcatagctcatatccctactaaacaaaaaaccattcatactattaacataataccctatccagataataatggctatcaacttgatcatatagacaaagacacttatttcgaagaacaagataaaatttataaccagaactatcaagaaattaacaacgaatgtatcaaaaatattattaagagaacaaatccaatatgtaactttgtccctataacagtcgaacaaataattaagtatgtagaaccaaatagtatcatcacttggaatctaaacaacactatcatagaacaaaaattgccaagaaataaataaaaatgtaacggttaacggcaacaaaataataacaataaaacaatgtaaaatcaaaataggaaacataatacttaacgaaaacaagctaaaaaccccgagataaaccttaccccattgtacacacccttaagcctaataaaaataaaaccaatagaacataaggacattgtacaattaatatcaaataataatatcacagtttgtatagtagtatcaatcataagcctcacatcttgtattgcttgtatttacttaaaactaaaaaacaaaataatccttgaatcacaagatgcaaatccaactgcatcaccaagattgcgggcatcaacaccaatagaaggagtggaagcataagcttcccttttaaagggaggga
>ROVER-LTR_DM#LTR/Gypsy
agtaacataatatgcttctcatattacgtttacatacttacactaattgtacatacaatcttgcacatgcataaacacatgaaaccagtttacatttttacttacacttaagcgcataatttgttgtgcatccataccgttatttttccgttcttttttgtacacatatactgattagacattcccgtttctcgcgactcacttcgagccgatcaaaaactctgtacagtcagtcttaagccgacaacgaagaaataaagatctaaactaaaaaatacctcgtgttgattctgaaacttctttaaaggcgttgatcttagtcaaacgacggatcatttgttcgactcgaatagtaaaatacgtaagt
>STALKER4_I#LTR/Gypsy
acctgttatatttttaaaacaattacatggcgaccgtgacagcacggtgcatgaagttaacgattataataaaagcatgaagtgtccgtggccaaaagaaataaaatgaataaattcaaacaaaatcaaattcgtggccaaagaaataaaaaaatatcaaattacatggataaatgcattacatacatagaaatgcagaaaggacaaatcttcttaaaaaacttttgaacataaatggcagasgagccacaattswcsraggcrswacccrmkrwrcaragggacywgccaackytggragargcmctrsarkwraayccmgcyratggaccrcgcccactcacratarmwgagtacmgrgcmmgkcagsagaarmrmcmrcmmarkaaacataaamgmwsyggwcrwagartkaarytactwcarcaacgscgactggtcaaggamatgaccmagtyggcmaargasgarkmatcccgacaacgctacaaagagcgtcttgaggacatcgaaagcaagatttcgcaaggtgcgaaacaacgcaaacgggctgcataaatgccaatgccccaatttgccaaaacttcaatcagatgcatcccgacaacgctacaaagagcgtcttcaaacacaggaaataagttttgcaaaggtgcgaaacaacgcaaacgggctgcataaatgccaatgccccaatttgctttagatttaatttctaccccaagccgatgcgggaaaccgctgcttggaaaatactaaaatctgttaggctttttcactaacaatgtggttggagaattttttttttattattgtaaacgactatgtgagccaaccacatatattaaccattaatatttccacgtctctggcactgagtatacatatatactcagctgcaaaatgttatttgtgtaaaatgacaacaatgaaaaaagttcttattttgactaatataaaagaaaatattaatttcatttttccgattttcaagaagaaaatatttttccttcctttaagctccaaatagaatatcttatttttttttccttttttaaagatccgtttcattgaatatagataaaatgggatggtttagcgattctagtgaggcaaaggacaatactgccaacgtagttaataacgtaaaaattatagatcacacagacgatataaatgcgttgtggatcttattgctgatcattacaatagtactacttctacaatttctgcttacaatttatgttaagcataacaagatcatcaaaagacgttatataaatagggcaaatcgtttagaccagatttaaaaaaaaaataatatggattagaagaaagcttaataaaaactttttttttacgacaagaatggaatggagcgaaatagcgatacgaatagacgaatttcgcttcaggttcgataagtcttataaatgtatcaatagagacgcagtaataaaatccgaaactttgaaaaatcatatagagacattagtaggagaatataataatatagttacattagtaaataaatatgcaaataggctcacatctgaacataataacaaatgtttgagggttataaaatccctaaacacaagattaaataacatcagaaaaagaaggcatattctgatagatgtaccagaaagtctaagtcaattggttgaattcaacacagaccagttcaaagaactagacgaatctgttcaatcaagcggcgctgagtccgatagtgacattgaaacgctagaaggaagcgaccgaattgaatttaaatctgaaccaataaaaatttctgagatggcacagacattgatagaatttatcaggctagccacatctctgataccagagtttgatggtaaaccagaaaatctacaaagttttttggatgctctaggtctactagatagcttaaagagcacacatgaaacgacagcagtaagcctaataaaaactaaacttaaaggccatgtaagaaaccttataagtaatgagcagacgattgctgcaatcattacccaactgtcaagtgcagtaaaaggagaatcggtagaagtgatatctgccaagcttctgaatctacaacagagaaataaaacggctaaccaatacacccaagaggtggagaaactgacaaaggcccttgaaggtgcctatatcagtgaaggtctcagccagtccttagcaaataaatacagcactacaacagctgtaaaagcaatgacacagaattgctccattgataaggtaaaacttatcatgcaagcaggcacattcacaaacatgaatgatgccatctccaaatttgtaaacagttgcacagagataacaggtcaaagtaacactgtactctattatcgacgaggtgcaaataattataatagaggcgcccggggttataatcgtggtagaaatatcaaccacaacaattacaaccgaggtagcaataacaacaataataataactataataaccgtggaggtaggcgaggccaaaaccaagggagaggccgcggaaactacaaccatggtaataataataatagcagtgtgagaatcgcgcaaaatacgtcggaaaactaacagaaccctttaggaaacaaccaataaatgtaaaagttcattccatcaattatagtcttaatatattcgtaaccttctataatcattcmactgaaaataaactaacatttctcatagatactggtgcagatatctcacttttgaaagtaaattctgataacttcgtaattcaaaatgaaaaaataataaacatcgaaggcataggccaaggtgtgataaagtctcaaggaacaaccttaatagaactccaatcaamaaaatatattatcccacatgaatttcatttggtaaacccaaattttgcaataccatgtgatggaataataggcattgattttataaagaaattcaattgtcaactagatttcaaaccaagtgaagactggtttataattagaccccaaaatttaaattatccaatatatgtcccgataacatatagcgctggcaacaatacagttcttctgccagccagatcacaagttattcggaaaatagacattaatgttgtaaatgatttcatatttgttcctaatcaagaaatacacaatgggatttatgttgcaaatacaatagcagcatccaaacatgtatacgttcgacttctaaatacaactaatttcgaccaagtggtcaaagtaaataaaatacaatatgaaaatctaaaagattatgacattcataataccgacactggaaatagaagcgaacaaatactttcaaaactaaagaaaaattttccagaccaatttaaaaatcaattaacagaattatgcacacagtatagtgatgtgttcggactggaaaccgaacctatatcaacaaataatttttataaacaaacattaagacttaaagatgatgaacccatttatataaaaaactatagaagcccgcatagccatattgaggaaattcaaaaacaagtagggaaattaataagcgacaaaatcgtcgaaccgtctgtatctgagtataacagcccactcttgctagttccaaaaaaatcattaccaaattcacaagagaaaaaatggcgattagtaattgactatcgtcaaataaacaaaaaacttctttctgacaaatttccactccctagaattgatgacattttagatcaactaggtcgagctaaatacttttcatgccttgacttgatgtcaggtttccatcaaatagaacttgaggaaaactctaggaatataacatctttttcaacgagcaatggctcatatcgcttcacgcgattaccatttggtcttaaaatagcaccaaattcatttcagaggatgatgactatatcattctcgggattagaaccctctcaggcattcctttacatggatgacttaatggtgataggatgttccgaaaaacacatgattaaaaacttaactgacgtttttaatgtatgtaggaaatataacctaaagttgcatccagaaaaatgttcatttttcatgcacgaagtgacattcctaggtcacaaatgcacagacaaaggagtattgccagatgacaagaaatatgacgtcatcaaaaattatcctgtccctcatgatgcggacagtgcaagacgatttgtagcattctgcaactattatcgtcgatttataaggaacttcgccgactattcacggcacataactagattatgtaaaaagaatgtcccttttgaatggtcaagcgaatgccagaacgcattcgaatacctaaaagaaaatcttatgcaccccacactattacaatatcctgattttcgcaaagaattttgcattataacggatgctagtaaacaagcttgcggagcggttctaactcagaaccgaaacgggattcagctcccaatagcttatgcatcacgttcatttacaaaaggagaaagcaataagagtacaacggaacaagaactagcggcaatccattgggcaattacccattttagaccatacatttatggcaagcatttcaccattaaaacggaccacagaccattaacgtacctattttctatgactaatcccagttctaaattaactcgcatgcggctagaactagaagaatacgacttcacagtagaatacctaagggggaaagataattttgtagcagacgcactctcacgtataaatataaaggaactcaaagacatgcaacataaagtcctgaaagtcactaccaggcaacaaagtagacaagaaaactgtacagtaacaaacaaggaactattgcctaggcaaagtatccaaaatgtatctaagcccaacgtacacgaagtcataacaaatgatgaagtacgaaaagtagtgaccttgcgaataactgaatctatttgtttactaaaacgaggaaataaagttattgcaagaattgatgttgacgatttatataccaatggaatttttgatttaggtcagttcttccaaaggcttgaaatgcaagccggtatactaaaaatcagccaactcaaattggcaccgagtgaaaaaatctttgaaaccatttcaatagataatttcaaaaatatgggcaatataaaattgaaaacattaagagtagcgctactccagccggtgaccattataaaaactgaaaaagagatacaatcgatactgtctacatatcatgacgatccaattcaaggaggtcatacaggcattacaagaacgctagcgaaaataaaaagacactattattggaaaaatatgactcgtcatataaaagagtacatacgtagatgtcataaatgccaaatgtcaaaaacaacgacacatacaaagaccccattgacttacacagaaaccccaacaaatgcttttgatatagtgatagtggacacagttggtccactaccgaaatcagaatatggcaacgaatacatcgtcacactaatatgtgatttgacgaagtatctagtaaccatacctgttgcgaataagagcgcaaatactgtcgcaaaagctatattcgaaaattttatactaaagtacggtccaatgaagacgttcatttcggacatgggtaccgagtataaaaacaatgtaattcaagatatgtgtaaatatatgaaaattgaaaatcttacatccactgcatatcaccaccagactttagggacaatcgaacgaagtcatagaacattcaatgaatacattcgttcatacatctctgcagataaaactgattgggacgtttggatacaatactttacatattgtttcaacacaacaccatcagtcatgcataattactgtccatatgaactagtctttggaagattaccaaggcagttcgcaaattttaataaaacagatagaatagaaccactgtataatatagaagattactcaaaggaaataaaatttagattagaaatagcatataaaagagctagacttttgttagaaaaagctaagtcttatagaaaacaactttatgataagaaaacttcagattttcaattaaaaataggagataaagttatactaaggaacgaatcgggtcataagttagatccagtatatataggcccttatactgtagaaaccatagaagacagagataacatagtaattagagatacaaaacaaaagaagcaaaaagtacataaggatagactaaaaatatataatcaatgaaacgtttcatttcacttaagaaaaggtctgatcaacctcaaaacaaaaaaaaaaaaacacaaaaaaaatttaattattatttttccttctaagaaagttaaacataaatccaaaaacatcgtaattcaacatacattttttgtattattctgtcattatacaaaaatgctttgagacaaaacattgctaataattaataagaaaaatcaatttcaaaaaaattttttcctttctaaacacaatattaatattgagaactcaatgactacatatattacgtcatttctttaaaaagggagg
>STALKER4_LTR#LTR/Gypsy
tgtagcatattggactaatctaccctaagaatacaatagatgattgggtataacatagcgtcaatacattgtgacactttgtcataataaatataaatatacaaatatacaaaaagaccaccaaaaactacgtaagcactccagcgccccagtaatacgatctaacgcttatacataagccgatcgcggagcgtgggaatgctgagcatgcactttgcagctcaagtggtcaatgccttctgcatgcatatgtatatgtataaatgtaagtaagaatacatagatataagcaatgtatgtgcgggttagctgaacccaacttcagcacactttgatcattcgaataaacagattcaaacagagcagaggttctgagctcggaaaccaaatctttacatctat
>Stalker2_I#LTR/Gypsy
ccgtgacttggtctcgagtctgcctctgtgttgtgcctctgtgtattgtgattatgtatcgtgtattgtgtttgtgttaaaaaaaaaaaaaaaaacaacattttgtgcctattatattcaacgtgtgaacacacaaacataactaaaatgtacttgtagtacttggacgcattaaatgcaaatatatgttcaattgaaacaaacaaagcacaaaaacacacaaaaacacacacaaaaacgcacaaaaacacgcaaacacagcacacacagaagaacaagcggcgattgatggcagacgagccacaattcgccaatgcacaaccacaagtgcaacgggaccagccaacgctagaggaagcgttgcggttaaacaacgccgatggaccacgcccactcacagtagctgagtaccgggcacggcaggagaagaaacaactacgaaagcacaaacgctcaggacggaggattaaactactacaacaacgccgactggtcaaggaaatgacccagttggcaaaagaagaatcagcacgacaacgctaccaagagcgtttggaagccattgaacaagaacttcgccaaagtgcgaagacacgcaaacgggctgcttaaatgcaaatgccccaatttgccctagaattaaaataaacccaagcccgaggcgggaaaccgctgcttgaaaatactaacaaaactttatgctaggctttatactaaaaaatgtggttggagattttttttttaaaatcctattgaattgtaaattgtgacttgtgagccaaccacattagcactatcaaatttccatgtctctgccactgagtatatatactcagttgcaaataatttgtgtaactttaacaactttaaattttctatttcaaaaataaaattttacattttaaatttaaatgaataacattttaaaaatggattaaaaaaaaaaaaaaaataactttcttaaagagaattttctttctaaaaatacaagaaaaaatagatttttatttttcatattatatatataataacattatatataatacttcaaaaaaaaaaacgtttcattgaatatataaaaatattcaacacaaattaaaataaattttctcctcaatttaaaattacacaaatcaaacaaaaattagaaataaaattaggaaacctaataagtaaaacaattatattacatgtcattaaaattgaatgagcattaaagataattccataccgaagatagaccccctaaagacaatcatttcggaactgtctactatgttagacaaaaattccaatatagcggactccaccgcaaacgtaatcaatacagttcaggtatcacagcccgaacttaaaataattacggtactcctcataataatagtagtactgctatgtgcgagtatgataacgaaattgtacaaactacataacagatgcctcaagaagaaatacttgagtaaggcattggacctagataaggtctaaagtagtaccctgcgtacaaatttcgaatattcaattaaatagaaattatctttacatatatatatataaaaaaaaaaacaatatcaaacccactataactagggtcaacagaaataataacagttggtaagaattagagcatggaatggcatgaaatatgcacaacaattaaaaatattaaaactaaattcgataagacatataaatgcttatctgcccaataggcctatacaggctgaaacaattaaaaaacatgcatctacattagtcgactgctttaatgaagcacgaacactaatatacgaacatagagaaacacttaattctgaacactggtctaagttatcaagactattaatcaaacttcgattaaacttgatagcagttaaaaggaaatttagtttggaaatttcaattccaacaatactaaatacccctttaacgattgatacagacgaacaatctgaatcaatagaaccagaagaaatcgatttagaggtcaccgagtcggaagaaaaatataccgacatcgaggataaagacctactaaacctaacaattccagctatattaacattagctgaagacactaatcaggaaaaatttaaaacagaaaacataatgggcacagtccaatattgattttctgaatacagcatcaaagcttatacccgactttgacggtaaggctgaaaacttaacaagttttatagatgctctaaacattgtagatacaatcaaaggtgagcatgagtctctagctgtttcggttataaaaaccaaacttaaaggccatgcaagaaacctcataagtaatgagcagacaattgctgcaatcattacccaactgtcaagtgcagttaaaggagaatcggtagaagttatatcagctaagcttctcagtctccaacaaaagagtaaaacggccaaccaatacacccaagaggtggagaaactgacaaaggctcttgaaggcgcctatatcagtgaaggtttaggccaaactcttgccaataaatacagcactaccacagctgtaaaggccatgacgaaaaattgctccattgataaggtaaaacttatcatgcaagcaggcacattcacaaacatgaatgatgccatatctaaatttgtaaacagctgcacggagataacaggtcagagtaacactgtactctattatcgacgaggtgcaaataacaataatagagggggccgaggttataatcgcggcagaaatggcaacaattacaaccgaggcaacaataatagtaataactataacaaccgtggaggaagacgaggccgaaaccaaggtagaggccgcggcaactccaaccaaggttacaataccaacaatgtgagagtgacgcaaaacacgtcggaaaactcacagacccctttaggaaacaatcaataaatgctagagttcattccatcaattatagtcttaatatattcggtaactttttacaataattcaacctgataacaagttaacatttctcattgatactggtgcagatatctcacttttaaaagttaattcagataacttcaaaattcaggatgacaaaataataaacatccaaggcataggccaaggtgtaataaagtctcaaggaacaaccctaatagatcttcaatcaacaaaatatattattccacatgaatttcatttggtaaactcaaatttttcaataccatgtgatggaataataggcattgactttataaaaaaattcaattgccaacttgacttcaaaccaagtgaagactggtttataattagaccccaaaatttaaattatccaatatatgtcccaataacatatagcgctggcaacaatacagttcttctgccagccagatcacaagttattcggaaaatagacatcaatagcgtaaatgatcaaatattcgttcctaatcaggaaatacataatggaatttatgttgcgaatacaatagcagcatcaaaaaatgtatatattcgacttctaaataccactaatttcgaccaaatggtcaaagtaaacaaaatcaaatatgaaaatcttaaagattatgacattcataataccaatctagaagatagaagcgaaaaagtactatcattactgaagaagaattttccagaacaatttaaaagtcaattaactgaattatgcacaaagtatagtgatgtgttcggactggaaaccgaacccaatatcaacaaataatttttataaacaaacattaagacttaaagatgatgaacccatttatattaagaactacagaagcccgcatagccatatcgaagaaattcaaaaacaagtagggaaattaattaacgacaaaatcgtagacccatctgtatctgaatataacagcccactcttgctagttccgaaaaaatcattaccgaattcagaacaaaagaaatggcgattagtaattgactatcgtcaaattaataagaaactactttctgataaattcccactccctagaattgatgacattttagatcaactaggtcgagctaaatacttttcatgccttgacttgatgtcaggtttccatcaaatagaacttgaagaaaactcaagaaatataacatctttttcaacaagcaatggctcatatcgcttcacgcgattacccatttggtctcaaaatagcaccaaattcatttcagagaatgatgactatatcattctctggtttagaaccttctcaggcattcctttatatggatgacttaatggtgataggatgttccgaaaaacacatgattaaaaacttaactgatgtttttaatatatgtaggaaatataacctaaagttgcatccggaaaaatgttcatttttcatgcatgaagtgacattcctaggtcacaaatgcacagacaaagggagttttgccagatgacaaaaaatatgacgtcatcaaaaattatcctgtccctcacgatgcggacagcgcaagacgatttgtagcattctgcaactattatcgtcgatttataaagaacttcgcctgactattcacggcacataactagattatgtaaaaagaatgttccttttgaatggtcaagcgaatgccaaaacgcattcgaataccttaaagaaaagcttatgcaccccacattattacaatatcctgattttcgcaaagaattttgcatcataacggatgctagtaaacaagcttgtggagcggttttaacccagaaccgagacggaattcagctcccaatatcttatgcatcacgttcgtttacaaaaggggaaagcaataagagtacaacggaacaagagttagcggcaattcattgggcaattacccattttagaccatacatttatggcaaacatttcacaatcaaaacagatcacagacctttaacatatctattttctatgaccaatcccaattcaaaattaactcgcatgcgactagagcttgaagaatacgacttcactgtagaatacctaaagggaaaagataattttgtggcagatgcactgtcacgtatcactataaacgagctgaaagacatatcagcaaatgtactaaaagtcactacaagacagcaaagtaaacagaaaaatatctgcgcagatactaatataaataaacaagaagaaactcttgttaacgcttctaagcccaacgtatatgaagtcattaataatgacgaaatacgaaaagtagtgactctgcgaataactgaatcaaaatgtttattcaaacatggaaataaagttatagcaagaattgatgttagcgatctgtacaccaatggaattctagacttaggtcagttcttccaaaggcttgaaacacaagccggtatacatgagatcagccaactcaaagtggcaccgagcgaaaagatctttgaaacaatttcaatagactcttttaaaaaaatgggcaataaattattgaaaatattgagagtagccgctactcaagccggtgacccaaatatatgatcaaaaagatcaagaagcgatactgtttacataccatgacgatccaattcaaggaggtcatacaggcattacaagaacgctagcaaaaattaaaagacattattattggaaaaatatgacacggtcatatcaaagagtacgttaataaatgtcaaaaatgccttacgtctaaaacaacgacgcatacaaaaacaccccttacaataacggaaacaccaacttgcgctttcgacagagtgatagtagacactataggtccactacccaaatcggaaaatggtaatgaatatgcagtcactctaatctgtgacttaacaaaatatttagttgccataccaattcccaacaaaaatgcaaatacagtcgcaaaagctatatttgaatcattcattctgaagtacggtccaatgaagacgttcattacggacatgggaacagaatacaagaatagcattatagccgacttatgcaaatatctgagaatagacaatataacgtctacagcacaccaccaccagacattaggtaccgttgaaagaagtcatcgaaccttcaatgagtacattcgttcatatatatcagtagataaaactgactgggacatatggttacaatattttgtgtactgttttaacannnnnnnnnnnnnnnnnnnnnnnnnnnnnnnnnnnnnnnnnnnnnnnnnnnnnnnnnnnnnnnnnnnnnnnnnnnnnnnnnnnnnnnnnnnnnnnnnnnnnnnnnnnnnnnnnnnnnnnnnnnnnnnnnnnnnnnnnnnnnnnnnnnnnnnnnnnnnnnnnnnnnnnnnnnnnnnnnnnnnnnnnnnnnnnnnnnnnnnnnnnnnnnnnnnnnnnnnnnnnnnnnnnnnnnnnnnnnnnnnnnnnnnnnnnnnnnnnnnnnnnnnnnnnnnnnnnnnnnnnnnnnnnnnnnnnnnnnnnnnnnnnnnnnnnnnnnnnnnnnnnnnnnnnnnnnnnnnnnnnnnnnnnnnnnnnnnnnnnnnnnnnnnnnnnnnnnnnnnnnnnnnnnnnnnnnnnnnnnnnnnnnnnnnnnnnnnnnnnnnnnnnnnnnnnnnnnnnnnnnnnnnnnnnnnnnnnnnnnnnnnnnnnnnnnnnnnnnnnnnnnnnnnnnnnnnnnnnnnnnnnnnnnnnnnnnnnnnnnnnnnnnnnnnnnnnnnnnnnnnnnnnnnnnnnnnnnnnnnnnnnnnnnnnnnnnnnnnnctacaccatccgtaacgcataattactgtccatatgaactagtatttggtaagactagtaatttagcaaaacaatttagtaacatagataatatagaccctatatataacatagatgattacgctaaagaagttaaatttagactagaaaacgcgtataaaagagcacgcatattattagaaagaaataaagtaaaacagaaaaccagttatgataacaaagttagcgattttaaactaaaagtaggagataacgttttaataagaaacgaaacaggtcacaaactagaaccaacgtatctagggccattcgaagtaattagaatcgaagaaaccaataacatagtaattaggaataaaaagaccaaagaccagaaagttcataaggataggttaaaaatatataattaatgaaacgttttatacaaaataaataactaaaaaaaaaaaaaaagggtctgatcaaccgaaaaaaaaaatttaataagtttttgtctaagaaagttaaaaatagaagcataacgtaattataacccccccaaaaaaaaaaaaaatataaaaaaaaaaaaattcttttacacaaattattctgagaccaaactttttctaatagaaaggataaataagaaataatataagaaaaaaaatgttttaattaattaaatgactacatatattacgtcatttctctaaaaagggagg
>Stalker2_LTR#LTR/Gypsy
tgtagtgtatctaccctcactataactctactctacatatatataagtaacgtacatacattgtgacactttgttgcaaacacaaataaacataattcacatcaaagaccacatgcacttacataaacactccagccaatgaaatacgatctaacgcttatacataagccgatcgcggagcgtgagaatgctgagcatgcacttagcagctcaagtggtcaagccatacataacatatgtatgccttctgcatacacatgtatatgtatatacaatatgtacaatatgtaagaacaccatgtacgggtagctgtacccaaagacagcaacataggattcattcaaataaaacgattcaaacggaacagacgctctgagctattcaatatctattacactgagctattacttattacttattaca
>TABOR_I#LTR/Gypsy
tggcgaccgtgacatggtcacttaagcctgtaaaacaataataaaaagaaatatataaaagttaaaatgcgaacagtgaccattaaaaaataaaattgtgacaattgatcaaacccagacgacaacagaagccgcaaactggaggactctgctcctatcgagcaaagggacgcacctactctacaagaggcactagaggtgtgtccaaacgatggaccacgcccactcacaatagctgagtatagggcaagaagacagccgaaaccaaaaataaagaagaaaagaagcggcaaaaggatcaagcttcttcaacaacggagattaataaaggacctaataaagacggcaactacggaggaagagaaaactaaccaagccaaaaatctggaagcgattgaagccaaattgtgcagtggtgcgcaataacgcagttgaggctgtatttaataccaatgccccaatctgccttaatattaaaaatacatacctcaagccgatgcgtgaaaacgctgcttgaaaaatactaatctctgttaggcttttactaaaaacatgtgtacggtattgaattatatagagcaaaacattgtaaaccgtacacatgccctctaactaactttttcttggacagacatacgtgtagggagaaattatagcaatatacaatttttaatcaaaatttaataaataaataaataataataatcgttcaattaacaactatgggttggttcggatctgacgatagtcagaccaaagacaacacggctaatgtcgtgaacaacgtcaaaattgtagatcacacagaagatattcaagcactgtgggttttactcctaattttgacaattacaagtgtggcccagttccttctgacgttgtacataaaacacaacaaaatattaaaaagaagatatatgagtagggcgaataatctagacagggtttaaaagaaaaaaaaaaaatatattttaaagaatgagtatataaatatatactaacaagtaggaatatataaaatagtatggaatggaacgagttatgtaaaaacataacaagaataagaaacgaatttgaaaaatctcataaatgtttgtcgcaaaatagacctattttaggaccgacaacaaagaaacatgcaaatattctggtaaattccttcaacgaagcacgaatactagtgtatgataacaaggaaagactaaatccagatcattggtctcaggtatcgaaagttctcataaaacttagatcgaacttgttatctgtaaaattgaaacttggtttggatatatcaataccaaccattttaaattcgccaataaaaatagaatcggacgaacaaacagaaacagaaatagaagacgaagatttaaacaacttaacaattccagctatattaacactagctgaattgacggaggaagaattggctgagtcagacatagaagaaacagaaacaaaatctgtcatcatggtggacgaagcagctgcccagagggcatacataaaagacatttcaacggcgattccggaatttgacggtaaaaagatcaatttgcgtagatttatcacggcaatcaagttggttaacctgactaagggaccacatgaagctattgccattgaagtgattaaatcaaaaataatcggaacaacactctatagagtacagaatgaagttacaattgatgccataatcaggaaattagaagaagtggtcgtaggagaaacaacggacgtagtaagagcaaaaatggcaaatgtttaccaaaaaggtaaaacagccacacaatttacaaatgaaattgaaaacctacgcaagtctcttgaatcttcatatatagatgaaggattgcaaccagaacatgctatcaaatttagcacaaaggaagcaatcaatacaatgacaaagaattgcgatcatggaaaactgaaagcaatcctagaggcaggaacatttaagacaatggacgaagcaataagtaaatacatccattgcagcactgagatgacaggaagtgcaagttccgttttgttttacaagagaggacaaggaagttacaccagaggtaactaccgaggacgaggaaatggtcgaggtggtaataatagaaataattataaccagaacaccggccaatacaacaactttaataattataacaatagcaatggcagaggacgaggaggatatagagaatataactaccagaacagaggcggtggtaactataacaaccaaaaccgcaatttctcaagttatagccaaaatggtaatgtcagacatgcacaaggcacgtcggaaaaccagcaggctcccttagggcatcaagaacagtaaaacaaaaggttcataccatcaatcttaatctaaatattttcattaaagtaaaaaatgaacacacaaataagatacttacatttctagtagacacaggcgccgatatatcagtcattaaagaaaactcagatgaacttttgaatcttgatcataataatataacacaaattacaggaattggaaagggttcaataaattcaataggtttaacacttctcgagatgagaaccggtaactatatagtaccgcacaattttcatgttgtggacgacaattttccgatccctggtgacggaatagttggaatcgacttcataaaaacattcaattgccaattagattttactacagaaagtgattttttcattctaagaccaaacaatattaaacaagcgatacaaataccaatttttcataatatcgataacactgagataaccataccatctcgttgtgaggttattaggcaaattaccgtaagttcggtggataaccaaattctaatacccaatcaggaaatagaagatggtgtatttgtcggaaattcgatatcagattcaaaaaacacgtacatccgaatactaaacacaactaacagcaataaaattttaaatgtaaacaaaatcaattttgaaccattaactagctacaaaatagcagacctaaacgactccataagagccgaatcaattttaagcagattaaagaaaaactttccatctgcacataagaaaatgttgactgaactgtgttcacaatatactgatatttttggattggagacagagccaatcactacaaataaattttacaaacaaaagataagattgagagatgatgaaccaagctatattaagaactatagaacaccccattcacaacaagccgaaatatcgagacaggtaactaaattaatagaagacaagatagtagaaccagctgtatctgaatacaatagcccattattgctagttccaaagaaatccttaccggattcaaaagaaaaaaaatggcgtttagtgatagactatcgccaaataaataaaaagttgttagctgacaagttccccttgccaagaatagatgacatacttgatcaattaggccgagcaaaatatttctcgtgcctggatcttatgtcgggattccatcaaatagagttagaagaagattctcgaaatataacatccttttctacgagcagtggctcttatcgcttcacgcgactaccatacggattaaaaatagctccaaattcctttcaacgaatgatgacaatggcatttacaggtctggaaccatctcaagcatttctgtacatggatgacttaattgtcataggctgttctgaaaaacacatgaccaagaatcttacaaatgtttttgaactatgcaggaaaaacaacctcaaactgcatccagataagtgctcatttttcatgagtgaagtcacttttcttggacacaaatgtactgataaaggcatattgcctgacgatactaaatatgatgctatacagagatatccagttcctactgacgcagacagtgccagaagattcgtagcattttgtaactattatagacgttttatacaaaattttgcagattattcccgtcacataacaagattatgtaagaaaaatgtaaagttcgaatggacagctgattgccagcatgccttcgaacacctgaaaaaacaactaatgaatccaactttgctgaaataccccgactttagcaaagagttctgtattataactgatgcaagcaaagaggcatgcggagcggtactgacccagaactataatggtatccatttgccagtagcttatgcatcccgtagcttcactaagggtgagagcaacaagtcaacaacagagcaagagttgtcagcaatacattgggcgataaatcatttcaaaccatatatatatggtagacacttcaccgtcaaaacagatcacagaccgttaacatacttgttctcgatggttaatccaagctcaaaactgaccagaatgaggcttgatttagaagaatatgaatttactgtggaatatcttaagggaaaagacaattacgtagcagatgcgttatccagaataaccatcgaccaactaaaaaatatatccaaacaagtacttaaagtcactacaagaaatcaaagtagacaggaatcctgcgcaggaaaaggaaataaaaatgataaagtagaattgcctaagcaaactactcaagaagcttctaagcccaaagtatacggagtcattaataatgacgaagtacgcaaagtagtgacattgcatgtaaataatatgatatgtttttttaaacatgaaaaaaaaattactgcaagatacaacgttgaagatttgtatattaatggaactctcgacttaggtcaatttttccacaggcttgaaaagcaggccggtatgcataatatcaatcaacttaaaatggcaccgtgggaaaatatctttgataacatttcaatagatacatttaagaaaatgggcaataaaacattaaaactattaagagtagcgctactcaacccggtgaccttagtgaatacaaagaaagaaaaagaagcaatcctgtctacacaccacgacgatccaacacaaggaggacacgcaggcattacaaaaaccctggccaggattaaaagacattacttttggaaaggtatgactcgggaaataacagagtacatacggaaatgtccaaaatgccaaaaagctaaaattatgaaacacacaaaaactcctttatcaattacagagacaccaataagcgcatttgacagagtcatagtggatacgataggtccactaccaaagtcagaaaacggtaatgaatatgctgttacacttatatgcgacctgacaaaatatttggtaaccattccaatcgcaaataaaagcgcaaatacagtagcgaaagcaatatttgaatcctttgtactaaagttcggtccaatgaagacgttcatttcggacatgggaactgaatacagaaattcaattatcaaagacttatgcaaatacctgaaagtagaaaatataacttcttcagcacaccatcatcagacggtaggaacagtggaaagaagtcatagaacttttaacgaatacatccggtcatacatatcggttgataaaactgactgggacgtatggataaaatatttcgaattttgttttaatactacaccatctatggcacataattattgtccatatgagttgattttcggtaaaacatgcaatttaccaaagcattttaatagcacggatagaatagaacccatttataatatagaagactatcctaaagaaagtaaatataggttagaagtagcatataacagagcaagaattatgctcgaagaacagaagaaaaagaataaagaattatatgacttaaaattaaacgatataagtatatcaataggagataaggtgttattaaaaaacgaaaccggacataaattagatttcaaatatactggaccatatacggtagtaaagattgaagaaagggataatatagtaatatcaaatgataagaaaaaaccacaaacggtacataaggataggttaaaattgtttagttcttaaaaaaaaaaaataaataatatggtggccaccagcaaaaaaaaaaaatatatatagagaaaagagttaaccccacataagtgcattgaatgtaagaaaacatttttcttttatcatctttgatggttgaacgattataaactaaaaatttgaaaaaaaaaaaaaaaaaaaaaaaaaaaaaaaaaccaaaaaaaaacccccaaaaacacgtatgtttgtacaaaatgttccttaaatttccttaacattaaaattacttccttaaaaaaaaaaaaaaaaaaaaaaaaaaaaaaatatatatatataaaatttttaattataaaataacttcataaaattacgttattttccaaaaggagggagatg
>TABOR_LTR#LTR/Gypsy
tgtaatgtgcacacatatcgaataagcactgtatcaaatcagaacattgggaacaatcacattgtagcacttttgcaacaatgtttatgtaagacttttcagttcccaggcatatcttgagtgctcagcaatctgaccacacaagaatgctattcagaccagaagtgcagagtcagcataattagcatgcgcgactgctcgatctttatgtccacatgactctcttagacagcggcgctctcgctgccaaagttaagtacataagagcaaagcaacgtctctgccgacggcctctctgccggcgcagacggattgcatttggctagcttggactcttctagaccaagtacaaggcagtcgtaaaggagtcgtcaaagagccttcaacatgtcctaattgaatattaatgagtcttaacagaagttacaattttactgatatcatactgaatctctatttcaataaaagtaatataaagaacacaaaaatgcattacaattattaca
>TIRANT_I#LTR/Gypsy
ggcgcagccggtaggatgtcctacctattaataattacctacctgtaagtaaacatgtaagaaacgaaacaaactatatgcaagatgtcgactgaaagtgactaggaacaaatttttataaaacaaaattgaagttgtgaagtaccaaatgaaactcaaacatatattcaaacacaggaaaaaaaaagagagaggaaaaatgtaaaataaataaatatacaaaaaaaaagtgcaagtgtaccgtactgccgcgctgacgtggaatctatcgctgatcatcacgccatcggtatgtccatactctgccgaacgtcataatttttttaaaaaagtgcaagtgtaccgtactgccgcactgacgtggaatctatcgctgatcatcacgccatcggtatgtccatactctgccgaacgtcataatttttataaaaaagtgcaagtgtaccgtactgccgcgctgacgtggaatctatcgctgatcatcacgccatcggtatgtccatactctgccaaacgtcataatttttataaaaaagtgcaagtgtaccgtactgccgcgctgacgtggaatctatcgctgatcatcacgccatcggtatgtccatactctgccaaacgtcataatttttataaaaaaagtgcaagtgtaccgtactgctgcgctgacgtggaatctatcgctgatcaccacgccatcggtatgtccatactctgccaaacgtcataagtttttataaaaaaaaaagagtgcaagtgtaccgtactgccgcgctgacgtggaatctatcgctgatcatcacgtcatcggcacttacatacgctggccaacgcatcgccaaagcctctatatacacttatatatgtgagcatacaatatcaactacaatccaatacatccacgtactgtaccgcctcgttggcatggaatcaaacgctgatcaccatgccaccgtggtaaacaaacaaagcaccaaagcctctctaatacattgtacactcaaaacgcacactgccatacgtcggcgaaaaatcaaaacataagcaaaaatcatttcaaaccaagcgaggctcattctgcgtaccacaacgacaacgacactgcatgtgtagtggcgcacccatgtctgggtagccgaggtaaggggaaaacgcttgagtatcgtcaagtgttcttgcctttcactcttctacaatgggttgctacgctcatgtattgcacattcaaaataaccaaaacaaatgtactaaagaagtcgacatatacagatatattttgtttcctttcattgtgtaattttgtatatcaaacaaatactaataccaatcacattgcagaatataaaagggaaaatataaagccaaagacagacacccatacactctagtaaacaagaaatttgttcattatttttcaatcatacataatatactaagtaacctcaaatttaatgtcaaaaaagttcgtttacaaccttaggaaaactacacgttcagttgttggagttccaccaaacactaataggcccccacatcccgttagacgtcctgactcccttctcccgatttcggaagaacccaaatcaatatcttcccaaacccccaatatggactcgggaaacgattctgcccgccccactccatcccctctggcgcccactgtcagtggtattagctccttaatttcaactacgttcaagcctaaagatatcatggcatttgttgagcatttgccaacctttgatggtacacctcgtctattggacaggtttatcactagcgtagaagaaatcctgatgctcatcaggggagctgaccaaacaccgtatggcctgcttactctgaggaccatcaggaacaaaatcattgatagggccgacgaagccttggaactggcaaatacccccttggtttgggatgagattaaaagcaatctcatccgcctctactcgagcaagaaaagcgaggccaacttgttaagcgagcttaacacattttcggacaacctgaccttgggccaactgttctttggtatatcaaaggtgagaagccaactcttctccatactcaaaaacagcgaacacaacaacactgttgtagatgcaaaaaaggttgtctacaacgaggtttgtctcaatgcttttatgactggtttgaaggaacctctcaagactttcgtcaggataaagtccccttctacacttgaacaggcgtacgagcaatgccaaatagagcagaccttatatagggcacaaaacaagcgaaccaacagaccagagcagggacccaatggatcagacaataaaacctaccgaaatagctacgacagcaattaccgcagcggacgtaacgaccgaaatgaccgtaggggaccctactctaactctaactctaactctaactctggccaaaatagaccatttaattcacacaatcgcacaccccaatccggcaccaaggacaaccgggccaatacatcaaacccctttcgagcaccttcacatagtttgaataatatagaggagaaccctcaacctgattcgaattttcagcaaacggcctcgggaaaccaacagggtacataagcccagccacgcacaacccctcgcttccttttataaaaatcaaactatcccagacaaaccccctgaagtttttaattgacacaggctctacacactccttcatcgacccaaaatatgtcgaccctaggaactgtgtgaccttagatacgcccataacactcaaaacagccctgaacagttttaaaatatatcaaaacgtctctataccatttccaccggaattccaaatcacgggcaaaatgacccttctacctttcaagttccactcttattttgacggattgataggaatggacttattatcttacctaaaaacagaaatagatttacttaacctaaatctaaaaaccccaagtaccattatacccttatggacccacagtaactcaacttcaaacgtatttaatatctctggacatacgaaaactattttgccactaccagtggaaaccaaacagggcgacttctacatcgattcaattacaatcaatgatgacttaataatatcagacgggatttataatgcccaaaacaatattgctaatttcgttatcacaaactatagcgagagggatcagttattgtacctcgagagcccgataaaaggcatgccatactccacggccaacaatgttgaacttttcagtatcacttcagacaccccacagccccaaaactccgcagcgtcgttacaagcccttggcgtcgatcacctctcctctgaagagaaacaaagcctactttcactttgcaaaagttatctagatatcttctacaatgaagacaaatcattgaccttcaccaacaagattacacacacgattaaaaccacggacgacacccccattcatacaaaatcttatagatatccttacattcataaagaggaggtcaaaaaacaaatagaggcaatgttaaatcaggacattatcaaatccagttattccccgtggagcgcccccgtctgggtcgtcccaaagaaaatcactcctacgggagagcaaaaatggcgtctagttatcgattatagaaaactcaacgagaagactatatccgatagatatccaatacctaacatcgcggatatcttagacagattgggcaaagccaaatatttctccacacttgatctggcaagtggattccatcagatagaaatgaatcccgacgacacacccaaaactgcatttacagtagaggggggccactacgagttcattagaatgccgtttggcctcaaaaatgccccagccacattccaaagggtgatggacaatatttttggagaccttatcggaactatctgcctagtttacctagatgatataataattttctcaacctccttacaagaacacttcatacacttgaaaactatttttggaagactcagatctgccaactttaaagtccaactcacaaaatcctacttcctcaggcgggagacagaattccttggccacatcgtttcacaagaaggtgttaggccaaatcccaataagatcgaagctataaaaaactttccatgtccccacagtaaaaagtcaattaagtctttcctaggcttgttgggatattacagaaaatttatcagagattttgcgagacttacccaacccatgacacaaaaattaaggggaaacaataaatcgatcataatagatgatgaattcaaaaaggcctttgaatattgcaaaaccttactgtctaacgacccaatcctccaatacccggactttacaaaacctttcacactaaccacggacgcaagtaatttcgcaataggagctgtcctatcccaaggtccggtgcatagtgataggcccgtatgttttgctagtagaaccttgtcggctgcggaaacaaattattccacaattgagaaggaaatgctggccattatatgggcggtccaatacttcagaccctacctctttggcaggagattcactataatcaccgatcacaaaccactaacttggttaatgaatttcaaacaaccaaattctaaaatagttaggtggagactccagcttcaggagtacgatttcgaagtcgtctacaagaaaggctctcaaaatgtaattgctgatgctctcagtagaccagaggcctctgtcaaccataacgaagccctatcaattcctcaaaatgtttgccccatctcagagaaaccccttaatgattttaatattcagctcctgttcaaaataaccccagatacaaataacgccacactgaccccgtttaaacacaaacttaggagggaattctgtaaacccaattttcagtatgacgacgtagtttgcattcttaggcagtcgttaaaaccaaacaagacatgcgcggtatttgcccccgaccacatttttcaaatggtggaacaagcctaccaaacctacttctcagcccacagtcaatttaaactcattagatgtttgatcttcctccccgaaattactgatagtacggagatcgaaaaaattataaccgactatcactataatagtaaccatcgagggatcgatgaaacatatttacacataaaacgacaacagttcttcccacatatgaaggagagaataactcagttaattcgaaaatgtgaaacatgtttaaaattaaaatacgacagacaacctcaaaagatcacttaccaaatatccgaactaccttcaaaaccgttggacatcttacatatagacatttatactattaacaaaaattataaccttactattatcgataaattttctaaatttgcggctgcctaccctataactaataggaattgcattaacgtagttaaagccttaaaacatttcatttcccaatttggtattcccaaaaagctgatctatgatcagggagcagaattcgctagcgatatgttcaataagttctgcactcaatttaacattgacctacacgttacgtcctttcaacaatcctctagtaactctcccgttgaacggcttcactcgacactaactgagatttacagaataatacttgacgtcaggaaacaacagaaactcagtagcgagcatgacgagataatgtccgaaaccctaatcacatataataacgctattcattctgcaactaaacataccccctttgaactatttaacggacgtactcatatattcaaccaaacaatccagttcaataacgaacacgactacttaacgaaattaaatgaatttcgcgagaagttgtaccccctcatcacggacaaactttcaaatgacgtagttaggagaaccctaaaattaaatgaaacccgaacagaccccgtagacctacaaccagacactttagtccttaggaaggaaaacagacgtaataagattacacccaggttttcgattcacaaagtcaaacacgacaaaggtcatacattgataactgctaggaatcaaaaactacacaaatcaaaaattcgaaaaacagttttgaaaaaagacaaaagcaacaacgtacccaacactgataataactgaccccactacctcttaacttaccatttcaggttcacccttgtgccaactcaggctatccatgtccattatttaaatgataacgcccctatagccaagatagaactagggaaagccttactaattgagaggtacaaaataattagtcatgtaatcaacctacaagactacagcagatgtatggaacaattccatctgaccattaataaatttaaccccgattccacgttgacggactccgtcacaattttaaaaaccaaattaacccaagcccaagtaaagctcaaagcccttacaccttcatatagaaacaaacggggtttgattaacggattggggagtctagtaaaggtggttaccggcaacatggatgccaacgacaataaagaaatacatgaagaacttgacaatataaagaaaaattccgaagtcagtaacgacaatctccaaaaacaagtaatgtttaacaacgaaatacttatccggttcgaaaatatcacggaccatataaataatgaacaaattttgataagtaaattctttgatacctcacaaaacaaaatatacaaacacttaaacttacaagatacccttctggaagaaatacaatatttaaataggattaattataacatagaattattcattaaccacctaaacgacataacagaaagtatgctattggcgaaaataaatataattcccaagttcatcctaaatgaacaagaaatggataaaataaaaacaatactggaaaaacaaaatatcacagtcaaaaatgaacaaagtatatacaatttcctacaaatgaatacactaaattacgaacaaaagattatttttaatatcaaagtcccaatttttaaacaaccttttcataccctcgccagactagttccattaccaataaataacacatattttgtaataaccccaaattacctagcttataatattaataataagaaatttcatatgacccgtaaatgccccaaactggataatacattcttgtgcgacgagaacttctacgttgatacaccacagaacaacacatgcctggaacaccttttgaacggagaaaacagttcctgcgatgtacgggaaaccggccccatcaccgacgtgttcgaggcagagagaggttacatcttcgcattcaacgtgaacaaactgaaggtatccctaacaaacggctccgagctctcaataatggggtcagccatcatcagatacattaacgaaacaatacagattaacggtatcgattacgacggcacggttgacacgttccctgaacagacggattttgatcttccccccatgcgaaaagtaactaggaataccactattacggtactaagcctagaaaaactgcacctcgaagccacccaaacaatggataaaatcctggccgtccatcacaatactatacagcacacctggacactctacactctgctcggattggtaacgttcctagcagtcatcttatggctgcaccgacgaacgaaacacatcgtccacatccacgaggatcatcacgtaccaatctacgcgtcatccataccttcgctatggccgtcacttcgaactggggggggagg
>TIRANT_LTR#LTR/Gypsy
agttaccaccccaccccctaaacccccacgcctctaaacaaatcatcggacactcaaccgggaagacggcaactggaacaccgcatccggccgaatgctgacattccggccgaatgctgacattacacaaaagtcgcactgcaacattgtccccagctagccagccacatgccgagtcggcatgttcattatgcttacaattaagaacctatgtacttatgtataagatgaaaacggaggactcgagtagccactctctgacaataaacttcttactgattttgaacttcaagaaagtcagtcgtattctttattggaaatcttcacactacaactatctgctgaaacttaaaaaccttcatacatttacacatcatatcttcacaaaaggctccaccctcgatcacggacttaact
>TOM_I#LTR/Gypsy
ggcgcagtcggtaggatacttcaagtatccgaaaaaaaagaaccgcgagtggaaaataaattaaattttataatccgcaattcgcaaaaatacgctcttcaactgggaaaataaatccaattcggttatcccaaataagtggaagcaaaacaaaattcaaaaactcaaaaacctgtaagtccaaaggcaaggtaaaaacatcgaactaagtgacaatcaaataaaaacatcgaactaagtgacaatcaaacaaaaacatcaaacaaagtgacaataaaaaataaaaaataaaaaataaaaaaataaaataaaaataaaaataaaatttaaaaaaaaaaaaaaaaaaaaaaaaaaaaaaaaaaaaagaacaacaacaaaaacaaaatggcacaaccagcacaaccagagaatacattaaacgagagcaaccttgctgaggcccgtggacaacttaaggatgtccctccatttagaggagagccagaaacactttttaccttcatcagcagagtggactacatactgtccctctaccataccaatgatgtgcgacaacaacgcatcctgcttggagccattgagcggaacatagagggtcatgtgactagaacattgggtctgccaaccatagaagactggccgaccttgaggtccagaatgatcaacgagtataaaccacaggcgccgaactacaagctgctggagaacttccgcgagacgccctacaagggaaatctgcgtgcattctgcgaggaggccgagcgacgacgccaaatactcatctccaaattacatctggaaggtaatcaatcaaaccttattatttatttgcaagcggtccgagattccatgaaaacactagttcgaaaattaccaattcaattgtttacaattttggcccatcacgacattccagacttgagaagtttaattaacattgcacaaaatgagggcatttatgaagaacatattaattttgaaacaaataaaaatattgaaattaaaaataaaactccaaatttttaccaaaatccgaaagcatttaaaaattacccaatcaatcaatcccaataccaaccgagatacccccaataccctcatccattacaacccaactttaacccatacatgcatgcacccagacccatttatacacaacaattatctaacaaccaacccatgggacccggacaaacttaccccggacccaacaggtacatgaatcctcaaccaatttttaacagaattccatttcccaaatccaattttaacctaactcctcaaacacaacaaccacgtatgccatctaacccaaacttcccactacaacaaacaaccaaacgaccaagaccatcggacagcgaacaaaccaaaatgtccattgacgaactcagattacaagaagcacaagaatacgaacaaaattatcaacaaccatacgaacaagaatattacgactacactcagtaccaggaccagacttatgaagaacagtgtcaggcaccaatcaatcaagatcaagccgaaatcaattttgacgaaaattttcagtcaccagccccggaagataccaatacttaataattacccacaagggttacgctcacaaatgtttgattgacacaggatccacaatcagcatgatgcgaaagaattttttttctctaccaatacacaatactgaatgtgaagtttttacatcaaatggcccgatgacattaaaagattcaataactctgccaagcaacaacatatttagaacacctgaacaattttacttacacgacttttctgacgactacgatgtgctaattggcagaaaactgctcaataaagcacaaggtataataaattataaaactcatactattacacttttcgataaaacctacccattgatagacacagattcaaacaaaggtcaatttttctacacacaagattcatatgagaaaccaatccccaaatcagataaaaaaatagacttttcaccattccgtctggatcaccttaatccggaggaaacctataaattaaaacatttattaaacaaatttaaagatttgcaatattttgaaggagagcgtttgacattcacaaacacaatcaaacatgtattaaacacaacacacaattcgcccatttattcaaaacaatatccacttgctcaaacacatgaaaatgaggtagagaaccaggtgcaggagatgcttgagcagggattgatcagagaaagtaattcaccctataatagtcccacttgggttgtaccaaagaaacccgacgcttcggggaaagcaaaatatagagtagtcattgattacaggaagctaaatgaaataaccattcccgatagatttcctattcccaacatggacgaaattcttggaaaactgggaaaatgccagtactttacaacaattgatttggctaggggttttcatcagatagaaatggattcagaatccatacagaaaactgcattttcaactaaacgcggtcattatgaatacgttcgcatgccatttggcttaagaaatgcacccgccacattccagaggtgcatgaataacatactccgaccattaattaacaaacactgtttagtttatttggatgacatgattattttttccacatctctagacgaacatttaaactcattgcaattggtttttgaaaaactgtccgaatcaaatctaaagttgcaactagataaatgcgaattcctgaaaaaggaagcaacctttctaggacacatcgtaacacccgatggaataaaaccaaaccctcttaaagtagaagccatagcatcatacccaatcccaacaaaagtaaaagaaatcagagcattcctcggaatgactggttattaccgaaagtttatcccaagctacgctgacatagcaaaacccatgacccgctacttaaagaaaggagcaaaaatagacataaacaatcacgaatatgtggaagcattcgagaaacttaaaaccctaataacaagcgaaccaattctacaattgcccaattttgaaaagaaatttgtattgactacagacgctagtaacctggctcttggagctgtcctttctcaagacaatcaccccatatccttcataagcagaacattgaatgaccatgaattaaactacagtaccattgaaaaagaattacttgccatagtttgggccacaaaaacattccgtcactacttgttgggaagacatttccaaatagctagtgaccatcagcctctcagatggttacataatttaaaggagccaaatgccaaactgcagagatggagaattagattggctgagtttgactttcatattgagtacataaaagggaaacagaattcaattgctgacgcactgtccagaatcaaggttgaggagaatcatttcagtgaagccacccaacatagtgcagtagaagacaataatgatcttatccagttaacagaaaaaccaataaatgtattcaaaaaacaaataatattcattaaatcagatcagaatagtgtaaggcagacaaccgttttcggaaattcaataaccacaattcactataacaacatgactgttgagaacgccaaacaattcttacttgaccacttcatttccaaaagcattgccatgtacatcgtgagcgatgccgatttcgagatcatcctgacagcctatagggaaattattaacccctcttatactaaagtgactcgtagcctcattttattgaacaacgtgagctcatatgctgagtttaaagagatcatacttcaagcccatgaaaaactgttgcatccaggtatccaaaaaatgactaaattattcaaagaaaatcattatttcccaaatagtcaactactaattcaaaacatcataaatgagtgccgtgtgtgtaacctagccaagacagaacacagaaacacaaaaatgccttttaaagtcacacctagccctgggcattgccgcgataaatttgtaatagacatctattcatccgagggtaagcattaccttagttgcattgacatttactcgaagttcgccactctagaacaaataaaaacaaaagattggatagaatgcaaaaacgccctgatgcgtatctttaaccaactcggaaaacctacattgttaaaggcggatagggacggtgcattttccagcctagctcttaagcaatggctcgagagtgagggtgttgaattacaattaaacacagctaaaacgggagtggcggatgttgagagattacataaaacaataaatgaaaaaattcgcataatcaattcctccaaaaacgatgaaatcaaactgggcaaaatggaaaatattctttatatttacaatcataaaaccaggcatgacacgaccggacaaacacccgctcacatatttctttacgccggacaaccaaccctggacgcacaaaaaattaaagaacaaaaaataaacaaattaaatgatgatcgtcaggaatacgacatagacaccaaatttagaaagggcccccttcagaagggaaaattagaaaacccatttaaagaaaataaaaatgtcgaacaaaccgacccggaccattacaaaattactaatcgaaacagaactactaactattacaaaacgcagtttaaaaaacgaaagaaattaatgaggtccccattccacaggtatctggcgcacagtgatgatactgtccctgttgcttaccatgagctatgcccaacaaattcagataggcggcattgatacaaaccatggatatcttcttttttcaagtaaaccaattcaaagaccatcagcattcgaacatcattgcctaacagtcaacctcacagaaataaacaccataaccacatattttggaaacaaaatacaaaacagtacagacacaccccggatcaaatttttgtataacaaactgattaaagaactaaacgggatcactctacacaaagaacgtagacaaaaacgcggtcttttcaatttcgtaggctcagcttttaaattccttttcggcacactcgacgacaacgacagaatacaattcgaagaaaaattaaattcggaggcggaaaattcaataaaaatccacgaatttaacgaagtaatgcagtttgttaatgacggattgcagagaatcaaaaagtatgaaaacaatagaaatagcattgacaccttggtttatgaactaatgcagttcattgagtacattgaggaccttgaaatgggaatgcagctctcacgactgggactgttcaacccaaaactacttaattacgacaagctccaaaacgttaacagcgaaaacatattattaaccaaaacatccacttggattaactataagaataatgaaatactaataatctcacatattcctattaatcatgttctaattaacactattaaaataatcccttatcccgatagaaatggttaccaattggagtactcaggcagcgattcttactttgaaaatgataataaaatttataatcaagacaacaaagaagtaaatagtgaatgtattgcaaatataataaaacgaagaaacccaacatgtaattttgtaccggcccttacaaaagaaataattaagtatattgaaccaaatgtaataattacatggaatctgacccaaacaactcttacacaaaattgtcaaaattcaaacagcaacatacaaataaagggaaataaaattataagaataacacaatgtaaagtaaaaatcgaaaatattattttaagcgaaaattatttacacccagaaattgatctaacacctttgtatccaccgctcaacataactaaaataaaaatcttaaaacacaatgacattataaaaatgatttcccaaaacaatatcacactttatacaattattataccggctattctggctttggtcgcaatgattcttattcttaagtacataaactttaatccatttatatttttgtatataaaattaagaaaacaaactgaaagaaatcagccacaacttcaagaaaatgaacttggagaaaacccattacccacattgtatccatcaatgccagcccaagtataggctgcctttttaaggggggagg
>TOM_LTR#LTR/Gypsy
agtgacatattcactctcacacccatctactaatatccaattactgcatatccaattactgcagccaagtaaacaaataacaagagctgcgcatcatttttgctgtgcagaaaatttaatataaacaaatgaccgatattcagcggcgatcgcgccttaagcatcttcgcttatacaaaccaaataatccataagctctctcaatgaatcaagcgaccaactgcactctcattctaatgtaaacaatagacaatagccaaaaccaagattttcatctctttgtaaatcagtcttaagctgaaatccaattgacacacacgaaacctttctttcgtcccgtacaattttaataaataataaataacaaaacattttttttaaaattggtttttattttattaaaaacggatcttagcgttgtccttagtctttcgacgggacatttatttgactcaaaatataaactattttact
>Gypsy-1_DSim-I#LTR/Gypsy
aaaataaaaaggctatataaaaaatttgaaggaagaccccaataaataataatcaagacgacccaattgaaggaagactcaaaaaagaattattaagaacaaccaattgaaggaagactcaaaaaagaattattaagaacaaccaattgaaggaagacccctatcccccaccaactacgctgaaggaagaactcccacggaaagtatcgtgagcagataaaaacaacactaagtctctaaataaaaattaagattaagatacagagaatactactttaaaattaaatattacaatatcaatttaatttgaaacaatctggaagatttgataaatagttttgacaatttaaatttaacaatggcaaccggaggttcagtatcaaccctttctgcgggcgggatatccagcgccagtaatctgacaatggaattaataaacagattaataaatgtacagttgagtgaagtaaccagaaaacttgaagggttagaagagcagttagccgctaacaaaaatgaggtagaagactataagatccaaacaatagaccgaaccataaaatgcgaaactacattagaagtaattaaatccttaccaaagttcacaggagaaataacccaatatgtaggctggagagaagcggcggaaaccgcaatgagtctatataaaattgaaagtgaacaatattttatcgccttaacaattttacgtaataaaatcatgggagcagcacacgatgctctaaccaaccatggtaccgttttaaattttcaagcaattctttcaagattggattttatctataacgataaaagaccaatccatatactcgaatcagaattaagcatcttaagacagggacgcatgaccataaccgaattctacaacgaagtaaataagaaaatgacgttacttataaataaaactataatgacttatggaaaggacagccttataaccaaggaaacaaataaaacaattaggagcaacgcgctaagaatttttatttctggattaaacggttcaatctcagaaacactcttctctctcaacccaccagatttgccaaatgctttggcaaagtgtcaggaattagagtctaacaactttagagctcaatttgcaaataggtataatggatttaggagtgaaaacagaaatcaaggaaacaaccttagatttgctcctagacagattaataatacaccaaatagggtaaataataattggccgcaaaacgggaacttcggagggaataacaattggaattttaataataattccaaagttcaacaaccaccacaccacaacttcggaacgaataacaattggaattttaataataattccaaagttcaaccaccaccagaacctatggaagtagacgactccataagagttcaaaatcgtccgtttaaaaattataatcatcctaggaataataacaaccagtggagttataataataaccgacacaattttaataataatttccaaagaaataattataatcaatacccagcgcaaaaacacaacacaagcgcaggtcttgtaaatcagtccgaaacacaccccccgataaaacgggaatcaacgggaacagtcaaccagccagctcataaaacaatgagagtaaataatatcaacgagaaccattttttagatcagcaccttacagagggatgcctcatatcacaagggtagacagaaaaactaaaagacaattcaaaatattaatagacacaggagccaccgcgtgctatataaaaaagggtatttatgagaataaaagggaattatcaatacacaaaagagtatctacagttcatggatattcaatcataaaatattatcatttgataaatatatttggggaacaacatttattctatgaaattgagggtttagaatctgatctattaattggattcaatttgttaagaaagattggagctaaattagatatcgagaaaggaatcatggagtataagggaaataaagagaaactccaatattttgacgaggataaaaacgatttgtgtttaattgaggaaaaaaatattcttccattaaaagaatatataattaaaaaatatttagatgagcaaaaggtatataaaaccgaaacggtaattgctgaaggcagtttatatagcttgggatcaatgaatcctgagcacgccagcgtagatttatccgctaataaaaaatatatcagtttgggattaaaaaatcctgagcacgccagcgtagatttatccgctaataaacaatatatcagtttgggattaaaaaatcctgagcacgccagcgtagatttatccgctaataaaaatatacagtttgggattaaaaaatcctgaacaagccgacgatgttaattccgtcagtcttaaatcaaatagcttggaatccacaaataccgagcacgcagtcgttgagttttccgacaaagaaaaaattcataacctaaatataatttcaaatcaaataaaagaatttgaaaataaagttatgaacaaaattgaaaaggagcattctaaaataaatacgcaaattccttttcgtaccgatattcgaggagaaataaatacagtcaatgacagagcaatttatagcaagcaatatccttatgccatgtcggtctcagatttcgttaataatgaaatcgatagaatgctaaaagagcaaattataagaccaagtagaagcccctacaattcaccagtcttagtagtgcccaaaaaaggtcaaaacgaagatggatctccaaaacatcgattagttattgactataaaaaattaaatgaaagcacaatacctgacagatatccgatgcaagatccgtctgtaatattatctaacttagggaagtcaaaatatttctcaaccattgatctggaatcaggattccaccaaattttaatgaaaaattcagatattgaaaaaacagcattctctataaataacggaaaatttgaattcttacgtatgccatttgggttaacaaacgcccctagaatatttcaaagagcaatggatgacatattgagagaacaagtcggaaaaacttgtcatgtttatatggatgatataataatcttttctaatacaattgaacaacattacacagatttaattcaaataataaatattttacaacaagcaaatatgaaaatttctctagaaaaatctaaattctttaaattagaaacagcatttctaggttatatagtatctcacaatgtaattaaaacagatcctgagaaaatctccacaattatgaagtatccgattccacaaaacattagagagcttcgaagttttctaggcctcaccggctactaccgtaaatttgtccgaaattatgcaaaaattgccaaacctttaaccaaatacctaggaggagataatggaaaaatttctaggagaatgtccacaaaaattacaatacagttagacgacccagctgttaaagcttttaaagaacttaaagataatttaatagcacaagtggaattagttcaaccagattataacaaaaaattcactttaacgacagacgcatcagatgtagctatcggagcagttttatcacaggataataaaccaattactttcatatccaaaactttaaataaaaccgaacaactttatgccacaaataaaaaagaattgttggcaatagtttgggctcttaaaaatctcaggaattacttatatggtgtaattggtatagaaatacaaacagaccatcaatctttatctttcacaatctcagataaaaacccgaacgtagaaatgaaaaggtggtactcctttatagaaagtttcaccccgaaaataatatataaacccggaacaactaatgtcgtagccgacgcattatctcgaataaaaataaataatattactaacagcgacttagaacaatcaaactcagatcaaaatacacagcattctgccgaaagtagttttgaaaatgtaatacaagagacccgaaaaccgttaaatcagtttcaacaacaactgttattaacaaaggggaggtatacaatacatgagtcattgaatgtttttgataagacaagacatataattgaatatgatacgccagaaaacttaatagaaatattaagggagtatctaaaaccaaacataacggtaggaattcattgcactttagaagatctttatcatattcaattaccattaaaaaataactttaccaacaaatttctttatactaaaatatttctacaagacgtggaaaataatgaagataaggctatcataatagaagaaacacatagtcgtgctcacagaggattagacgaaaattataaacaaatcaatagattattttattggccaaatttatatatcaaactaaaggaatatataaaaaattgtacaatttgcaacgaaaataaatacaaccggcatcctattaaaatccctattggggaagctcctattccaactaaagaaggagagaatttacacatcgacatttattacgcgcaaagtcttattttcttaacctgtattgacgcatattcaaaattcctggttgtaaaagaaattcaaaataaactaaacatcgagaataaagtaatggaattactccaacattttccccacgccaaagtaattatgactgataatgaaccgagcttcacctctgctcaatttaaatcctttgcacaaagatgtggtttaactctacatttcgccgaccccagacacagtacctcgaacggacaagtagaaagggcacattcaacattaacagaattagctcgttgtataaaagaagaatttaatctcactgactattccgaaataattattagagccgcaaaagaattcaatcaaagcattcattctacaacaaaccaaaaaccttttgatattctatataataaaattgatcacgaaaacatttcaagaattctaaagaacacacaagaaaaaatgttagtaacccacaatgaaggtcgcaaagaaaaagaatatcacgtaggtcaagttgtttatgagaagaaacacggagaaagaaataagctaaaaactagatacaaaaaacaggttgttaaggaaaacttacctaacaaagttataataaataatagaaacaggactattcacaaagacaacattaagttttaacaaataccgtattttttttattaaattacagaaaatgcatttcgtattacttttaataacattcgtaatgataaccacttcagaaataattgattactccaatcacgaattcttcctgttcaaagacaaaaaggatgtccttacctatgaatcatatgctgacttataccacgtaactaacttaagtttttataaagaaataatcaatctagaatcaggatatgtaagaaaagataaaaatacacggacacaatgggaaataacttacgaaatacagataatagaattaattttgtcacaactgataccaactagatcaaaaaggggaataaatgagttaggcactgtttggaaatggttagctggaactccggatcacgatgatttcattaaaatacagaataaaataaatgatttaattgaaaacaataaccaacaatttattattaattccaaattgtttaaagagataaaatcactttccgatcattttaaaaacatttttatcgatcaagaattgccattaagaaaacatcgtttacgtttattaacatttgacttacaaaacattattgatactatcacactggccaaaattgatttattcaacacaaaaattttaaataatgaagacattaaagaaatattagatcacgagcaacagcctgtacttattgcagacttaatggacatcgccatattcaaaattgtattgcataaagaactcttaataatttatataaaataccccgttataacaaacagatgcgaaatttactatgccagatccatttcacataatgatggaaaattacttataagtaatcaggtcgcaaaatgcgaaaataccttttatgaaatatctaattttaagaacgaacttttaaacaactattgtattataagtaaagataagacttgttttacccgcttactaaatggagaaaaatcaatttgcactaaaattctagaaaaaaataagaatatagatatcattcaagaaggtgccattctaataaatggaaataatattgtgaacgattctcatttaaacgggtcatacttaataacatttaacagcacaactacaataaataatatttcatacaccaattcagaaaacaaaatacttgaatacataactaccaaccactttaaaaacttagaaatatcagaatatataaaatccaacaattcagaactttctcttgacaacattaatattttaaacccatttattgaaatttacaattggaaaatttcaatttcatttatattattaattttaatcattttgtatttcattactatattaataataaaattcaggtattatatatttgtaaccaaacaaaaacggccagaaccagaaaaaccaaataatgatgtagaatttttaacagaattaaatgaacgtttgaacgaaattaataatgaagcgggacgcgtcattttagaggggggagagttatccaacccacgaacatagctcccttccacaatttataaacaaatttcaattctcaaatctcgtcggcatttcctttgtctttgtttttgtcattgcctttgccagcacccagctacccgctaacataagcaacccaaacataacgtaaacacagcttccgcttggagaccaagccacggccgacttattgcgtatcaatcaaaaattgcatcgatcagcataattgaatttcacaatgcagtggaaaatttccagcataaagcttttatcgaaagttcggtaattttccgaaagaaaagcttctggccgaggttgattggattaggacttagaattttaagatcagtctaaatcgggagtctgaaagaatcgggagtc
>Gypsy-1_DSim-LTR#LTR/Gypsy
tgaatcgggacgagatcgtctacagctcgaagctaaagttaagctaccamtaagtgtctcgtaatagtataagtgaaaaagtttatcaccaaataaatgttaaataataaaaaataaaatttatttttttaaataaataaagagtaacaattttaattggcgcccaacgtggggcggcgtattcaaaagttctaaataaatattaacgataataagttaaaaataaaacggaactcgcgccgccaacaatccatatttttagtggaaaaattaaaacatccacaacaatacaacgacacctaactacagtgaaagtgatcgtgaaaaaacttaattggaaatcaataaatgcaataatccaattaagaatttaacataaaaaggtggactgaatacttaatacaaattacgagaccataataataataaacataacataaacataacataataataaaaattcagaactcaactacgaacccaaagaaattcaaacaaattcaatttcaaaattcaaattca
>Gypsy-2_DSim-I#LTR/Gypsy
[truncated: 463,633 more chars]
